# Supplementary material for: The quantitative genetics of gene expression in Mimulus guttatus
Source: PLoS Genet. 2024 Apr 11;20(4):e1011072. doi: 10.1371/journal.pgen.1011072 (PMC11060551; doi:10.1371/journal.pgen.1011072)
Supplement: S2 Table — (XLSX) [file pgen.1011072.s002.xlsx]

## Sheet: Sheet1
Supplemental Table 2.
gene name	Chrom	gene_start	gene_end		PI			U (insertion/deletion frequency)
				Within_gene	1kb_upstream	1kb_downstream	Within_gene	1kb_upstream	1kb_downstream
MgIM767.01G000300.v1.1	Chr_01	47990	55756	0.00406	0.00349	0.00655	0.00669499	0.018759	0.03552
MgIM767.01G000400.v1.1	Chr_01	55931	62851	0.00268	0.00564	0.00335	0.00226364	0.016872	0.018093
MgIM767.01G000600.v1.1	Chr_01	67929	68795	0.00308	0.00657	0.00222	0.0149942	0.048063	0.00510601
MgIM767.01G000700.v1.1	Chr_01	69084	71965	0.002	0.004	0.00284	0.00308428	0.00832501	0.00843601
MgIM767.01G000800.v1.1	Chr_01	72773	87096	0.00172	0.00693	0.0036	0.00245897	0.016983	0.00832501
MgIM767.01G000900.v1.1	Chr_01	88124	91368	0.00216	0.00673	0.00337	0.00229413	0.016872	0.037296
MgIM767.01G001100.v1.1	Chr_01	92767	99259	0.00248	0.00495	0.00495	0.00183103	0.0619381	0.028083
MgIM767.01G001200.v1.1	Chr_01	99422	101848	0.00286	0.00373	0.00306	0.014238	0.01221	0.002775
MgIM767.01G001300.v1.1	Chr_01	102073	103984	0.00633	0.0143	0.00266	0.0269642	0.0824731	0.015318
MgIM767.01G001500.v1.1	Chr_01	107582	109419	0.00872	0.00579	0.00332	0.0391126	0.012543	0.044178
MgIM767.01G001600.v1.1	Chr_01	110929	114460	0.00401	0.00673	0.00309	0.00814773	0.010323	0.025641
MgIM767.01G001700.v1.1	Chr_01	114642	117982	0.00351	0.00364	0.00906	0.0241112	0.015873	0.020868
MgIM767.01G001800.v1.1	Chr_01	118121	120490	0.00334	0.01063	0.00071	0.00759494	0.0644911	0.001221
MgIM767.01G001900.v1.1	Chr_01	120467	122968	0.00374	0.01159	0.00053	0.0218492	0.020979	0.000666001
MgIM767.01G002000.v1.1	Chr_01	123272	127804	0.00628	0.01289	0.00615	0.0183592	0.0556111	0.0608281
MgIM767.01G002100.v1.1	Chr_01	128753	131581	0.02151	0.01254	0.01529	0.054554	0.0553891	0.0708181
MgIM767.01G002300.v1.1	Chr_01	134811	138404	0.02275	0.02893	0.02094	0.0279478	0.029748	0.036741
MgIM767.01G002400.v1.1	Chr_01	138585	140499	0.02135	0.02207	0.02085	0.027038	0.16428	0.029193
MgIM767.01G002500.v1.1	Chr_01	140727	144209	0.02818	0.01423	0.01938	0.0709478	0.245643	0.124764
MgIM767.01G002800.v1.1	Chr_01	151216	154778	0.01138	0.01545	0.0065	0.0239499	0.032634	0.00510601
MgIM767.01G003000.v1.1	Chr_01	157892	166132	0.00846	0.03936	0.00879	0.010948	0.252081	0.101787
MgIM767.01G003100.v1.1	Chr_01	173250	175894	0.01174	0.02053	0.01311	0.0127704	0.148296	0.038517
MgIM767.01G003200.v1.1	Chr_01	176816	177596	0.00606	0.01418	0.01698	0.00497937	0.039405	0.027639
MgIM767.01G003300.v1.1	Chr_01	178093	184262	0.00186	0.01536	0.0145	0.00466415	0.02331	0.030969
MgIM767.01G003400.v1.1	Chr_01	184521	188081	0.00603	0.00791	0.00238	0.0100159	0.02442	0.002331
MgIM767.01G003500.v1.1	Chr_01	187861	191139	0.00272	0.00693	0.00095	0.00430348	0.023532	0.000666001
MgIM767.01G003600.v1.1	Chr_01	192438	193401	0.00977	0.0151	0.00457	0.0195943	0.026196	0.010545
MgIM767.01G003700.v1.1	Chr_01	193711	196670	0.01467	0.00921	0.01336	0.0202327	0.017871	0.033744
MgIM767.01G003900.v1.1	Chr_01	200713	205045	0.01057	0.01234	0.00966	0.0220017	0.01554	0.016983
MgIM767.01G004000.v1.1	Chr_01	205299	207862	0.0134	0.02058	0.00821	0.0530421	0.025974	0.0532801
MgIM767.01G004100.v1.1	Chr_01	207804	209512	0.02285	0.021	0.02229	0.0395293	0.0734821	0.11544
MgIM767.01G004200.v1.1	Chr_01	210696	212681	0.01554	0.02243	0.01415	0.0195815	0.0801421	0.200688
MgIM767.01G004400.v1.1	Chr_01	216635	220040	0.01538	0.02522	0.03053	0.0237163	0.046398	0.115773
MgIM767.01G004500.v1.1	Chr_01	220596	223278	0.02644	0.02498	0.02728	0.030687	0.030969	0.330114
MgIM767.01G004600.v1.1	Chr_01	230067	233552	0.02273	0.0094	0.01978	0.0259769	0.53269	0.020091
MgIM767.01G004700.v1.1	Chr_01	233589	237563	0.01648	0.01421	0.02118	0.0213836	0.0981241	0.019314
MgIM767.01G004800.v1.1	Chr_01	239371	241656	0.01233	0.02395	0.0179	0.0154078	0.04551	0.100344
MgIM767.01G005000.v1.1	Chr_01	243710	248899	0.01063	0.01385	0.01514	0.0345322	0.152958	0.013542
MgIM767.01G005300.v1.1	Chr_01	255324	256899	0.00787	0.02067	0.02471	0.00831923	0.047397	0.032412
MgIM767.01G005500.v1.1	Chr_01	260353	262851	0.02223	0.03057	0.02451	0.0556667	0.131868	0.044178
MgIM767.01G005900.v1.1	Chr_01	280248	281462	0.01577	0.02151	0.0063	0.0331047	0.0701521	0.022755
MgIM767.01G006200.v1.1	Chr_01	292091	294044	0.02661	0.00989	0.04009	0.0493006	0.25308	0.048951
MgIM767.01G006300.v1.1	Chr_01	294613	299990	0.02775	0.05051	0.04118	0.0293376	0.0899101	0.0831391
MgIM767.01G006400.v1.1	Chr_01	300805	304430	0.03115	0.04574	0.03865	0.042563	0.0879121	0.0701521
MgIM767.01G006600.v1.1	Chr_01	316241	317369	0.01586	0.02654	0.01454	0.0363153	0.0772561	0.012987
MgIM767.01G006700.v1.1	Chr_01	317741	334464	0.00802	0.00329	0.01645	0.0096601	0.577867	0.014208
MgIM767.01G006900.v1.1	Chr_01	342675	344280	0.01374	0.01417	0.01752	0.0179881	0.377289	0.016428
MgIM767.01G007000.v1.1	Chr_01	344366	351135	0.02191	0.04417	0.01427	0.0271459	0.0545011	0.015651
MgIM767.01G007100.v1.1	Chr_01	353070	361954	0.02299	0.01914	0.01359	0.0488839	0.0811411	0.03774
MgIM767.01G007300.v1.1	Chr_01	364283	368705	0.01771	0.0136	0.02937	0.0621499	0.020091	0.103452
MgIM767.01G007400.v1.1	Chr_01	378970	380915	0.01837	0.02893	0.01192	0.0339728	0.0620491	0.015429
MgIM767.01G007500.v1.1	Chr_01	381059	383999	0.03333	0.02151	0.02516	0.0540632	0.044511	0.042735
MgIM767.01G007600.v1.1	Chr_01	383478	389576	0.01667	0.00203	0.0367	0.0315534	0.446997	0.028971
MgIM767.01G007700.v1.1	Chr_01	398657	403095	0.01914	0.02436	0.0543	0.0443043	0.11766	0.0899101
MgIM767.01G007800.v1.1	Chr_01	407038	409039	0.02494	0.02662	0.0489	0.043068	0.049728	0.109224
MgIM767.01G007900.v1.1	Chr_01	410353	417815	0.0124	0.03562	0.0357	0.0238957	0.115551	0.0505051
MgIM767.01G008000.v1.1	Chr_01	417241	419077	0.03405	0.03378	0.02409	0.0578842	0.145077	0.033078
MgIM767.01G008100.v1.1	Chr_01	419497	423404	0.02674	0.03568	0.04193	0.0580575	0.0996781	0.835165
MgIM767.01G008200.v1.1	Chr_01	426941	429652	0.02867	0.03707	0.02369	0.0455998	0.0628261	0.019203
MgIM767.01G008600.v1.1	Chr_01	444465	445980	0.01459	0.03343	0.01861	0.0211082	0.0642691	0.0568321
MgIM767.01G008900.v1.1	Chr_01	454089	455973	0.02018	0.03201	0.02096	0.0383731	0.042957	0.030525
MgIM767.01G009000.v1.1	Chr_01	457326	458516	0.02433	0.03116	0.02475	0.0531766	0.0741481	0.02442
MgIM767.01G009300.v1.1	Chr_01	463588	465561	0.02671	0.02766	0.01805	0.045649	0.04107	0.028749
MgIM767.01G009600.v1.1	Chr_01	469420	470082	0.03097	0.03175	0.03798	0.0717278	0.0662671	0.0597181
MgIM767.01G009700.v1.1	Chr_01	470083	473623	0.03183	0.02267	0.03248	0.0812074	0.137862	0.0770341
MgIM767.01G009800.v1.1	Chr_01	475144	476309	0.02363	0.02157	0.02628	0.059939	0.31413	0.036075
MgIM767.01G009900.v1.1	Chr_01	476769	479003	0.01451	0.03221	0.00375	0.0144171	0.0678211	0.00888001
MgIM767.01G010000.v1.1	Chr_01	478781	480235	0.00559	0.01951	0.01321	0.00893471	0.032634	0.013875
MgIM767.01G010100.v1.1	Chr_01	480527	486136	0.01685	0.00502	0.00127	0.0192315	0.00810301	0.00532801
MgIM767.01G010200.v1.1	Chr_01	486079	489446	0.0049	0.00904	0.00408	0.0147796	0.0916861	0.00444
MgIM767.01G010300.v1.1	Chr_01	491511	493627	0.01612	0.00405	0.01057	0.0236708	0.121212	0.012543
MgIM767.01G010400.v1.1	Chr_01	493861	496929	0.03053	0.01281	0.04687	0.0455451	0.010656	0.369963
MgIM767.01G010500.v1.1	Chr_01	497424	502268	0.01942	0.04772	0.05132	0.0400642	0.264735	0.345432
MgIM767.01G010600.v1.1	Chr_01	514112	518060	0.02995	0.0016	0.02958	0.0392223	0.356643	0.124209
MgIM767.01G010800.v1.1	Chr_01	526270	530204	0.0269	0.02142	0.03681	0.0393901	0.019536	0.0734821
MgIM767.01G010900.v1.1	Chr_01	530416	534037	0.0279	0.0263	0.02162	0.0297871	0.042069	0.026862
MgIM767.01G011100.v1.1	Chr_01	541475	544788	0.01272	0.04367	0.0176	0.0221283	0.0623821	0.0798091
MgIM767.01G011800.v1.1	Chr_01	555217	557483	0.02042	0.01601	0.01525	0.0918002	0.435897	0.020646
MgIM767.01G012000.v1.1	Chr_01	558382	559262	0.01559	0.01843	0.0183	0.019044	0.025641	0.165723
MgIM767.01G012200.v1.1	Chr_01	562600	565083	0.0368	0.0341	0.02688	0.0720612	0.35409	0.265401
MgIM767.01G012300.v1.1	Chr_01	567092	569358	0.02318	0.01938	0.01099	0.0387198	0.107559	0.00721501
MgIM767.01G012400.v1.1	Chr_01	569199	571537	0.01313	0.02132	0.02544	0.0143461	0.039627	0.034632
MgIM767.01G012600.v1.1	Chr_01	601029	601924	0.00799	0.0288	0.0154	0.00880456	0.0966811	0.026085
MgIM767.01G012700.v1.1	Chr_01	605999	609150	0.02427	0.01374	0.03134	0.035674	0.01554	0.128427
MgIM767.01G012800.v1.1	Chr_01	610521	612254	0.04219	0.03878	0.02549	0.0602973	0.105783	0.024087
MgIM767.01G012900.v1.1	Chr_01	612150	614640	0.02645	0.05656	0.03441	0.0543289	0.300921	0.0611611
MgIM767.01G013000.v1.1	Chr_01	615987	617845	0.01855	0.05745	0.01119	0.0246847	0.209346	0.0697081
MgIM767.01G013500.v1.1	Chr_01	632590	638005	0.02056	0.03985	0.0145	0.0295626	0.0930181	0.020646
MgIM767.01G013600.v1.1	Chr_01	638637	645721	0.01056	0.02036	0.02191	0.00959774	0.023532	0.02109
MgIM767.01G013700.v1.1	Chr_01	645776	648577	0.01983	0.02726	0.01352	0.0182409	0.120657	0.00932401
MgIM767.01G013800.v1.1	Chr_01	650228	653926	0.02977	0.01627	0.01541	0.0587246	0.443889	0.043068
MgIM767.01G013900.v1.1	Chr_01	654494	661379	0.0133	0.031	0.01901	0.013312	0.0660451	0.163392
MgIM767.01G014100.v1.1	Chr_01	669113	671987	0.02089	0.02333	0.00921	0.0609469	0.0643801	0.030969
MgIM767.01G014200.v1.1	Chr_01	672283	675768	0.0203	0.02319	0.01614	0.0341047	0.0606061	0.02775
MgIM767.01G014500.v1.1	Chr_01	692037	697339	0.02835	0.0212	0.06821	0.0395793	0.038961	0.201687
MgIM767.01G014700.v1.1	Chr_01	705168	708635	0.01754	0.05978	0.02444	0.0327118	0.300477	0.0526141
MgIM767.01G014800.v1.1	Chr_01	708528	712780	0.02262	0.03441	0.02684	0.0371241	0.0662671	0.049617
MgIM767.01G015000.v1.1	Chr_01	717133	719290	0.0248	0.00768	0.01528	0.150242	0.0604951	0.02664
MgIM767.01G015200.v1.1	Chr_01	721985	724866	0.03429	0.02118	0.02498	0.103246	0.024087	0.533911
MgIM767.01G015300.v1.1	Chr_01	727032	728936	0.0275	0.04362	0.04535	0.0763488	0.0909091	0.046731
MgIM767.01G015400.v1.1	Chr_01	729165	732523	0.04176	0.02672	0.03226	0.087923	0.395937	0.039738
MgIM767.01G015500.v1.1	Chr_01	733673	737278	0.01894	0.02303	0.02669	0.0181796	0.344322	0.459984
MgIM767.01G015600.v1.1	Chr_01	738301	743479	0.02652	0.02922	0.04376	0.0559095	0.460983	0.0700411
MgIM767.01G015700.v1.1	Chr_01	743971	744168	0.02716	0.04369	0.03694	0.026936	0.170052	0.0734821
MgIM767.01G016000.v1.1	Chr_01	753091	756913	0.03307	0.04344	0.03574	0.0474031	0.13764	0.244755
MgIM767.01G016100.v1.1	Chr_01	757575	764126	0.01675	0.04894	0.01705	0.0300332	0.258297	0.026973
MgIM767.01G016200.v1.1	Chr_01	764045	768683	0.02125	0.08076	0.01756	0.0296999	0.0872461	0.027084
MgIM767.01G016300.v1.1	Chr_01	769402	772949	0.02621	0.08178	0.03066	0.0538018	0.0873571	0.0702631
MgIM767.01G016500.v1.1	Chr_01	778806	780313	0.02346	0.02554	0.03477	0.0330091	0.248973	0.182151
MgIM767.01G016600.v1.1	Chr_01	786565	799021	0.01236	0.01223	0.02922	0.0548019	0.854479	0.527251
MgIM767.01G016700.v1.1	Chr_01	809244	813049	0.01478	0.02238	0.03681	0.0223915	0.548452	0.282606
MgIM767.01G016800.v1.1	Chr_01	816943	831485	0.00885	0.03621	0.051	0.0609075	0.0825841	0.110112
MgIM767.01G016900.v1.1	Chr_01	834293	835649	0.03198	0.03801	0.0268	0.0318513	0.044289	0.029526
MgIM767.01G017000.v1.1	Chr_01	836153	846852	0.01445	0.03819	0.03055	0.0190239	0.0637141	0.038295
MgIM767.01G017100.v1.1	Chr_01	848200	851039	0.01343	0.03365	0.02054	0.0248435	0.0708181	0.025752
MgIM767.01G017400.v1.1	Chr_01	854811	859463	0.02396	0.03772	0.02777	0.0286553	0.117882	0.038517
MgIM767.01G017800.v1.1	Chr_01	866998	872509	0.01719	0.04176	0.0386	0.0208837	0.046731	0.105006
MgIM767.01G018100.v1.1	Chr_01	877808	880777	0.02794	0.03539	0.0377	0.0505051	0.250527	0.450438
MgIM767.01G018200.v1.1	Chr_01	881980	883919	0.02087	0.0332	0.03056	0.0302978	0.0804751	0.275391
MgIM767.01G018300.v1.1	Chr_01	885892	889589	0.01632	0.0343	0.02984	0.0206718	0.276834	0.031191
MgIM767.01G018400.v1.1	Chr_01	890002	891503	0.02456	0.01325	0.01755	0.0491937	0.0905761	0.017205
MgIM767.01G018500.v1.1	Chr_01	893260	898261	0.02157	0.005	0.01897	0.0474699	0.627706	0.0781441
MgIM767.01G018600.v1.1	Chr_01	902571	905501	0.02399	0.01324	0.00369	0.0348383	0.665779	0.42624
MgIM767.01G018900.v1.1	Chr_01	914600	923726	0.01542	0.03883	0.04635	0.01932	0.0511711	0.121989
MgIM767.01G019000.v1.1	Chr_01	925117	928660	0.01824	0.0305	0.04414	0.0227301	0.038961	0.0852481
MgIM767.01G019100.v1.1	Chr_01	935136	936057	0.02066	0.05126	0.04473	0.0265124	0.156954	0.0931291
MgIM767.01G019200.v1.1	Chr_01	938319	942395	0.02923	0.03708	0.02977	0.0363012	0.127206	0.310023
MgIM767.01G019300.v1.1	Chr_01	946618	952420	0.02545	0.03791	0.01073	0.0440768	0.23754	0.115218
MgIM767.01G019500.v1.1	Chr_01	959553	961417	0.0242	0.03882	0.03843	0.0379506	0.0947941	0.0673771
MgIM767.01G019700.v1.1	Chr_01	966960	969376	0.02308	0.02939	0.02107	0.0629798	0.0637141	0.028416
MgIM767.01G019900.v1.1	Chr_01	972132	974227	0.03744	0.02942	0.04117	0.0474449	0.0509491	0.138861
MgIM767.01G020000.v1.1	Chr_01	974388	979100	0.01913	0.03128	0.01927	0.0313082	0.0872461	0.027972
MgIM767.01G020100.v1.1	Chr_01	981119	983754	0.03615	0.04307	0.0301	0.0859889	0.263514	0.147963
MgIM767.01G020400.v1.1	Chr_01	1004935	1006913	0.02648	0.03657	0.02383	0.0395261	0.0970141	0.0795871
MgIM767.01G020500.v1.1	Chr_01	1007579	1010975	0.02434	0.02138	0.03621	0.0302227	0.021312	0.0849151
MgIM767.01G020800.v1.1	Chr_01	1017280	1019499	0.02015	0.0271	0.0194	0.036987	0.0860251	0.017094
MgIM767.01G021000.v1.1	Chr_01	1022990	1026073	0.01412	0.0131	0.01736	0.0159245	0.00943501	0.023532
MgIM767.01G021400.v1.1	Chr_01	1034164	1035930	0.03639	0.02554	0.04386	0.088411	0.109224	0.119991
MgIM767.01G021600.v1.1	Chr_01	1040730	1042865	0.02809	0.02491	0.02276	0.0480649	0.208347	0.033078
MgIM767.01G021700.v1.1	Chr_01	1043524	1046889	0.03279	0.05131	0.03082	0.0476002	0.170718	0.20535
MgIM767.01G021800.v1.1	Chr_01	1047588	1048093	0.02306	0.02884	0.0556	0.0511638	0.044844	0.164724
MgIM767.01G021900.v1.1	Chr_01	1047903	1050448	0.03173	0.01953	0.0505	0.0601379	0.175047	0.170607
MgIM767.01G022000.v1.1	Chr_01	1051418	1056548	0.02658	0.0359	0.0272	0.0317244	0.032079	0.172272
MgIM767.01G022100.v1.1	Chr_01	1059466	1062885	0.0216	0.01914	0.0331	0.0280702	0.0854701	0.280719
MgIM767.01G022200.v1.1	Chr_01	1064341	1067735	0.03771	0.03423	0.03809	0.0921617	0.29415	0.116661
MgIM767.01G022400.v1.1	Chr_01	1071127	1077069	0.0206	0.03477	0.03959	0.0362705	0.265068	0.11655
MgIM767.01G022500.v1.1	Chr_01	1078154	1080134	0.03467	0.06982	0.03641	0.0511526	0.503497	0.284271
MgIM767.01G022600.v1.1	Chr_01	1081011	1083863	0.03505	0.08419	0.04433	0.0473186	0.510046	0.0900211
MgIM767.01G022900.v1.1	Chr_01	1090132	1097195	0.02316	0.02796	0.03752	0.0281867	0.3774	0.0789211
MgIM767.01G023000.v1.1	Chr_01	1099234	1102739	0.01121	0.00753	0.02134	0.0126133	0.0533911	0.127428
MgIM767.01G023100.v1.1	Chr_01	1103239	1111118	0.01033	0.01101	0.01085	0.017978	0.015984	0.0561661
MgIM767.01G023200.v1.1	Chr_01	1112029	1124698	0.0025	0.01141	0.00155	0.00209594	0.016428	0.014763
MgIM767.01G023300.v1.1	Chr_01	1125189	1125578	0.00142	0.0075	0.0014	0.000854701	0.020646	0.001665
MgIM767.01G023400.v1.1	Chr_01	1125598	1126694	0.00721	0.01612	0.00155	0.0226881	0.043068	0.001776
MgIM767.01G023700.v1.1	Chr_01	1164148	1165796	0.02496	0.00929	0.01711	0.0601038	0.0914641	0.035298
MgIM767.01G023800.v1.1	Chr_01	1165896	1168111	0.01653	0.04502	0.01301	0.063227	0.263847	0.010212
MgIM767.01G023900.v1.1	Chr_01	1179860	1181684	0.02704	0.05451	0.03206	0.0261187	0.35742	0.19425
MgIM767.01G024000.v1.1	Chr_01	1187575	1189590	0.02497	0.05108	0.00435	0.021164	0.0654901	0.541237
MgIM767.01G024100.v1.1	Chr_01	1193177	1197281	0.0257	0.0431	0.04954	0.080877	0.255078	0.13542
MgIM767.01G024200.v1.1	Chr_01	1198684	1201469	0.02758	0.04221	0.02122	0.0487357	0.104007	0.04107
MgIM767.01G024400.v1.1	Chr_01	1203008	1204977	0.02123	0.02946	0.02859	0.0769318	0.12654	0.031524
MgIM767.01G024500.v1.1	Chr_01	1205659	1209818	0.02363	0.03214	0.01568	0.0292201	0.128316	0.339993
MgIM767.01G024600.v1.1	Chr_01	1210872	1212861	0.01929	0.01342	0.01501	0.177219	0.320457	0.00987901
MgIM767.01G024800.v1.1	Chr_01	1215024	1216834	0.0194	0.01363	0.03717	0.0203693	0.011322	0.21534
MgIM767.01G024900.v1.1	Chr_01	1217786	1218299	0.01548	0.0377	0.01643	0.0531777	0.193251	0.012432
MgIM767.01G025000.v1.1	Chr_01	1218377	1222255	0.01216	0.01197	0.02498	0.0114004	0.0551671	0.047064
MgIM767.01G025300.v1.1	Chr_01	1237188	1259475	0.00519	0.0022	0.02331	0.00788666	0.446664	0.0710401
MgIM767.01G025600.v1.1	Chr_01	1280495	1283413	0.01373	0.01865	0.0127	0.019984	0.019425	0.014763
MgIM767.01G025700.v1.1	Chr_01	1283555	1288327	0.00889	0.02365	0.01197	0.00898573	0.041403	0.012321
MgIM767.01G026400.v1.1	Chr_01	1308570	1315698	0.00819	0.02474	0.03989	0.00980346	0.131646	0.0942391
MgIM767.01G026600.v1.1	Chr_01	1320215	1323440	0.01712	0.02716	0.01584	0.0931666	0.185925	0.121212
MgIM767.01G026700.v1.1	Chr_01	1323794	1327895	0.01905	0.02796	0.03234	0.0474294	0.206238	0.0510601
MgIM767.01G026800.v1.1	Chr_01	1328276	1342874	0.00916	0.0212	0.05058	0.023548	0.027306	0.0788101
MgIM767.01G027000.v1.1	Chr_01	1346018	1351369	0.01618	0.02551	0.0241	0.0289611	0.030858	0.221667
MgIM767.01G027200.v1.1	Chr_01	1352532	1358147	0.01828	0.02734	0.02637	0.0454851	0.0552781	0.268176
MgIM767.01G027300.v1.1	Chr_01	1358395	1361904	0.01369	0.0075	0.04119	0.0153213	0.860917	0.107448
MgIM767.01G027500.v1.1	Chr_01	1379048	1384043	0.01923	0.01316	0.02107	0.0522196	0.017427	0.0555001
MgIM767.01G027700.v1.1	Chr_01	1396268	1399228	0.00654	0.01461	0.01348	0.00806784	0.015984	0.022089
MgIM767.01G027800.v1.1	Chr_01	1400590	1403763	0.00744	0.01121	0.01792	0.00567108	0.018315	0.039627
MgIM767.01G028100.v1.1	Chr_01	1414136	1419695	0.0301	0.03752	0.03705	0.0325739	0.759907	0.0728161
MgIM767.01G028200.v1.1	Chr_01	1420073	1426700	0.01183	0.02289	0.04707	0.0116509	0.047286	0.0966811
MgIM767.01G028600.v1.1	Chr_01	1473031	1475805	0.01407	0.02516	0.01372	0.0184985	0.157731	0.0111
MgIM767.01G029300.v1.1	Chr_01	1509609	1511098	0.0066	0.00155	0.03086	0.116704	0.112554	0.181485
MgIM767.01G029600.v1.1	Chr_01	1515897	1518148	0.01746	0.01758	0.01225	0.0279258	0.01776	0.00910201
MgIM767.01G029700.v1.1	Chr_01	1518312	1520249	0.01525	0.02231	0.02438	0.0185185	0.031302	0.0548341
MgIM767.01G029800.v1.1	Chr_01	1520303	1526902	0.0218	0.01245	0.0462	0.0384343	0.031191	0.268842
MgIM767.01G029900.v1.1	Chr_01	1527993	1530915	0.00936	0.04595	0.02115	0.0126202	0.268731	0.119769
MgIM767.01G030200.v1.1	Chr_01	1537272	1541817	0.00554	0.0147	0.00445	0.00728357	0.015984	0.00632701
MgIM767.01G030500.v1.1	Chr_01	1556810	1561538	0.01732	0.00682	0.03336	0.0249759	0.021756	0.248196
MgIM767.01G030700.v1.1	Chr_01	1567905	1571129	0.03384	0.04711	0.02958	0.0368992	0.0721501	0.0789211
MgIM767.01G030800.v1.1	Chr_01	1575685	1578919	0.01396	0.0311	0.00884	0.0220848	0.0754801	0.039294
MgIM767.01G030900.v1.1	Chr_01	1579874	1582684	0.01394	0.00904	0.00659	0.0464841	0.039405	0.00876901
MgIM767.01G031000.v1.1	Chr_01	1582598	1586860	0.01347	0.0252	0.01727	0.0286444	0.0691531	0.039849
MgIM767.01G031200.v1.1	Chr_01	1591976	1594468	0.01246	0.01434	0.01494	0.0727816	0.117438	0.025641
MgIM767.01G031400.v1.1	Chr_01	1605727	1608640	0.00746	0.01074	0.01723	0.00629147	0.163392	0.023976
MgIM767.01G032400.v1.1	Chr_01	1667203	1669522	0.02833	0.04348	0.06123	0.066092	0.0770341	0.175269
MgIM767.01G032500.v1.1	Chr_01	1670844	1674898	0.023	0.04671	0.06169	0.0779011	0.0860251	0.0888001
MgIM767.01G032600.v1.1	Chr_01	1675561	1681185	0.03162	0.06166	0.04935	0.0550321	0.297369	0.109779
MgIM767.01G032900.v1.1	Chr_01	1695288	1697795	0.02556	0.03942	0.0492	0.105263	0.110001	0.20424
MgIM767.01G033000.v1.1	Chr_01	1698533	1700596	0.02707	0.02584	0.05926	0.0650301	0.174603	0.381396
MgIM767.01G033100.v1.1	Chr_01	1706835	1708371	0.03226	0.0178	0.07089	0.0365069	0.032634	0.575425
MgIM767.01G033300.v1.1	Chr_01	1717196	1719474	0.02469	0.02828	0.03346	0.177027	0.755023	0.029859
MgIM767.01G033500.v1.1	Chr_01	1723986	1726025	0.01853	0.03002	0.02433	0.0188998	0.034077	0.0517261
MgIM767.01G033800.v1.1	Chr_01	1743825	1746427	0.029	0.03907	0.02886	0.0437102	0.32634	0.040404
MgIM767.01G034100.v1.1	Chr_01	1774944	1777069	0.01708	0.05486	0.01277	0.0271768	0.607504	0.014208
MgIM767.01G034200.v1.1	Chr_01	1778538	1781188	0.01718	0.01661	0.01239	0.0282074	0.116106	0.0934621
MgIM767.01G034300.v1.1	Chr_01	1784078	1787482	0.01568	0.04591	0.02826	0.0583129	0.216339	0.138084
MgIM767.01G034400.v1.1	Chr_01	1788460	1792695	0.02583	0.01629	0.04585	0.0414962	0.030858	0.206016
MgIM767.01G034700.v1.1	Chr_01	1804679	1808926	0.01016	0.03029	0.01497	0.0114302	0.129648	0.022533
MgIM767.01G035000.v1.1	Chr_01	1813389	1814366	0.01972	0.02247	0.02533	0.0705521	0.019758	0.0747031
MgIM767.01G035100.v1.1	Chr_01	1815804	1817924	0.02705	0.02091	0.02675	0.0588297	0.015984	0.0791431
MgIM767.01G035200.v1.1	Chr_01	1818057	1822272	0.01191	0.03661	0.01686	0.00859161	0.045177	0.017982
MgIM767.01G035300.v1.1	Chr_01	1824066	1824954	0.03062	0.01894	0.01222	0.0436195	0.025086	0.232767
MgIM767.01G035400.v1.1	Chr_01	1826623	1829888	0.02155	0.00422	0.00171	0.0454855	0.011655	0.33522
MgIM767.01G035500.v1.1	Chr_01	1832100	1833847	0.00505	0.00524	0.00861	0.0488177	0.023754	0.027861
MgIM767.01G035600.v1.1	Chr_01	1839334	1842581	0.03072	0.02232	0.02309	0.0563766	0.380175	0.351426
MgIM767.01G035700.v1.1	Chr_01	1843077	1847782	0.02879	0.02323	0.02332	0.0705246	0.037185	0.390942
MgIM767.01G035800.v1.1	Chr_01	1848107	1851861	0.02558	0.02986	0.03067	0.0244415	0.032412	0.0527251
MgIM767.01G037200.v1.1	Chr_01	1981632	1983234	0.03248	0.02839	0.0208	0.0851182	0.0839161	0.0523921
MgIM767.01G037400.v1.1	Chr_01	1987237	1990922	0.0317	0.06606	0.0444	0.0439199	0.183039	0.04107
MgIM767.01G037900.v1.1	Chr_01	2002160	2003923	0.03505	0.03588	0.03567	0.0347065	0.045066	0.227994
MgIM767.01G038000.v1.1	Chr_01	2004464	2007071	0.03237	0.02909	0.04889	0.115158	0.218559	0.123765
MgIM767.01G038100.v1.1	Chr_01	2007936	2009453	0.03104	0.04947	0.01679	0.0521154	0.119103	0.27528
MgIM767.01G038300.v1.1	Chr_01	2014595	2017157	0.0265	0.04	0.04562	0.0429618	0.0594961	0.122766
MgIM767.01G038400.v1.1	Chr_01	2019731	2021163	0.01166	0.0236	0.01754	0.021788	0.147519	0.201798
MgIM767.01G038500.v1.1	Chr_01	2022436	2023945	0.02287	0.04032	0.03247	0.0404709	0.0599401	0.172827
MgIM767.01G038700.v1.1	Chr_01	2025692	2028736	0.02048	0.07211	0.01824	0.0363072	0.166722	0.047841
MgIM767.01G038800.v1.1	Chr_01	2029345	2032911	0.01036	0.02452	0.02113	0.0329253	0.044844	0.029637
MgIM767.01G038900.v1.1	Chr_01	2032828	2034106	0.02012	0.0371	0.01053	0.0269308	0.0590521	0.043956
MgIM767.01G039000.v1.1	Chr_01	2034886	2037335	0.0267	0.03483	0.02569	0.061542	0.0656011	0.0553891
MgIM767.01G039100.v1.1	Chr_01	2040165	2041762	0.02098	0.06455	0.02225	0.0424141	0.215895	0.0962371
MgIM767.01G039200.v1.1	Chr_01	2046419	2047293	0.01841	0.03271	0.03951	0.132317	0.190809	0.203019
MgIM767.01G039300.v1.1	Chr_01	2053522	2057212	0.01435	0.00845	0.01901	0.0131551	0.224886	0.0694861
MgIM767.01G039400.v1.1	Chr_01	2057750	2059974	0.03011	0.01805	0.01672	0.0217228	0.0705961	0.189588
MgIM767.01G039500.v1.1	Chr_01	2071641	2073214	0.00154	0.0018	0	0.00197656	0.000999001	0.00699301
MgIM767.01G040500.v1.1	Chr_01	2134612	2141584	0.00759	0.02516	0.03498	0.0114728	0.710068	0.415806
MgIM767.01G041400.v1.1	Chr_01	2215344	2219201	0.02155	0.033	0.02096	0.0342722	0.0794761	0.0942391
MgIM767.01G041500.v1.1	Chr_01	2220214	2221704	0.01943	0.02115	0.02363	0.0458305	0.0883561	0.106893
MgIM767.01G041600.v1.1	Chr_01	2222202	2232649	0.01426	0.02996	0.03266	0.0110069	0.30303	0.153513
MgIM767.01G041700.v1.1	Chr_01	2241944	2243797	0.01616	0.01279	0.01843	0.0177994	0.012543	0.208458
MgIM767.01G041800.v1.1	Chr_01	2254499	2257145	0.01947	0.01823	0.02851	0.0196029	0.551893	0.0517261
MgIM767.01G042200.v1.1	Chr_01	2280535	2283452	0.02889	0.00869	0.02305	0.045503	0.770674	0.951271
MgIM767.01G042500.v1.1	Chr_01	2288435	2291314	0.02963	0.03898	0.03842	0.0642361	0.047286	0.294483
MgIM767.01G042600.v1.1	Chr_01	2293922	2297427	0.01477	0.03403	0.00922	0.0266527	0.041736	0.45288
MgIM767.01G042700.v1.1	Chr_01	2299604	2302952	0.01557	0.04709	0.01316	0.0123752	0.10434	0.00943501
MgIM767.01G042800.v1.1	Chr_01	2303360	2306384	0.00293	0.01705	0.01798	0.00833792	0.332223	0.014874
MgIM767.01G042900.v1.1	Chr_01	2307800	2315358	0.01015	0.02548	0.01926	0.0567094	0.167277	0.0509491
MgIM767.01G043000.v1.1	Chr_01	2317999	2324428	0.02847	0.02571	0.00989	0.0508554	0.035964	0.340548
MgIM767.01G043100.v1.1	Chr_01	2335255	2336246	0.02901	0.02885	0.03659	0.047155	0.356865	0.045732
MgIM767.01G043200.v1.1	Chr_01	2336247	2336794	0.04384	0.02402	0.02875	0.0510949	0.025419	0.046731
MgIM767.01G043300.v1.1	Chr_01	2336970	2339004	0.02592	0.03669	0.03747	0.0950587	0.0976801	0.048285
MgIM767.01G043500.v1.1	Chr_01	2341675	2344108	0.01814	0.03086	0.04612	0.0253812	0.0834721	0.228993
MgIM767.01G043700.v1.1	Chr_01	2351632	2356366	0.02318	0.02269	0.02908	0.0754429	0.026973	0.031635
MgIM767.01G043800.v1.1	Chr_01	2356533	2357750	0.02157	0.03745	0.01692	0.0268199	0.126873	0.0573871
MgIM767.01G043900.v1.1	Chr_01	2359867	2362481	0.03178	0.00773	0.04727	0.0544721	0.110778	0.402486
MgIM767.01G044100.v1.1	Chr_01	2368795	2375805	0.02177	0.02772	0.02731	0.0282255	0.0618271	0.042624
MgIM767.01G044300.v1.1	Chr_01	2386215	2390151	0.03716	0.01455	0.02837	0.0784862	0.299256	0.02997
MgIM767.01G044600.v1.1	Chr_01	2394819	2401929	0.02568	0.04981	0.01705	0.0537508	0.36408	0.626374
MgIM767.01G044700.v1.1	Chr_01	2404644	2408491	0.02134	0.05156	0.01292	0.0607819	0.102342	0.0549451
MgIM767.01G044900.v1.1	Chr_01	2412473	2421825	0.00658	0.07162	0.03157	0.00945626	0.135198	0.0792541
MgIM767.01G045100.v1.1	Chr_01	2424844	2428036	0.02139	0.02566	0.03841	0.0543202	0.0558331	0.0965701
MgIM767.01G045300.v1.1	Chr_01	2431839	2436498	0.01675	0.02549	0.02626	0.0256319	0.041625	0.0515041
MgIM767.01G045400.v1.1	Chr_01	2437546	2439679	0.02946	0.02464	0.02078	0.0512861	0.038628	0.575869
MgIM767.01G045500.v1.1	Chr_01	2450545	2459992	0.01751	0.03188	0.02351	0.0316351	0.171717	0.379842
MgIM767.01G045600.v1.1	Chr_01	2469703	2473873	0.02624	0.06357	0.02677	0.0476837	0.864025	0.0538351
MgIM767.01G045700.v1.1	Chr_01	2473874	2475481	0.02951	0.02898	0.02353	0.0522388	0.0900211	0.019203
MgIM767.01G045800.v1.1	Chr_01	2475715	2479319	0.02794	0.03415	0.03468	0.1182	0.166611	0.0980131
MgIM767.01G045900.v1.1	Chr_01	2479890	2482222	0.03031	0.03447	0.03162	0.0595323	0.0835831	0.191697
MgIM767.01G046300.v1.1	Chr_01	2491659	2494794	0.02677	0.03352	0.02846	0.0370961	0.048174	0.0634921
MgIM767.01G046500.v1.1	Chr_01	2496757	2500737	0.03204	0.02964	0.02285	0.0341902	0.0873571	0.191808
MgIM767.01G046700.v1.1	Chr_01	2517556	2523081	0.01201	0.00899	0.01035	0.0217155	0.03441	0.019203
MgIM767.01G046800.v1.1	Chr_01	2523144	2525492	0.0132	0.01214	0.00722	0.0173596	0.521923	0.00899101
MgIM767.01G046900.v1.1	Chr_01	2531484	2534388	0.02977	0	0.02364	0.120979	0.629038	0.047508
MgIM767.01G047000.v1.1	Chr_01	2534277	2538057	0.0228	0.03308	0.02793	0.0340298	0.048729	0.0530581
MgIM767.01G047600.v1.1	Chr_01	2561758	2566313	0.03458	0.01219	0.03317	0.174324	0.0803641	0.0548341
MgIM767.01G047700.v1.1	Chr_01	2566524	2569436	0.02829	0.01789	0.03637	0.0817409	0.246975	0.0664891
MgIM767.01G047900.v1.1	Chr_01	2577106	2577219	0.00468	0.04165	0.02006	0.00389864	0.0515041	0.0333
MgIM767.01G048000.v1.1	Chr_01	2577779	2579354	0.02113	0.05883	0.02172	0.0458263	0.0821401	0.029082
MgIM767.01G048300.v1.1	Chr_01	2590897	2593976	0.02216	0.01132	0.02422	0.0310967	0.011877	0.024531
MgIM767.01G048400.v1.1	Chr_01	2603336	2608408	0.02246	0.03027	0.02038	0.0445277	0.0531691	0.0627151
MgIM767.01G048500.v1.1	Chr_01	2608565	2616931	0.02321	0.06748	0.02304	0.0852954	0.516706	0.047841
MgIM767.01G048600.v1.1	Chr_01	2619705	2621242	0.0461	0.03327	0.03872	0.164716	0.390387	0.470085
MgIM767.01G048700.v1.1	Chr_01	2624212	2625595	0.03153	0.01824	0.03699	0.0390976	0.154623	0.10101
MgIM767.01G048900.v1.1	Chr_01	2629307	2634765	0.03127	0.05105	0.03061	0.0438827	0.209013	0.103452
MgIM767.01G049100.v1.1	Chr_01	2639492	2641269	0.01422	0.00612	0.01765	0.0136233	0.140748	0.01665
MgIM767.01G049200.v1.1	Chr_01	2643431	2649029	0.00809	0.02874	0.00911	0.00889048	0.0712621	0.027195
MgIM767.01G049300.v1.1	Chr_01	2649511	2664794	0.00551	0.01175	0.03177	0.006252	0.022866	0.0935731
MgIM767.01G050300.v1.1	Chr_01	2705669	2708654	0.03379	0.05827	0.00939	0.0387735	0.160173	0.00987901
MgIM767.01G050400.v1.1	Chr_01	2711677	2713939	0.01871	0.02886	0.03485	0.0286247	0.106893	0.043623
MgIM767.01G050600.v1.1	Chr_01	2731203	2735945	0.01136	0.03497	0.02618	0.01176	0.201798	0.0576091
MgIM767.01G050800.v1.1	Chr_01	2741668	2746267	0.01365	0.01437	0.00366	0.0141546	0.452547	0.113331
MgIM767.01G051100.v1.1	Chr_01	2754104	2756487	0.01299	0.03046	0.03882	0.0211596	0.14652	0.428238
MgIM767.01G051200.v1.1	Chr_01	2757343	2760603	0.02291	0.04862	0.02822	0.0340727	0.042513	0.151293
MgIM767.01G051400.v1.1	Chr_01	2773389	2779474	0.03251	0.03235	0.03076	0.0629313	0.034965	0.321456
MgIM767.01G051500.v1.1	Chr_01	2780183	2783736	0.02871	0.04807	0.02475	0.0671231	0.32967	0.143967
MgIM767.01G051800.v1.1	Chr_01	2796983	2799531	0.01941	0.0227	0.00534	0.0268515	0.494172	0.010989
MgIM767.01G051900.v1.1	Chr_01	2801794	2803299	0.02508	0.04087	0.03745	0.0244208	0.04995	0.180042
MgIM767.01G052000.v1.1	Chr_01	2803363	2807071	0.03604	0.03962	0.01911	0.0551212	0.378954	0.015651
MgIM767.01G052100.v1.1	Chr_01	2808702	2812089	0.01659	0.00757	0.03328	0.0285321	0.00976801	0.0708181
MgIM767.01G052200.v1.1	Chr_01	2815123	2821466	0.02044	0.01075	0.02172	0.0476391	0.0707071	0.0654901
MgIM767.01G053100.v1.1	Chr_01	2861508	2862212	0.02099	0.0323	0.05037	0.0364066	0.0629371	0.246642
MgIM767.01G053200.v1.1	Chr_01	2867842	2874481	0.02486	0.05095	0.02631	0.0765562	0.0601621	0.0761461
MgIM767.01G053300.v1.1	Chr_01	2874089	2878968	0.01531	0.00559	0.02591	0.0427596	0.016317	0.0588301
MgIM767.01G053700.v1.1	Chr_01	2893599	2898515	0.0125	0.02189	0.02136	0.0196371	0.530581	0.0644911
MgIM767.01G053800.v1.1	Chr_01	2909238	2912204	0.03496	0.04853	0.03066	0.0981912	0.123099	0.0830281
MgIM767.01G053900.v1.1	Chr_01	2912521	2914223	0.01622	0.04737	0.00435	0.0189209	0.14208	0.017538
MgIM767.01G054000.v1.1	Chr_01	2914263	2918337	0.00751	0.03661	0.00846	0.0165508	0.045732	0.011433
MgIM767.01G054100.v1.1	Chr_01	2919489	2921601	0.014	0.03659	0.06849	0.0211916	0.045288	0.176823
MgIM767.01G054300.v1.1	Chr_01	2930881	2933136	0.01211	0.04707	0.00586	0.0175827	0.0563881	0.00899101
MgIM767.01G054400.v1.1	Chr_01	2933207	2936069	0.00547	0.01088	0.00304	0.0131564	0.022311	0.003663
MgIM767.01G054500.v1.1	Chr_01	2940613	2943698	0.0275	0.02216	0.02331	0.100238	0.038961	0.021867
MgIM767.01G054700.v1.1	Chr_01	2952521	2962896	0.01667	0.0384	0.01706	0.024683	0.22866	0.574759
MgIM767.01G055000.v1.1	Chr_01	2978558	2981118	0.04522	0.04476	0.0255	0.145169	0.0860251	0.035853
MgIM767.01G055500.v1.1	Chr_01	2990535	2996575	0.01661	0.019	0.04629	0.0186319	0.022644	0.0539461
MgIM767.01G055600.v1.1	Chr_01	2997297	3004749	0.01621	0.0674	0.01947	0.0262385	0.191031	0.047064
MgIM767.01G056000.v1.1	Chr_01	3021440	3023718	0.01964	0.02559	0.01277	0.0231096	0.34188	0.033744
MgIM767.01G056100.v1.1	Chr_01	3024632	3037297	0.01302	0.02276	0.02161	0.0366335	0.022311	0.295926
MgIM767.01G056200.v1.1	Chr_01	3037508	3044266	0.03633	0.05065	0.02404	0.0540843	0.149517	0.022644
MgIM767.01G056300.v1.1	Chr_01	3051630	3055199	0.02657	0.04662	0.03221	0.0254591	0.512266	0.032079
MgIM767.01G056400.v1.1	Chr_01	3055611	3060291	0.02342	0.03924	0.0367	0.0284602	0.0884671	0.037296
MgIM767.01G056600.v1.1	Chr_01	3071157	3077878	0.01311	0.03407	0.04311	0.0156204	0.0681541	0.196137
MgIM767.01G056700.v1.1	Chr_01	3079804	3081907	0.01516	0.04433	0.02354	0.0270913	0.0752581	0.440337
MgIM767.01G057800.v1.1	Chr_01	3155296	3157606	0.02259	0.0523	0.0752	0.0286552	0.53935	0.127095
MgIM767.01G057900.v1.1	Chr_01	3158886	3160591	0.03229	0.07352	0.03585	0.0627198	0.106005	0.0609391
MgIM767.01G058100.v1.1	Chr_01	3164112	3166306	0.02246	0.06272	0.0294	0.0918755	0.138306	0.498279
MgIM767.01G058200.v1.1	Chr_01	3169633	3172552	0.02094	0.03473	0.02993	0.0283105	0.390498	0.0840271
MgIM767.01G058400.v1.1	Chr_01	3186192	3189482	0.026	0.01481	0.04273	0.0391978	0.016872	0.155622
MgIM767.01G058500.v1.1	Chr_01	3194223	3200508	0.02277	0.03714	0.04009	0.0454096	0.403929	0.470196
MgIM767.01G058600.v1.1	Chr_01	3202025	3205137	0.03251	0.02272	0.00892	0.0698148	0.0790321	0.633811
MgIM767.01G058800.v1.1	Chr_01	3212135	3216416	0.01863	0.03061	0.05498	0.0210701	0.041181	0.241092
MgIM767.01G059200.v1.1	Chr_01	3242323	3244007	0.03057	0.02631	0.05191	0.0352127	0.0718171	0.144189
MgIM767.01G059700.v1.1	Chr_01	3257009	3259302	0.00774	0.01281	0.0113	0.0155478	0.011322	0.01221
MgIM767.01G059900.v1.1	Chr_01	3273990	3276222	0.00928	0.01431	0.02907	0.0119421	0.126318	0.0627151
MgIM767.01G060100.v1.1	Chr_01	3281634	3284787	0.01123	0.01358	0.02144	0.0173677	0.17205	0.248529
MgIM767.01G060400.v1.1	Chr_01	3293760	3299124	0.0191	0.02635	0.00264	0.0272756	0.191142	0.54823
MgIM767.01G060600.v1.1	Chr_01	3312418	3314178	0.00563	0.00784	0.0098	0.00447978	0.027528	0.0547231
MgIM767.01G060700.v1.1	Chr_01	3315144	3317889	0.00954	0.00859	0.01462	0.0941976	0.027972	0.732379
MgIM767.01G060800.v1.1	Chr_01	3334338	3338745	0.03294	0.0418	0.02237	0.0608742	0.418248	0.972916
MgIM767.01G060900.v1.1	Chr_01	3342734	3345862	0.02758	0.07247	0.01335	0.0564611	0.473304	0.433566
MgIM767.01G061600.v1.1	Chr_01	3375512	3383022	0.02236	0.06712	0.04247	0.057989	0.194028	0.042291
MgIM767.01G061700.v1.1	Chr_01	3383329	3384262	0.02822	0.04575	0.03628	0.0347371	0.0803641	0.042735
MgIM767.01G062000.v1.1	Chr_01	3396844	3400333	0.02329	0.03836	0.02813	0.0946832	0.117882	0.133977
MgIM767.01G062100.v1.1	Chr_01	3409855	3414013	0.00978	0.02069	0.01214	0.0115412	0.195693	0.01443
MgIM767.01G062200.v1.1	Chr_01	3418557	3426936	0.00626	0.02479	0.02014	0.00607266	0.033744	0.01665
MgIM767.01G062300.v1.1	Chr_01	3427093	3431703	0.01498	0.01149	0.01836	0.024844	0.123432	0.014541
MgIM767.01G063100.v1.1	Chr_01	3491371	3495086	0.00893	0.00026	0.01836	0.0451501	0.234987	0.0523921
MgIM767.01G063200.v1.1	Chr_01	3500210	3503924	0.00508	0.00514	0.01256	0.0262898	0.031302	0.040182
MgIM767.01G063600.v1.1	Chr_01	3540262	3545094	0.02237	0.00939	0.0249	0.0783502	0.00999001	0.519592
MgIM767.01G063800.v1.1	Chr_01	3572440	3573804	0.01498	0.03502	0.03605	0.0258852	0.0721501	0.106227
MgIM767.01G063900.v1.1	Chr_01	3574675	3578541	0.02124	0.03635	0.00969	0.0696492	0.106671	0.0838051
MgIM767.01G064000.v1.1	Chr_01	3585980	3588101	0.01618	0.03009	0.04303	0.0256571	0.0604951	0.168609
MgIM767.01G064100.v1.1	Chr_01	3590319	3593362	0.03418	0.00824	0.02055	0.0657395	0.022977	0.028083
MgIM767.01G064200.v1.1	Chr_01	3593206	3594156	0.01935	0.03114	0.03252	0.0260544	0.119658	0.0538351
MgIM767.01G064800.v1.1	Chr_01	3615941	3617559	0.03842	0.047	0.03008	0.200535	0.294039	0.044844
MgIM767.01G065000.v1.1	Chr_01	3622824	3624460	0.02229	0.0529	0.04224	0.0328514	0.401931	0.0601621
MgIM767.01G065200.v1.1	Chr_01	3632901	3635472	0.02322	0.02255	0.00548	0.0763349	0.137529	0.01887
MgIM767.01G065300.v1.1	Chr_01	3636008	3638641	0.02473	0.06474	0.02631	0.0701088	0.146076	0.148407
MgIM767.01G065400.v1.1	Chr_01	3639093	3643193	0.02926	0.06602	0.06415	0.0396922	0.108114	0.181707
MgIM767.01G066000.v1.1	Chr_01	3662289	3666285	0.01429	0.03026	0.03057	0.0226003	0.463869	0.029415
MgIM767.01G066100.v1.1	Chr_01	3671196	3671910	0.02113	0.02077	0.03054	0.14965	0.195027	0.03996
MgIM767.01G066200.v1.1	Chr_01	3680625	3682382	0.02634	0.03691	0.03367	0.044179	0.046509	0.0801421
MgIM767.01G066300.v1.1	Chr_01	3697376	3700953	0.01876	0.0204	0.05555	0.0445935	0.027306	0.469863
MgIM767.01G066400.v1.1	Chr_01	3702855	3706131	0.01596	0.02724	0.03301	0.0223443	0.022089	0.0689311
MgIM767.01G066500.v1.1	Chr_01	3710258	3714108	0.00861	0.00262	0.00933	0.0388932	0.285492	0.33189
MgIM767.01G066600.v1.1	Chr_01	3715534	3718352	0.02212	0.01416	0.0234	0.0193528	0.360417	0.019425
MgIM767.01G066800.v1.1	Chr_01	3733636	3736883	0.00853	0.02362	0.00859	0.00803914	0.0571651	0.011433
MgIM767.01G067300.v1.1	Chr_01	3759006	3763759	0.01577	0.04378	0.01636	0.0205441	0.228882	0.012432
MgIM767.01G067500.v1.1	Chr_01	3768306	3771845	0.02721	0.02446	0.01201	0.14639	0.026418	0.019425
MgIM767.01G067800.v1.1	Chr_01	3776518	3779443	0.01097	0.0351	0.02009	0.0189869	0.153402	0.023643
MgIM767.01G068000.v1.1	Chr_01	3786436	3789047	0.03121	0.03463	0.03743	0.109027	0.108669	0.0629371
MgIM767.01G068100.v1.1	Chr_01	3790366	3792617	0.00968	0.04039	0.02022	0.0423327	0.126984	0.02442
MgIM767.01G068900.v1.1	Chr_01	3828619	3838800	0.0112	0.02131	0.01567	0.0837426	0.367521	0.106671
MgIM767.01G069100.v1.1	Chr_01	3850270	3859729	0.02744	0.0054	0.04107	0.030949	0.448551	0.0581641
MgIM767.01G069300.v1.1	Chr_01	3862711	3866725	0.03539	0.04114	0.04287	0.0542964	0.0623821	0.128094
MgIM767.01G069400.v1.1	Chr_01	3870413	3872374	0.01551	0.00933	0.02906	0.0345452	0.0572761	0.0651571
MgIM767.01G069800.v1.1	Chr_01	3892784	3895719	0.00837	0.02085	0.00724	0.010937	0.042513	0.0550561
MgIM767.01G069900.v1.1	Chr_01	3899195	3900211	0.01244	0.00566	0.00198	0.0190102	0.041847	0.035409
MgIM767.01G070200.v1.1	Chr_01	3912540	3914364	0.02665	0.0643	0.00646	0.0335464	0.439227	0.015873
MgIM767.01G070400.v1.1	Chr_01	3917844	3919336	0.01487	0.01353	0.0212	0.0392201	0.0822511	0.044289
MgIM767.01G070600.v1.1	Chr_01	3953311	3956425	0.01251	0.00746	0.01797	0.0111646	0.200577	0.374625
MgIM767.01G070700.v1.1	Chr_01	3963924	3967053	0.0029	0.00713	0.02726	0.00752574	0.155178	0.037629
MgIM767.01G070800.v1.1	Chr_01	3967210	3969845	0.01532	0.02609	0.00615	0.0226775	0.041625	0.00566101
MgIM767.01G070900.v1.1	Chr_01	3970650	3974199	0.01082	0.01606	0.02007	0.0118936	0.241536	0.035298
MgIM767.01G071000.v1.1	Chr_01	3986704	3989012	0.01751	0.01749	0.02286	0.0275733	0.0640471	0.118326
MgIM767.01G071200.v1.1	Chr_01	4009051	4011505	0.02099	0.01689	0.02611	0.054673	0.024531	0.030525
MgIM767.01G071300.v1.1	Chr_01	4011284	4017597	0.02252	0.0246	0.0204	0.0354239	0.026862	0.030081
MgIM767.01G071400.v1.1	Chr_01	4019358	4021259	0.00641	0.00872	0.01785	0.0131441	0.02109	0.04107
MgIM767.01G071500.v1.1	Chr_01	4023492	4027546	0.01331	0.02065	0.015	0.015509	0.031746	0.046398
MgIM767.01G071600.v1.1	Chr_01	4036664	4041349	0.01779	0.02996	0.00517	0.0380803	0.150516	0.00721501
MgIM767.01G071800.v1.1	Chr_01	4045486	4048992	0.0044	0.01629	0.00932	0.00807908	0.118992	0.011877
MgIM767.01G072100.v1.1	Chr_01	4059286	4062415	0.02471	0.02049	0.03108	0.0472488	0.036297	0.0516151
MgIM767.01G072300.v1.1	Chr_01	4072021	4075558	0.0073	0.0162	0.00561	0.0256579	0.206349	0.0658231
MgIM767.01G072400.v1.1	Chr_01	4078040	4078749	0.01255	0.02381	0.01585	0.015493	0.107226	0.013986
MgIM767.01G072500.v1.1	Chr_01	4103206	4105972	0.00786	0.00992	0.00418	0.0120066	0.0588301	0.174714
MgIM767.01G072600.v1.1	Chr_01	4109785	4113782	0.00543	0.03053	0.00213	0.010144	0.183705	0.003885
MgIM767.01G072800.v1.1	Chr_01	4128388	4131670	0.02541	0.01602	0.03425	0.0234203	0.0842491	0.031191
MgIM767.01G072900.v1.1	Chr_01	4131373	4133670	0.02628	0.01685	0.03445	0.02698	0.02997	0.038628
MgIM767.01G073000.v1.1	Chr_01	4140838	4143755	0.01532	0.02055	0.05246	0.193131	0.0975691	0.270618
MgIM767.01G073400.v1.1	Chr_01	4166703	4168815	0.0225	0.03665	0.01562	0.0409108	0.137418	0.0703741
MgIM767.01G073600.v1.1	Chr_01	4174881	4181680	0.00724	0.0743	0.02053	0.00900327	0.185592	0.202908
MgIM767.01G073700.v1.1	Chr_01	4185716	4190162	0.00855	0.03162	0.00427	0.0233866	0.257964	0.599179
MgIM767.01G073800.v1.1	Chr_01	4191063	4195000	0.01628	0.0273	0.03511	0.0304441	0.0926851	0.27861
MgIM767.01G073900.v1.1	Chr_01	4197437	4202169	0.00862	0.01084	0.01721	0.0335235	0.036186	0.150183
MgIM767.01G074000.v1.1	Chr_01	4204073	4206751	0.00911	0.02939	0.01038	0.0117374	0.021423	0.282606
MgIM767.01G074100.v1.1	Chr_01	4208310	4210383	0.01169	0.02264	0.03752	0.0129112	0.0506161	0.150738
MgIM767.01G074200.v1.1	Chr_01	4212207	4218715	0.02412	0.0412	0.01903	0.0435465	0.0949051	0.0748141
MgIM767.01G074300.v1.1	Chr_01	4220289	4223164	0.02219	0.01914	0.05144	0.11567	0.04551	0.0654901
MgIM767.01G074400.v1.1	Chr_01	4223770	4229417	0.01058	0.02744	0.0628	0.0189644	0.0758131	0.0810301
MgIM767.01G074500.v1.1	Chr_01	4231202	4233903	0.02463	0.0212	0.02586	0.201044	0.03774	0.0614941
MgIM767.01G074600.v1.1	Chr_01	4234495	4237539	0.02927	0.03137	0.04844	0.0488962	0.0570541	0.0538351
MgIM767.01G075000.v1.1	Chr_01	4258714	4264329	0.02631	0.02586	0.04023	0.109034	0.591187	0.118437
MgIM767.01G075200.v1.1	Chr_01	4274545	4279642	0.01155	0.01412	0.00557	0.0185476	0.015762	0.00621601
MgIM767.01G075300.v1.1	Chr_01	4288605	4292071	0.00323	0.00175	0.00439	0.00269205	0.001665	0.213786
MgIM767.01G076400.v1.1	Chr_01	4382265	4385169	0.01382	0.01264	0.01916	0.0140371	0.020757	0.0719281
MgIM767.01G076700.v1.1	Chr_01	4405301	4410556	0.01989	0.0373	0.03874	0.0242263	0.340104	0.126873
MgIM767.01G077200.v1.1	Chr_01	4431461	4437234	0.01919	0.02649	0.02039	0.0537274	0.047397	0.040959
MgIM767.01G077700.v1.1	Chr_01	4446758	4452377	0.01858	0.00906	0.04089	0.0357058	0.015984	0.12543
MgIM767.01G078000.v1.1	Chr_01	4457073	4461978	0.03015	0.05242	0.01745	0.0799022	0.329226	0.016428
MgIM767.01G078100.v1.1	Chr_01	4465398	4468691	0.01008	0.00988	0.01745	0.0112325	0.049173	0.021645
MgIM767.01G078200.v1.1	Chr_01	4469440	4472671	0.01394	0.02706	0.00806	0.00890402	0.0603841	0.048063
MgIM767.01G078300.v1.1	Chr_01	4474559	4475482	0.00981	0.04556	0.0109	0.0169553	0.0841381	0.023754
MgIM767.01G078600.v1.1	Chr_01	4488789	4491184	0.01047	0.02837	0.01523	0.0104341	0.24531	0.016983
MgIM767.01G079100.v1.1	Chr_01	4507244	4508825	0.01765	0.01081	0.01017	0.028445	0.0888001	0.516928
MgIM767.01G079300.v1.1	Chr_01	4529994	4534625	0.0149	0.03474	0.01775	0.035142	0.046842	0.119769
MgIM767.01G079400.v1.1	Chr_01	4539108	4542560	0.02546	0.06611	0.02684	0.132284	0.111888	0.106005
MgIM767.01G079500.v1.1	Chr_01	4543363	4546157	0.02714	0.02566	0.0487	0.0821705	0.0626041	0.225552
MgIM767.01G079700.v1.1	Chr_01	4567813	4571386	0.0207	0.02439	0.06476	0.0668719	0.0527251	0.174492
MgIM767.01G079800.v1.1	Chr_01	4575091	4580391	0.023	0.01498	0.0234	0.0434509	0.530692	0.0668221
MgIM767.01G079900.v1.1	Chr_01	4584754	4590655	0.00956	0.05006	0.02195	0.0148161	0.16206	0.0500611
MgIM767.01G080000.v1.1	Chr_01	4590945	4595857	0.02733	0.01282	0.00688	0.0665129	0.039849	0.028083
MgIM767.01G080200.v1.1	Chr_01	4605419	4609912	0.01585	0.05801	0.03677	0.0274193	0.10656	0.0906871
MgIM767.01G080700.v1.1	Chr_01	4647269	4651693	0.01643	0.02864	0.02615	0.0204896	0.049062	0.020202
MgIM767.01G080800.v1.1	Chr_01	4653405	4657683	0.02931	0.03983	0.00838	0.0333931	0.034632	0.0808081
MgIM767.01G080900.v1.1	Chr_01	4659496	4663486	0.00854	0.02976	0.003	0.0170662	0.129426	0.114219
MgIM767.01G081000.v1.1	Chr_01	4675439	4684216	0.0156	0.02827	0.0051	0.0200501	0.0608281	0.0926851
MgIM767.01G081200.v1.1	Chr_01	4703415	4707318	0.01266	0.02236	0.0285	0.0179872	0.0809191	0.042069
MgIM767.01G081800.v1.1	Chr_01	4732491	4735891	0.02408	0.03922	0.01603	0.156817	0.0687091	0.0581641
MgIM767.01G082700.v1.1	Chr_01	4849162	4855187	0.01979	0.02683	0.04496	0.17666	0.354978	0.144189
MgIM767.01G082900.v1.1	Chr_01	4858089	4865568	0.03588	0.04214	0.00393	0.0745544	0.386391	0.52381
MgIM767.01G083900.v1.1	Chr_01	4953212	4955735	0.00657	0.0134	0.02109	0.00409403	0.0631591	0.033078
MgIM767.01G084400.v1.1	Chr_01	4993850	4997543	0.0246	0.0605	0.02459	0.124436	0.0749251	0.0507271
MgIM767.01G084500.v1.1	Chr_01	4997709	5001252	0.00572	0.01634	0.0284	0.0319789	0.014097	0.184593
MgIM767.01G084600.v1.1	Chr_01	5002761	5004372	0.02173	0.00757	0.03475	0.029432	0.022755	0.491175
MgIM767.01G084700.v1.1	Chr_01	5012355	5018668	0.03924	0.04379	0.07052	0.0576673	0.195582	0.178932
MgIM767.01G084800.v1.1	Chr_01	5022100	5040179	0.00649	0.0044	0.00389	0.0121559	0.00555001	0.030969
MgIM767.01G084900.v1.1	Chr_01	5040587	5043716	0.01365	0.01841	0.0046	0.0329783	0.0713731	0.0602731
MgIM767.01G085000.v1.1	Chr_01	5046377	5051502	0.01224	0.05158	0.01356	0.0449993	0.151848	0.010545
MgIM767.01G085100.v1.1	Chr_01	5051546	5059032	0.02043	0.04236	0.00353	0.0877224	0.213009	0.00532801
MgIM767.01G086400.v1.1	Chr_01	5157380	5160368	0.01421	0.00815	0.02561	0.155793	0.0953491	0.0944611
MgIM767.01G086600.v1.1	Chr_01	5186027	5189170	0.01045	0.01001	0.0337	0.0227594	0.144078	0.148518
MgIM767.01G086800.v1.1	Chr_01	5194043	5197259	0.03681	0.05522	0.04351	0.102718	0.774448	0.524698
MgIM767.01G087300.v1.1	Chr_01	5242948	5246445	0.02276	0.04481	0.0322	0.0309383	0.299589	0.0889111
MgIM767.01G087400.v1.1	Chr_01	5260164	5263009	0.02813	0.05072	0.04953	0.0344343	0.358197	0.150738
MgIM767.01G087500.v1.1	Chr_01	5264135	5266359	0.01983	0.03454	0.03639	0.031161	0.043401	0.133755
MgIM767.01G087700.v1.1	Chr_01	5285876	5289795	0.01798	0.01878	0.01254	0.0296202	0.0940171	0.020535
MgIM767.01G087900.v1.1	Chr_01	5297355	5300254	0.0271	0.01557	0.02691	0.0549808	0.235098	0.027639
MgIM767.01G088000.v1.1	Chr_01	5300146	5304547	0.03144	0.02887	0.03471	0.0386441	0.254745	0.109668
MgIM767.01G088100.v1.1	Chr_01	5310763	5315661	0.01213	0.03073	0.01963	0.0193237	0.458874	0.330114
MgIM767.01G088200.v1.1	Chr_01	5317102	5317969	0.03401	0.02233	0.0006	0.166667	0.448107	0.555778
MgIM767.01G088300.v1.1	Chr_01	5335164	5337001	0.01766	0.0144	0.03761	0.0202515	0.104007	0.162726
MgIM767.01G088400.v1.1	Chr_01	5344891	5348205	0.0204	0.04521	0.02936	0.0409921	0.045621	0.579532
MgIM767.01G088500.v1.1	Chr_01	5357538	5362445	0.03102	0.06603	0.03679	0.0854161	0.486624	0.046953
MgIM767.01G088800.v1.1	Chr_01	5407661	5410139	0.01198	0.02553	0.02626	0.0147909	0.0518371	0.140415
MgIM767.01G088900.v1.1	Chr_01	5412290	5415863	0.01124	0.02232	0.02606	0.030125	0.0907981	0.129204
MgIM767.01G089100.v1.1	Chr_01	5437952	5440206	0.0229	0.04365	0.02653	0.0401577	0.175602	0.204795
MgIM767.01G089200.v1.1	Chr_01	5444188	5445135	0.01967	0.04872	0.03297	0.0331692	0.0882451	0.039738
MgIM767.01G089400.v1.1	Chr_01	5471859	5476686	0.02564	0.0444	0.04662	0.0469714	0.27528	0.129981
MgIM767.01G089700.v1.1	Chr_01	5508918	5512242	0.01445	0.02716	0.0119	0.0530326	0.146742	0.00910201
MgIM767.01G089800.v1.1	Chr_01	5515393	5518193	0.01188	0.01114	0.01521	0.00971875	0.026862	0.147963
MgIM767.01G090000.v1.1	Chr_01	5545533	5547192	0.0127	0.02707	0.00315	0.0178715	0.369852	0.014652
MgIM767.01G090200.v1.1	Chr_01	5553211	5555781	0.01202	0.00898	0.01479	0.0169411	0.160173	0.108114
MgIM767.01G090300.v1.1	Chr_01	5558013	5561279	0.00302	0.02768	0.00244	0.00928477	0.043845	0.001776
MgIM767.01G090400.v1.1	Chr_01	5566861	5570066	0.02767	0.00648	0.0326	0.0831081	0.00521701	0.138861
MgIM767.01G090500.v1.1	Chr_01	5574550	5575874	0.01848	0.05355	0.04339	0.0225577	0.172827	0.419025
MgIM767.01G090600.v1.1	Chr_01	5594612	5598086	0.02742	0.04219	0.03666	0.0717186	0.0875791	0.178044
MgIM767.01G091300.v1.1	Chr_01	5674694	5675377	0.0435	0.02769	0.04527	0.0505198	0.678544	0.0912421
MgIM767.01G091400.v1.1	Chr_01	5681912	5682699	0.01884	0.02373	0.03895	0.0225606	0.274059	0.416028
MgIM767.01G091900.v1.1	Chr_01	5731972	5732752	0.02456	0.03421	0.02873	0.0290226	0.041958	0.65479
MgIM767.01G092000.v1.1	Chr_01	5746821	5749554	0.03964	0.04361	0.03464	0.0772169	0.410256	0.0832501
MgIM767.01G092100.v1.1	Chr_01	5758247	5760988	0.03736	0.0593	0.04199	0.0902018	0.466311	0.587746
MgIM767.01G092200.v1.1	Chr_01	5769615	5775522	0.02153	0.02223	0.04395	0.0293011	0.0889111	0.0778111
MgIM767.01G092700.v1.1	Chr_01	5843478	5847962	0.03122	0.01781	0.02131	0.0951567	0.326118	0.0572761
MgIM767.01G094100.v1.1	Chr_01	6038705	6039318	0.01907	0.0272	0.04128	0.0456026	0.0802531	0.120213
MgIM767.01G094300.v1.1	Chr_01	6050036	6054427	0.03812	0.02802	0.02065	0.197253	0.428016	0.464535
MgIM767.01G094400.v1.1	Chr_01	6071398	6075433	0.01705	0.05541	0.00278	0.0197665	0.0708181	0.345765
MgIM767.01G094500.v1.1	Chr_01	6086560	6089342	0.02214	0.02419	0.07276	0.0667146	0.458541	0.0671551
MgIM767.01G094700.v1.1	Chr_01	6105385	6109186	0.0269	0.06528	0.03868	0.0490385	0.345765	0.34965
MgIM767.01G095100.v1.1	Chr_01	6169794	6173537	0.02517	0.01181	0.05255	0.115563	0.012876	0.110778
MgIM767.01G095300.v1.1	Chr_01	6193902	6199699	0.01975	0.05625	0.01418	0.0390748	0.0947941	0.044511
MgIM767.01G095500.v1.1	Chr_01	6220183	6226404	0.00309	0.02202	0.01634	0.00391085	0.035076	0.020313
MgIM767.01G095800.v1.1	Chr_01	6307025	6311260	0.02465	0.01284	0.03336	0.0331812	0.549118	0.0552781
MgIM767.01G095900.v1.1	Chr_01	6313953	6319014	0.02913	0.01438	0.05854	0.0652355	0.776002	0.0623821
MgIM767.01G096400.v1.1	Chr_01	6393910	6397226	0.03307	0.04554	0.00481	0.0395605	0.152514	0.0945721
MgIM767.01G097000.v1.1	Chr_01	6474069	6477025	0.03708	0.05252	0.02557	0.0485853	0.149739	0.026973
MgIM767.01G097100.v1.1	Chr_01	6513888	6522386	0.01583	0.06047	0.03888	0.0469206	0.119436	0.0850261
MgIM767.01G097200.v1.1	Chr_01	6529157	6542384	0.00549	0.03102	0.04722	0.0118856	0.298812	0.530581
MgIM767.01G097300.v1.1	Chr_01	6563892	6566577	0.02425	0.02615	0.0246	0.0322247	0.170385	0.29415
MgIM767.01G097400.v1.1	Chr_01	6568552	6573661	0.02689	0.0445	0.04424	0.120613	0.762238	0.116772
MgIM767.01G097500.v1.1	Chr_01	6580041	6581966	0.04009	0.04513	0.04841	0.0665167	0.787324	0.163947
MgIM767.01G097700.v1.1	Chr_01	6588131	6590749	0.03852	0.06942	0.06878	0.100081	0.898657	0.0926851
MgIM767.01G098200.v1.1	Chr_01	6646024	6649028	0.02119	0.025	0.01241	0.043557	0.20757	0.44622
MgIM767.01G098300.v1.1	Chr_01	6666608	6677173	0.01377	0.03704	0.02114	0.0229037	0.645799	0.0946831
MgIM767.01G098400.v1.1	Chr_01	6684025	6687460	0.02226	0.04402	0.03132	0.0738908	0.372738	0.20868
MgIM767.01G098500.v1.1	Chr_01	6691673	6694995	0.03236	0.07013	0.03835	0.0547029	0.16872	0.763015
MgIM767.01G098600.v1.1	Chr_01	6706049	6713541	0.01154	0.02785	0.04705	0.0352625	0.459207	0.103785
MgIM767.01G098700.v1.1	Chr_01	6722038	6728153	0.02917	0.01692	0.02589	0.0665649	0.806305	0.0844711
MgIM767.01G098800.v1.1	Chr_01	6764791	6768716	0.02623	0.0016	0.00067	0.0521311	0.00765901	0.778
MgIM767.01G098900.v1.1	Chr_01	6787963	6789961	0.02146	0.00428	0.03806	0.10572	0.010767	0.64147
MgIM767.01G099000.v1.1	Chr_01	6825582	6827203	0.03454	0.0345	0.03989	0.0467872	0.049506	0.382839
MgIM767.01G099200.v1.1	Chr_01	6834007	6841420	0.0036	0.0264	0.00644	0.00701376	0.218781	0.012099
MgIM767.01G099400.v1.1	Chr_01	6871552	6879272	0.03097	0.03003	0.0497	0.0846753	0.372849	0.373959
MgIM767.01G099700.v1.1	Chr_01	6948455	6951860	0.00884	0.03061	0.01789	0.0116135	0.028194	0.023754
MgIM767.01G100000.v1.1	Chr_01	7092706	7094571	0.01678	0.02036	0.04937	0.0306657	0.230214	0.353424
MgIM767.01G100200.v1.1	Chr_01	7119488	7119796	0.00561	0.00255	0.00331	0.00503416	0.002553	0.003108
MgIM767.01G100300.v1.1	Chr_01	7140919	7143109	0.00211	0.00346	0.00306	0.0089254	0.049062	0.011988
MgIM767.01G100400.v1.1	Chr_01	7177644	7180472	0.00345	0.00663	0.00317	0.0121362	0.0759241	0.004107
MgIM767.01G100800.v1.1	Chr_01	7204657	7208447	0.02396	0.04273	0.04473	0.055365	0.353424	0.529471
MgIM767.01G101000.v1.1	Chr_01	7256471	7262094	0.01195	0.01232	0.01321	0.0197764	0.184149	0.01554
MgIM767.01G102000.v1.1	Chr_01	7314638	7317597	0.01519	0.04381	0.00878	0.0165541	0.0860251	0.0662671
MgIM767.01G104700.v1.1	Chr_01	7971208	7974793	0.0321	0.09193	0.00666	0.11864	0.169497	0.347097
MgIM767.01G104900.v1.1	Chr_01	8015613	8018263	0.02388	0.0222	0.02874	0.0484094	0.248307	0.253524
MgIM767.01G105300.v1.1	Chr_01	8093470	8095775	0.01868	0	0.00726	0.049099	0.888889	0.00832501
MgIM767.01G105400.v1.1	Chr_01	8095661	8098713	0.01509	0.03481	0.01641	0.0180515	0.0667111	0.025419
MgIM767.01G105500.v1.1	Chr_01	8108193	8109010	0.01842	0.02067	0.03203	0.181744	0.136974	0.033744
MgIM767.01G105800.v1.1	Chr_01	8140911	8144796	0.02352	0.02584	0.03331	0.162206	0.205683	0.272283
MgIM767.01G105900.v1.1	Chr_01	8146360	8147212	0.02967	0.01203	0.02798	0.0410317	0.04107	0.226773
MgIM767.01G106000.v1.1	Chr_01	8153913	8156764	0.01511	0.01796	0.00567	0.0321801	0.682318	0.129981
MgIM767.01G106100.v1.1	Chr_01	8188468	8192801	0.00647	0.02507	0.00622	0.0102036	0.793429	0.00710401
MgIM767.01G106200.v1.1	Chr_01	8223064	8226126	0.01696	0.07038	0.03206	0.0238328	0.30858	0.304584
MgIM767.01G106300.v1.1	Chr_01	8241850	8257949	0.01291	0.02162	0.03156	0.0183713	0.346875	0.111666
MgIM767.01G106400.v1.1	Chr_01	8313584	8318799	0.03215	0.03825	0.0366	0.176743	0.043179	0.165945
MgIM767.01G106500.v1.1	Chr_01	8319366	8324083	0.02216	0.01501	0.03516	0.173237	0.302253	0.157842
MgIM767.01G106900.v1.1	Chr_01	8408419	8410066	0.0185	0.03106	0.00425	0.0283846	0.103674	0.00677101
MgIM767.01G107000.v1.1	Chr_01	8485042	8487046	0.01951	0.01435	0.03771	0.0473815	0.0975691	0.379287
MgIM767.01G107400.v1.1	Chr_01	8558281	8562001	0.01971	0.03972	0.04109	0.0440742	0.216894	0.535576
MgIM767.01G107700.v1.1	Chr_01	8605310	8608326	0.02002	0.02177	0.02635	0.0255589	0.394827	0.02664
MgIM767.01G107800.v1.1	Chr_01	8616338	8620241	0.02158	0.04056	0.01623	0.0540471	0.0631591	0.353757
MgIM767.01G108000.v1.1	Chr_01	8657566	8660192	0.02416	0.02694	0.03483	0.063486	0.0558331	0.035076
MgIM767.01G108100.v1.1	Chr_01	8660271	8664172	0.02924	0.03789	0.02152	0.0481235	0.252858	0.033855
MgIM767.01G108200.v1.1	Chr_01	8699930	8702278	0.02561	0.03276	0.03515	0.057424	0.0667111	0.328116
MgIM767.01G108300.v1.1	Chr_01	8757338	8759341	0.02387	0.0238	0.03302	0.0246729	0.271173	0.0875791
MgIM767.01G108400.v1.1	Chr_01	8799608	8804736	0.03082	0.03944	0.04946	0.0522086	0.124431	0.0533911
MgIM767.01G108500.v1.1	Chr_01	8808460	8812338	0.03258	0.02322	0.05198	0.0509295	0.586414	0.137751
MgIM767.01G108800.v1.1	Chr_01	8971790	8975477	0.02335	0.01098	0.0501	0.0401603	0.124542	0.0832501
MgIM767.01G108900.v1.1	Chr_01	8975931	8980693	0.02699	0.02688	0.03451	0.0959013	0.408591	0.0658231
MgIM767.01G109000.v1.1	Chr_01	8989189	8992750	0.01079	0.03562	0.00979	0.0219602	0.4884	0.011211
MgIM767.01G109100.v1.1	Chr_01	9054695	9058219	0.02118	0.01962	0.01902	0.0279905	0.032523	0.235986
MgIM767.01G109200.v1.1	Chr_01	9112690	9114168	0.01509	0.01502	0.01356	0.0226129	0.0985681	0.167499
MgIM767.01G109600.v1.1	Chr_01	10590635	10592592	0.01143	0.0115	0.03022	0.0268982	0.379176	0.136974
MgIM767.01G109700.v1.1	Chr_01	10626244	10630330	0.02316	0.01771	0.05122	0.13248	0.047397	0.521479
MgIM767.01G110000.v1.1	Chr_01	10683917	10686804	0.01624	0.06349	0.0128	0.0906817	0.362748	0.030525
MgIM767.01G110500.v1.1	Chr_01	10791238	10797315	0.02153	0.07683	0.02646	0.0531425	0.885448	0.0767011
MgIM767.01G111400.v1.1	Chr_01	11131640	11135374	0.01255	0.04053	0.00857	0.0691953	0.368631	0.0700411
MgIM767.01G111500.v1.1	Chr_01	11133724	11139611	0.00933	0.02349	0.01192	0.0529325	0.0951271	0.0949051
MgIM767.01G111600.v1.1	Chr_01	11156237	11158448	0.02916	0.0129	0.01617	0.0756982	0.452769	0.0619381
MgIM767.01G111800.v1.1	Chr_01	11187913	11191624	0.02664	0.04398	0.01566	0.0320283	0.11211	0.151071
MgIM767.01G112000.v1.1	Chr_01	11238488	11239533	0.01737	0.02603	0.01896	0.124283	0.0781441	0.224331
MgIM767.01G112400.v1.1	Chr_01	11362623	11363957	0.02862	0.02389	0.03792	0.0434457	0.65812	0.0785881
MgIM767.01G112700.v1.1	Chr_01	11544260	11548886	0.01548	0.02436	0.0023	0.0432966	0.20202	0.046065
MgIM767.01G114200.v1.1	Chr_01	12697032	12710041	0.00361	0.00488	0.00236	0.114288	0.115218	0.0556111
MgIM767.02G000200.v1.1	Chr_02	44073	49833	0.00193	0.00093	0.00457	0.00300874	0.000666001	0.004662
MgIM767.02G000300.v1.1	Chr_02	49468	53447	0.00112	0.00284	0.00142	0.00139587	0.00799201	0.001332
MgIM767.02G000500.v1.1	Chr_02	54211	60567	0.00151	0.00782	0.00178	0.00155559	0.032745	0.001554
MgIM767.02G000600.v1.1	Chr_02	66063	72534	0.00233	0.00468	0.00704	0.00753674	0.004995	0.02109
MgIM767.02G000700.v1.1	Chr_02	72738	75636	0.00627	0.00082	0.00046	0.0124947	0.000999001	0.327117
MgIM767.02G000900.v1.1	Chr_02	81078	86578	0.00395	0.00122	0.00382	0.00315094	0.00643801	0.002664
MgIM767.02G001000.v1.1	Chr_02	86755	90870	0.00188	0.00364	0.00184	0.00124177	0.002664	0.001332
MgIM767.02G001100.v1.1	Chr_02	90549	95262	0.00216	0.01079	0.00162	0.00424268	0.046398	0.000999001
MgIM767.02G001200.v1.1	Chr_02	100835	104719	0.0023	0.00522	0.00441	0.00809381	0.012321	0.047841
MgIM767.02G001300.v1.1	Chr_02	105064	110055	0.00611	0.0098	0.003	0.0088141	0.03219	0.010656
MgIM767.02G001500.v1.1	Chr_02	113362	116184	0.00857	0.01502	0.0069	0.00795056	0.0532801	0.00710401
MgIM767.02G001600.v1.1	Chr_02	116097	117823	0.00993	0.01174	0.00397	0.0422698	0.105894	0.002553
MgIM767.02G002100.v1.1	Chr_02	134545	137715	0.00903	0.01373	0.01323	0.033463	0.0536131	0.115107
MgIM767.02G002300.v1.1	Chr_02	149970	153403	0.01767	0.01704	0.01574	0.0169223	0.0680431	0.012321
MgIM767.02G002700.v1.1	Chr_02	161882	163293	0.02014	0.01707	0.01978	0.0228203	0.0702631	0.025863
MgIM767.02G002800.v1.1	Chr_02	165020	167256	0.01217	0.01238	0.01436	0.0174837	0.0833611	0.0905761
MgIM767.02G003000.v1.1	Chr_02	172691	177769	0.01182	0.01571	0.02601	0.042178	0.262515	0.0689311
MgIM767.02G003200.v1.1	Chr_02	184238	186952	0.00959	0.00952	0.03521	0.0184571	0.00910201	0.0647131
MgIM767.02G003300.v1.1	Chr_02	186858	188604	0.02526	0.02583	0.01823	0.0620111	0.29082	0.022533
MgIM767.02G003400.v1.1	Chr_02	190356	192814	0.01778	0.01889	0.01439	0.0223668	0.0721501	0.017982
MgIM767.02G003600.v1.1	Chr_02	195019	197570	0.01053	0.01374	0.01405	0.0103187	0.010101	0.011211
MgIM767.02G003700.v1.1	Chr_02	197725	200070	0.0115	0.02438	0.01121	0.021597	0.025641	0.00854701
MgIM767.02G003800.v1.1	Chr_02	202490	205579	0.01102	0.0012	0.01681	0.00791082	0.003219	0.033966
MgIM767.02G003900.v1.1	Chr_02	204624	207898	0.01055	0.02116	0.00835	0.0155047	0.019647	0.00610501
MgIM767.02G004000.v1.1	Chr_02	208503	214890	0.01223	0.0044	0.02369	0.0111494	0.003663	0.01998
MgIM767.02G004100.v1.1	Chr_02	216672	220561	0.00964	0.00768	0.01301	0.00911168	0.004662	0.012987
MgIM767.02G004200.v1.1	Chr_02	241369	247878	0.01045	0.01209	0.00313	0.0177846	0.0622711	0.00910201
MgIM767.02G004400.v1.1	Chr_02	252647	265008	0.00065	0.00966	0.0008	0.0012853	0.015096	0.000444
MgIM767.02G004500.v1.1	Chr_02	263874	266619	0.00091	0.00115	0.00129	0.00521971	0.000888001	0.00111
MgIM767.02G004600.v1.1	Chr_02	266853	272021	0.01731	0.00106	0.03592	0.022162	0.012654	0.342102
MgIM767.02G004700.v1.1	Chr_02	274104	275851	0.01607	0.02015	0.01578	0.172896	0.38739	0.019647
MgIM767.02G004800.v1.1	Chr_02	275939	279358	0.02689	0.01707	0.02662	0.0382716	0.138195	0.01998
MgIM767.02G004900.v1.1	Chr_02	279315	283586	0.01363	0.00935	0.03379	0.0167759	0.026418	0.049617
MgIM767.02G005000.v1.1	Chr_02	284300	288298	0.01599	0.02987	0.01237	0.0284793	0.342768	0.025419
MgIM767.02G005200.v1.1	Chr_02	300934	302386	0.01277	0.01922	0.0182	0.0198822	0.0910201	0.0515041
MgIM767.02G005500.v1.1	Chr_02	307677	310244	0.01768	0.01998	0.01801	0.0176099	0.0222	0.0612721
MgIM767.02G005700.v1.1	Chr_02	312903	315267	0.0178	0.02839	0.01745	0.0219873	0.294483	0.020424
MgIM767.02G005900.v1.1	Chr_02	316570	322876	0.00675	0.02328	0.01467	0.0106584	0.0601621	0.013431
MgIM767.02G006000.v1.1	Chr_02	324035	327108	0.0148	0.02005	0.02231	0.0259886	0.014541	0.0590521
MgIM767.02G006100.v1.1	Chr_02	328392	329766	0.01618	0.02014	0.01601	0.0405657	0.01443	0.025308
MgIM767.02G006300.v1.1	Chr_02	334663	339146	0.00113	0.02736	0.00717	0.00738428	0.138084	0.014874
MgIM767.02G006500.v1.1	Chr_02	344680	348944	0.00061	0.00442	0.00553	0.0013547	0.003552	0.019869
MgIM767.02G006600.v1.1	Chr_02	349045	355123	0.00179	0.00036	0.01079	0.00436841	0.002331	0.024309
MgIM767.02G006700.v1.1	Chr_02	355358	357541	0.00478	0.0028	0.00222	0.0109381	0.003441	0.001554
MgIM767.02G006800.v1.1	Chr_02	357533	362155	0.00137	0.00195	0.00089	0.00112962	0.002442	0.001332
MgIM767.02G006900.v1.1	Chr_02	362212	364440	0.0015	0.00853	0.00107	0.0024924	0.024087	0.001221
MgIM767.02G007000.v1.1	Chr_02	366782	368413	0.00654	0.02508	0.00473	0.00939542	0.108447	0.003885
MgIM767.02G007100.v1.1	Chr_02	372380	376444	0.00245	0.00717	0.00587	0.0145141	0.0806971	0.191808
MgIM767.02G007600.v1.1	Chr_02	384098	386396	0.01885	0.01459	0.02624	0.0376009	0.0724831	0.030636
MgIM767.02G007700.v1.1	Chr_02	387776	389463	0.01081	0.00056	0.0122	0.0136256	0.003441	0.125763
MgIM767.02G007800.v1.1	Chr_02	393521	395180	0.02046	0.01938	0.01605	0.0250335	0.035298	0.020757
MgIM767.02G008000.v1.1	Chr_02	399215	402536	0.00959	0.01962	0.01745	0.0177604	0.147519	0.037185
MgIM767.02G008100.v1.1	Chr_02	402844	405821	0.02016	0.02668	0.01303	0.0467502	0.0921301	0.021534
MgIM767.02G008200.v1.1	Chr_02	406534	410559	0.018	0.01094	0.02808	0.0387205	0.018315	0.0863581
MgIM767.02G008300.v1.1	Chr_02	411815	414753	0.02466	0.0359	0.00781	0.0372009	0.0729271	0.00865801
MgIM767.02G008400.v1.1	Chr_02	414967	417693	0.02945	0.03232	0.03392	0.0419672	0.0822511	0.0845821
MgIM767.02G008500.v1.1	Chr_02	417799	423595	0.00856	0.03108	0.02526	0.019627	0.0597181	0.0512821
MgIM767.02G008600.v1.1	Chr_02	424248	429094	0.00721	0.01725	0.01595	0.00818376	0.038739	0.031746
MgIM767.02G008700.v1.1	Chr_02	429447	433452	0.02719	0.01244	0.01996	0.0336717	0.026751	0.024642
MgIM767.02G008900.v1.1	Chr_02	446718	449731	0.01986	0.0204	0.02062	0.0181007	0.02775	0.0589411
MgIM767.02G009000.v1.1	Chr_02	450384	453245	0.00155	0.02171	0.00158	0.0022129	0.02997	0.001332
MgIM767.02G009100.v1.1	Chr_02	453364	455224	0.00545	0.01865	0.00056	0.00567198	0.017649	0.001554
MgIM767.02G009200.v1.1	Chr_02	456464	459423	0.00648	0.00816	0.01501	0.0048048	0.15318	0.015429
MgIM767.02G009400.v1.1	Chr_02	463581	466188	0.00965	0.02922	0.01443	0.0358299	0.036519	0.116217
MgIM767.02G009500.v1.1	Chr_02	466367	469075	0.02371	0.02784	0.02005	0.042246	0.0510601	0.027639
MgIM767.02G009600.v1.1	Chr_02	470768	473982	0.01292	0.01776	0.01778	0.0154139	0.012654	0.034632
MgIM767.02G009700.v1.1	Chr_02	474126	476144	0.0165	0.03208	0.0143	0.03357	0.0937951	0.018315
MgIM767.02G009800.v1.1	Chr_02	479897	482698	0.02298	0.00502	0.06709	0.176223	0.026307	0.951604
MgIM767.02G009900.v1.1	Chr_02	485819	489528	0.02006	0.0109	0.01976	0.0391435	0.191364	0.015096
MgIM767.02G010000.v1.1	Chr_02	489891	490842	0.01454	0.02739	0.01834	0.0122549	0.0500611	0.017316
MgIM767.02G010100.v1.1	Chr_02	491011	494036	0.03104	0.01603	0.01658	0.0463024	0.013764	0.019758
MgIM767.02G010200.v1.1	Chr_02	493914	495322	0.01872	0.03023	0.0347	0.0356439	0.155733	0.046065
MgIM767.02G010300.v1.1	Chr_02	496163	498332	0.01761	0.03283	0.03114	0.0199693	0.036408	0.174381
MgIM767.02G010600.v1.1	Chr_02	503282	504341	0.02294	0.02746	0.02169	0.0206499	0.025641	0.202242
MgIM767.02G010800.v1.1	Chr_02	508885	509768	0.02144	0.01658	0.02239	0.0292861	0.027861	0.146187
MgIM767.02G011200.v1.1	Chr_02	531488	533761	0.00611	0.01126	0.00815	0.0108473	0.010878	0.010989
MgIM767.02G011300.v1.1	Chr_02	533762	535964	0.01902	0.03282	0.00595	0.0251173	0.03552	0.00643801
MgIM767.02G011400.v1.1	Chr_02	535973	538513	0.03371	0.01114	0.02835	0.0362062	0.00954601	0.042735
MgIM767.02G011600.v1.1	Chr_02	540416	543000	0.01189	0.01203	0.01589	0.0199011	0.00976801	0.036852
MgIM767.02G011700.v1.1	Chr_02	543227	545978	0.02074	0.03494	0.00766	0.0421915	0.203685	0.00654901
MgIM767.02G011800.v1.1	Chr_02	546555	550303	0.02849	0.04559	0.026	0.104947	0.0983461	0.152736
MgIM767.02G011900.v1.1	Chr_02	553802	554320	0.00458	0.00968	0.02946	0.004924	0.374403	0.413919
MgIM767.02G012000.v1.1	Chr_02	555558	572307	0.00959	0.01758	0.01338	0.0203847	0.668665	0.555778
MgIM767.02G012100.v1.1	Chr_02	576143	579113	0.02424	0.00599	0.05074	0.0335839	0.00943501	0.162282
MgIM767.02G012200.v1.1	Chr_02	579878	584247	0.03252	0.05499	0.01803	0.104094	0.165723	0.033189
MgIM767.02G012300.v1.1	Chr_02	584057	586332	0.01895	0.02382	0.03563	0.0388108	0.16761	0.222111
MgIM767.02G012400.v1.1	Chr_02	587198	589240	0.03547	0.05436	0.02631	0.0677109	0.0976801	0.160728
MgIM767.02G012500.v1.1	Chr_02	589951	591194	0.04371	0.05439	0.03887	0.177028	0.0953491	0.0532801
MgIM767.02G012700.v1.1	Chr_02	596009	596695	0.0164	0.01336	0.02353	0.0126152	0.153957	0.027861
MgIM767.02G012900.v1.1	Chr_02	602845	606828	0.01194	0.01554	0.01283	0.0119924	0.015762	0.188811
MgIM767.02G013000.v1.1	Chr_02	607547	608048	0.01346	0.01721	0.01807	0.0101815	0.014985	0.018648
MgIM767.02G013100.v1.1	Chr_02	608990	609568	0.02026	0.00644	0.01863	0.0142007	0.00743701	0.016761
MgIM767.02G013200.v1.1	Chr_02	610001	610505	0.00638	0.01439	0.00633	0.00946095	0.00999001	0.041625
MgIM767.02G013300.v1.1	Chr_02	611003	611530	0.00354	0.00295	0.00768	0.00505051	0.002109	0.043734
MgIM767.02G013700.v1.1	Chr_02	627423	628014	0.02965	0.04317	0.02577	0.0249625	0.046287	0.030858
MgIM767.02G013900.v1.1	Chr_02	630027	630517	0.02833	0.02628	0.01616	0.0294184	0.021978	0.022089
MgIM767.02G014300.v1.1	Chr_02	638621	640949	0.01467	0.01736	0.02921	0.0225657	0.134754	0.037629
MgIM767.02G014400.v1.1	Chr_02	641087	641626	0.02403	0.03902	0.01772	0.0304527	0.115995	0.036408
MgIM767.02G014900.v1.1	Chr_02	647007	647659	0.03689	0.02622	0.03887	0.0415178	0.028638	0.110889
MgIM767.02G015000.v1.1	Chr_02	648183	648643	0.02487	0.03372	0.03156	0.0212099	0.03552	0.0889111
MgIM767.02G015100.v1.1	Chr_02	649639	650478	0.02034	0.03533	0.03214	0.0281746	0.170607	0.0893551
MgIM767.02G015400.v1.1	Chr_02	653461	658879	0.00161	0.00507	0.01934	0.0264706	0.209346	0.029193
MgIM767.02G015500.v1.1	Chr_02	659643	660216	0.01479	0.00155	0.01544	0.0538134	0.333222	0.0601621
MgIM767.02G015700.v1.1	Chr_02	666372	667083	0.01486	0.00828	0.00995	0.011236	0.00721501	0.00688201
MgIM767.02G015800.v1.1	Chr_02	667084	676042	0.00724	0.02294	0.01277	0.00765214	0.294594	0.010101
MgIM767.02G016100.v1.1	Chr_02	684613	687382	0.03314	0.018	0.03262	0.0626554	0.229215	0.123765
MgIM767.02G016200.v1.1	Chr_02	695719	704606	0.02115	0.02942	0.03601	0.0377538	0.028416	0.039738
MgIM767.02G016500.v1.1	Chr_02	710331	714500	0.02151	0.02963	0.01738	0.0705036	0.165723	0.022644
MgIM767.02G016600.v1.1	Chr_02	714831	718766	0.01147	0.02738	0.01515	0.0104731	0.0883561	0.196026
MgIM767.02G016900.v1.1	Chr_02	729132	730557	0.01936	0.01572	0.01794	0.11376	0.046509	0.359085
MgIM767.02G017000.v1.1	Chr_02	741364	744445	0.01617	0.05363	0.02232	0.0270027	0.248307	0.114552
MgIM767.02G017100.v1.1	Chr_02	747195	751221	0.02987	0.03241	0.04175	0.137351	0.749362	0.189033
MgIM767.02G017200.v1.1	Chr_02	751597	752272	0.04201	0.03336	0.05795	0.0532544	0.234765	0.271284
MgIM767.02G017400.v1.1	Chr_02	758059	764694	0.02329	0.03853	0.03237	0.050298	0.358419	0.230991
MgIM767.02G017500.v1.1	Chr_02	769160	772406	0.02821	0.05694	0.02005	0.0717928	0.105561	0.105672
MgIM767.02G017600.v1.1	Chr_02	772404	775469	0.02121	0.01538	0.02842	0.0679858	0.011766	0.0580531
MgIM767.02G017700.v1.1	Chr_02	775797	776375	0.0096	0.03035	0.01794	0.00614086	0.048951	0.017316
MgIM767.02G017800.v1.1	Chr_02	778315	780990	0.02065	0.009	0.02056	0.0250374	0.0702631	0.027639
MgIM767.02G017900.v1.1	Chr_02	783353	787017	0.00531	0.02502	0.01002	0.00763984	0.024198	0.042957
MgIM767.02G018000.v1.1	Chr_02	788066	797299	0.00687	0.02542	0.01607	0.00813419	0.02664	0.012765
MgIM767.02G018100.v1.1	Chr_02	797987	799686	0.01859	0.02926	0.01745	0.0257516	0.107448	0.014985
MgIM767.02G018200.v1.1	Chr_02	804623	809750	0.01562	0.02635	0.01385	0.0253727	0.204906	0.043179
MgIM767.02G018300.v1.1	Chr_02	810039	816176	0.02321	0.03367	0.01467	0.0257232	0.16095	0.040515
MgIM767.02G018400.v1.1	Chr_02	818668	823557	0.0271	0.04307	0.03973	0.0445126	0.0630481	0.37518
MgIM767.02G018600.v1.1	Chr_02	829806	831478	0.0219	0.03316	0.02252	0.0502756	0.0598291	0.0618271
MgIM767.02G018700.v1.1	Chr_02	831836	835084	0.02502	0.02281	0.02254	0.0297869	0.0868021	0.046731
MgIM767.02G018800.v1.1	Chr_02	837905	848135	0.01275	0.02478	0.02966	0.0118159	0.0579421	0.0506161
MgIM767.02G018900.v1.1	Chr_02	849176	852100	0.02225	0.02853	0.02906	0.0408357	0.049839	0.0550561
MgIM767.02G019100.v1.1	Chr_02	857315	861454	0.0187	0.01057	0.00935	0.0266774	0.042291	0.017205
MgIM767.02G019200.v1.1	Chr_02	862745	863967	0.0147	0.00739	0.01081	0.0283456	0.00777001	0.011322
MgIM767.02G019400.v1.1	Chr_02	876807	886011	0.02033	0.02186	0.04637	0.0794616	0.220002	0.283494
MgIM767.02G019500.v1.1	Chr_02	886827	890118	0.02566	0.0093	0.04368	0.050729	0.753247	0.400377
MgIM767.02G019700.v1.1	Chr_02	897773	900755	0.00109	0.0413	0.00877	0.00320334	0.585304	0.014097
MgIM767.02G019800.v1.1	Chr_02	901282	905901	0.00436	0.00724	0.00799	0.0135161	0.00710401	0.013986
MgIM767.02G019900.v1.1	Chr_02	905538	908231	0.00801	0.0163	0.00075	0.00981605	0.145965	0.000444
MgIM767.02G020000.v1.1	Chr_02	911534	912133	0.01296	0.04473	0.01439	0.0166667	0.044955	0.175269
MgIM767.02G020100.v1.1	Chr_02	912822	915281	0.01581	0.04467	0.00864	0.0215899	0.049284	0.00699301
MgIM767.02G020200.v1.1	Chr_02	915038	921796	0.01555	0.02633	0.01656	0.0330752	0.024975	0.015207
MgIM767.02G020300.v1.1	Chr_02	924253	929461	0.0151	0.01868	0.03446	0.0148034	0.0924631	0.159507
MgIM767.02G020400.v1.1	Chr_02	930034	933879	0.02947	0.04109	0.01834	0.0305946	0.165501	0.014208
MgIM767.02G020500.v1.1	Chr_02	933601	937160	0.01735	0.01478	0.02191	0.013764	0.138306	0.023421
MgIM767.02G020700.v1.1	Chr_02	943225	947272	0.01501	0.02347	0.0048	0.0189668	0.108225	0.210234
MgIM767.02G020900.v1.1	Chr_02	952817	955981	0.00359	0.02436	0.00582	0.00667018	0.04662	0.552226
MgIM767.02G021600.v1.1	Chr_02	986471	987607	0.01423	0.02404	0.00293	0.0203264	0.025974	0.00810301
MgIM767.02G021700.v1.1	Chr_02	993352	995080	0.03107	0.03856	0.06516	0.0625281	0.33966	0.521146
MgIM767.02G021800.v1.1	Chr_02	996159	997143	0.01874	0.0182	0.05643	0.0527919	0.02109	0.566323
MgIM767.02G021900.v1.1	Chr_02	1000541	1005201	0.01878	0.01634	0.02686	0.040144	0.021423	0.038295
MgIM767.02G022000.v1.1	Chr_02	1005106	1008261	0.02293	0.02758	0.03508	0.0298902	0.0748141	0.0688201
MgIM767.02G022100.v1.1	Chr_02	1010505	1012919	0.02244	0.02018	0.02655	0.0461928	0.204351	0.02997
MgIM767.02G022200.v1.1	Chr_02	1012804	1014545	0.02916	0.03232	0.02204	0.0659523	0.028416	0.0543901
MgIM767.02G022500.v1.1	Chr_02	1021989	1024591	0.022	0.05283	0.02073	0.0480642	0.0571651	0.112332
MgIM767.02G022800.v1.1	Chr_02	1065450	1066740	0.01682	0.01281	0.01208	0.0155779	0.024198	0.194028
MgIM767.02G022900.v1.1	Chr_02	1067605	1073030	0.00519	0.00643	0.01188	0.0178359	0.357642	0.023532
MgIM767.02G023100.v1.1	Chr_02	1084343	1089340	0.01368	0.03716	0.04263	0.0361478	0.045288	0.273282
MgIM767.02G023300.v1.1	Chr_02	1093091	1096098	0.01495	0.04953	0.02145	0.0290706	0.113997	0.027528
MgIM767.02G023400.v1.1	Chr_02	1096041	1097669	0.02269	0.03279	0.01041	0.0308301	0.190143	0.015651
MgIM767.02G023500.v1.1	Chr_02	1102114	1103731	0.02117	0.02352	0.02256	0.0394863	0.117771	0.974248
MgIM767.02G023700.v1.1	Chr_02	1109744	1112301	0.00127	0.01284	0.00777	0.00191122	0.568765	0.028194
MgIM767.02G023900.v1.1	Chr_02	1142007	1145876	0.00882	0.04084	0.00939	0.0283089	0.209901	0.248196
MgIM767.02G024100.v1.1	Chr_02	1151079	1155471	0.02291	0.02603	0.02537	0.0629537	0.134865	0.044622
MgIM767.02G024200.v1.1	Chr_02	1155315	1160680	0.01716	0.02739	0.04149	0.0306456	0.037074	0.13542
MgIM767.02G024300.v1.1	Chr_02	1161739	1169734	0.00662	0.02287	0.02795	0.0134929	0.024642	0.036852
MgIM767.02G024600.v1.1	Chr_02	1178901	1185527	0.01511	0.02512	0.02244	0.0193485	0.415362	0.021645
MgIM767.02G024800.v1.1	Chr_02	1187861	1191286	0.02671	0.03944	0.02841	0.079328	0.129648	0.0608281
MgIM767.02G024900.v1.1	Chr_02	1191719	1195382	0.03723	0.02444	0.02713	0.069687	0.114108	0.0578311
MgIM767.02G025000.v1.1	Chr_02	1195161	1199218	0.0295	0.01029	0.04704	0.0488747	0.79576	0.040515
MgIM767.02G025200.v1.1	Chr_02	1206573	1222056	0.00508	0.02345	0.00952	0.00599902	0.509935	0.037851
MgIM767.02G025300.v1.1	Chr_02	1222307	1224659	0.00456	0.01594	0.01945	0.0127497	0.045066	0.676657
MgIM767.02G025400.v1.1	Chr_02	1234520	1237395	0.00614	0.01419	0.00466	0.0139082	0.351648	0.00710401
MgIM767.02G025500.v1.1	Chr_02	1237213	1240520	0.0062	0.00882	0.00275	0.0118904	0.233766	0.002664
MgIM767.02G025800.v1.1	Chr_02	1260182	1263139	0.01923	0.00682	0.01845	0.091015	0.699523	0.132201
MgIM767.02G025900.v1.1	Chr_02	1263302	1265661	0.01234	0.02091	0.02227	0.0330038	0.153513	0.045177
MgIM767.02G026100.v1.1	Chr_02	1269252	1271539	0.02165	0.02672	0.02755	0.0433664	0.042624	0.025086
MgIM767.02G026500.v1.1	Chr_02	1285700	1287877	0.01436	0.03582	0.02082	0.0217835	0.223887	0.023754
MgIM767.02G026700.v1.1	Chr_02	1292544	1300432	0.00462	0.04324	0.01099	0.00642244	0.243534	0.012099
MgIM767.02G026800.v1.1	Chr_02	1300897	1302466	0.00811	0.00639	0.0133	0.00799717	0.00610501	0.34299
MgIM767.02G026900.v1.1	Chr_02	1304478	1307785	0.0191	0.01406	0.04119	0.0333199	0.200688	0.126873
MgIM767.02G027000.v1.1	Chr_02	1308520	1311375	0.02863	0.04404	0.02723	0.0394491	0.149406	0.0547231
MgIM767.02G027100.v1.1	Chr_02	1311779	1315070	0.02707	0.04844	0.04216	0.0576482	0.0712621	0.0744811
MgIM767.02G027200.v1.1	Chr_02	1315190	1318942	0.03462	0.02846	0.0318	0.0444681	0.0945721	0.100344
MgIM767.02G027400.v1.1	Chr_02	1323905	1326280	0.01546	0.01556	0.01584	0.0187523	0.0697081	0.521923
MgIM767.02G027500.v1.1	Chr_02	1329324	1334605	0.01365	0.01878	0.01009	0.0241912	0.017982	0.172161
MgIM767.02G027600.v1.1	Chr_02	1336920	1339492	0.01175	0.01818	0.01745	0.0266442	0.022755	0.034299
MgIM767.02G027700.v1.1	Chr_02	1342407	1344166	0.00038	0.001	0.00786	0.00353535	0.002553	0.02442
MgIM767.02G027800.v1.1	Chr_02	1344857	1346049	0.00604	0.00213	0.0038	0.013691	0.014763	0.00710401
MgIM767.02G027900.v1.1	Chr_02	1346103	1347535	0.00785	0.01969	0.00127	0.0188416	0.024531	0.002331
MgIM767.02G028000.v1.1	Chr_02	1348436	1350148	0.02317	0.02507	0.02158	0.0192644	0.0677101	0.025863
MgIM767.02G028100.v1.1	Chr_02	1350903	1352968	0.01185	0.02264	0.03955	0.025761	0.0651571	0.456987
MgIM767.02G028400.v1.1	Chr_02	1374597	1376317	0.02604	0.02483	0.02655	0.0564917	0.589522	0.859363
MgIM767.02G028500.v1.1	Chr_02	1384685	1386618	0.02523	0.01982	0.01882	0.0266	0.0865801	0.0815851
MgIM767.02G028600.v1.1	Chr_02	1387980	1391855	0.01035	0.00895	0.02338	0.0193212	0.12099	0.023754
MgIM767.02G028700.v1.1	Chr_02	1393423	1411717	0.00508	0.01174	0.01194	0.0037533	0.00921301	0.01554
MgIM767.02G028900.v1.1	Chr_02	1413582	1414147	0.01327	0.01097	0.01394	0.0327837	0.143967	0.00965701
MgIM767.02G029200.v1.1	Chr_02	1420163	1422317	0.00983	0.01499	0.00939	0.0167053	0.0777001	0.010545
MgIM767.02G029300.v1.1	Chr_02	1422347	1430803	0.00845	0.03829	0.00952	0.00851366	0.0540571	0.00621601
MgIM767.02G029400.v1.1	Chr_02	1433032	1434646	0.02453	0.00682	0.02613	0.0211902	0.180153	0.049173
MgIM767.02G029600.v1.1	Chr_02	1437902	1442762	0.03581	0.02178	0.04993	0.069853	0.143745	0.0662671
MgIM767.02G029700.v1.1	Chr_02	1442913	1446780	0.02971	0.04067	0.03265	0.0440653	0.174492	0.0628261
MgIM767.02G030000.v1.1	Chr_02	1455342	1469643	0.0116	0.01561	0.02011	0.0222191	0.016317	0.671995
MgIM767.02G030100.v1.1	Chr_02	1470434	1473810	0.03242	0.02576	0.01758	0.0839009	0.563992	0.041292
MgIM767.02G030200.v1.1	Chr_02	1473785	1476722	0.02601	0.01174	0.03412	0.0856592	0.219225	0.049062
MgIM767.02G030300.v1.1	Chr_02	1478267	1481194	0.01467	0.02435	0.00231	0.0131679	0.166278	0.011211
MgIM767.02G030400.v1.1	Chr_02	1481422	1482824	0.00507	0.00222	0.01032	0.00989942	0.002664	0.00999001
MgIM767.02G030500.v1.1	Chr_02	1486343	1489204	0.00436	0.00782	0.00138	0.00861868	0.250083	0.001554
MgIM767.02G030800.v1.1	Chr_02	1500251	1503321	0.00139	0.02067	0.00253	0.0017005	0.020535	0.00577201
MgIM767.02G031000.v1.1	Chr_02	1506959	1510445	0.01519	0.00653	0.01185	0.0316413	0.00699301	0.014652
MgIM767.02G031100.v1.1	Chr_02	1512956	1515281	0.01188	0.02302	0.00604	0.0669246	0.036741	0.013209
MgIM767.02G031200.v1.1	Chr_02	1517223	1518821	0.01083	0.03032	0.0091	0.0206379	0.240648	0.012321
MgIM767.02G031400.v1.1	Chr_02	1540536	1543820	0.01501	0.02566	0.00625	0.0148148	0.0509491	0.330447
MgIM767.02G031900.v1.1	Chr_02	1557442	1558679	0.02335	0.03228	0.01469	0.0258481	0.133644	0.037185
MgIM767.02G032000.v1.1	Chr_02	1560048	1561231	0.01252	0.01421	0.00403	0.0260886	0.03885	0.031968
MgIM767.02G032200.v1.1	Chr_02	1565758	1568188	0.0129	0.00446	0.00992	0.0206591	0.004329	0.029193
MgIM767.02G032300.v1.1	Chr_02	1568808	1571873	0.00144	0.01096	0.00571	0.00123215	0.0991231	0.013875
MgIM767.02G032400.v1.1	Chr_02	1574578	1576273	0.00744	0.0183	0.01724	0.011989	0.383283	0.16761
MgIM767.02G032500.v1.1	Chr_02	1579932	1589047	0.01701	0.01352	0.01068	0.0254498	0.015873	0.014874
MgIM767.02G032600.v1.1	Chr_02	1590076	1593398	0.00311	0.01245	0.01043	0.0589494	0.014541	0.121989
MgIM767.02G032800.v1.1	Chr_02	1605254	1608878	0.00474	0.00649	0.00606	0.117854	0.118326	0.301032
MgIM767.02G033000.v1.1	Chr_02	1610433	1611265	0.00074	0.00133	0.01177	0.332666	0.333999	0.230547
MgIM767.02G033200.v1.1	Chr_02	1621253	1623300	0.00913	0.00429	0.00508	0.0218641	0.023754	0.004551
MgIM767.02G033300.v1.1	Chr_02	1623250	1629867	0.00712	0.00395	0.00393	0.0116014	0.00588301	0.002775
MgIM767.02G033500.v1.1	Chr_02	1633287	1635838	0.0101	0.01144	0.0144	0.0360066	0.025641	0.151071
MgIM767.02G033600.v1.1	Chr_02	1638207	1648062	0.01065	0.0238	0.00646	0.00953734	0.0670441	0.013542
MgIM767.02G033800.v1.1	Chr_02	1650865	1658139	0.00581	0.01023	0.04487	0.00901107	0.00832501	0.0643801
MgIM767.02G033900.v1.1	Chr_02	1658154	1660312	0.01011	0.00726	0.01812	0.00771962	0.017871	0.018093
MgIM767.02G034000.v1.1	Chr_02	1660399	1661095	0.0162	0.01526	0.01221	0.014666	0.224997	0.00910201
MgIM767.02G034100.v1.1	Chr_02	1661192	1663699	0.02433	0.03489	0.01903	0.132332	0.0627151	0.018981
MgIM767.02G034300.v1.1	Chr_02	1667750	1670314	0.02283	0.02023	0.03213	0.0273771	0.049506	0.246642
MgIM767.02G034700.v1.1	Chr_02	1681857	1684572	0.02214	0.03091	0.02624	0.0436508	0.120546	0.135642
MgIM767.02G034800.v1.1	Chr_02	1690143	1693663	0.02369	0.02901	0.04831	0.0423806	0.0589411	0.225663
MgIM767.02G034900.v1.1	Chr_02	1694383	1699744	0.02082	0.02728	0.02729	0.0535455	0.04773	0.0577201
MgIM767.02G035100.v1.1	Chr_02	1704969	1705986	0.01386	0.01283	0.0299	0.0135342	0.020757	0.0734821
MgIM767.02G035200.v1.1	Chr_02	1710835	1714102	0.00473	0.00679	0.01119	0.0146539	0.01443	0.022644
MgIM767.02G035300.v1.1	Chr_02	1714447	1718631	0.01584	0.00182	0.0141	0.0200717	0.003441	0.038184
MgIM767.02G035400.v1.1	Chr_02	1719399	1721796	0.00164	0.01718	0.00491	0.00556019	0.034743	0.00610501
MgIM767.02G035500.v1.1	Chr_02	1722417	1725349	0.00186	0.00408	0.00142	0.00227299	0.00610501	0.000888001
MgIM767.02G035600.v1.1	Chr_02	1725338	1729858	0.0035	0.02073	0.00213	0.00673401	0.347652	0.002442
MgIM767.02G035700.v1.1	Chr_02	1732295	1736095	0.02535	0.03531	0.02093	0.0631413	0.105672	0.025308
MgIM767.02G035800.v1.1	Chr_02	1741787	1743486	0.00779	0.01046	0.00865	0.0112418	0.00932401	0.173604
MgIM767.02G036000.v1.1	Chr_02	1755051	1758717	0.00103	0.00342	0.01001	0.00272702	0.003441	0.011322
MgIM767.02G036100.v1.1	Chr_02	1759493	1759835	0.0033	0.00322	0.02318	0.00485909	0.003108	0.019536
MgIM767.02G036200.v1.1	Chr_02	1764907	1767066	0.00307	0.00258	0.01143	0.00288066	0.001998	0.00921301
MgIM767.02G036300.v1.1	Chr_02	1767983	1768800	0.00983	0.01265	0.02424	0.0258082	0.00899101	0.037962
MgIM767.02G036400.v1.1	Chr_02	1769536	1773318	0.00249	0.01558	0.02811	0.00414133	0.135198	0.0553891
MgIM767.02G036500.v1.1	Chr_02	1776672	1782923	0.00757	0.0177	0.01032	0.0112675	0.029859	0.012543
MgIM767.02G036600.v1.1	Chr_02	1782753	1788738	0.00918	0.0119	0.00415	0.0097264	0.013098	0.002997
MgIM767.02G036700.v1.1	Chr_02	1790980	1792657	0.01775	0.02117	0.03919	0.0246987	0.580864	0.13542
MgIM767.02G036800.v1.1	Chr_02	1794745	1796304	0.01288	0.04023	0.02236	0.0121795	0.034854	0.0911311
MgIM767.02G037000.v1.1	Chr_02	1799621	1801346	0.02234	0.03247	0.04363	0.0419724	0.0795871	0.047952
MgIM767.02G037200.v1.1	Chr_02	1806017	1808896	0.02229	0.07004	0.03813	0.0459877	0.210789	0.434898
MgIM767.02G037400.v1.1	Chr_02	1815339	1817789	0.01768	0.04248	0.02822	0.0348157	0.13875	0.412365
MgIM767.02G037500.v1.1	Chr_02	1820252	1822531	0.00858	0.01702	0.00295	0.0216374	0.033078	0.00754801
MgIM767.02G038100.v1.1	Chr_02	1844264	1847961	0.02937	0.02924	0.02769	0.0559462	0.025308	0.032523
MgIM767.02G038200.v1.1	Chr_02	1847954	1851641	0.02956	0.04668	0.02344	0.0574536	0.117216	0.0523921
MgIM767.02G038300.v1.1	Chr_02	1853274	1857502	0.01734	0.02542	0.05236	0.0342871	0.036963	0.297591
MgIM767.02G038400.v1.1	Chr_02	1860764	1863340	0.01703	0.04228	0.00355	0.0942957	0.18981	0.00777001
MgIM767.02G038500.v1.1	Chr_02	1863299	1864549	0.00375	0.00821	0.0107	0.00754952	0.011655	0.148074
MgIM767.02G038600.v1.1	Chr_02	1865463	1867634	0.00261	0.0046	0.00868	0.00245549	0.00688201	0.012876
MgIM767.02G038700.v1.1	Chr_02	1868597	1870771	0.01397	0.01279	0.00444	0.0276373	0.020646	0.00677101
MgIM767.02G038800.v1.1	Chr_02	1870636	1874428	0.01059	0.01476	0.00624	0.037496	0.043068	0.004551
MgIM767.02G039000.v1.1	Chr_02	1877045	1880177	0.02921	0.01892	0.04038	0.0684115	0.146187	0.0623821
MgIM767.02G039200.v1.1	Chr_02	1887569	1890499	0.00734	0.03783	0.02993	0.00856742	0.039294	0.268509
MgIM767.02G039600.v1.1	Chr_02	1895646	1897599	0.01608	0.02404	0.00664	0.0158649	0.272394	0.346098
MgIM767.02G039700.v1.1	Chr_02	1900583	1904668	0.02748	0.02216	0.03619	0.037309	0.0513931	0.0533911
MgIM767.02G039800.v1.1	Chr_02	1905019	1907529	0.02328	0.0435	0.0092	0.0315058	0.0670441	0.010434
MgIM767.02G039900.v1.1	Chr_02	1910118	1910994	0.00109	0.00797	0.00642	0.00367414	0.010545	0.028527
MgIM767.02G040000.v1.1	Chr_02	1910799	1916060	0.00868	0.00704	0.00169	0.0424638	0.454767	0.002886
MgIM767.02G040200.v1.1	Chr_02	1920426	1927755	0.0017	0.03915	0.02039	0.00468395	0.0660451	0.411366
MgIM767.02G040400.v1.1	Chr_02	1946857	1949817	0.01972	0.0185	0.02245	0.0396263	0.028971	0.613276
MgIM767.02G040700.v1.1	Chr_02	1974972	1978799	0.0126	0.03132	0.00519	0.0135841	0.0871351	0.023865
MgIM767.02G040800.v1.1	Chr_02	1995555	1997631	0.02413	0.0245	0.02722	0.0305462	0.534355	0.345321
MgIM767.02G041000.v1.1	Chr_02	2001349	2005491	0.01638	0.02571	0.03035	0.0165473	0.101676	0.0619381
MgIM767.02G041100.v1.1	Chr_02	2012105	2015392	0.00762	0.01303	0.02586	0.0203771	0.044955	0.0734821
MgIM767.02G041300.v1.1	Chr_02	2021838	2022955	0.03769	0.04862	0.04459	0.0429338	0.107226	0.134976
MgIM767.02G041400.v1.1	Chr_02	2023915	2026832	0.01794	0.04641	0.05107	0.0520524	0.136308	0.292485
MgIM767.02G041500.v1.1	Chr_02	2027879	2029590	0.02103	0.05043	0.04243	0.0227804	0.263292	0.455766
MgIM767.02G041600.v1.1	Chr_02	2031647	2034563	0.00622	0.06025	0.00056	0.0172552	0.670663	0.001554
MgIM767.02G041700.v1.1	Chr_02	2033495	2036482	0.00184	0.00201	0.00475	0.00427636	0.00910201	0.003774
MgIM767.02G041800.v1.1	Chr_02	2039042	2042266	0.00302	0.04282	0.00211	0.00592593	0.183705	0.003552
MgIM767.02G041900.v1.1	Chr_02	2043571	2046372	0.03369	0.05389	0.03456	0.0557935	0.33522	0.148296
MgIM767.02G042100.v1.1	Chr_02	2050917	2053214	0.02404	0.02365	0.02253	0.0400832	0.232878	0.0920191
MgIM767.02G042200.v1.1	Chr_02	2053704	2055628	0.01035	0.02582	0.00189	0.012583	0.103119	0.002553
MgIM767.02G042300.v1.1	Chr_02	2055626	2057919	0.00295	0.01812	0.00313	0.00552165	0.336774	0.004773
MgIM767.02G042400.v1.1	Chr_02	2058909	2061508	0.01793	0.04766	0.01812	0.0243162	0.398379	0.336774
MgIM767.02G042600.v1.1	Chr_02	2065534	2066451	0.03534	0.03379	0.00978	0.205882	0.540571	0.340881
MgIM767.02G042900.v1.1	Chr_02	2074982	2077272	0.01937	0.0019	0.01504	0.0399146	0.304584	0.772672
MgIM767.02G043200.v1.1	Chr_02	2084931	2089022	0.0171	0.03604	0.02809	0.0693223	0.226107	0.364191
MgIM767.02G043700.v1.1	Chr_02	2114321	2115559	0.01313	0.01797	0.03494	0.0219711	0.170163	0.049284
MgIM767.02G043900.v1.1	Chr_02	2129036	2133765	0.01931	0.03157	0.02868	0.0206249	0.24753	0.031524
MgIM767.02G044000.v1.1	Chr_02	2134208	2136472	0.01499	0.02666	0.01312	0.0192298	0.036963	0.015318
MgIM767.02G044300.v1.1	Chr_02	2156130	2161916	0.0174	0.04868	0.03305	0.0292994	0.0871351	0.152514
MgIM767.02G044600.v1.1	Chr_02	2174147	2174654	0.01124	0.01721	0.00389	0.0238408	0.025197	0.011433
MgIM767.02G044700.v1.1	Chr_02	2174784	2178459	0.00326	0.01177	0.02349	0.00275057	0.024198	0.016761
MgIM767.02G044900.v1.1	Chr_02	2191728	2195582	0.00151	0.0066	0.00788	0.00374694	0.180042	0.00621601
MgIM767.02G045000.v1.1	Chr_02	2196548	2201150	0.00232	0.00102	0.0066	0.00526227	0.010323	0.180042
MgIM767.02G045100.v1.1	Chr_02	2201615	2205708	0.00219	0.00484	0.00075	0.0031211	0.00743701	0.010878
MgIM767.02G045400.v1.1	Chr_02	2217480	2219232	0.01778	0.03008	0.01967	0.0241491	0.0640471	0.032856
MgIM767.02G045800.v1.1	Chr_02	2264075	2268051	0.03198	0.01021	0.03644	0.0490599	0.17538	0.317904
MgIM767.02G046200.v1.1	Chr_02	2274184	2275789	0.01078	0.04187	0.0087	0.010862	0.03441	0.0624931
MgIM767.02G046800.v1.1	Chr_02	2301077	2303843	0.03725	0.03321	0.04286	0.117416	0.338883	0.184593
MgIM767.02G047000.v1.1	Chr_02	2307652	2309799	0.03912	0.03413	0.01883	0.0871612	0.193584	0.0578311
MgIM767.02G047100.v1.1	Chr_02	2311068	2314164	0.03221	0.02824	0.0356	0.0509454	0.583639	0.169386
MgIM767.02G047200.v1.1	Chr_02	2316214	2320368	0.01287	0.0291	0.01892	0.0939965	0.363969	0.044733
MgIM767.02G047300.v1.1	Chr_02	2321049	2346090	0.00909	0.02218	0.00494	0.0383445	0.0537241	0.0642691
MgIM767.02G047400.v1.1	Chr_02	2346819	2350231	0.02007	0.01647	0.00471	0.0393268	0.393939	0.0616051
MgIM767.02G047900.v1.1	Chr_02	2377286	2379141	0.01283	0.0147	0.00463	0.0155053	0.393828	0.516928
MgIM767.02G048300.v1.1	Chr_02	2389316	2392161	0.01322	0.03033	0.01523	0.034122	0.042624	0.011433
MgIM767.02G048400.v1.1	Chr_02	2392565	2396113	0.01724	0.00354	0.02435	0.0177515	0.191475	0.035631
MgIM767.02G048500.v1.1	Chr_02	2400118	2403501	0.03152	0.03558	0.04418	0.07588	0.042513	0.042402
MgIM767.02G048600.v1.1	Chr_02	2404040	2404745	0.02342	0.06018	0.04361	0.0226629	0.0573871	0.0525031
MgIM767.02G048700.v1.1	Chr_02	2404746	2407015	0.03645	0.0513	0.0301	0.0427313	0.271839	0.030303
MgIM767.02G048800.v1.1	Chr_02	2408252	2412192	0.01714	0.0484	0.01185	0.016014	0.336108	0.018537
MgIM767.02G048900.v1.1	Chr_02	2415647	2418835	0.02365	0.04389	0.02298	0.0236926	0.18759	0.023199
MgIM767.02G049000.v1.1	Chr_02	2418732	2422215	0.0261	0.0291	0.02353	0.0543756	0.193473	0.027084
MgIM767.02G049100.v1.1	Chr_02	2422702	2425281	0.02665	0.03015	0.02291	0.0654177	0.0984571	0.159618
MgIM767.02G049400.v1.1	Chr_02	2439310	2441925	0.02853	0.04162	0.0491	0.0482926	0.170607	0.560551
MgIM767.02G049500.v1.1	Chr_02	2442094	2444830	0.04004	0.0268	0.0382	0.108797	0.048063	0.471195
MgIM767.02G049600.v1.1	Chr_02	2445642	2447866	0.02667	0.05705	0.0216	0.0852434	0.496836	0.122433
MgIM767.02G049700.v1.1	Chr_02	2448072	2455671	0.02924	0.06259	0.02623	0.102208	0.433344	0.129981
MgIM767.02G049800.v1.1	Chr_02	2457272	2459264	0.02786	0.02376	0.02883	0.0344539	0.446997	0.149739
MgIM767.02G050000.v1.1	Chr_02	2460138	2464657	0.02164	0.04593	0.02883	0.0797689	0.54157	0.151293
MgIM767.02G050200.v1.1	Chr_02	2473025	2474753	0.02971	0.04295	0.05551	0.0836707	0.715396	0.652237
MgIM767.02G050300.v1.1	Chr_02	2477597	2480289	0.00904	0.04639	0.00782	0.0740603	0.184926	0.828172
MgIM767.02G050400.v1.1	Chr_02	2481139	2484271	0.00801	0.01039	0.03292	0.0810015	0.927073	0.115218
MgIM767.02G050700.v1.1	Chr_02	2490998	2494293	0.02745	0.0305	0.01624	0.0499595	0.739483	0.0526141
MgIM767.02G050800.v1.1	Chr_02	2494182	2500256	0.02441	0.03637	0.02085	0.0448468	0.166944	0.027084
MgIM767.02G051200.v1.1	Chr_02	2514871	2518121	0.01716	0.03081	0.03434	0.0197888	0.0584971	0.121989
MgIM767.02G051300.v1.1	Chr_02	2518021	2524410	0.01927	0.04135	0.01507	0.0361155	0.731269	0.027639
MgIM767.02G051400.v1.1	Chr_02	2526107	2530074	0.015	0.06127	0.05149	0.0654402	0.161949	0.64813
MgIM767.02G051500.v1.1	Chr_02	2531035	2533842	0.02845	0.03795	0.0625	0.0448718	0.269841	0.164613
MgIM767.02G051600.v1.1	Chr_02	2540918	2546114	0.01856	0.03966	0.01412	0.0472281	0.0950161	0.015207
MgIM767.02G051700.v1.1	Chr_02	2543452	2549506	0.02033	0.06143	0.0362	0.0251583	0.0688201	0.0822511
MgIM767.02G051900.v1.1	Chr_02	2559888	2562209	0.02199	0.03028	0.01591	0.0166045	0.173715	0.013764
MgIM767.02G052200.v1.1	Chr_02	2572653	2574882	0.00953	0.01002	0.0212	0.00871948	0.0983461	0.025641
MgIM767.02G052300.v1.1	Chr_02	2575706	2576979	0.01143	0.018	0.01567	0.0130822	0.022644	0.021645
MgIM767.02G052400.v1.1	Chr_02	2578227	2585989	0.00599	0.01514	0.00877	0.00780054	0.022533	0.00932401
MgIM767.02G052500.v1.1	Chr_02	2585828	2587728	0.00994	0.02055	0.00555	0.0135601	0.034077	0.00677101
MgIM767.02G052600.v1.1	Chr_02	2588399	2593915	0.016	0.01756	0.01058	0.0180452	0.038184	0.154845
MgIM767.02G052700.v1.1	Chr_02	2594414	2599022	0.01844	0.01622	0.00862	0.0267351	0.220224	0.134754
MgIM767.02G052800.v1.1	Chr_02	2614964	2619118	0.02632	0.01554	0.0307	0.0335339	0.020202	0.029859
MgIM767.02G053000.v1.1	Chr_02	2624288	2633370	0.00418	0.01676	0.03416	0.0141167	0.0704851	0.703075
MgIM767.02G053300.v1.1	Chr_02	2649950	2653166	0.01277	0.04315	0.02149	0.0356094	0.445887	0.0771451
MgIM767.02G053500.v1.1	Chr_02	2655549	2659290	0.02526	0.0277	0.02502	0.0439753	0.190476	0.285381
MgIM767.02G053600.v1.1	Chr_02	2659865	2661805	0.02118	0.02545	0.01354	0.0253592	0.200355	0.010434
MgIM767.02G053700.v1.1	Chr_02	2661233	2667444	0.01558	0.02835	0.02471	0.016545	0.0984571	0.031413
MgIM767.02G054100.v1.1	Chr_02	2688040	2691848	0.02581	0.0413	0.03497	0.0277705	0.0815851	0.0556111
MgIM767.02G054200.v1.1	Chr_02	2691789	2693466	0.02911	0.00962	0.03272	0.0446961	0.575536	0.028194
MgIM767.02G054600.v1.1	Chr_02	2734318	2741247	0.00511	0.02082	0.0093	0.0045695	0.017205	0.227661
MgIM767.02G054700.v1.1	Chr_02	2742209	2746578	0.00911	0.00624	0.02069	0.0229087	0.281385	0.017205
MgIM767.02G054900.v1.1	Chr_02	2762806	2766247	0.01369	0.02592	0.01856	0.0899671	0.231879	0.029748
MgIM767.02G055000.v1.1	Chr_02	2767234	2767803	0.02558	0.01749	0.02372	0.0430799	0.02886	0.104562
MgIM767.02G055100.v1.1	Chr_02	2769002	2789100	0.01782	0.02301	0.01577	0.0224887	0.101343	0.163725
MgIM767.02G055400.v1.1	Chr_02	2793597	2795329	0.03141	0.09671	0.0369	0.154902	0.263181	0.0658231
MgIM767.02G055500.v1.1	Chr_02	2798545	2801251	0.01089	0.02471	0.03523	0.0219185	0.0525031	0.105561
MgIM767.02G055600.v1.1	Chr_02	2802650	2806564	0.02149	0.0098	0.04171	0.0819072	0.0774781	0.0677101
MgIM767.02G055700.v1.1	Chr_02	2812062	2816477	0.00842	0.01352	0.02291	0.0143166	0.014541	0.036186
MgIM767.02G056200.v1.1	Chr_02	2827604	2831524	0.033	0.04253	0.05049	0.0986143	0.47286	0.39516
MgIM767.02G056400.v1.1	Chr_02	2837051	2843564	0.02707	0.02661	0.02593	0.121823	0.635698	0.212676
MgIM767.02G056700.v1.1	Chr_02	2856493	2859833	0.01813	0.0077	0.03455	0.0552729	0.638029	0.25641
MgIM767.02G056900.v1.1	Chr_02	2867123	2867835	0.02631	0.03447	0.03732	0.0550101	0.0743701	0.157731
MgIM767.02G057100.v1.1	Chr_02	2871244	2872667	0.02052	0.04793	0.03207	0.0461142	0.46176	0.590077
MgIM767.02G057500.v1.1	Chr_02	2924614	2927345	0.01138	0.03904	0.00241	0.0147633	0.233322	0.600067
MgIM767.02G057800.v1.1	Chr_02	2936679	2940286	0.01685	0.01722	0.01616	0.0293792	0.49062	0.0503941
MgIM767.02G057900.v1.1	Chr_02	2942604	2943968	0.01625	0.02084	0	0.0196174	0.046953	0.012321
MgIM767.02G058000.v1.1	Chr_02	2957328	2960448	0.02571	0.03393	0.0319	0.0955178	0.312909	0.032856
MgIM767.02G058400.v1.1	Chr_02	2982119	2984128	0.01434	0.02489	0.01701	0.0139303	0.02775	0.034077
MgIM767.02G058600.v1.1	Chr_02	2996640	3000761	0.02806	0.01384	0.03507	0.0672813	0.647464	0.510379
MgIM767.02G058700.v1.1	Chr_02	3002174	3005719	0.02611	0.03516	0.02589	0.126371	0.462537	0.0600511
MgIM767.02G058900.v1.1	Chr_02	3008908	3011236	0.0215	0.03462	0.02504	0.0702734	0.341325	0.040293
MgIM767.02G059200.v1.1	Chr_02	3018090	3020545	0.02997	0.01285	0.02167	0.0812975	0.019425	0.029748
MgIM767.02G059300.v1.1	Chr_02	3020814	3027175	0.01258	0.01618	0.01585	0.0218485	0.019536	0.025863
MgIM767.02G059400.v1.1	Chr_02	3028919	3032238	0.01263	0.03728	0.01518	0.0189759	0.046842	0.040293
MgIM767.02G059500.v1.1	Chr_02	3035278	3036154	0.03299	0.03856	0.03085	0.0494109	0.22422	0.048063
MgIM767.02G059600.v1.1	Chr_02	3036763	3040048	0.01963	0.04625	0.03663	0.0256982	0.0559441	0.031191
MgIM767.02G059700.v1.1	Chr_02	3040182	3047858	0.02333	0.04272	0.03039	0.0239387	0.171273	0.034188
MgIM767.02G059800.v1.1	Chr_02	3058369	3071657	0.00187	0.01639	0.00071	0.00301837	0.440448	0.00111
MgIM767.02G059900.v1.1	Chr_02	3071703	3078534	0.00103	0.00369	0	0.00201665	0.004773	0
MgIM767.02G060000.v1.1	Chr_02	3078965	3082989	0.00126	0.0022	0.00568	0.00334023	0.018759	0.00987901
MgIM767.02G060100.v1.1	Chr_02	3084277	3085987	0.00108	0.00462	0.00111	0.00110397	0.004218	0.000888001
MgIM767.02G060200.v1.1	Chr_02	3091297	3094341	0.00115	0.00249	0.00477	0.000875753	0.002775	0.013875
MgIM767.02G060300.v1.1	Chr_02	3094767	3100125	0.00907	0.00375	0.0061	0.00798242	0.00932401	0.0574981
MgIM767.02G060400.v1.1	Chr_02	3100708	3106172	0.00839	0.00539	0.00371	0.014476	0.045843	0.002553
MgIM767.02G060500.v1.1	Chr_02	3106317	3109333	0.00769	0.00955	0.00506	0.0105329	0.0698191	0.004995
MgIM767.02G061100.v1.1	Chr_02	3129202	3130930	0.00342	0.00784	0.0034	0.00642632	0.010434	0.003441
MgIM767.02G061200.v1.1	Chr_02	3131561	3133512	0.00668	0.01905	0.00433	0.00819672	0.19203	0.004551
MgIM767.02G061300.v1.1	Chr_02	3134131	3136294	0.01085	0.00918	0.01825	0.00934483	0.188922	0.0614941
MgIM767.02G061400.v1.1	Chr_02	3136130	3137379	0.01664	0.01646	0.01055	0.0517333	0.237318	0.010434
MgIM767.02G061600.v1.1	Chr_02	3144902	3147310	0.03741	0.00719	0.02153	0.0506434	0.022422	0.027417
MgIM767.02G062200.v1.1	Chr_02	3171026	3175388	0.03297	0.02824	0.00492	0.0533782	0.303474	0.438228
MgIM767.02G062300.v1.1	Chr_02	3178122	3183667	0.02404	0.04361	0.00249	0.0580398	0.0936841	0.599401
MgIM767.02G062700.v1.1	Chr_02	3214611	3218086	0.01483	0.00742	0.01425	0.0144163	0.127428	0.156732
MgIM767.02G062800.v1.1	Chr_02	3219765	3222952	0.00308	0.01159	0.00233	0.00250941	0.160173	0.01332
MgIM767.02G062900.v1.1	Chr_02	3223241	3224979	0.00442	0.00178	0.02795	0.0060699	0.012543	0.038961
MgIM767.02G063000.v1.1	Chr_02	3225398	3232966	0.00361	0.02766	0.00321	0.0199204	0.035742	0.032967
MgIM767.02G063100.v1.1	Chr_02	3236012	3237079	0.01117	0.01717	0.01268	0.0150853	0.103341	0.0876901
MgIM767.02G063200.v1.1	Chr_02	3243522	3249446	0.03618	0.06739	0.02291	0.0611721	0.271062	0.040515
MgIM767.02G063500.v1.1	Chr_02	3255804	3259076	0.02611	0.00708	0.03932	0.0569983	0.460539	0.0542791
MgIM767.02G063800.v1.1	Chr_02	3292081	3294560	0.0365	0.03928	0.03038	0.165905	0.733933	0.371184
MgIM767.02G063900.v1.1	Chr_02	3296570	3300049	0.01909	0.04289	0.02653	0.0367497	0.0775891	0.0972361
MgIM767.02G064100.v1.1	Chr_02	3306090	3309424	0.01358	0.00877	0.00628	0.0319507	0.0700411	0.011544
MgIM767.02G064200.v1.1	Chr_02	3309760	3312182	0.00865	0.02008	0.01234	0.0103636	0.04329	0.035964
MgIM767.02G064300.v1.1	Chr_02	3315351	3319841	0.01272	0.0409	0.01068	0.0151661	0.145299	0.034077
MgIM767.02G064600.v1.1	Chr_02	3327845	3331091	0.03432	0.02883	0.0475	0.0574205	0.0667111	0.368742
MgIM767.02G064700.v1.1	Chr_02	3334471	3337418	0.03118	0.01732	0.03392	0.0607191	0.478299	0.046398
MgIM767.02G064800.v1.1	Chr_02	3337514	3340281	0.02915	0.02761	0.03448	0.0926863	0.228549	0.049173
MgIM767.02G064900.v1.1	Chr_02	3340989	3345010	0.03177	0.0492	0.02984	0.0669374	0.115773	0.228993
MgIM767.02G065000.v1.1	Chr_02	3346501	3351485	0.02738	0.02697	0.0319	0.0611836	0.396381	0.247308
MgIM767.02G065100.v1.1	Chr_02	3352888	3357650	0.00907	0.05101	0.03082	0.0167728	0.11322	0.250083
MgIM767.02G065300.v1.1	Chr_02	3371836	3375432	0.02928	0.03015	0.03786	0.0453155	0.147963	0.321678
MgIM767.02G065400.v1.1	Chr_02	3378561	3381705	0.02173	0.07395	0.02756	0.0409822	0.0893551	0.141414
MgIM767.02G065500.v1.1	Chr_02	3381932	3394076	0.01594	0.02257	0.01437	0.0298065	0.462759	0.134976
MgIM767.02G065600.v1.1	Chr_02	3396247	3399002	0.00629	0.03316	0.00806	0.00854701	0.212121	0.012321
MgIM767.02G065700.v1.1	Chr_02	3399096	3401061	0.01067	0.00435	0.00852	0.0211371	0.00910201	0.00910201
MgIM767.02G065800.v1.1	Chr_02	3407834	3415620	0.01491	0.03381	0.04919	0.0157813	0.354978	0.129426
MgIM767.02G066900.v1.1	Chr_02	3458082	3459380	0.01295	0.02058	0.02358	0.00889573	0.032301	0.451437
MgIM767.02G067000.v1.1	Chr_02	3459962	3461121	0.01134	0.01742	0.02768	0.0376437	0.154623	0.032745
MgIM767.02G067100.v1.1	Chr_02	3461666	3467041	0.02242	0.02459	0.01902	0.0303613	0.773227	0.166278
MgIM767.02G067300.v1.1	Chr_02	3471624	3474678	0.03195	0.04984	0.0238	0.0619022	0.245976	0.199356
MgIM767.02G067400.v1.1	Chr_02	3474779	3478682	0.02609	0.05099	0.03945	0.0782958	0.0557221	0.0731491
MgIM767.02G067500.v1.1	Chr_02	3480466	3483353	0.01112	0.0122	0.01375	0.0615574	0.0875791	0.01887
MgIM767.02G067600.v1.1	Chr_02	3486341	3487016	0.00266	0.02415	0.00282	0.00608153	0.02775	0.004662
MgIM767.02G067700.v1.1	Chr_02	3496305	3499964	0.0216	0.00269	0.02705	0.0317547	0.013542	0.187701
MgIM767.02G067900.v1.1	Chr_02	3524751	3530164	0.01982	0.01891	0.01392	0.0396708	0.032412	0.021645
MgIM767.02G068000.v1.1	Chr_02	3535926	3542620	0.02973	0.04913	0.01028	0.0430006	0.0778111	0.00965701
MgIM767.02G068300.v1.1	Chr_02	3556330	3560044	0.01804	0.0048	0.01612	0.0933154	0.004773	0.202131
MgIM767.02G068400.v1.1	Chr_02	3560633	3564380	0.02424	0.02359	0.01112	0.0486778	0.222555	0.01776
MgIM767.02G068600.v1.1	Chr_02	3567725	3569904	0.01103	0.01531	0.03572	0.00993884	0.210567	0.039405
MgIM767.02G068700.v1.1	Chr_02	3571804	3575256	0.03262	0.00966	0.03639	0.0778067	0.575203	0.192696
MgIM767.02G068800.v1.1	Chr_02	3576437	3584022	0.02214	0.02047	0	0.0537247	0.532246	0.666667
MgIM767.02G069300.v1.1	Chr_02	3605347	3607531	0.01489	0.03635	0.00698	0.0423087	0.0628261	0.232323
MgIM767.02G069400.v1.1	Chr_02	3608984	3622281	0.03408	0.05284	0.03668	0.146647	0.10767	0.181041
MgIM767.02G069500.v1.1	Chr_02	3626277	3633391	0.01096	0.05082	0.00788	0.0275943	0.0866911	0.043734
MgIM767.02G069600.v1.1	Chr_02	3632964	3637291	0.01108	0.02907	0.01712	0.0285736	0.607948	0.013542
MgIM767.02G069700.v1.1	Chr_02	3638477	3641678	0.00948	0.00573	0.01441	0.0186342	0.036519	0.66589
MgIM767.02G069800.v1.1	Chr_02	3643248	3645684	0.00854	0.01139	0.00575	0.0205626	0.010767	0.036186
MgIM767.02G069900.v1.1	Chr_02	3646543	3648969	0.02598	0.02764	0.01123	0.0442705	0.034632	0.010656
MgIM767.02G070000.v1.1	Chr_02	3649543	3659518	0.00667	0.02919	0.03914	0.0308741	0.117216	0.0527251
MgIM767.02G070200.v1.1	Chr_02	3667415	3670771	0.01783	0.01231	0.02513	0.0801642	0.039516	0.349206
MgIM767.02G070400.v1.1	Chr_02	3675543	3679857	0.02773	0.04714	0.01786	0.108768	0.0705961	0.235875
MgIM767.02G070500.v1.1	Chr_02	3681339	3685226	0.02346	0.01065	0.01019	0.0723308	0.285936	0.017427
MgIM767.02G070700.v1.1	Chr_02	3692672	3697049	0.01948	0.03509	0.03805	0.018933	0.105672	0.03885
MgIM767.02G071300.v1.1	Chr_02	3738915	3742396	0.03488	0.0619	0.03294	0.122312	0.187368	0.113775
MgIM767.02G071400.v1.1	Chr_02	3750137	3752691	0.01814	0.02678	0.01272	0.0327462	0.0969031	0.429237
MgIM767.02G071500.v1.1	Chr_02	3759783	3763128	0.0252	0.02307	0.00771	0.0246065	0.383061	0.324786
MgIM767.02G071600.v1.1	Chr_02	3764750	3767338	0.019	0.01077	0.03301	0.03193	0.02664	0.26529
MgIM767.02G072100.v1.1	Chr_02	3794764	3796369	0.02459	0.03414	0.01406	0.0557631	0.473859	0.02997
MgIM767.02G072200.v1.1	Chr_02	3795946	3799763	0.01156	0.05429	0.03104	0.0223794	0.0967921	0.0805861
MgIM767.02G072300.v1.1	Chr_02	3801401	3805278	0.00429	0.04871	0.01672	0.00418314	0.0510601	0.016095
MgIM767.02G072400.v1.1	Chr_02	3805578	3812096	0.01215	0.01121	0.02045	0.0392187	0.00810301	0.222444
MgIM767.02G072700.v1.1	Chr_02	3818983	3835521	0.00215	0.02072	0.0042	0.00411149	0.797203	0.00566101
MgIM767.02G072900.v1.1	Chr_02	3840268	3844692	0.00676	0.02881	0.00781	0.026742	0.430791	0.011211
MgIM767.02G073100.v1.1	Chr_02	3859882	3863282	0.0067	0.00215	0.01436	0.0147996	0.00976801	0.022644
MgIM767.02G073200.v1.1	Chr_02	3868740	3871267	0.00918	0.01939	0.00963	0.0127022	0.133311	0.011322
MgIM767.02G073300.v1.1	Chr_02	3871920	3876920	0.01419	0.02246	0.00988	0.0175298	0.215673	0.00965701
MgIM767.02G073800.v1.1	Chr_02	3901529	3907237	0.00282	0.03713	0.00149	0.0118721	0.155955	0.001887
MgIM767.02G073900.v1.1	Chr_02	3907295	3911818	0.00982	0.0267	0.00464	0.0663621	0.557776	0.00754801
MgIM767.02G074700.v1.1	Chr_02	3985037	3989147	0.01267	0.02679	0.02484	0.0158653	0.101232	0.023865
MgIM767.02G075000.v1.1	Chr_02	4007650	4012231	0.02568	0.02603	0.04335	0.07932	0.183816	0.131979
MgIM767.02G075100.v1.1	Chr_02	4014522	4019068	0.02052	0.01483	0.00744	0.0365076	0.01221	0.406926
MgIM767.02G075300.v1.1	Chr_02	4036587	4039078	0.0218	0.03926	0.04059	0.0260835	0.371517	0.116106
MgIM767.02G076000.v1.1	Chr_02	4090966	4095073	0.02753	0.0315	0.05041	0.118171	0.441114	0.0750361
MgIM767.02G076200.v1.1	Chr_02	4123784	4130855	0.01834	0.01608	0.03001	0.0374874	0.431013	0.03108
MgIM767.02G076300.v1.1	Chr_02	4132177	4138668	0.03043	0.06392	0.02802	0.0405285	0.177933	0.303918
MgIM767.02G076400.v1.1	Chr_02	4141089	4144597	0.03435	0.01475	0.04322	0.131028	0.0842491	0.13209
MgIM767.02G076500.v1.1	Chr_02	4145530	4149748	0.02458	0.00198	0.01606	0.0766901	0.038739	0.0856921
MgIM767.02G076700.v1.1	Chr_02	4185299	4186605	0.00213	0	0.00283	0.112386	0.111666	0.113109
MgIM767.02G077100.v1.1	Chr_02	4224632	4227662	0.005	0.00757	0.00508	0.00722167	0.01221	0.004662
MgIM767.02G077500.v1.1	Chr_02	4271201	4273954	0.03776	0.02945	0.03734	0.14714	0.04551	0.0507271
MgIM767.02G077600.v1.1	Chr_02	4274070	4277241	0.03188	0.03084	0.03372	0.091425	0.682873	0.0623821
MgIM767.02G077700.v1.1	Chr_02	4279166	4281273	0.02888	0.02911	0.04036	0.041693	0.0522811	0.632257
MgIM767.02G077800.v1.1	Chr_02	4284690	4286055	0.01658	0.02996	0.03151	0.0165121	0.0755911	0.0996781
MgIM767.02G077900.v1.1	Chr_02	4286871	4288379	0.03719	0.02703	0.03807	0.133569	0.0872461	0.216561
MgIM767.02G078000.v1.1	Chr_02	4290118	4297404	0.02015	0.05641	0.01652	0.0532608	0.226995	0.281718
MgIM767.02G078200.v1.1	Chr_02	4305914	4312812	0.02024	0.03094	0.03068	0.0222415	0.316683	0.0698191
MgIM767.02G078300.v1.1	Chr_02	4314424	4318512	0.01495	0.01996	0.03166	0.0182332	0.224664	0.0675991
MgIM767.02G078500.v1.1	Chr_02	4342870	4348916	0.0089	0.01589	0.01405	0.00922404	0.042735	0.015207
MgIM767.02G078600.v1.1	Chr_02	4348096	4352467	0.01671	0.00497	0.01121	0.0187303	0.044178	0.00754801
MgIM767.02G078700.v1.1	Chr_02	4353202	4357164	0.00341	0.00755	0.00847	0.00499061	0.00577201	0.04662
MgIM767.02G078800.v1.1	Chr_02	4364889	4369169	0.00848	0.01327	0.01309	0.0200109	0.231102	0.277722
MgIM767.02G078900.v1.1	Chr_02	4377349	4383967	0.01015	0.03106	0.02393	0.0147387	0.30414	0.017205
MgIM767.02G079000.v1.1	Chr_02	4398920	4403532	0.01108	0.0165	0.00936	0.0154154	0.119103	0.290154
MgIM767.02G079100.v1.1	Chr_02	4407859	4414176	0.01054	0.0117	0.00933	0.0109564	0.00910201	0.31635
MgIM767.02G079200.v1.1	Chr_02	4420558	4432523	0.00506	0.00621	0.00133	0.0414972	0.344988	0.779554
MgIM767.02G079300.v1.1	Chr_02	4457470	4461308	0.0154	0.00316	0.03134	0.0600561	0.01221	0.0893551
MgIM767.02G079400.v1.1	Chr_02	4464591	4476318	0.00835	0.03609	0.01098	0.0108098	0.280497	0.0965701
MgIM767.02G079500.v1.1	Chr_02	4482407	4488897	0.01931	0.01827	0.02378	0.0204899	0.204684	0.291264
MgIM767.02G079900.v1.1	Chr_02	4537537	4548665	0.00159	0.00426	0.00425	0.00135781	0.004551	0.0826951
MgIM767.02G080000.v1.1	Chr_02	4549201	4553803	0.00114	0.00406	0.00477	0.00135178	0.00621601	0.004107
MgIM767.02G080200.v1.1	Chr_02	4564151	4570566	0.01507	0.00486	0.00625	0.0237081	0.023865	0.141525
MgIM767.02G080400.v1.1	Chr_02	4586283	4586713	0.00345	0.00998	0.0032	0.00670276	0.119214	0.002664
MgIM767.02G080500.v1.1	Chr_02	4587583	4592441	0.02423	0.00872	0.01674	0.223549	0.116772	0.017538
MgIM767.02G080600.v1.1	Chr_02	4592706	4597644	0.00974	0.00771	0.03425	0.00796383	0.514375	0.0808081
MgIM767.02G080700.v1.1	Chr_02	4603241	4609323	0.00622	0.01285	0.01175	0.00485871	0.044733	0.251415
MgIM767.02G080800.v1.1	Chr_02	4611118	4614515	0.01805	0.00925	0.01721	0.0441109	0.27417	0.153735
MgIM767.02G080900.v1.1	Chr_02	4645103	4649486	0.00934	0.03117	0.00948	0.0121655	0.024531	0.0609391
MgIM767.02G081000.v1.1	Chr_02	4651851	4655332	0.01096	0.02282	0.01379	0.187185	0.031524	0.152958
MgIM767.02G081100.v1.1	Chr_02	4655898	4657803	0.02474	0.01146	0.06923	0.0736854	0.187701	0.132312
MgIM767.02G081500.v1.1	Chr_02	4697246	4703531	0.02943	0.02304	0.03798	0.0450914	0.672883	0.15651
MgIM767.02G081700.v1.1	Chr_02	4719183	4727909	0.01241	0.03648	0.01934	0.018283	0.0946831	0.200466
MgIM767.02G081800.v1.1	Chr_02	4730581	4733516	0.01721	0.01802	0.01661	0.0241826	0.215007	0.019314
MgIM767.02G081900.v1.1	Chr_02	4733126	4736207	0.01774	0.00463	0.01339	0.0222799	0.192585	0.038184
MgIM767.02G082100.v1.1	Chr_02	4817802	4822005	0.00443	0.02522	0.0101	0.00774395	0.04329	0.0567211
MgIM767.02G082200.v1.1	Chr_02	4834834	4841641	0.01082	0.03607	0.01257	0.0719578	0.3885	0.034854
MgIM767.02G082400.v1.1	Chr_02	4844596	4845879	0.0346	0.02494	0.02116	0.260557	0.283605	0.043623
MgIM767.02G082500.v1.1	Chr_02	4858014	4858631	0.00931	0.00917	0.01356	0.0217548	0.012432	0.017871
MgIM767.02G082800.v1.1	Chr_02	4899391	4905269	0.00312	0.01819	0.0032	0.0054809	0.131313	0.00621601
MgIM767.02G082900.v1.1	Chr_02	4912420	4918528	0.011	0.02179	0.00972	0.0297921	0.529693	0.0738151
MgIM767.02G083000.v1.1	Chr_02	4919809	4921291	0.01259	0.01309	0.01445	0.0481756	0.0674881	0.0516151
MgIM767.02G083300.v1.1	Chr_02	4945262	4951170	0.00873	0.01343	0.01103	0.0106993	0.120324	0.0111
MgIM767.02G083400.v1.1	Chr_02	4951966	4956173	0.0053	0.01159	0.00463	0.00776299	0.011433	0.00710401
MgIM767.02G083500.v1.1	Chr_02	4956932	4958998	0.01236	0.04591	0.00479	0.034188	0.0710401	0.013986
MgIM767.02G083600.v1.1	Chr_02	4963425	4967720	0.01305	0.01635	0.00841	0.0194238	0.190032	0.00610501
MgIM767.02G083700.v1.1	Chr_02	4970167	4975692	0.00818	0.00326	0.03171	0.0431496	0.002109	0.0916861
MgIM767.02G084400.v1.1	Chr_02	5085440	5093522	0.00368	0.03128	0.00717	0.00301043	0.0536131	0.015762
MgIM767.02G084900.v1.1	Chr_02	5177278	5180261	0.01108	0.0071	0.03008	0.0202934	0.010545	0.033744
MgIM767.02G085000.v1.1	Chr_02	5180941	5185182	0.02056	0.02201	0.02908	0.049374	0.0566101	0.033855
MgIM767.02G085500.v1.1	Chr_02	5292942	5296791	0.0267	0.02186	0.01723	0.0435786	0.210789	0.337662
MgIM767.02G085600.v1.1	Chr_02	5318237	5320531	0.01782	0.01582	0.04131	0.0289518	0.295149	0.0730381
MgIM767.02G085900.v1.1	Chr_02	5326423	5329063	0.02886	0.0374	0.03053	0.0443435	0.86791	0.045621
MgIM767.02G086000.v1.1	Chr_02	5336138	5339119	0.00113	0.00858	0.0004	0.00745212	0.422022	0.001221
MgIM767.02G086100.v1.1	Chr_02	5339079	5341050	0.00237	0.00275	0.00073	0.00907144	0.00976801	0.000777001
MgIM767.02G086300.v1.1	Chr_02	5364501	5367951	0.00276	0.01576	0.00258	0.00338066	0.019425	0.002553
MgIM767.02G086400.v1.1	Chr_02	5368087	5372412	0.00324	0.04116	0.00395	0.00978579	0.792319	0.00510601
MgIM767.02G086500.v1.1	Chr_02	5387480	5396027	0.01538	0.01462	0.03177	0.086167	0.533245	0.791875
MgIM767.02G087500.v1.1	Chr_02	5686072	5692473	0.02564	0.02648	0.02149	0.27606	0.503608	0.417915
MgIM767.02G087900.v1.1	Chr_02	5755187	5757885	0.02073	0.01919	0.0112	0.0163847	0.272283	0.19758
MgIM767.02G088100.v1.1	Chr_02	5784957	5789342	0.00921	0.02491	0.02076	0.00742261	0.020535	0.11877
MgIM767.02G088200.v1.1	Chr_02	5803669	5807873	0.01701	0.02137	0.01058	0.0226714	0.461649	0.439116
MgIM767.02G088600.v1.1	Chr_02	5859692	5863181	0.02764	0.02504	0.04104	0.143871	0.0555001	0.449772
MgIM767.02G088700.v1.1	Chr_02	5865077	5868130	0.03267	0.01659	0.05166	0.0706178	0.612832	0.315684
MgIM767.02G089000.v1.1	Chr_02	5973445	5975132	0.01893	0.02574	0.03814	0.044168	0.343323	0.0932401
MgIM767.02G089500.v1.1	Chr_02	6150780	6155367	0.032	0.03968	0.02138	0.216773	0.36741	0.023421
MgIM767.02G089600.v1.1	Chr_02	6155472	6158055	0.03383	0.05023	0.03389	0.162797	0.443445	0.0623821
MgIM767.02G090500.v1.1	Chr_02	6605718	6611040	0.02961	0.02834	0.02881	0.0550024	0.033411	0.263292
MgIM767.02G090800.v1.1	Chr_02	6703992	6705121	0.00997	0.00186	0.00431	0.0126844	0.176046	0.173826
MgIM767.02G090900.v1.1	Chr_02	6723671	6725860	0.0219	0.01738	0.02764	0.0358194	0.13209	0.109446
MgIM767.02G091300.v1.1	Chr_02	6792108	6794875	0.02413	0.02306	0.01266	0.0496949	0.314241	0.501055
MgIM767.02G091800.v1.1	Chr_02	6909303	6916981	0.02011	0.0348	0.05833	0.051656	0.310356	0.115107
MgIM767.02G091900.v1.1	Chr_02	6918199	6922127	0.03413	0.04591	0.05203	0.167869	0.12432	0.407814
MgIM767.02G092400.v1.1	Chr_02	7170167	7174532	0.03034	0.02643	0.02122	0.162035	0.756577	0.252747
MgIM767.02G092500.v1.1	Chr_02	7195595	7196843	0.01776	0.03324	0.00114	0.0551552	0.316572	0.333888
MgIM767.02G092900.v1.1	Chr_02	7246236	7253490	0.0137	0.01192	0.02553	0.0185619	0.018759	0.045177
MgIM767.02G094000.v1.1	Chr_02	7513320	7517569	0.00723	0.04302	0.00888	0.0126797	0.105117	0.015429
MgIM767.02G094100.v1.1	Chr_02	7530857	7534219	0.0032	0.00722	0.0095	0.00994482	0.013542	0.0111
MgIM767.02G094200.v1.1	Chr_02	7552809	7557955	0.00149	0.00348	0.00408	0.00617404	0.00699301	0.022755
MgIM767.02G094300.v1.1	Chr_02	7559094	7561968	0.00172	0.00995	0.00408	0.0127536	0.010434	0.022755
MgIM767.02G095300.v1.1	Chr_02	7704711	7709568	0.02097	0.03339	0.02543	0.0337816	0.0800311	0.512599
MgIM767.02G095400.v1.1	Chr_02	7726928	7728342	0.00803	0.03285	0.01321	0.0110718	0.030303	0.0592741
MgIM767.02G095600.v1.1	Chr_02	8067925	8073906	0.0023	0.00386	0.00938	0.00486645	0.0751471	0.0628261
MgIM767.02G095800.v1.1	Chr_02	8145534	8149276	0.01721	0.01617	0.01046	0.0204233	0.202353	0.00943501
MgIM767.02G096000.v1.1	Chr_02	8176151	8179185	0.01639	0.04184	0.00704	0.0295442	0.121878	0.0640471
MgIM767.02G096500.v1.1	Chr_02	8302993	8307098	0.01681	0.02703	0.00715	0.0362342	0.0962371	0.00510601
MgIM767.02G096900.v1.1	Chr_02	8559377	8561922	0.00433	0.00523	0.02391	0.00593524	0.607948	0.044733
MgIM767.02G097100.v1.1	Chr_02	10983138	10986147	0.00047	0.00178	0.00133	0.000701366	0.002886	0.045288
MgIM767.02G097800.v1.1	Chr_02	11159550	11160770	0.0137	0.01138	0.01235	0.01911	0.174714	0.636142
MgIM767.02G098100.v1.1	Chr_02	11285419	11289085	0.00724	0.0085	0.00917	0.0202103	0.00666001	0.0111
MgIM767.02G098200.v1.1	Chr_02	11290626	11294459	0.02772	0.02112	0.01332	0.0880427	0.0604951	0.011766
MgIM767.02G098400.v1.1	Chr_02	11303282	11313764	0.01014	0.01455	0.01703	0.0442091	0.116772	0.021978
MgIM767.02G098600.v1.1	Chr_02	11355256	11362162	0.01886	0.01332	0.0121	0.0206393	0.122433	0.104229
MgIM767.02G098700.v1.1	Chr_02	11419572	11428282	0.00524	0.00495	0.00575	0.0185334	0.00721501	0.003774
MgIM767.02G098800.v1.1	Chr_02	11574280	11576930	0.00451	0.00403	0.01199	0.00410746	0.110667	0.012321
MgIM767.02G099100.v1.1	Chr_02	11714164	11716347	0.02175	0.0135	0.01074	0.0334758	0.012543	0.0570541
MgIM767.02G099400.v1.1	Chr_02	11755010	11768981	0.01845	0.03316	0.03225	0.0360801	0.446109	0.135087
MgIM767.02G099900.v1.1	Chr_02	11832786	11857171	0.01841	0.03663	0	0.0421098	0.700855	0.878233
MgIM767.02G100000.v1.1	Chr_02	11883311	11887512	0.01854	0.03092	0.02429	0.0993442	0.802531	0.13764
MgIM767.02G100200.v1.1	Chr_02	12155479	12157812	0.0103	0.00168	0.05374	0.0170904	0.0713731	0.589189
MgIM767.02G100300.v1.1	Chr_02	12165884	12170592	0.00859	0.0379	0	0.0129067	0.533356	0.001221
MgIM767.02G100500.v1.1	Chr_02	12223882	12230902	0.01871	0.02315	0.03976	0.0307807	0.284826	0.047397
MgIM767.02G101300.v1.1	Chr_02	12450097	12454931	0.0147	0.01107	0.03018	0.0232334	0.117105	0.046065
MgIM767.02G101600.v1.1	Chr_02	12528188	12541099	0.00054	0.01136	0.00275	0.00206526	0.155622	0.002886
MgIM767.02G101700.v1.1	Chr_02	12541406	12543258	0.00523	0.01319	0.00167	0.00491695	0.17205	0.001665
MgIM767.02G101800.v1.1	Chr_02	12545885	12552860	0.00582	0.02271	0.01461	0.00641883	0.018648	0.03108
MgIM767.02G102100.v1.1	Chr_02	12624974	12636260	0.00681	0.03538	0.01334	0.00476458	0.140748	0.039516
MgIM767.02G102400.v1.1	Chr_02	12664213	12664752	0.00597	0.00155	0.01833	0.00349794	0.00111	0.0973471
MgIM767.02G103700.v1.1	Chr_02	13500828	13507260	0.01576	0.0194	0.03622	0.0352868	0.21423	0.0721501
MgIM767.02G104100.v1.1	Chr_02	13576205	13577380	0.01009	0.02477	0.01335	0.0130385	0.890776	0.013431
MgIM767.02G104200.v1.1	Chr_02	13577776	13582040	0.01943	0.02286	0.00456	0.068855	0.637141	0.00954601
MgIM767.02G104300.v1.1	Chr_02	13615567	13621304	0.03226	0.00394	0.01303	0.0441888	0.421245	0.717727
MgIM767.02G105000.v1.1	Chr_02	13718792	13723088	0.03616	0.07173	0.0222	0.0604298	0.206904	0.603952
MgIM767.02G105200.v1.1	Chr_02	13758839	13765060	0.01994	0.00918	0.01522	0.0651988	0.395937	0.388944
MgIM767.02G105500.v1.1	Chr_02	13829269	13836783	0.01568	0.06006	0.03881	0.0237451	0.151737	0.031857
MgIM767.02G105700.v1.1	Chr_02	13917739	13921334	0.00343	0.02633	0.00273	0.00546904	0.047064	0.00865801
MgIM767.02G107000.v1.1	Chr_02	14174922	14188656	0.02418	0.05317	0.00689	0.0414998	0.424353	0.41625
MgIM767.02G107300.v1.1	Chr_02	14218366	14221352	0.01425	0.00553	0.02599	0.0180039	0.114441	0.0892441
MgIM767.02G107800.v1.1	Chr_02	14354128	14357178	0.031	0.01967	0.01112	0.072326	0.417804	0.02442
MgIM767.02G107900.v1.1	Chr_02	14357867	14358527	0.01002	0.01192	0.00744	0.0245419	0.014541	0.004773
MgIM767.02G108000.v1.1	Chr_02	14358628	14362122	0.01668	0.01683	0.00881	0.0165951	0.148518	0.01776
MgIM767.02G108100.v1.1	Chr_02	14381983	14387802	0.01338	0.03109	0.01065	0.0382971	0.040182	0.0573871
MgIM767.02G108200.v1.1	Chr_02	14418394	14436002	0.00101	0.01296	0.03574	0.00689673	0.00976801	0.112887
MgIM767.02G108600.v1.1	Chr_02	14532801	14539334	0.02575	0.02903	0.01359	0.0966058	0.041292	0.013098
MgIM767.02G108700.v1.1	Chr_02	14539389	14541985	0.02045	0.02103	0.02398	0.0398323	0.149295	0.0509491
MgIM767.02G108800.v1.1	Chr_02	14603806	14605131	0.01956	0.04805	0.01075	0.0438244	0.250083	0.84904
MgIM767.02G108900.v1.1	Chr_02	14615816	14625692	0.00299	0.00937	0.023	0.0458304	0.011322	0.684094
MgIM767.02G109000.v1.1	Chr_02	14629196	14643658	0.00475	0.03021	0.0109	0.00745965	0.0762571	0.015762
MgIM767.02G109200.v1.1	Chr_02	14651388	14658226	0.01781	0.04116	0.01222	0.065198	0.0616051	0.036408
MgIM767.02G109300.v1.1	Chr_02	14658425	14660012	0.01165	0.01216	0.01009	0.0140638	0.0584971	0.043956
MgIM767.02G109500.v1.1	Chr_02	14683811	14686621	0.0061	0.05437	0.00666	0.020238	0.0591631	0.00599401
MgIM767.02G109800.v1.1	Chr_02	14718039	14720598	0.00284	0.00837	0.0032	0.00585938	0.00888001	0.00788101
MgIM767.02G109900.v1.1	Chr_02	14720605	14729501	0.00457	0.02114	0.00242	0.0809761	0.0507271	0.002997
MgIM767.02G110000.v1.1	Chr_02	14740701	14745004	0.00893	0.03896	0.00243	0.0431124	0.03219	0.144633
MgIM767.02G110100.v1.1	Chr_02	14756434	14761209	0.01943	0.01616	0.01972	0.0243579	0.0609391	0.64591
MgIM767.02G110200.v1.1	Chr_02	14770710	14775009	0.01465	0.03353	0.02404	0.0416796	0.245088	0.040848
MgIM767.02G110300.v1.1	Chr_02	14774882	14780956	0.01734	0.04246	0.01645	0.0506081	0.200022	0.026973
MgIM767.02G110400.v1.1	Chr_02	14789249	14794654	0.03025	0.03435	0	0.194167	0.0695971	0.768454
MgIM767.02G110500.v1.1	Chr_02	14805058	14808005	0.02515	0.0185	0.0303	0.0443238	0.0969031	0.104562
MgIM767.02G110600.v1.1	Chr_02	14808588	14817829	0.00343	0.04456	0.0034	0.00842771	0.0997891	0.002442
MgIM767.02G110700.v1.1	Chr_02	14817556	14821604	0.02093	0.03101	0.00115	0.0450591	0.232323	0.001554
MgIM767.02G110800.v1.1	Chr_02	14826392	14827316	0.01771	0.04243	0.03147	0.0296697	0.0933511	0.493395
MgIM767.02G111100.v1.1	Chr_02	14836028	14837314	0.00874	0.01257	0.00999	0.0158853	0.046065	0.0732601
MgIM767.02G111300.v1.1	Chr_02	14851199	14853833	0.02735	0.02981	0.0188	0.0326376	0.0649351	0.127761
MgIM767.02G111500.v1.1	Chr_02	14887389	14891792	0.00172	0.01021	0.00193	0.00176607	0.0111	0.003774
MgIM767.02G111600.v1.1	Chr_02	14930770	14938869	0.02399	0.02653	0.00965	0.0327846	0.045288	0.0520591
MgIM767.02G111700.v1.1	Chr_02	14939533	14953725	0.01394	0.012	0.02711	0.0227577	0.046065	0.044622
MgIM767.02G111900.v1.1	Chr_02	14982763	14990006	0.01945	0.00395	0.02249	0.0226087	0.011544	0.335109
MgIM767.02G112100.v1.1	Chr_02	14994255	15003812	0.00937	0.00949	0.0221	0.0165888	0.103341	0.0740371
MgIM767.02G112200.v1.1	Chr_02	15026474	15027982	0.00308	0.00468	0.00422	0.00287166	0.135753	0.00921301
MgIM767.02G112300.v1.1	Chr_02	15029548	15033771	0.00834	0.01592	0.01035	0.00931187	0.235764	0.015429
MgIM767.02G112400.v1.1	Chr_02	15034924	15039602	0.019	0.02587	0.0159	0.02757	0.498501	0.285714
MgIM767.02G112600.v1.1	Chr_02	15068743	15075442	0.01045	0.0233	0.00937	0.0085738	0.0505051	0.032856
MgIM767.02G112900.v1.1	Chr_02	15098026	15103841	0.0201	0.00313	0.01864	0.0447807	0.00788101	0.703297
MgIM767.02G113200.v1.1	Chr_02	15128969	15131003	0.01571	0.00597	0.02519	0.0479388	0.549784	0.0855811
MgIM767.02G113400.v1.1	Chr_02	15136263	15138224	0.00572	0.0195	0.01172	0.0135916	0.0723721	0.020202
MgIM767.02G114100.v1.1	Chr_02	15161400	15162026	0.02353	0.03481	0.02556	0.03367	0.126873	0.587968
MgIM767.02G114300.v1.1	Chr_02	15168698	15171180	0.015	0.00815	0.02253	0.04363	0.731602	0.032412
MgIM767.02G114400.v1.1	Chr_02	15173683	15183126	0.01585	0.0287	0.02465	0.0453786	0.678322	0.166611
MgIM767.02G114500.v1.1	Chr_02	15183167	15184847	0.03219	0.02225	0.02369	0.241391	0.954379	0.0933511
MgIM767.02G115100.v1.1	Chr_02	15238469	15240092	0.02162	0.01047	0.05426	0.046798	0.735043	0.0803641
MgIM767.02G115200.v1.1	Chr_02	15261001	15266564	0.02019	0.04213	0.0279	0.03289	0.315462	0.0547231
MgIM767.02G115500.v1.1	Chr_02	15273949	15276185	0.01963	0.02388	0.03252	0.0475836	0.046176	0.0656011
MgIM767.02G115600.v1.1	Chr_02	15304231	15307015	0.02577	0.01663	0.03237	0.0659884	0.047508	0.263736
MgIM767.02G115700.v1.1	Chr_02	15313630	15314365	0.00643	0.02699	0.01876	0.0101147	0.039183	0.019425
MgIM767.02G115900.v1.1	Chr_02	15331484	15334697	0.0263	0.04403	0.00757	0.0526862	0.43956	0.250194
MgIM767.02G116000.v1.1	Chr_02	15343525	15345602	0.03348	0.01534	0.04159	0.191958	0.020424	0.162504
MgIM767.02G116200.v1.1	Chr_02	15352958	15363907	0.01762	0.04786	0.00128	0.018762	0.33189	0.538018
MgIM767.02G116300.v1.1	Chr_02	15377760	15379768	0.01539	0.0248	0.03515	0.0164261	0.253857	0.17205
MgIM767.02G116500.v1.1	Chr_02	15408129	15409298	0.02372	0.02923	0.01354	0.0312441	0.0923521	0.0603841
MgIM767.02G116700.v1.1	Chr_02	15432925	15435204	0.02844	0.01419	0.06461	0.0645224	0.014763	0.303363
MgIM767.02G117100.v1.1	Chr_02	15469770	15472711	0.00787	0.01019	0.01235	0.021905	0.00888001	0.239649
MgIM767.02G117200.v1.1	Chr_02	15482868	15488823	0.0023	0	0.00255	0.0359861	0.867133	0.036075
MgIM767.02G117300.v1.1	Chr_02	15501342	15506979	0.01892	0.02207	0.02921	0.0455441	0.017094	0.179931
MgIM767.02G117400.v1.1	Chr_02	15507630	15510340	0.03361	0.036	0.05439	0.0596336	0.290598	0.0594961
MgIM767.02G117500.v1.1	Chr_02	15510507	15526102	0.028	0.04629	0.05075	0.0529338	0.164391	0.0869131
MgIM767.02G117600.v1.1	Chr_02	15526772	15529197	0.02644	0.04463	0.0412	0.0394797	0.170274	0.0698191
MgIM767.02G117700.v1.1	Chr_02	15529871	15532272	0.0463	0.03854	0.04309	0.0769729	0.270951	0.0701521
MgIM767.02G118000.v1.1	Chr_02	15560725	15568194	0.02747	0.03586	0.04271	0.0520006	0.388056	0.511267
MgIM767.02G118100.v1.1	Chr_02	15569473	15572858	0.02618	0.04108	0.02612	0.0678611	0.552448	0.415584
MgIM767.02G118500.v1.1	Chr_02	15593962	15601367	0.01886	0.05398	0.01905	0.021124	0.214119	0.042957
MgIM767.02G118600.v1.1	Chr_02	15602496	15607868	0.0152	0.02043	0.02087	0.0369336	0.0752581	0.047286
MgIM767.02G118700.v1.1	Chr_02	15610432	15614229	0.02338	0.02547	0.00366	0.0261249	0.027972	0.002553
MgIM767.02G118800.v1.1	Chr_02	15615095	15619522	0.00225	0.00366	0.0069	0.0070009	0.002553	0.180264
MgIM767.02G118900.v1.1	Chr_02	15621699	15622370	0.0247	0.00424	0.02147	0.0309193	0.014097	0.041847
MgIM767.02G119000.v1.1	Chr_02	15622637	15626004	0.01953	0.0489	0.03006	0.0361903	0.621268	0.0580531
MgIM767.02G119200.v1.1	Chr_02	15654801	15660655	0.01547	0.01102	0.05026	0.0686593	0.611389	0.558109
MgIM767.02G119300.v1.1	Chr_02	15661970	15664498	0.02078	0.0348	0.0253	0.0503053	0.0970141	0.479853
MgIM767.02G119700.v1.1	Chr_02	15701867	15705420	0.01685	0.02008	0.0255	0.0238542	0.159285	0.534133
MgIM767.02G120100.v1.1	Chr_02	15746864	15751504	0.00488	0.00648	0.011	0.0216189	0.342102	0.157842
MgIM767.02G120300.v1.1	Chr_02	15786433	15793151	0.00821	0.01737	0.01246	0.0234658	0.351204	0.327228
MgIM767.02G120600.v1.1	Chr_02	15802163	15803101	0.01593	0.01742	0.04125	0.0211809	0.189366	0.189588
MgIM767.02G120700.v1.1	Chr_02	15803529	15806148	0.00998	0.02268	0.01126	0.0209075	0.538351	0.166278
MgIM767.02G120900.v1.1	Chr_02	15825572	15826292	0.01664	0.03222	0.01812	0.0221914	0.207237	0.024309
MgIM767.02G121300.v1.1	Chr_02	15869732	15872199	0.02945	0.01517	0.02253	0.0802719	0.294927	0.110778
MgIM767.02G122500.v1.1	Chr_02	15962126	15968878	0.02377	0.02246	0.03859	0.030686	0.474414	0.102231
MgIM767.02G122600.v1.1	Chr_02	15970112	15973055	0.01439	0.01749	0.02238	0.0113979	0.381063	0.126318
MgIM767.02G122800.v1.1	Chr_02	15977876	15984535	0.02354	0.00133	0.02786	0.0305305	0.779443	0.032745
MgIM767.02G123200.v1.1	Chr_02	16026651	16033592	0.00663	0.01481	0.01423	0.022792	0.157065	0.041292
MgIM767.02G123300.v1.1	Chr_02	16038575	16040178	0.0278	0.00607	0.03394	0.250416	0.1332	0.557998
MgIM767.02G123400.v1.1	Chr_02	16041299	16046679	0.0298	0.01701	0.0245	0.145801	0.614275	0.197691
MgIM767.02G123500.v1.1	Chr_02	16048093	16049475	0.01261	0.03072	0.01676	0.0151844	0.411699	0.043401
MgIM767.02G123600.v1.1	Chr_02	16063551	16066005	0.0208	0.01847	0.01527	0.0446255	0.309912	0.012987
MgIM767.02G124000.v1.1	Chr_02	16119079	16131527	0.00907	0.00886	0.00597	0.00897886	0.00854701	0.011433
MgIM767.02G124100.v1.1	Chr_02	16131584	16132914	0.00776	0.0006	0.03233	0.0212873	0.002331	0.354423
MgIM767.02G124200.v1.1	Chr_02	16133942	16141059	0.0218	0.03247	0.02724	0.137866	0.376401	0.034854
MgIM767.02G124300.v1.1	Chr_02	16164581	16178589	0.00458	0.01618	0.02269	0.0247381	0.044178	0.029859
MgIM767.02G124600.v1.1	Chr_02	16200175	16200727	0.00812	0.02735	0.01695	0.0174804	0.0895771	0.0567211
MgIM767.02G125000.v1.1	Chr_02	16256008	16260681	0.01889	0.01472	0.01601	0.0195883	0.376401	0.041403
MgIM767.02G126300.v1.1	Chr_02	16365358	16370184	0.00722	0.0063	0.01319	0.008632	0.446886	0.014097
MgIM767.02G126400.v1.1	Chr_02	16377958	16380004	0.02879	0.01906	0.03792	0.0500461	0.0527251	0.0571651
MgIM767.02G126500.v1.1	Chr_02	16391136	16393257	0.00833	0.00788	0.02018	0.00586449	0.0671551	0.01887
MgIM767.02G126600.v1.1	Chr_02	16393324	16395892	0.02788	0.01855	0.00606	0.0509926	0.276501	0.003774
MgIM767.02G126900.v1.1	Chr_02	16414656	16420686	0.02234	0.00253	0.03053	0.0507747	0.649906	0.044733
MgIM767.02G127900.v1.1	Chr_02	16594137	16595924	0.02441	0.01118	0.02385	0.035732	0.252525	0.033744
MgIM767.02G128300.v1.1	Chr_02	16660538	16662149	0.02102	0.018	0.02784	0.0179901	0.021978	0.030858
MgIM767.02G128900.v1.1	Chr_02	16724591	16726267	0.02416	0.04897	0.02916	0.0320016	0.611056	0.541237
MgIM767.02G129100.v1.1	Chr_02	16734420	16747940	0.01863	0.05363	0	0.0695297	0.178821	0.888001
MgIM767.02G129400.v1.1	Chr_02	16761522	16764177	0.02483	0.03601	0.02273	0.0423778	0.138861	0.0919081
MgIM767.02G130000.v1.1	Chr_02	16801382	16807984	0.02628	0.00419	0.04036	0.0709778	0.554779	0.336885
MgIM767.02G130200.v1.1	Chr_02	16814062	16816123	0.02471	0.02345	0.05004	0.0307145	0.208125	0.227772
MgIM767.02G130400.v1.1	Chr_02	16819882	16822919	0.01842	0.01066	0.02375	0.0291493	0.261516	0.030303
MgIM767.02G130500.v1.1	Chr_02	16830159	16840143	0.01519	0.01477	0.01304	0.0280309	0.0614941	0.10767
MgIM767.02G130600.v1.1	Chr_02	16841251	16849308	0.0159	0.01282	0.02047	0.0139682	0.107115	0.021534
MgIM767.02G130700.v1.1	Chr_02	16847980	16852758	0.0232	0.02557	0.02537	0.0333403	0.027528	0.019425
MgIM767.02G130800.v1.1	Chr_02	16852716	16856788	0.02066	0.01445	0.03474	0.0241154	0.138528	0.049395
MgIM767.02G130900.v1.1	Chr_02	16857011	16859348	0.01472	0.0198	0.02054	0.271552	0.022422	0.020868
MgIM767.02G131000.v1.1	Chr_02	16859159	16862101	0.01916	0.02087	0.01233	0.0360554	0.299367	0.287601
MgIM767.02G131100.v1.1	Chr_02	16869745	16871949	0.01024	0.03632	0.01434	0.0242882	0.0752581	0.035187
MgIM767.02G131800.v1.1	Chr_02	16893691	16895353	0.02404	0.01563	0.05255	0.030467	0.012654	0.221001
MgIM767.02G133000.v1.1	Chr_02	16944139	16946773	0.01428	0.02118	0.03181	0.0165718	0.0690421	0.025863
MgIM767.02G133700.v1.1	Chr_02	17010661	17013491	0.02055	0.04708	0.03164	0.0701362	0.15207	0.0506161
MgIM767.02G134000.v1.1	Chr_02	17038595	17041696	0.01796	0.03128	0.01667	0.0561287	0.0587191	0.337662
MgIM767.02G134100.v1.1	Chr_02	17041977	17043562	0.0283	0.04966	0.02145	0.0477792	0.0917971	0.040071
MgIM767.02G134200.v1.1	Chr_02	17046260	17052422	0.02717	0.02713	0.04958	0.129825	0.181041	0.404151
MgIM767.02G134300.v1.1	Chr_02	17054276	17056924	0.00781	0.02051	0.01053	0.00855669	0.151848	0.146076
MgIM767.02G134900.v1.1	Chr_02	17123516	17124905	0.01173	0.02402	0.0111	0.0151079	0.468087	0.0603841
MgIM767.02G135300.v1.1	Chr_02	17173245	17178674	0.00419	0.01374	0.0006	0.00628197	0.042846	0.002442
MgIM767.02G135500.v1.1	Chr_02	17188184	17192178	0.01154	0.03481	0.00575	0.0176888	0.110223	0.00555001
MgIM767.02G135600.v1.1	Chr_02	17196083	17196489	0.01136	0.0067	0.0152	0.012558	0.021423	0.0886891
MgIM767.02G135700.v1.1	Chr_02	17200313	17204960	0.00803	0.0199	0.00428	0.0146778	0.0699301	0.003219
MgIM767.02G135800.v1.1	Chr_02	17206359	17207747	0.00462	0.00491	0.00273	0.00679946	0.010656	0.002109
MgIM767.02G136000.v1.1	Chr_02	17245307	17249870	0.025	0.01292	0.00912	0.0748125	0.01665	0.425685
MgIM767.02G136300.v1.1	Chr_02	17259017	17263277	0.01633	0.02593	0.0277	0.0312916	0.171162	0.10323
MgIM767.02G136400.v1.1	Chr_02	17263730	17275014	0.02417	0.02597	0.02028	0.0505588	0.187368	0.0966811
MgIM767.02G136600.v1.1	Chr_02	17292233	17297553	0.01546	0.01444	0.01272	0.0712481	0.039849	0.013431
MgIM767.02G136700.v1.1	Chr_02	17306494	17310265	0.01304	0.01898	0.0365	0.0164369	0.0527251	0.201354
MgIM767.02G136800.v1.1	Chr_02	17311594	17313885	0.01975	0.03105	0.0101	0.103742	0.263292	0.012876
MgIM767.02G136900.v1.1	Chr_02	17313713	17317339	0.02183	0.02376	0.01783	0.036118	0.280275	0.022422
MgIM767.02G137000.v1.1	Chr_02	17318354	17320468	0.02735	0.0233	0.01481	0.0472288	0.281163	0.013875
MgIM767.02G137100.v1.1	Chr_02	17320219	17326083	0.02345	0.03409	0.02315	0.0325471	0.382839	0.021867
MgIM767.02G137300.v1.1	Chr_02	17338079	17339774	0.01723	0.04753	0.02841	0.0232573	0.254967	0.036852
MgIM767.02G137500.v1.1	Chr_02	17348285	17350499	0.03133	0.02623	0.03474	0.0526712	0.666556	0.038961
MgIM767.02G137600.v1.1	Chr_02	17353094	17356747	0.02752	0.01957	0.01948	0.0522411	0.471972	0.530359
MgIM767.02G137700.v1.1	Chr_02	17359170	17360588	0.0221	0.02683	0.0347	0.0662438	0.308802	0.0744811
MgIM767.02G137900.v1.1	Chr_02	17365072	17367379	0.02851	0.05745	0.04823	0.0460716	0.305916	0.590521
MgIM767.02G138300.v1.1	Chr_02	17388006	17389535	0.00946	0.03131	0.00824	0.00748003	0.358863	0.04773
MgIM767.02G138400.v1.1	Chr_02	17396413	17397257	0.01312	0.01616	0.01375	0.0448389	0.042513	0.0794761
MgIM767.02G138500.v1.1	Chr_02	17398156	17401921	0.01225	0.01318	0.01203	0.0282351	0.0782551	0.206682
MgIM767.02G138600.v1.1	Chr_02	17403943	17413651	0.01027	0.0132	0.02238	0.0114212	0.157287	0.019425
MgIM767.02G138800.v1.1	Chr_02	17417029	17425490	0.00499	0.0188	0.01722	0.00443814	0.022866	0.113997
MgIM767.02G138900.v1.1	Chr_02	17426753	17436877	0.00435	0.02087	0.02	0.00718793	0.022533	0.023754
MgIM767.02G139000.v1.1	Chr_02	17437352	17441758	0.02215	0.01994	0.0075	0.0871341	0.536464	0.015096
MgIM767.02G139100.v1.1	Chr_02	17446261	17447920	0.01079	0.04682	0.00429	0.0261044	0.468087	0.042513
MgIM767.02G139200.v1.1	Chr_02	17447976	17451736	0.00777	0.01365	0.00981	0.0172236	0.016983	0.0569431
MgIM767.02G139300.v1.1	Chr_02	17457786	17462110	0.01873	0.01816	0.01548	0.024483	0.01776	0.0862471
MgIM767.02G139400.v1.1	Chr_02	17466346	17470169	0.00755	0.01359	0.03219	0.00944328	0.1221	0.035187
MgIM767.02G139500.v1.1	Chr_02	17470647	17478647	0.00655	0.03805	0.0093	0.0137899	0.042402	0.00899101
MgIM767.02G139700.v1.1	Chr_02	17480210	17481107	0.01678	0.00779	0.01725	0.0124969	0.00721501	0.014541
MgIM767.02G140000.v1.1	Chr_02	17487407	17490933	0.02358	0.03271	0.02042	0.041962	0.048285	0.0597181
MgIM767.02G140100.v1.1	Chr_02	17491568	17492471	0.03178	0.02853	0.02929	0.0325713	0.450216	0.0755911
MgIM767.02G140700.v1.1	Chr_02	17556727	17561628	0.00084	0.0006	0.00937	0.000770661	0.000444	0.013098
MgIM767.02G140900.v1.1	Chr_02	17568210	17571031	0.01526	0.00832	0.00413	0.0137806	0.0825841	0.00777001
MgIM767.02G141000.v1.1	Chr_02	17571284	17572650	0.00242	0.01661	0.00138	0.00495814	0.015318	0.001332
MgIM767.02G141100.v1.1	Chr_02	17572724	17577374	0.00559	0.02201	0.00213	0.00680857	0.216117	0.001776
MgIM767.02G141200.v1.1	Chr_02	17588909	17592167	0.02601	0.02236	0.04282	0.0613344	0.398934	0.131313
MgIM767.02G141300.v1.1	Chr_02	17593288	17595675	0.01549	0.01368	0.04376	0.090871	0.0679321	0.461316
MgIM767.02G141600.v1.1	Chr_02	17623930	17627684	0.02661	0.05083	0.04309	0.0480544	0.468198	0.0749251
MgIM767.02G142300.v1.1	Chr_02	17666868	17670872	0.03568	0.03996	0.03539	0.0612568	0.115995	0.282828
MgIM767.02G142400.v1.1	Chr_02	17672936	17691590	0.01533	0.03037	0.02568	0.0185056	0.248418	0.0733711
MgIM767.02G142500.v1.1	Chr_02	17691875	17697174	0.03206	0.02886	0.04286	0.0730608	0.0893551	0.231546
MgIM767.02G142800.v1.1	Chr_02	17719730	17728263	0.00561	0.025	0.02087	0.0084759	0.028416	0.035409
MgIM767.02G142900.v1.1	Chr_02	17732059	17736115	0.00812	0.01834	0.01721	0.00887355	0.033411	0.020091
MgIM767.02G143000.v1.1	Chr_02	17741558	17747797	0.01757	0.01738	0.04125	0.0496617	0.262737	0.0576091
MgIM767.02G143200.v1.1	Chr_02	17749962	17752946	0.02014	0.02794	0.02066	0.0221106	0.195138	0.019647
MgIM767.02G143500.v1.1	Chr_02	17760014	17761099	0.02468	0.0375	0.02034	0.0404133	0.04662	0.0656011
MgIM767.02G143600.v1.1	Chr_02	17761253	17764948	0.01554	0.02305	0.02576	0.020683	0.292596	0.0670441
MgIM767.02G143800.v1.1	Chr_02	17770824	17774578	0.01236	0.0293	0.00562	0.0317798	0.0553891	0.017982
MgIM767.02G143900.v1.1	Chr_02	17774673	17782273	0.00192	0.00517	0.01093	0.00858074	0.00632701	0.0694861
MgIM767.02G144000.v1.1	Chr_02	17783616	17786958	0.00354	0.00553	0.01654	0.00791039	0.00677101	0.0650461
MgIM767.02G144100.v1.1	Chr_02	17787043	17788986	0.01686	0.02054	0.00623	0.0715021	0.0589411	0.037518
MgIM767.02G144200.v1.1	Chr_02	17789183	17792839	0.02088	0.03483	0.02351	0.0289551	0.151959	0.122988
MgIM767.02G144300.v1.1	Chr_02	17796133	17798191	0.03178	0.05959	0.03388	0.0691274	0.577645	0.0667111
MgIM767.02G144400.v1.1	Chr_02	17800705	17802848	0.02706	0.04564	0.0112	0.0424959	0.193029	0.638362
MgIM767.02G144500.v1.1	Chr_02	17811072	17815539	0.03032	0.02388	0.03667	0.0962399	0.611167	0.0630481
MgIM767.02G144700.v1.1	Chr_02	17828623	17831478	0.00193	0.00637	0.01645	0.00225646	0.00743701	0.02109
MgIM767.02G144900.v1.1	Chr_02	17844043	17845145	0.01865	0.06165	0.02419	0.0279037	0.0792541	0.320124
MgIM767.02G145000.v1.1	Chr_02	17858129	17869466	0.00937	0.03824	0.02545	0.0088101	0.0965701	0.0506161
MgIM767.02G145300.v1.1	Chr_02	17883878	17893124	0.02606	0.04285	0.02148	0.0517645	0.175491	0.472527
MgIM767.02G145400.v1.1	Chr_02	17883944	17885524	0.0223	0.0209	0.02318	0.0300794	0.429237	0.040293
MgIM767.02G145500.v1.1	Chr_02	17896249	17900927	0.02129	0.02909	0.05044	0.0985491	0.152736	0.205572
MgIM767.02G145600.v1.1	Chr_02	17902096	17908486	0.00729	0.04957	0.03072	0.0568856	0.202464	0.0669331
MgIM767.02G145800.v1.1	Chr_02	17911737	17919107	0.00717	0.01974	0.01546	0.0100243	0.045066	0.034965
MgIM767.02G145900.v1.1	Chr_02	17919059	17923067	0.00685	0.00586	0.00781	0.016463	0.020646	0.013209
MgIM767.02G146000.v1.1	Chr_02	17926402	17929076	0.00793	0.01277	0.01163	0.00701973	0.462093	0.016539
MgIM767.02G146100.v1.1	Chr_02	17936951	17939093	0.01381	0.01388	0.01352	0.0335978	0.025752	0.045177
MgIM767.02G146500.v1.1	Chr_02	17965917	17968703	0.00966	0.05015	0.02362	0.0139537	0.550783	0.028749
MgIM767.02G146600.v1.1	Chr_02	17969670	17978261	0.03251	0.05114	0.03013	0.090045	0.550783	0.045843
MgIM767.02G146800.v1.1	Chr_02	17982811	18004972	0.00986	0.03042	0.01817	0.019919	0.0506161	0.110889
MgIM767.02G146900.v1.1	Chr_02	18006997	18007441	0.00839	0.0479	0.02386	0.0222222	0.224997	0.0862471
MgIM767.02G147000.v1.1	Chr_02	18010412	18013064	0.02534	0.02944	0.07793	0.0492524	0.360861	0.15873
MgIM767.02G147100.v1.1	Chr_02	18025291	18028389	0.02687	0.03062	0.0062	0.145352	0.616495	0.630592
MgIM767.02G147200.v1.1	Chr_02	18039151	18040693	0.02394	0.01656	0.03513	0.14834	0.119991	0.138528
MgIM767.02G147700.v1.1	Chr_02	18070833	18075059	0.02461	0.0232	0.01514	0.0542544	0.115884	0.022866
MgIM767.02G147800.v1.1	Chr_02	18075060	18078049	0.01686	0.04913	0.02002	0.0206986	0.0529471	0.042624
MgIM767.02G148100.v1.1	Chr_02	18090432	18094263	0.03006	0.06639	0.02138	0.0514672	0.520036	0.036408
MgIM767.02G148300.v1.1	Chr_02	18106572	18109912	0.01622	0.03065	0.02926	0.023313	0.140637	0.041847
MgIM767.02G148400.v1.1	Chr_02	18119370	18123695	0.01611	0.0385	0.0205	0.0139724	0.313131	0.0562771
MgIM767.02G148600.v1.1	Chr_02	18127404	18129687	0.02653	0.02105	0.02569	0.0477233	0.019425	0.029526
MgIM767.02G148700.v1.1	Chr_02	18129285	18130177	0.02299	0.03523	0.02518	0.0236407	0.0517261	0.025197
MgIM767.02G148800.v1.1	Chr_02	18142265	18142668	0.03349	na	0.00813	0.0508801	1	0.010101
MgIM767.02G148900.v1.1	Chr_02	18142688	18145298	0.00856	0.01838	0.03583	0.0140857	0.0536131	0.600067
MgIM767.02G149100.v1.1	Chr_02	18151836	18153682	0.00958	0.04455	0.01343	0.0166637	0.223443	0.0754801
MgIM767.02G149200.v1.1	Chr_02	18155504	18158635	0.01997	0.02132	0.01133	0.0324606	0.101898	0.0849151
MgIM767.02G149300.v1.1	Chr_02	18177208	18177711	0.01168	0.02997	0.05348	0.00815697	0.023199	0.214896
MgIM767.02G149400.v1.1	Chr_02	18180881	18182979	0.04293	0.00968	0.03046	0.105447	0.443778	0.034188
MgIM767.02G149600.v1.1	Chr_02	18187760	18190619	0.02504	0.01241	0.0371	0.0631313	0.026529	0.680653
MgIM767.02G149700.v1.1	Chr_02	18191683	18196571	0.02688	0.03389	0.02819	0.0769983	0.669331	0.0719281
MgIM767.02G150300.v1.1	Chr_02	18208942	18213740	0.0067	0.02486	0.02027	0.00652914	0.022866	0.177267
MgIM767.02G150500.v1.1	Chr_02	18217626	18220979	0.01092	0.0191	0.00475	0.018651	0.143745	0.003996
MgIM767.02G150600.v1.1	Chr_02	18220980	18223564	0.00741	0.01669	0.01354	0.0116914	0.01554	0.034077
MgIM767.02G150700.v1.1	Chr_02	18224960	18229119	0.0177	0.03481	0.01635	0.0238248	0.031302	0.0755911
MgIM767.02G150900.v1.1	Chr_02	18232471	18236588	0.01552	0.02049	0.03365	0.0352922	0.019647	0.349761
MgIM767.02G151000.v1.1	Chr_02	18238381	18242531	0.0329	0.05142	0.04631	0.0774646	0.109446	0.0618271
MgIM767.02G151100.v1.1	Chr_02	18245344	18247665	0.01624	0.0327	0.03727	0.0316777	0.15429	0.0927961
MgIM767.02G151200.v1.1	Chr_02	18248042	18251805	0.02597	0.04152	0.03647	0.0590979	0.040626	0.0658231
MgIM767.02G151300.v1.1	Chr_02	18251906	18254515	0.04199	0.02943	0.02381	0.048957	0.028749	0.102231
MgIM767.02G151400.v1.1	Chr_02	18255276	18259258	0.02267	0.02691	0.05469	0.0335035	0.103896	0.145521
MgIM767.02G152000.v1.1	Chr_02	18286597	18288863	0.03411	0.03971	0.04423	0.0595501	0.433233	0.226995
MgIM767.02G152100.v1.1	Chr_02	18289393	18295905	0.01837	0.03808	0.03382	0.0571848	0.250638	0.0569431
MgIM767.02G152200.v1.1	Chr_02	18296707	18301049	0.03272	0.02674	0.01781	0.0792847	0.04773	0.226107
MgIM767.02G152300.v1.1	Chr_02	18302951	18307741	0.0227	0.00657	0.03415	0.027598	0.275502	0.266067
MgIM767.02G152400.v1.1	Chr_02	18308299	18312534	0.02538	0.02641	0.02839	0.0423093	0.0942391	0.265956
MgIM767.02G152500.v1.1	Chr_02	18313058	18316674	0.03518	0.05536	0.03038	0.141308	0.546565	0.0979021
MgIM767.02G152600.v1.1	Chr_02	18317706	18320312	0.03581	0.05647	0.03086	0.0389976	0.542569	0.033411
MgIM767.02G152700.v1.1	Chr_02	18325674	18329574	0.0153	0.02948	0.03077	0.0157225	0.049839	0.043179
MgIM767.02G152800.v1.1	Chr_02	18331976	18334515	0.02341	0.04281	0.02389	0.0227034	0.3663	0.022533
MgIM767.02G153100.v1.1	Chr_02	18356341	18364948	0.01225	0.05305	0.03137	0.0163027	0.257631	0.0643801
MgIM767.02G153400.v1.1	Chr_02	18381707	18389898	0.0217	0.0521	0.01388	0.032864	0.127428	0.018537
MgIM767.02G153500.v1.1	Chr_02	18390179	18397217	0.02364	0.03994	0.0191	0.0269925	0.20757	0.0631591
MgIM767.02G153600.v1.1	Chr_02	18397744	18400091	0.03225	0.03534	0.02616	0.0305698	0.609613	0.203685
MgIM767.02G153900.v1.1	Chr_02	18416146	18417743	0.02713	0.04012	0.03077	0.0579892	0.041403	0.272727
MgIM767.02G154300.v1.1	Chr_02	18431128	18433138	0.02853	0.03288	0.05062	0.0437041	0.176046	0.0649351
MgIM767.02G154400.v1.1	Chr_02	18433755	18438425	0.025	0.05679	0.0298	0.0920812	0.248307	0.168387
MgIM767.02G154600.v1.1	Chr_02	18442643	18444855	0.0171	0.02905	0.00353	0.0222423	0.141081	0.002109
MgIM767.02G154900.v1.1	Chr_02	18456530	18462228	0.02638	0.01434	0.01269	0.0448422	0.207126	0.0699301
MgIM767.02G155000.v1.1	Chr_02	18462440	18465270	0.00974	0.02289	0.02794	0.020252	0.0816961	0.0628261
MgIM767.02G155100.v1.1	Chr_02	18469724	18471121	0.01032	0.02164	0.00504	0.0232872	0.806527	0.00710401
MgIM767.02G155200.v1.1	Chr_02	18474790	18476164	0.01674	0.02824	0.02919	0.0231919	0.034299	0.242646
MgIM767.02G155500.v1.1	Chr_02	18499809	18505016	0.00538	0.00579	0.01421	0.0078085	0.00666001	0.026751
MgIM767.02G155700.v1.1	Chr_02	18513619	18517606	0.00818	0.01341	0.01838	0.0147387	0.026196	0.0612721
MgIM767.02G155800.v1.1	Chr_02	18522519	18528753	0.01478	0.01213	0.03137	0.0241825	0.231435	0.044511
MgIM767.02G155900.v1.1	Chr_02	18530306	18533363	0.02468	0.05269	0.02684	0.0236901	0.0854701	0.125208
MgIM767.02G156000.v1.1	Chr_02	18534566	18540308	0.01802	0.05341	0.02816	0.0244742	0.0564991	0.0931291
MgIM767.02G156100.v1.1	Chr_02	18540840	18542532	0.016	0.03277	0.03718	0.0190982	0.338994	0.102453
MgIM767.02G156200.v1.1	Chr_02	18545961	18548848	0.01771	0.00628	0.02075	0.0297014	0.00821401	0.0893551
MgIM767.02G156300.v1.1	Chr_02	18549066	18551826	0.00983	0.01991	0.01232	0.0108656	0.158286	0.026307
MgIM767.02G156500.v1.1	Chr_02	18554123	18557065	0.01266	0.02204	0.01394	0.0127232	0.017538	0.01665
MgIM767.02G156600.v1.1	Chr_02	18558252	18561857	0.01982	0.02107	0.02986	0.0710544	0.015984	0.0578311
MgIM767.02G157800.v1.1	Chr_02	18621342	18624422	0.04156	0.03656	0.02184	0.0925385	0.034743	0.0531691
MgIM767.02G157900.v1.1	Chr_02	18624394	18625053	0.01963	0.03453	0.03763	0.0580808	0.127761	0.040182
MgIM767.02G158000.v1.1	Chr_02	18625158	18627685	0.02447	0.02249	0.02672	0.0872011	0.028305	0.0589411
MgIM767.02G158100.v1.1	Chr_02	18628295	18629945	0.01063	0.03818	0.0236	0.0172286	0.047064	0.031191
MgIM767.02G158300.v1.1	Chr_02	18635501	18638649	0.02907	0.04057	0.03718	0.0631241	0.218004	0.272727
MgIM767.02G158400.v1.1	Chr_02	18640161	18643984	0.01903	0.02606	0.03242	0.0439912	0.0515041	0.222333
MgIM767.02G158500.v1.1	Chr_02	18647325	18650168	0.03446	0.07949	0.02178	0.0454759	0.602842	0.0762571
MgIM767.02G158800.v1.1	Chr_02	18656881	18659631	0.00868	0.02034	0.0308	0.0367139	0.0692641	0.320235
MgIM767.02G158900.v1.1	Chr_02	18676198	18678214	0.01544	0.00895	0.02175	0.014488	0.00921301	0.169164
MgIM767.02G159000.v1.1	Chr_02	18678557	18681651	0.00745	0.01972	0.01685	0.0106983	0.10545	0.014208
MgIM767.02G159200.v1.1	Chr_02	18697918	18699294	0.00678	0.00696	0.01043	0.0493827	0.161061	0.013209
MgIM767.02G159300.v1.1	Chr_02	18700186	18704352	0.03098	0.0095	0.02636	0.0487961	0.049617	0.043179
MgIM767.02G159400.v1.1	Chr_02	18704865	18708381	0.01353	0.02792	0.0331	0.0381954	0.048618	0.0814741
MgIM767.02G159500.v1.1	Chr_02	18710917	18717119	0.01867	0.02366	0.03645	0.0340337	0.0667111	0.164835
MgIM767.02G159600.v1.1	Chr_02	18720105	18724117	0.01259	0.01317	0.00604	0.0336407	0.0542791	0.00732601
MgIM767.02G159800.v1.1	Chr_02	18728098	18731488	0.02313	0.02945	0.03488	0.030735	0.141192	0.229215
MgIM767.02G159900.v1.1	Chr_02	18732527	18733530	0.02323	0.02911	0.03214	0.0208057	0.170496	0.235098
MgIM767.02G160200.v1.1	Chr_02	18740877	18744054	0.02704	0.06296	0.04113	0.0415006	0.298923	0.0707071
MgIM767.02G160400.v1.1	Chr_02	18748760	18755391	0.02581	0.05581	0.02863	0.0251307	0.231102	0.222111
MgIM767.02G160600.v1.1	Chr_02	18758633	18762578	0.02438	0.03407	0.03861	0.149378	0.0773671	0.162948
MgIM767.02G160800.v1.1	Chr_02	18765148	18767465	0.03318	0.02752	0.07363	0.0568977	0.213231	0.384948
MgIM767.02G161300.v1.1	Chr_02	18781769	18791682	0.01441	0.03973	0.02338	0.0226167	0.0985681	0.035409
MgIM767.02G161500.v1.1	Chr_02	18796721	18800638	0.03784	0.07554	0.03571	0.0680619	0.746032	0.466977
MgIM767.02G161800.v1.1	Chr_02	18813501	18819218	0.02559	0.02491	0.02395	0.195115	0.208902	0.02997
MgIM767.02G162100.v1.1	Chr_02	18826933	18828838	0.02449	0.04728	0.0108	0.0630757	0.770119	0.0601621
MgIM767.02G162600.v1.1	Chr_02	18845627	18848218	0.03139	0.0549	0.03044	0.04994	0.172161	0.255411
MgIM767.02G162700.v1.1	Chr_02	18852030	18855300	0.01086	0.01865	0.01369	0.00784673	0.020757	0.042291
MgIM767.02G163200.v1.1	Chr_02	18871245	18874462	0.01272	0.03364	0.02222	0.0306263	0.224553	0.0542791
MgIM767.02G163300.v1.1	Chr_02	18876242	18876811	0.02355	0.05198	0.03956	0.0267057	0.570763	0.137307
MgIM767.02G163400.v1.1	Chr_02	18878488	18884471	0.02043	0.03375	0.02816	0.0319556	0.692308	0.413031
MgIM767.02G163500.v1.1	Chr_02	18885887	18888376	0.02611	0.03467	0.04327	0.121419	0.046731	0.468975
MgIM767.02G163600.v1.1	Chr_02	18888843	18890981	0.03194	0.02213	0.03765	0.0823853	0.0523921	0.121323
MgIM767.02G163800.v1.1	Chr_02	18895360	18897763	0.01686	0.00542	0.01336	0.017286	0.00899101	0.0549451
MgIM767.02G164000.v1.1	Chr_02	18905116	18907952	0.00515	0.04782	0.02295	0.00779384	0.216561	0.020313
MgIM767.02G164200.v1.1	Chr_02	18916722	18920341	0.0162	0.01931	0.02294	0.02655	0.21645	0.156288
MgIM767.02G164300.v1.1	Chr_02	18923268	18924828	0.0193	0.02133	0.03423	0.0207844	0.038295	0.179265
MgIM767.02G164600.v1.1	Chr_02	18938812	18941759	0.01619	0.0494	0.02309	0.0427032	0.0685981	0.0577201
MgIM767.02G165000.v1.1	Chr_02	18955611	18957674	0.03212	0.0163	0.00912	0.132752	0.763237	0.015318
MgIM767.02G165100.v1.1	Chr_02	18957848	18962334	0.01596	0.02705	0.01989	0.0261991	0.331668	0.035631
MgIM767.02G165200.v1.1	Chr_02	18967621	18972021	0.03244	0.05391	0.03645	0.0361029	0.244422	0.045843
MgIM767.02G165300.v1.1	Chr_02	18975252	18980801	0.01561	0.0331	0.00961	0.0371572	0.412365	0.011655
MgIM767.02G165400.v1.1	Chr_02	18980762	18983763	0.01235	0.01245	0.02025	0.0176179	0.5449	0.039183
MgIM767.02G165500.v1.1	Chr_02	18985977	18990591	0.0041	0.01186	0.00129	0.0132659	0.379398	0.00222
MgIM767.02G165600.v1.1	Chr_02	18991049	18996549	0.00404	0.03168	0.00486	0.00422145	0.0861361	0.00588301
MgIM767.02G165700.v1.1	Chr_02	19000066	19002247	0.01709	0.01303	0.02645	0.0209288	0.107226	0.0936841
MgIM767.02G165800.v1.1	Chr_02	19003057	19005646	0.02763	0.02848	0.03861	0.0567997	0.0955711	0.0730381
MgIM767.02G165900.v1.1	Chr_02	19006642	19011237	0.01905	0.03882	0.01858	0.0510589	0.0720391	0.029304
MgIM767.02G166000.v1.1	Chr_02	19011043	19013474	0.01414	0.02655	0.03377	0.0234375	0.035187	0.143301
MgIM767.02G166100.v1.1	Chr_02	19014727	19017198	0.02319	0.00773	0.02268	0.0503866	0.554446	0.0892441
MgIM767.02G166200.v1.1	Chr_02	19020063	19022189	0.01274	0.02708	0.02106	0.0335371	0.0517261	0.265734
MgIM767.02G166300.v1.1	Chr_02	19023356	19025694	0.02123	0.02984	0.02458	0.0210916	0.0792541	0.030414
MgIM767.02G166500.v1.1	Chr_02	19028600	19030517	0.02967	0.04445	0.02329	0.0606535	0.176268	0.019758
MgIM767.02G166600.v1.1	Chr_02	19032094	19035377	0.02994	0.04635	0.04458	0.0490594	0.267732	0.0785881
MgIM767.02G166700.v1.1	Chr_02	19036482	19046738	0.01417	0.04027	0.0008	0.0210913	0.0678211	0.000444
MgIM767.02G166800.v1.1	Chr_02	19046798	19049976	0.0021	0.02984	0.01057	0.00353011	0.047508	0.013098
MgIM767.02G166900.v1.1	Chr_02	19050731	19054321	0.01686	0.00448	0.02353	0.0249079	0.002886	0.026196
MgIM767.02G167000.v1.1	Chr_02	19054136	19057305	0.00784	0.03892	0.00264	0.00851735	0.0601621	0.00222
MgIM767.02G167200.v1.1	Chr_02	19061288	19063351	0.02284	0.02312	0.01348	0.0384905	0.402486	0.219003
MgIM767.02G167300.v1.1	Chr_02	19065542	19068336	0.02351	0.0146	0.01521	0.0492149	0.233322	0.023754
MgIM767.02G167400.v1.1	Chr_02	19068696	19074279	0.00834	0.03601	0.01248	0.0141277	0.0501721	0.0222
MgIM767.02G167500.v1.1	Chr_02	19075829	19087955	0.01252	0.0348	0.01907	0.0696701	0.0577201	0.0724831
MgIM767.02G167900.v1.1	Chr_02	19107211	19110770	0.02315	0.03857	0.02102	0.0625156	0.831946	0.0800311
MgIM767.02G168100.v1.1	Chr_02	19116104	19119637	0.01402	0.04509	0.01776	0.0516884	0.730714	0.45843
MgIM767.02G168200.v1.1	Chr_02	19121043	19123523	0.01295	0.01601	0.0147	0.029558	0.232101	0.033189
MgIM767.02G168300.v1.1	Chr_02	19124334	19127532	0.00615	0.01576	0.00218	0.0132333	0.02553	0.00821401
MgIM767.02G168600.v1.1	Chr_02	19142851	19147191	0.00901	0.01843	0.05171	0.0747908	0.013098	0.167943
MgIM767.02G168700.v1.1	Chr_02	19147450	19149448	0.01163	0.01588	0.01647	0.0096715	0.0934621	0.018204
MgIM767.02G168800.v1.1	Chr_02	19150430	19157290	0.01121	0.01547	0.01616	0.0113686	0.0932401	0.027084
MgIM767.02G168900.v1.1	Chr_02	19157501	19160104	0.02075	0.01798	0.01566	0.0173238	0.019869	0.047508
MgIM767.02G169000.v1.1	Chr_02	19160543	19163112	0.00709	0.01733	0.01825	0.0384782	0.190254	0.014763
MgIM767.02G169500.v1.1	Chr_02	19183632	19186532	0.00873	0.03472	0.02516	0.0360795	0.0889111	0.0765901
MgIM767.02G169600.v1.1	Chr_02	19186785	19189207	0.03361	0.02433	0.01734	0.0980878	0.0703741	0.0693751
MgIM767.02G169700.v1.1	Chr_02	19189947	19193485	0.02202	0.02478	0.03019	0.0565445	0.0832501	0.049284
MgIM767.02G169800.v1.1	Chr_02	19193761	19196404	0.01693	0.03181	0.03303	0.0276097	0.0819181	0.045954
MgIM767.02G170300.v1.1	Chr_02	19208356	19217063	0.02361	0.01933	0.01826	0.0471342	0.716395	0.0993451
MgIM767.02G170600.v1.1	Chr_02	19234606	19235705	0.01562	0.0129	0.01711	0.050303	0.68143	0.0571651
MgIM767.02G170700.v1.1	Chr_02	19243068	19244910	0.01289	0.05532	0.0323	0.0168807	0.22089	0.042957
MgIM767.02G170900.v1.1	Chr_02	19246997	19248614	0.02594	0.03258	0.0238	0.0249279	0.292263	0.021534
MgIM767.02G171000.v1.1	Chr_02	19250014	19252249	0.02389	0.03433	0.03272	0.0615683	0.28638	0.049839
MgIM767.02G171100.v1.1	Chr_02	19252968	19255090	0.03146	0.02788	0.03863	0.0785053	0.03885	0.0675991
MgIM767.02G171200.v1.1	Chr_02	19255040	19259908	0.03896	0.03319	0.04067	0.0901166	0.187146	0.0525031
MgIM767.02G171300.v1.1	Chr_02	19265089	19268104	0.00814	0.02801	0.00926	0.00814176	0.0700411	0.012099
MgIM767.02G171400.v1.1	Chr_02	19270269	19273409	0.00392	0.00813	0.00402	0.00834837	0.021534	0.003441
MgIM767.02G171600.v1.1	Chr_02	19277812	19281329	0.00117	0.00215	0.02979	0.00543238	0.001554	0.045177
MgIM767.02G171900.v1.1	Chr_02	19283613	19286984	0.01993	0.04953	0.02165	0.0872545	0.0826951	0.21645
MgIM767.02G172000.v1.1	Chr_02	19287661	19289698	0.0249	0.02986	0.04844	0.045633	0.153957	0.0836941
MgIM767.02G172200.v1.1	Chr_02	19292192	19294050	0.01542	0.01874	0.02173	0.0135079	0.023865	0.016539
MgIM767.02G172400.v1.1	Chr_02	19301996	19306305	0.00847	0.03828	0.02086	0.015107	0.0851371	0.036519
MgIM767.02G172500.v1.1	Chr_02	19306887	19310318	0.02099	0.00788	0.01554	0.047138	0.012321	0.013986
MgIM767.02G172600.v1.1	Chr_02	19310285	19312625	0.02183	0.02551	0.02109	0.0242062	0.023865	0.035742
MgIM767.02G172700.v1.1	Chr_02	19312815	19315181	0.03563	0.01772	0.0123	0.0342675	0.025641	0.023754
MgIM767.02G172900.v1.1	Chr_02	19318814	19320208	0.02152	0.01192	0.01499	0.041816	0.01665	0.025974
MgIM767.02G173000.v1.1	Chr_02	19320465	19323374	0.02136	0.0234	0.02853	0.0566628	0.040182	0.10545
MgIM767.02G173200.v1.1	Chr_02	19324393	19327644	0.03165	0.02915	0.02954	0.0637215	0.047397	0.106227
MgIM767.02G173400.v1.1	Chr_02	19331772	19332677	0.0167	0.01729	0.00744	0.025141	0.0557221	0.00788101
MgIM767.02G173500.v1.1	Chr_02	19332607	19336975	0.01657	0.0402	0.01583	0.0175987	0.0670441	0.028971
MgIM767.02G173600.v1.1	Chr_02	19339843	19343720	0.01591	0.02953	0.0262	0.0261876	0.252303	0.446331
MgIM767.02G173800.v1.1	Chr_02	19349846	19353659	0.01817	0.02762	0.03996	0.0372895	0.038295	0.0631591
MgIM767.02G173900.v1.1	Chr_02	19356917	19358607	0.01372	0.03494	0.04393	0.0131415	0.038739	0.0710401
MgIM767.02G174000.v1.1	Chr_02	19360531	19362719	0.0384	0.0569	0.01454	0.0464951	0.0731491	0.018315
MgIM767.02G174100.v1.1	Chr_02	19362925	19365018	0.0167	0.034	0.02282	0.0280166	0.119991	0.032079
MgIM767.02G174200.v1.1	Chr_02	19368221	19372945	0.01469	0.02668	0.0158	0.0218225	0.036519	0.283938
MgIM767.02G174300.v1.1	Chr_02	19373178	19374263	0.02771	0.05207	0.03898	0.0349908	0.107226	0.043512
MgIM767.02G174500.v1.1	Chr_02	19380598	19383983	0.02709	0.04242	0.02455	0.0351775	0.319902	0.023532
MgIM767.02G174800.v1.1	Chr_02	19391816	19400671	0.01179	0.03973	0.02597	0.0249925	0.132756	0.0608281
MgIM767.02G174900.v1.1	Chr_02	19400771	19405421	0.02819	0.03446	0.02382	0.0481378	0.0631591	0.0543901
MgIM767.02G175000.v1.1	Chr_02	19408996	19412915	0.0323	0.02888	0.02909	0.0453798	0.02886	0.0910201
MgIM767.02G175200.v1.1	Chr_02	19418030	19418806	0.02345	0.03196	0.03745	0.028171	0.0714841	0.0633811
MgIM767.02G175300.v1.1	Chr_02	19419093	19423434	0.02931	0.02744	0.02413	0.0512821	0.028194	0.026418
MgIM767.02G175400.v1.1	Chr_02	19424424	19424895	0.02604	0.02691	0.02127	0.0240113	0.02775	0.016761
MgIM767.02G176400.v1.1	Chr_02	19451894	19464898	0.01052	0.03442	0.05012	0.0119612	0.0944611	0.242091
MgIM767.02G176600.v1.1	Chr_02	19473324	19475291	0.02952	0.0561	0.02591	0.046014	0.0681541	0.039405
MgIM767.02G176700.v1.1	Chr_02	19475771	19479390	0.01804	0.02697	0.01032	0.0339165	0.035742	0.03219
MgIM767.02G176900.v1.1	Chr_02	19480606	19485364	0.0164	0.01444	0.01212	0.0306787	0.179931	0.00965701
MgIM767.02G177000.v1.1	Chr_02	19485707	19488556	0.023	0.02602	0.01792	0.0378558	0.216117	0.231768
MgIM767.02G177100.v1.1	Chr_02	19489252	19492241	0.02688	0.02664	0.02676	0.0411371	0.0602731	0.218781
MgIM767.02G177200.v1.1	Chr_02	19493544	19495132	0.01714	0.05005	0.025	0.0227257	0.0967921	0.0618271
MgIM767.02G177300.v1.1	Chr_02	19497683	19499519	0.02481	0.02464	0.03066	0.0336902	0.024975	0.032079
MgIM767.02G177400.v1.1	Chr_02	19499285	19501525	0.01997	0.01956	0.02853	0.0202291	0.017649	0.040182
MgIM767.02G177500.v1.1	Chr_02	19501760	19521558	0.00768	0.01223	0.02078	0.0155283	0.238539	0.015096
MgIM767.02G177600.v1.1	Chr_02	19525292	19529991	0.01742	0.00092	0.00901	0.0146099	0.208458	0.00710401
MgIM767.02G177700.v1.1	Chr_02	19530202	19532911	0.00821	0.02016	0.01354	0.00742107	0.037629	0.013764
MgIM767.02G177900.v1.1	Chr_02	19548817	19553687	0.00543	0.01652	0.01084	0.0372499	0.708736	0.0720391
MgIM767.02G178100.v1.1	Chr_02	19564508	19566337	0.00769	0.00381	0.01361	0.00843959	0.356643	0.013986
MgIM767.02G178200.v1.1	Chr_02	19568342	19573259	0.00165	0.00378	0.00971	0.00212372	0.221667	0.204906
MgIM767.02G178300.v1.1	Chr_02	19574330	19585958	0.00646	0.00655	0.00464	0.0162238	0.00810301	0.245088
MgIM767.02G178700.v1.1	Chr_02	19594512	19596466	0.00585	0.00787	0.00612	0.00653595	0.03885	0.024753
MgIM767.02G178800.v1.1	Chr_02	19597632	19601873	0.00785	0.00905	0.00303	0.0135156	0.0517261	0.017094
MgIM767.02G179100.v1.1	Chr_02	19609089	19614036	0.00773	0.0034	0.00877	0.0105318	0.001998	0.00577201
MgIM767.02G179200.v1.1	Chr_02	19614150	19615904	0.00848	0.00657	0.00751	0.0190567	0.13653	0.013653
MgIM767.02G179300.v1.1	Chr_02	19616730	19617306	0.0055	0.00814	0.00779	0.0196418	0.129204	0.00632701
MgIM767.02G179400.v1.1	Chr_02	19617299	19621091	0.00884	0.00515	0.00462	0.0126842	0.10101	0.0533911
MgIM767.02G179500.v1.1	Chr_02	19622185	19627337	0.00435	0.0059	0.00142	0.0060806	0.121989	0.001776
MgIM767.02G179600.v1.1	Chr_02	19627429	19631828	0.00164	0.00445	0.00275	0.00270202	0.043845	0.00888001
MgIM767.02G179900.v1.1	Chr_02	19651148	19653474	0.00344	0.0038	0.00456	0.0115552	0.00888001	0.036186
MgIM767.02G180000.v1.1	Chr_02	19657179	19659639	0.0061	0.00221	0.01547	0.0109711	0.019536	0.019425
MgIM767.02G180400.v1.1	Chr_02	19687110	19690692	0.00228	0.00837	0.01928	0.00567495	0.031302	0.0684871
MgIM767.02G180500.v1.1	Chr_02	19695185	19696668	0.00508	0.01154	0.00986	0.0204403	0.022533	0.0700411
MgIM767.02G180900.v1.1	Chr_02	19712782	19716872	0.01391	0.01433	0.01269	0.0205872	0.217893	0.049173
MgIM767.02G181000.v1.1	Chr_02	19718093	19720077	0.00974	0.01446	0.0053	0.0228939	0.0521701	0.0563881
MgIM767.02G181200.v1.1	Chr_02	19721495	19725790	0.00917	0.01479	0.0204	0.0100093	0.01887	0.042846
MgIM767.02G181300.v1.1	Chr_02	19725920	19729223	0.01066	0.01177	0.00928	0.0133172	0.023199	0.014985
MgIM767.02G181400.v1.1	Chr_02	19729846	19740205	0.00512	0.01083	0.00575	0.00564136	0.026085	0.00610501
MgIM767.02G181500.v1.1	Chr_02	19740292	19744040	0.00253	0.00668	0.00695	0.00370469	0.040293	0.00610501
MgIM767.02G181600.v1.1	Chr_02	19744298	19746426	0.00482	0.00382	0.01154	0.0229633	0.00865801	0.11544
MgIM767.03G001300.v1.1	Chr_03	898332	904732	0.00228	0.00122	0.00167	0.0051728	0.000777001	0.00222
MgIM767.03G001400.v1.1	Chr_03	904601	907388	0.00309	0.00586	0.01066	0.00267017	0.021312	0.035631
MgIM767.03G001500.v1.1	Chr_03	909867	914691	0.00543	0.02975	0.00595	0.00815199	0.041958	0.00854701
MgIM767.03G001700.v1.1	Chr_03	923669	932809	0.00896	0.00279	0.00506	0.0167013	0.130869	0.003774
MgIM767.03G001800.v1.1	Chr_03	934430	946207	0.00393	0.01344	0.01072	0.0138582	0.049728	0.00865801
MgIM767.03G001900.v1.1	Chr_03	947686	953320	0.01127	0.0306	0.01001	0.0263236	0.0692641	0.033633
MgIM767.03G002000.v1.1	Chr_03	956084	958457	0.01106	0.01566	0.00795	0.0137602	0.375624	0.004884
MgIM767.03G002100.v1.1	Chr_03	958267	961505	0.01073	0.01062	0.00455	0.0227436	0.229659	0.00588301
MgIM767.03G002200.v1.1	Chr_03	981624	982800	0.00976	0.01286	0.01146	0.0170868	0.0604951	0.410367
MgIM767.03G002300.v1.1	Chr_03	987200	988104	0.01424	0.01735	0.01849	0.0233272	0.0555001	0.154068
MgIM767.03G002500.v1.1	Chr_03	1005615	1007616	0.0243	0.03479	0.0245	0.029082	0.0825841	0.341769
MgIM767.03G002700.v1.1	Chr_03	1011881	1018362	0.00195	0.00986	0.0032	0.00810792	0.017316	0.002886
MgIM767.03G002800.v1.1	Chr_03	1018961	1022583	0.00402	0.00497	0.0141	0.00610298	0.105783	0.02442
MgIM767.03G002900.v1.1	Chr_03	1033907	1041729	0.0021	0.00835	0.00397	0.00935986	0.010656	0.321234
MgIM767.03G003000.v1.1	Chr_03	1054227	1062880	0.00344	0.00748	0.03584	0.00291452	0.00632701	0.048174
MgIM767.03G003100.v1.1	Chr_03	1063920	1069972	0.02321	0.03676	0.02459	0.0649265	0.049062	0.0876901
MgIM767.03G003600.v1.1	Chr_03	1082727	1084973	0.0124	0.02566	0.02251	0.0243287	0.029415	0.023976
MgIM767.03G003700.v1.1	Chr_03	1084946	1088350	0.02428	0.04283	0.01003	0.0621635	0.0983461	0.00721501
MgIM767.03G003800.v1.1	Chr_03	1090933	1098293	0.00605	0.01943	0.04055	0.00901146	0.046398	0.3108
MgIM767.03G004000.v1.1	Chr_03	1111415	1111888	0.01055	0.01026	0.00881	0.0218003	0.13764	0.0805861
MgIM767.03G004100.v1.1	Chr_03	1113583	1117973	0.01107	0.00764	0.01516	0.00916015	0.00632701	0.125763
MgIM767.03G004200.v1.1	Chr_03	1121236	1124028	0.00827	0.01825	0.00528	0.0216812	0.110001	0.0111
MgIM767.03G004300.v1.1	Chr_03	1123870	1129608	0.00203	0.00553	0.00775	0.00733771	0.00566101	0.00721501
MgIM767.03G004400.v1.1	Chr_03	1130344	1133605	0.01432	0.0067	0.06013	0.0230261	0.03219	0.168942
MgIM767.03G004500.v1.1	Chr_03	1135145	1139549	0.01879	0.0519	0.03249	0.0354143	0.0536131	0.468198
MgIM767.03G004600.v1.1	Chr_03	1140085	1142243	0.02214	0.01915	0.00813	0.110236	0.303363	0.658009
MgIM767.03G004800.v1.1	Chr_03	1151927	1152184	0.00629	0.03439	0.03099	0.0081826	0.20646	0.0674881
MgIM767.03G004900.v1.1	Chr_03	1153446	1156540	0.01762	0.02969	0.0276	0.0292228	0.180819	0.047952
MgIM767.03G005300.v1.1	Chr_03	1259337	1263327	0.00351	0.02793	0.00338	0.00554024	0.047952	0.0833611
MgIM767.03G005400.v1.1	Chr_03	1265573	1268138	0.00618	0.02136	0.00122	0.0101758	0.046731	0.001221
MgIM767.03G005500.v1.1	Chr_03	1268047	1270524	0.00263	0.00606	0.00588	0.0028697	0.017649	0.003774
MgIM767.03G005600.v1.1	Chr_03	1275797	1281368	0.0191	0.00408	0.01399	0.0704714	0.131202	0.033744
MgIM767.03G005700.v1.1	Chr_03	1280491	1285225	0.01351	0.00107	0.01909	0.0310219	0.002886	0.027639
MgIM767.03G005800.v1.1	Chr_03	1296173	1299560	0.01098	0.04099	0.00549	0.029188	0.040848	0.130647
MgIM767.03G005900.v1.1	Chr_03	1300440	1303592	0.01935	0.01155	0.03825	0.0890158	0.215895	0.037962
MgIM767.03G006200.v1.1	Chr_03	1309650	1313884	0.00118	0.00178	0.003	0.0166601	0.019536	0.00532801
MgIM767.03G006400.v1.1	Chr_03	1319455	1321651	0.00453	0.00433	0.00562	0.0174986	0.00444	0.032967
MgIM767.03G006500.v1.1	Chr_03	1322199	1328000	0.00207	0.00118	0.00303	0.00350454	0.029304	0.003996
MgIM767.03G006600.v1.1	Chr_03	1332759	1334977	0.00215	0.00857	0.03253	0.00395574	0.00677101	0.382839
MgIM767.03G006700.v1.1	Chr_03	1339258	1340258	0.01805	0.0152	0.02721	0.015873	0.0830281	0.031524
MgIM767.03G006800.v1.1	Chr_03	1344529	1349665	0.01393	0.01638	0.01581	0.0364026	0.0570541	0.167055
MgIM767.03G006900.v1.1	Chr_03	1352160	1356330	0.01474	0.02528	0.02621	0.0330323	0.391608	0.365523
MgIM767.03G007100.v1.1	Chr_03	1402107	1406196	0.01887	0.0482	0.02336	0.0453681	0.180375	0.36963
MgIM767.03G007200.v1.1	Chr_03	1407000	1415934	0.01536	0.05698	0.05919	0.028925	0.0799201	0.21756
MgIM767.03G007300.v1.1	Chr_03	1417677	1421904	0.02827	0.02291	0.04677	0.0869074	0.845488	0.0963481
MgIM767.03G007600.v1.1	Chr_03	1456250	1458566	0.02805	0.03336	0.04353	0.205774	0.299478	0.838828
MgIM767.03G007700.v1.1	Chr_03	1462904	1465044	0.02174	0.03906	0.03945	0.0778452	0.5671	0.609835
MgIM767.03G007800.v1.1	Chr_03	1473284	1477556	0.00987	0.01641	0.03379	0.0185402	0.0584971	0.040404
MgIM767.03G008000.v1.1	Chr_03	1489135	1493065	0.02154	0.02531	0.03208	0.145001	0.0987901	0.377178
MgIM767.03G008100.v1.1	Chr_03	1510518	1520694	0.02386	0.0367	0.02605	0.0462917	0.0754801	0.039294
MgIM767.03G008200.v1.1	Chr_03	1521540	1524904	0.01535	0.02903	0.00986	0.0146607	0.041514	0.351093
MgIM767.03G008400.v1.1	Chr_03	1564729	1569048	0.02441	0.0285	0.06228	0.0657922	0.041181	0.222
MgIM767.03G008500.v1.1	Chr_03	1573622	1577368	0.03298	0.03639	0.03549	0.0781069	0.117549	0.13209
MgIM767.03G008600.v1.1	Chr_03	1577465	1584830	0.02318	0.02062	0.03865	0.0497632	0.195249	0.0560551
MgIM767.03G008800.v1.1	Chr_03	1596219	1597491	0.01742	0.04811	0.02775	0.0229554	0.035631	0.038184
MgIM767.03G009000.v1.1	Chr_03	1615534	1617973	0.01915	0.0402	0.02537	0.0426685	0.403596	0.025086
MgIM767.03G009100.v1.1	Chr_03	1619210	1622383	0.01822	0.04789	0.02762	0.0450886	0.407037	0.0738151
MgIM767.03G009200.v1.1	Chr_03	1624127	1629261	0.01734	0.0277	0.01854	0.0673158	0.0720391	0.044511
MgIM767.03G009300.v1.1	Chr_03	1628643	1636889	0.02245	0.04251	0.02343	0.0550503	0.606838	0.162837
MgIM767.03G009600.v1.1	Chr_03	1697184	1701408	0.00396	0.00274	0.00759	0.0887837	0.0750361	0.00721501
MgIM767.03G010600.v1.1	Chr_03	1874396	1877927	0.00496	0.01976	0.00726	0.0154775	0.0799201	0.174048
MgIM767.03G010800.v1.1	Chr_03	1914345	1924052	0.00265	0.01311	0.00557	0.00387996	0.0851371	0.018426
MgIM767.03G010900.v1.1	Chr_03	1936297	1939556	0.00733	0.02189	0.00642	0.0116905	0.026307	0.01998
MgIM767.03G011000.v1.1	Chr_03	1943957	1947458	0.01967	0.02696	0.0212	0.0342979	0.150738	0.213897
MgIM767.03G011100.v1.1	Chr_03	1949507	1958528	0.02006	0.04487	0.01895	0.064004	0.044511	0.0701521
MgIM767.03G011300.v1.1	Chr_03	1986119	1987004	0.01307	0.02234	0.00527	0.00915475	0.170385	0.038961
MgIM767.03G011400.v1.1	Chr_03	1988086	1991763	0.00988	0.02181	0.003	0.0157392	0.169386	0.38517
MgIM767.03G011600.v1.1	Chr_03	2013152	2014856	0.01251	0.0137	0.00872	0.03884	0.0728161	0.016539
MgIM767.03G011900.v1.1	Chr_03	2031213	2033856	0.01299	0.0261	0.00331	0.0136578	0.317016	0.014097
MgIM767.03G012100.v1.1	Chr_03	2040275	2046289	0.01427	0.05905	0.02201	0.0933777	0.531469	0.737263
MgIM767.03G012200.v1.1	Chr_03	2047075	2050138	0.02375	0.04596	0.05226	0.0474688	0.616495	0.547897
MgIM767.03G012300.v1.1	Chr_03	2053913	2056990	0.02578	0.03977	0.01113	0.0914735	0.776557	0.00965701
MgIM767.03G012500.v1.1	Chr_03	2068852	2074197	0.00748	0.02175	0.00096	0.00825124	0.0750361	0.003108
MgIM767.03G012700.v1.1	Chr_03	2111186	2121066	0.01655	0.02017	0.01723	0.107861	0.357864	0.53713
MgIM767.03G012900.v1.1	Chr_03	2162364	2168178	0.0289	0.04307	0.04634	0.0952709	0.0631591	0.600067
MgIM767.03G013000.v1.1	Chr_03	2169334	2175040	0.02461	0.03509	0.03284	0.0378093	0.521146	0.697747
MgIM767.03G013500.v1.1	Chr_03	2279597	2288909	0.02765	0.02696	0.02791	0.0618848	0.472305	0.328338
MgIM767.03G013600.v1.1	Chr_03	2300517	2302002	0.01261	0.01287	0.00482	0.0107672	0.397824	0.00555001
MgIM767.03G013700.v1.1	Chr_03	2303444	2304948	0.00424	0.01052	0.00928	0.0228128	0.012543	0.011655
MgIM767.03G013800.v1.1	Chr_03	2307893	2314799	0.00233	0.03958	0.00535	0.00637035	0.0937951	0.00577201
MgIM767.03G014000.v1.1	Chr_03	2327395	2330774	0.01843	0.02455	0.02752	0.0724195	0.026418	0.0707071
MgIM767.03G014400.v1.1	Chr_03	2463786	2467430	0.0334	0.05986	0.04884	0.218137	0.958375	0.116217
MgIM767.03G014500.v1.1	Chr_03	2478895	2487551	0.02043	0.05344	0.07031	0.0358862	0.555889	0.448551
MgIM767.03G014800.v1.1	Chr_03	2511295	2515175	0.01997	0.04378	0.01896	0.0583469	0.543346	0.019203
MgIM767.03G015500.v1.1	Chr_03	2635176	2638829	0.01494	0.00563	0.02666	0.0484097	0.886225	0.525808
MgIM767.03G015600.v1.1	Chr_03	2640268	2646131	0.0061	0.03175	0.02738	0.0265462	0.348429	0.0652681
MgIM767.03G015900.v1.1	Chr_03	2692816	2696666	0.01694	0.0386	0.0326	0.069073	0.499722	0.552559
MgIM767.03G016400.v1.1	Chr_03	2779363	2780358	0.012	0.01431	0.01851	0.0178492	0.371073	0.0567211
MgIM767.03G016500.v1.1	Chr_03	2784348	2789317	0.02883	0.04889	0.03744	0.0841941	0.749473	0.0860251
MgIM767.03G016600.v1.1	Chr_03	2819346	2833767	0.02173	0.03209	0.02886	0.0377201	0.144189	0.72139
MgIM767.03G016800.v1.1	Chr_03	2903828	2905235	0.0197	0.02222	0.02216	0.0278567	0.109668	0.023976
MgIM767.03G017000.v1.1	Chr_03	2971493	2979682	0.00421	0.01175	0	0.00605074	0.046287	0.989455
MgIM767.03G017100.v1.1	Chr_03	2984454	2992637	0.00495	0.01423	0.02855	0.00577007	0.00965701	0.040626
MgIM767.03G017300.v1.1	Chr_03	3000405	3001933	0.03437	0.01991	0.01526	0.0534118	0.766678	0.0963481
MgIM767.03G017600.v1.1	Chr_03	3107581	3115286	0.02818	0.01094	0.01262	0.077573	0.622489	0.249195
MgIM767.03G019500.v1.1	Chr_03	3625579	3630304	0.00192	0.02088	0.0004	0.471787	0.396492	0.555667
MgIM767.03G019600.v1.1	Chr_03	3885038	3889280	0.00871	0.00471	0.00859	0.0275225	0.002886	0.00721501
MgIM767.03G019700.v1.1	Chr_03	3940036	3944385	0.02885	0.02783	0.02011	0.0520307	0.191475	0.019758
MgIM767.03G020600.v1.1	Chr_03	4222894	4224394	0.01327	0.02691	0.01531	0.0161374	0.035409	0.105783
MgIM767.03G023100.v1.1	Chr_03	5381269	5382676	0.02375	0.01334	0.00702	0.127999	0.0600511	0.31524
MgIM767.03G023600.v1.1	Chr_03	5551452	5554262	0.02345	0.03643	0.02298	0.0320171	0.039516	0.200688
MgIM767.03G023800.v1.1	Chr_03	5573375	5578677	0.01897	0.01487	0.00835	0.16542	0.0508381	0.00976801
MgIM767.03G023900.v1.1	Chr_03	5578928	5582376	0.00792	0.04379	0.01229	0.0414291	0.117438	0.044955
MgIM767.03G024200.v1.1	Chr_03	6236112	6243344	0.02456	0.00938	0.00968	0.0406317	0.0782551	0.240759
MgIM767.03G024600.v1.1	Chr_03	6370549	6371880	0.01245	0.0224	0.02392	0.0208542	0.038739	0.0518371
MgIM767.03G024700.v1.1	Chr_03	6405958	6421576	0.03933	0.02674	0.04211	0.185536	0.123099	0.727495
MgIM767.03G024800.v1.1	Chr_03	6485922	6489359	0.02581	0.00948	0.01712	0.0687092	0.017205	0.0629371
MgIM767.03G026200.v1.1	Chr_03	8259906	8270817	0.01988	0.01449	0.04115	0.0480103	0.615607	0.122988
MgIM767.03G026600.v1.1	Chr_03	13282144	13289139	0.00963	0.02386	0.01871	0.0335271	0.245421	0.021534
MgIM767.03G027300.v1.1	Chr_03	13459955	13462746	0.01388	0.03229	0.02379	0.0136899	0.0985681	0.110001
MgIM767.03G028300.v1.1	Chr_03	13710631	13715341	0.02467	0.00296	0.01092	0.0348357	0.0825841	0.0715951
MgIM767.03G029200.v1.1	Chr_03	14186962	14192649	0.00425	0.03514	0.01798	0.00888811	0.252081	0.031413
MgIM767.03G029400.v1.1	Chr_03	14220404	14223218	0.0217	0.01471	0.01743	0.0296428	0.294261	0.164391
MgIM767.03G030800.v1.1	Chr_03	14858209	14864997	0.01386	0.03655	0.00758	0.0228965	0.0889111	0.218004
MgIM767.03G031000.v1.1	Chr_03	14924459	14927945	0.02161	0.03672	0.02639	0.0710576	0.0818071	0.126762
MgIM767.03G031100.v1.1	Chr_03	14989943	14993565	0.02361	0.01288	0.02956	0.039102	0.030858	0.408036
MgIM767.03G031300.v1.1	Chr_03	14999412	15003895	0.01063	0.01263	0.02287	0.027976	0.012432	0.0983461
MgIM767.03G031400.v1.1	Chr_03	15073627	15077034	0.01234	0.01321	0.03862	0.034168	0.011988	0.0547231
MgIM767.03G032000.v1.1	Chr_03	15316874	15319147	0.01067	0.05276	0.03902	0.0124108	0.165945	0.189144
MgIM767.03G032100.v1.1	Chr_03	15352122	15355115	0.02172	0.05138	0.0275	0.0265346	0.166056	0.047508
MgIM767.03G032200.v1.1	Chr_03	15414093	15419438	0.02999	0.03728	0.02277	0.163196	0.493395	0.0608281
MgIM767.03G032500.v1.1	Chr_03	15519335	15520908	0.02698	0.03929	0.04061	0.031625	0.553558	0.705961
MgIM767.03G032600.v1.1	Chr_03	15539669	15547867	0.02229	0.03893	0.03324	0.436815	0.2442	0.204684
MgIM767.03G032900.v1.1	Chr_03	15904315	15908399	0.03083	0.00867	0.03804	0.076105	0.540127	0.122877
MgIM767.03G033200.v1.1	Chr_03	15992051	15992833	0.02344	0.05199	0.03002	0.0271037	0.0744811	0.295038
MgIM767.03G033300.v1.1	Chr_03	16039503	16041142	0.0426	0.00877	0.01869	0.0487805	0.206349	0.497391
MgIM767.03G033400.v1.1	Chr_03	16049004	16056079	0.02801	0.04958	0.02438	0.0822185	0.286047	0.033633
MgIM767.03G033500.v1.1	Chr_03	16090406	16097473	0.02838	0.00558	0.04496	0.0989122	0.165501	0.141636
MgIM767.03G033700.v1.1	Chr_03	16111170	16114709	0.01508	0.02129	0.01534	0.095543	0.315018	0.035964
MgIM767.03G033800.v1.1	Chr_03	16159027	16159527	0.02191	0.04656	0.03199	0.0246174	0.0803641	0.0636031
MgIM767.03G034000.v1.1	Chr_03	16244715	16249616	0.03138	0.01553	0.01796	0.126978	0.260406	0.183816
MgIM767.03G034100.v1.1	Chr_03	16255138	16257734	0.02371	0.0132	0.03803	0.0758568	0.466866	0.375624
MgIM767.03G034800.v1.1	Chr_03	16562827	16563906	0.01503	0.00655	0.01869	0.0417695	0.02553	0.0555001
MgIM767.03G034900.v1.1	Chr_03	16590474	16594258	0.00434	0.00673	0.00802	0.0408924	0.00932401	0.543124
MgIM767.03G035200.v1.1	Chr_03	16626712	16629605	0.00354	0.0073	0.01767	0.00549029	0.00765901	0.037185
MgIM767.03G035300.v1.1	Chr_03	16664529	16666905	0.01019	0.00666	0.00511	0.00948909	0.00821401	0.00577201
MgIM767.03G035400.v1.1	Chr_03	16709730	16711125	0.01843	0.01986	0.0235	0.0436167	0.210123	0.387501
MgIM767.03G035700.v1.1	Chr_03	16743031	16745504	0.03185	0.02458	0.02968	0.0449115	0.375957	0.518038
MgIM767.03G035900.v1.1	Chr_03	16790108	16796073	0.00665	0.02253	0.00837	0.0121801	0.508159	0.012876
MgIM767.03G036700.v1.1	Chr_03	16944506	16949236	0.02882	0.0288	0.02134	0.0734869	0.0855811	0.030303
MgIM767.03G037000.v1.1	Chr_03	16987870	16992937	0.00722	0.00102	0.00557	0.0155442	0.037407	0.022533
MgIM767.03G037100.v1.1	Chr_03	16997118	17001592	0.01339	0.00226	0.01883	0.0138547	0.004329	0.036186
MgIM767.03G037200.v1.1	Chr_03	17002195	17003380	0.02859	0.04844	0.01474	0.120386	0.28083	0.015762
MgIM767.03G037400.v1.1	Chr_03	17058387	17062441	0.01711	0.02106	0.00679	0.0157008	0.330114	0.189255
MgIM767.03G037500.v1.1	Chr_03	17061886	17065708	0.01626	0.00729	0.02158	0.108757	0.0707071	0.019314
MgIM767.03G037600.v1.1	Chr_03	17068148	17071499	0.01736	0.00397	0.0176	0.0194246	0.00532801	0.012099
MgIM767.03G037900.v1.1	Chr_03	17117980	17123189	0.02989	0.00661	0.02216	0.0413948	0.42513	0.0532801
MgIM767.03G038900.v1.1	Chr_03	17293539	17295914	0.00283	0.00234	0.00813	0.0182847	0.0870241	0.00577201
MgIM767.03G039000.v1.1	Chr_03	17311696	17320235	0.00383	0.02764	0.0115	0.00312256	0.193473	0.00899101
MgIM767.03G039600.v1.1	Chr_03	17454642	17457022	0.03121	0.03953	0.02682	0.0488124	0.102231	0.548452
MgIM767.03G039700.v1.1	Chr_03	17496240	17497664	0.01503	0.01749	0.00847	0.0389084	0.03996	0.577645
MgIM767.03G040400.v1.1	Chr_03	17628127	17630264	0.02132	0.02884	0.01455	0.0280116	0.372183	0.227883
MgIM767.03G040500.v1.1	Chr_03	17636465	17640437	0.0332	0.01752	0.01813	0.0663367	0.335331	0.048618
MgIM767.03G040700.v1.1	Chr_03	17652041	17655131	0.02565	0.03423	0.04241	0.0548546	0.0553891	0.502165
MgIM767.03G040800.v1.1	Chr_03	17677680	17679595	0.00822	0.03927	0.00597	0.0108444	0.0583861	0.020313
MgIM767.03G041100.v1.1	Chr_03	17711400	17713657	0.02252	0.02607	0.04038	0.14285	0.118881	0.12321
MgIM767.03G041200.v1.1	Chr_03	17719728	17728028	0.01894	0.0293	0.01167	0.0434887	0.0802531	0.016428
MgIM767.03G041300.v1.1	Chr_03	17752621	17754374	0.00881	0.02385	0.01263	0.012226	0.029415	0.041736
MgIM767.03G041500.v1.1	Chr_03	17758703	17762393	0.00657	0.01031	0.00127	0.0073753	0.0710401	0.003774
MgIM767.03G041600.v1.1	Chr_03	17767618	17769106	0.0184	0.01579	0.01798	0.0192523	0.140415	0.013098
MgIM767.03G041700.v1.1	Chr_03	17779479	17780224	0.00578	0.01268	0.01337	0.0223414	0.015207	0.047619
MgIM767.03G041900.v1.1	Chr_03	17824750	17826770	0.03208	0.01067	0.03406	0.065754	0.0976801	0.0980131
MgIM767.03G042100.v1.1	Chr_03	17847563	17851455	0.00334	0.00158	0.00369	0.00499472	0.001998	0.003441
MgIM767.03G042900.v1.1	Chr_03	17954485	17958605	0.01036	0.02302	0.00158	0.01642	0.015984	0.001887
MgIM767.03G043100.v1.1	Chr_03	17988916	17992546	0.01335	0.04091	0.00244	0.0184216	0.107004	0.112887
MgIM767.03G043300.v1.1	Chr_03	18004363	18007268	0.02014	0.01245	0.01523	0.0243557	0.018981	0.119325
MgIM767.03G043400.v1.1	Chr_03	18012770	18015504	0.02455	0.05119	0.04731	0.0331099	0.1221	0.0611611
MgIM767.03G043500.v1.1	Chr_03	18023797	18025563	0.00385	0.01704	0.00439	0.0183613	0.0688201	0.292374
MgIM767.03G043600.v1.1	Chr_03	18033110	18034608	0.01994	0.01127	0.01697	0.0406938	0.0869131	0.21867
MgIM767.03G043700.v1.1	Chr_03	18043427	18047597	0.01726	0.01493	0.0285	0.05453	0.217893	0.182928
MgIM767.03G043900.v1.1	Chr_03	18070246	18073698	0.02117	0.02721	0.02353	0.0653538	0.648796	0.363969
MgIM767.03G044400.v1.1	Chr_03	18116124	18119411	0.03844	0.07578	0.04768	0.311064	0.37851	0.253968
MgIM767.03G044500.v1.1	Chr_03	18132649	18136123	0.0237	0.02229	0.04917	0.0345004	0.014874	0.0831391
MgIM767.03G044800.v1.1	Chr_03	18167286	18168578	0.02356	0.05958	0.02923	0.0750193	0.252414	0.03663
MgIM767.03G045100.v1.1	Chr_03	18178966	18181176	0.02486	0.05142	0.05301	0.0369365	0.0724831	0.106449
MgIM767.03G045200.v1.1	Chr_03	18181722	18186699	0.02098	0.04208	0.05998	0.0297085	0.318126	0.11544
MgIM767.03G045600.v1.1	Chr_03	18222174	18222784	0.0343	0.04091	0.03639	0.0436443	0.040071	0.256521
MgIM767.03G045900.v1.1	Chr_03	18260790	18266971	0.01918	0.03366	0.04966	0.238308	0.739261	0.131646
MgIM767.03G046000.v1.1	Chr_03	18282222	18283939	0.0115	0.0415	0.01714	0.0314966	0.0630481	0.039738
MgIM767.03G046100.v1.1	Chr_03	18316080	18320108	0.0134	0.02191	0.03889	0.0184496	0.024309	0.20091
MgIM767.03G046200.v1.1	Chr_03	18326306	18328366	0.01738	0.00761	0.03409	0.0175751	0.00832501	0.24864
MgIM767.03G046300.v1.1	Chr_03	18328520	18331069	0.01653	0.03292	0.00963	0.0177778	0.029415	0.01221
MgIM767.03G046500.v1.1	Chr_03	18380332	18381022	0.02685	0.03811	0.04784	0.068339	0.0926851	0.133089
MgIM767.03G046700.v1.1	Chr_03	18383124	18384660	0.02652	0.03401	0.02875	0.0390371	0.376956	0.039405
MgIM767.03G046800.v1.1	Chr_03	18384135	18386904	0.02389	0.00985	0.02571	0.0456478	0.195915	0.036852
MgIM767.03G047100.v1.1	Chr_03	18404428	18412475	0.01528	0.02064	0.01129	0.0404655	0.036075	0.0855811
MgIM767.03G047200.v1.1	Chr_03	18421906	18425237	0.01421	0.00135	0.02331	0.0175403	0.003219	0.271839
MgIM767.03G047400.v1.1	Chr_03	18444639	18448077	0.03113	0.0402	0.03297	0.0453943	0.208014	0.0820291
MgIM767.03G047700.v1.1	Chr_03	18460818	18466006	0.00695	0.05217	0.00604	0.0116486	0.792652	0.017649
MgIM767.03G047800.v1.1	Chr_03	18483035	18484081	0.01719	0.04012	0.02564	0.026637	0.0560551	0.459207
MgIM767.03G048000.v1.1	Chr_03	18501150	18502634	0.01783	0.0139	0.0083	0.024018	0.038961	0.00688201
MgIM767.03G048300.v1.1	Chr_03	18518213	18524479	0.03439	0.04766	0.02487	0.0657235	0.290487	0.26307
MgIM767.03G048400.v1.1	Chr_03	18525305	18530271	0.01356	0.02648	0.0438	0.124555	0.044511	0.361749
MgIM767.03G048500.v1.1	Chr_03	18531861	18538750	0.01238	0.02132	0.00457	0.0107402	0.027084	0.00754801
MgIM767.03G048700.v1.1	Chr_03	18545890	18551102	0.0205	0.02225	0.03186	0.0410938	0.219669	0.108003
MgIM767.03G048900.v1.1	Chr_03	18564283	18566990	0.03695	0.04588	0.03901	0.0877646	0.121545	0.543901
MgIM767.03G051000.v1.1	Chr_03	18747122	18751905	0.00807	0.01605	0.03248	0.015654	0.030192	0.037407
MgIM767.03G051600.v1.1	Chr_03	18783034	18786234	0.02415	0.03449	0.02244	0.0509216	0.292707	0.019647
MgIM767.03G051700.v1.1	Chr_03	18800037	18803942	0.02319	0.0242	0.01308	0.0650282	0.111444	0.0528361
MgIM767.03G051800.v1.1	Chr_03	18805305	18806417	0.00603	0.02796	0.03037	0.00628931	0.031968	0.0562771
MgIM767.03G052000.v1.1	Chr_03	18820856	18824524	0.01577	0.01465	0.03258	0.0291027	0.0846931	0.150072
MgIM767.03G052100.v1.1	Chr_03	18826448	18830967	0.00255	0.023	0.01909	0.00540806	0.049173	0.02886
MgIM767.03G052200.v1.1	Chr_03	18834891	18837386	0.02721	0.03524	0.05967	0.0729167	0.135753	0.0669331
MgIM767.03G052600.v1.1	Chr_03	18845403	18849784	0.01623	0.041	0.0123	0.053806	0.0513931	0.016206
MgIM767.03G054100.v1.1	Chr_03	19033703	19036873	0.01308	0.00639	0.01997	0.0097761	0.357642	0.023532
MgIM767.03G054200.v1.1	Chr_03	19040309	19042249	0.00793	0.00788	0.0188	0.00635411	0.01443	0.020868
MgIM767.03G054300.v1.1	Chr_03	19047556	19050625	0.01566	0.02182	0.03017	0.0564604	0.152625	0.029637
MgIM767.03G054400.v1.1	Chr_03	19050971	19052261	0.01964	0.01816	0.02579	0.016955	0.01887	0.03774
MgIM767.03G054500.v1.1	Chr_03	19053118	19062981	0.00437	0.01321	0.01851	0.0209291	0.042846	0.019092
MgIM767.03G054600.v1.1	Chr_03	19065929	19069608	0.02415	0.01039	0.00639	0.0671498	0.312465	0.004662
MgIM767.03G054700.v1.1	Chr_03	19069526	19074158	0.00547	0.04103	0.02355	0.00606758	0.0771451	0.028971
MgIM767.03G054800.v1.1	Chr_03	19074954	19076807	0.02421	0.02172	0.03904	0.0308043	0.383727	0.0773671
MgIM767.03G055000.v1.1	Chr_03	19086056	19089751	0.02559	0.05071	0.02167	0.036526	0.312021	0.342213
MgIM767.03G055200.v1.1	Chr_03	19098810	19105376	0.0176	0.02269	0.0227	0.0619596	0.243423	0.136419
MgIM767.03G055300.v1.1	Chr_03	19113776	19118831	0.00958	0.03193	0.00169	0.0159327	0.0793651	0.00111
MgIM767.03G055700.v1.1	Chr_03	19142677	19144264	0.01682	0.04023	0.00833	0.0257487	0.0648241	0.047286
MgIM767.03G055800.v1.1	Chr_03	19148193	19151235	0.02185	0.03415	0.02484	0.0247928	0.144966	0.10989
MgIM767.03G056100.v1.1	Chr_03	19160887	19163168	0.02775	0.03424	0.02952	0.0359334	0.384615	0.342213
MgIM767.03G056200.v1.1	Chr_03	19166564	19169102	0.01478	0.02437	0.02556	0.015054	0.0562771	0.166056
MgIM767.03G056400.v1.1	Chr_03	19199417	19205770	0.01722	0.02777	0.02748	0.038401	0.022977	0.036075
MgIM767.03G056600.v1.1	Chr_03	19209456	19212737	0.0332	0.02146	0.04077	0.0995328	0.214674	0.159174
MgIM767.03G056700.v1.1	Chr_03	19214858	19216868	0.00973	0.02893	0.00533	0.0337035	0.0762571	0.011211
MgIM767.03G056900.v1.1	Chr_03	19224136	19225548	0.00215	0.04171	0.01122	0.00487536	0.0677101	0.048618
MgIM767.03G057000.v1.1	Chr_03	19226708	19227903	0.02357	0.01413	0.03088	0.0535117	0.0616051	0.372405
MgIM767.03G057100.v1.1	Chr_03	19234833	19238429	0.01178	0.01705	0.00742	0.0107497	0.120657	0.01554
MgIM767.03G057200.v1.1	Chr_03	19238881	19242305	0.00986	0.01396	0.00524	0.0117437	0.021978	0.011988
MgIM767.03G057300.v1.1	Chr_03	19246587	19250817	0.00515	0.00801	0.00738	0.0132094	0.012321	0.00910201
MgIM767.03G057400.v1.1	Chr_03	19251461	19257772	0.00219	0.00795	0.00946	0.0039255	0.00810301	0.015318
MgIM767.03G057500.v1.1	Chr_03	19258921	19261261	0.01282	0.05582	0.00673	0.0779819	0.234321	0.00987901
MgIM767.03G057600.v1.1	Chr_03	19262819	19265903	0.02128	0.03821	0.06552	0.0419593	0.110112	0.417693
MgIM767.03G057700.v1.1	Chr_03	19266651	19271031	0.02338	0.01437	0.04231	0.0615537	0.028416	0.151959
MgIM767.03G057900.v1.1	Chr_03	19280198	19283371	0.02025	0.03878	0.01457	0.0565007	0.113775	0.012543
MgIM767.03G058000.v1.1	Chr_03	19287932	19294856	0.02179	0.01088	0.02637	0.0403369	0.352425	0.040959
MgIM767.03G058200.v1.1	Chr_03	19302739	19313085	0.018	0.01677	0.02458	0.0494615	0.299478	0.031524
MgIM767.03G058300.v1.1	Chr_03	19314703	19318617	0.01125	0.03662	0.01785	0.0230736	0.25197	0.126873
MgIM767.03G058400.v1.1	Chr_03	19319359	19321705	0.0201	0.0107	0.03468	0.0321924	0.022866	0.242424
MgIM767.03G058500.v1.1	Chr_03	19321678	19326687	0.01973	0.0151	0.02682	0.0241295	0.026085	0.037185
MgIM767.03G058800.v1.1	Chr_03	19347236	19348899	0.01042	0.04456	0.00167	0.0156918	0.474303	0.002109
MgIM767.03G058900.v1.1	Chr_03	19348994	19358002	0.00467	0.04818	0.00588	0.013061	0.186813	0.00888001
MgIM767.03G059100.v1.1	Chr_03	19360273	19367751	0.02069	0.02806	0.02436	0.0271872	0.028749	0.139527
MgIM767.03G059200.v1.1	Chr_03	19379213	19382243	0.01934	0.06128	0.01342	0.0366949	0.186036	0.105006
MgIM767.03G059300.v1.1	Chr_03	19406521	19410747	0.01027	0.04942	0.0036	0.0139842	0.373404	0.00333
MgIM767.03G059600.v1.1	Chr_03	19420151	19424463	0.0379	0.02255	0.01001	0.0357575	0.38406	0.012099
MgIM767.03G059700.v1.1	Chr_03	19424443	19426437	0.01492	0.04413	0.02224	0.0183236	0.041181	0.023976
MgIM767.03G059800.v1.1	Chr_03	19427138	19431736	0.02334	0.03821	0.04409	0.0552777	0.215451	0.0508381
MgIM767.03G059900.v1.1	Chr_03	19432251	19436009	0.03022	0.01796	0.04201	0.0538559	0.195027	0.259629
MgIM767.03G060000.v1.1	Chr_03	19438660	19440754	0.00625	0.00881	0.01692	0.0052506	0.023643	0.014763
MgIM767.03G060100.v1.1	Chr_03	19441095	19443385	0.01342	0.00425	0.00941	0.0132887	0.0590521	0.00688201
MgIM767.03G060300.v1.1	Chr_03	19467500	19469834	0.03101	0.0291	0.04759	0.172972	0.163614	0.451659
MgIM767.03G060400.v1.1	Chr_03	19492961	19502084	0.02223	0.03714	0.03104	0.112207	0.0838051	0.030303
MgIM767.03G060500.v1.1	Chr_03	19502594	19506769	0.02916	0.04994	0.03004	0.0599191	0.326895	0.029415
MgIM767.03G060900.v1.1	Chr_03	19541333	19544065	0.01759	0.02504	0.02254	0.0346384	0.229881	0.147741
MgIM767.03G061000.v1.1	Chr_03	19544322	19548399	0.01236	0.00555	0.0287	0.0243039	0.00610501	0.178932
MgIM767.03G061200.v1.1	Chr_03	19559544	19561207	0.0092	0.02878	0.04154	0.0189637	0.0523921	0.45399
MgIM767.03G061400.v1.1	Chr_03	19568858	19572765	0.02327	0.05211	0.00944	0.055783	0.33744	0.010434
MgIM767.03G061600.v1.1	Chr_03	19575145	19578241	0.01383	0.03839	0.02122	0.02741	0.195693	0.025308
MgIM767.03G061700.v1.1	Chr_03	19583978	19586100	0.03359	0.04935	0.02823	0.0756267	0.775225	0.526474
MgIM767.03G062100.v1.1	Chr_03	19597323	19599630	0.01389	0.01124	0.02202	0.0377431	0.323454	0.042735
MgIM767.03G062200.v1.1	Chr_03	19605428	19610120	0.02902	0.05149	0.01258	0.162725	0.131535	0.801532
MgIM767.03G062300.v1.1	Chr_03	19618207	19621555	0.02093	0.02656	0.00639	0.0289307	0.023976	0.016983
MgIM767.03G062400.v1.1	Chr_03	19621957	19624802	0.0122	0.00389	0.00786	0.0385727	0.010101	0.00821401
MgIM767.03G062500.v1.1	Chr_03	19630207	19635847	0.02868	0.02968	0.02703	0.0440623	0.124986	0.398712
MgIM767.03G062600.v1.1	Chr_03	19638067	19642161	0.02444	0.03315	0.02058	0.0617827	0.223665	0.392163
MgIM767.03G063000.v1.1	Chr_03	19667497	19673184	0.01737	0.02156	0.02936	0.0199836	0.205128	0.142413
MgIM767.03G063200.v1.1	Chr_03	19677099	19680979	0.01438	0.02772	0.00695	0.0779295	0.384171	0.674992
MgIM767.03G063400.v1.1	Chr_03	19684771	19688089	0.01021	0.03545	0.01296	0.0118844	0.03774	0.014763
MgIM767.03G063500.v1.1	Chr_03	19688934	19694640	0.01603	0.02129	0.02897	0.0276269	0.033522	0.033189
MgIM767.03G063600.v1.1	Chr_03	19694795	19697388	0.02934	0.02965	0.03048	0.0582113	0.0905761	0.0583861
MgIM767.03G063700.v1.1	Chr_03	19698324	19702105	0.0088	0.00566	0.02683	0.0257066	0.027084	0.0879121
MgIM767.03G063900.v1.1	Chr_03	19723885	19726984	0.03345	0.02398	0.02771	0.0398208	0.157287	0.0777001
MgIM767.03G064000.v1.1	Chr_03	19742097	19744953	0.00474	0.02751	0.00517	0.00583363	0.0659341	0.00788101
MgIM767.03G064100.v1.1	Chr_03	19759660	19759785	0.00653	0.01457	0.02582	0.0132275	0.0973471	0.045843
MgIM767.03G064200.v1.1	Chr_03	19759828	19760645	0.01616	0.01334	0.04946	0.0419723	0.03441	0.0685981
MgIM767.03G064500.v1.1	Chr_03	19773119	19775306	0.01237	0.01288	0.00608	0.0143205	0.036741	0.019536
MgIM767.03G064800.v1.1	Chr_03	19788327	19791365	0.0083	0.02027	0.00075	0.0170378	0.018537	0.00222
MgIM767.03G064900.v1.1	Chr_03	19791671	19794357	0.02626	0.04679	0.01676	0.0399868	0.176934	0.027528
MgIM767.03G065000.v1.1	Chr_03	19796193	19799909	0.02115	0.02881	0.04129	0.0708457	0.377955	0.588301
MgIM767.03G065100.v1.1	Chr_03	19812437	19817465	0.02238	0.051	0.02136	0.0492698	0.409479	0.020757
MgIM767.03G065200.v1.1	Chr_03	19817610	19818919	0.02719	0.03855	0.02347	0.0306192	0.238539	0.0333
MgIM767.03G065300.v1.1	Chr_03	19820611	19824043	0.011	0.06248	0.02901	0.0162475	0.663448	0.159729
MgIM767.03G065400.v1.1	Chr_03	19824398	19828122	0.03157	0.01647	0.0272	0.0900224	0.03774	0.341103
MgIM767.03G065800.v1.1	Chr_03	19860854	19864048	0.02136	0.05172	0.0438	0.180769	0.493062	0.0970141
MgIM767.03G066000.v1.1	Chr_03	19888046	19890229	0.02568	0.05398	0.0353	0.029711	0.128982	0.257742
MgIM767.03G066400.v1.1	Chr_03	19919628	19926022	0.01063	0.01536	0.02313	0.0235253	0.012654	0.045399
MgIM767.03G066700.v1.1	Chr_03	19950475	19955617	0.01495	0.04395	0.02466	0.0346318	0.141858	0.116328
MgIM767.03G066800.v1.1	Chr_03	19961942	19963556	0.01311	0.03315	0.0109	0.0507052	0.295038	0.0568321
MgIM767.03G066900.v1.1	Chr_03	19966770	19971756	0.01116	0.02064	0.02304	0.0361384	0.259851	0.146076
MgIM767.03G067000.v1.1	Chr_03	19973879	19976484	0.01187	0.01767	0.0153	0.0108723	0.03552	0.0540571
MgIM767.03G067200.v1.1	Chr_03	19978168	19983220	0.00882	0.03141	0.002	0.0281901	0.048285	0.00222
MgIM767.03G067300.v1.1	Chr_03	19983594	19987443	0.00153	0.00558	0.00344	0.0015873	0.044067	0.00532801
MgIM767.03G067400.v1.1	Chr_03	19991656	19995519	0.0132	0.03247	0.02418	0.0191511	0.0768121	0.137862
MgIM767.03G067600.v1.1	Chr_03	20003050	20005168	0.01962	0.02968	0.05353	0.0477164	0.03885	0.217671
MgIM767.03G067700.v1.1	Chr_03	20007730	20017970	0.01289	0.03543	0.02198	0.0187265	0.044178	0.030636
MgIM767.03G068000.v1.1	Chr_03	20036563	20038768	0.00187	0.01734	0.00171	0.0017125	0.022977	0.011211
MgIM767.03G068200.v1.1	Chr_03	20054094	20058712	0.00214	0.00302	0.00229	0.00202064	0.00621601	0.00521701
MgIM767.03G068300.v1.1	Chr_03	20059908	20062482	0.00261	0.01993	0.00317	0.0427184	0.110334	0.00699301
MgIM767.03G068400.v1.1	Chr_03	20065067	20067164	0.00521	0.02062	0.00335	0.00836776	0.0875791	0.004329
MgIM767.03G068600.v1.1	Chr_03	20077204	20079637	0.01098	0.01267	0.02135	0.0666028	0.0629371	0.01887
MgIM767.03G068700.v1.1	Chr_03	20084466	20095295	0.01579	0.03043	0.01537	0.0229404	0.422466	0.144189
MgIM767.03G068800.v1.1	Chr_03	20105481	20106336	0.00065	0.00306	0.00777	0.00246625	0.004329	0.124542
MgIM767.03G068900.v1.1	Chr_03	20115946	20121971	0.00809	0.03079	0.01012	0.0120035	0.152625	0.016095
MgIM767.03G069100.v1.1	Chr_03	20154357	20156427	0.02015	0.0103	0.02078	0.0229626	0.048285	0.017094
MgIM767.03G069200.v1.1	Chr_03	20163747	20169790	0.01124	0.01252	0.00622	0.0266748	0.0675991	0.004662
MgIM767.03G069400.v1.1	Chr_03	20172183	20175284	0.0053	0.00468	0.02298	0.00465649	0.0903541	0.025752
MgIM767.03G069500.v1.1	Chr_03	20175886	20180790	0.00388	0.01472	0.00382	0.00403217	0.443223	0.0895771
MgIM767.03G069600.v1.1	Chr_03	20187744	20193599	0.01027	0.00717	0.00905	0.0103028	0.011544	0.611389
MgIM767.03G069700.v1.1	Chr_03	20197117	20202709	0.01647	0.00637	0.01234	0.0209389	0.106893	0.028416
MgIM767.03G069900.v1.1	Chr_03	20233599	20236455	0.02504	0.01048	0.02463	0.0462801	0.024642	0.106338
MgIM767.03G070100.v1.1	Chr_03	20243054	20244473	0.01335	0.01174	0.0181	0.0588419	0.00932401	0.044733
MgIM767.03G070200.v1.1	Chr_03	20245086	20247797	0.0094	0.00169	0.01094	0.0156096	0.016095	0.00976801
MgIM767.03G070300.v1.1	Chr_03	20248425	20250837	0.00134	0.00567	0.00147	0.00483492	0.029637	0.003774
MgIM767.03G070400.v1.1	Chr_03	20250686	20255414	0.00297	0.01414	0.00093	0.00888137	0.016428	0.001554
MgIM767.03G070800.v1.1	Chr_03	20265376	20269504	0.02545	0.01522	0.01513	0.0724954	0.357642	0.0784771
MgIM767.03G070900.v1.1	Chr_03	20296300	20299030	0.01111	0.03015	0.02685	0.0346231	0.368409	0.0710401
MgIM767.03G071000.v1.1	Chr_03	20300568	20302883	0.00241	0.01547	0.00129	0.00239877	0.0619381	0.001221
MgIM767.03G071200.v1.1	Chr_03	20311069	20313256	0.02457	0.00999	0.03636	0.0484461	0.014652	0.227772
MgIM767.03G071300.v1.1	Chr_03	20313955	20315722	0.02965	0.02957	0.01003	0.0702614	0.205017	0.01887
MgIM767.03G071400.v1.1	Chr_03	20316278	20319586	0.01245	0.01789	0.01461	0.0187704	0.0743701	0.020868
MgIM767.03G071500.v1.1	Chr_03	20320234	20326972	0.00933	0.03652	0.01656	0.0325139	0.183483	0.0694861
MgIM767.03G071600.v1.1	Chr_03	20328522	20333516	0.0277	0.02053	0.03887	0.0497164	0.183816	0.272727
MgIM767.03G071900.v1.1	Chr_03	20347085	20352805	0.01181	0.01753	0.02344	0.0218687	0.351426	0.024753
MgIM767.03G072000.v1.1	Chr_03	20354388	20355234	0.01341	0.02378	0.03621	0.0141677	0.026196	0.040737
MgIM767.03G072100.v1.1	Chr_03	20357901	20362173	0.01678	0.06547	0.00839	0.0269392	0.190032	0.00843601
MgIM767.03G072200.v1.1	Chr_03	20363159	20365475	0.01016	0.00839	0.04557	0.0151537	0.00843601	0.171828
MgIM767.03G072400.v1.1	Chr_03	20373097	20378464	0.017	0.01912	0.02751	0.0166625	0.103452	0.026307
MgIM767.03G072500.v1.1	Chr_03	20381396	20383433	0.02279	0.025	0.03727	0.0297677	0.227106	0.038961
MgIM767.03G072600.v1.1	Chr_03	20384630	20391745	0.01615	0.04547	0.01543	0.0238118	0.0510601	0.021645
MgIM767.03G072700.v1.1	Chr_03	20392013	20397481	0.01269	0.0177	0.01579	0.0133276	0.0917971	0.045843
MgIM767.03G072800.v1.1	Chr_03	20398679	20406924	0.02107	0.03841	0.01313	0.0320559	0.0503941	0.16983
MgIM767.03G072900.v1.1	Chr_03	20407388	20411337	0.02571	0.02142	0.03137	0.0311674	0.294927	0.039849
MgIM767.03G073000.v1.1	Chr_03	20415742	20419890	0.01174	0.02076	0.01658	0.0242093	0.184482	0.229659
MgIM767.03G073100.v1.1	Chr_03	20425248	20426286	0.0197	0.02543	0.02744	0.0300503	0.0572761	0.0783661
MgIM767.03G073200.v1.1	Chr_03	20428972	20431095	0.02195	0.02629	0.02322	0.0419544	0.258408	0.026085
MgIM767.03G073300.v1.1	Chr_03	20431106	20439974	0.00985	0.01421	0.02256	0.0234901	0.018648	0.046398
MgIM767.03G073400.v1.1	Chr_03	20440137	20443242	0.01007	0.02967	0.0153	0.0118051	0.407259	0.023865
MgIM767.03G073500.v1.1	Chr_03	20446874	20450848	0.02747	0.02037	0.02444	0.0567435	0.730048	0.037185
MgIM767.03G073700.v1.1	Chr_03	20454937	20460490	0.01393	0.02417	0.02051	0.0771816	0.525364	0.049728
MgIM767.03G074600.v1.1	Chr_03	20484704	20486613	0.01818	0.02271	0.01844	0.0198371	0.0519481	0.049617
MgIM767.03G075000.v1.1	Chr_03	20510154	20512574	0.0233	0.02782	0.02799	0.0192758	0.030525	0.030192
MgIM767.03G075200.v1.1	Chr_03	20519659	20521645	0.0083	0.04701	0.02513	0.0123022	0.0839161	0.018204
MgIM767.03G075500.v1.1	Chr_03	20531310	20533784	0.02597	0.00468	0.03438	0.0373513	0.0942391	0.474192
MgIM767.03G075700.v1.1	Chr_03	20537167	20539412	0.02226	0.02853	0.01525	0.207084	0.40515	0.029859
MgIM767.03G076000.v1.1	Chr_03	20552010	20555777	0.0311	0.02789	0.02446	0.0491272	0.243534	0.0795871
MgIM767.03G076500.v1.1	Chr_03	20580904	20584530	0.0431	0.0381	0.02249	0.0674264	0.04218	0.0707071
MgIM767.03G076700.v1.1	Chr_03	20623580	20625832	0.00763	0.03102	0.01173	0.00798935	0.0794761	0.016095
MgIM767.03G077000.v1.1	Chr_03	20632812	20634694	0.01246	0.01541	0.01798	0.0260223	0.038184	0.0540571
MgIM767.03G077500.v1.1	Chr_03	20654649	20659109	0.02284	0.04492	0.02374	0.0468505	0.183483	0.27306
MgIM767.03G077800.v1.1	Chr_03	20667971	20677936	0.0189	0.02438	0.04926	0.547171	0.0571651	0.685537
MgIM767.03G078100.v1.1	Chr_03	20699977	20703866	0.0289	0.03032	0.03312	0.11331	0.339993	0.667777
MgIM767.03G078300.v1.1	Chr_03	20711179	20713598	0.01985	0.02495	0.01306	0.0626722	0.201576	0.156288
MgIM767.03G078500.v1.1	Chr_03	20724703	20729719	0.02899	0.04826	0.02129	0.0481031	0.484404	0.017982
MgIM767.03G078600.v1.1	Chr_03	20729720	20731437	0.02117	0.04327	0.03372	0.0194024	0.043401	0.0643801
MgIM767.03G078700.v1.1	Chr_03	20731945	20734442	0.03022	0.0293	0.02806	0.0253981	0.027861	0.045732
MgIM767.03G078800.v1.1	Chr_03	20734314	20737484	0.02818	0.03499	0.02462	0.0710607	0.0512821	0.018315
MgIM767.03G079600.v1.1	Chr_03	20770614	20773476	0.0203	0.04301	0.04176	0.126053	0.340326	0.0611611
MgIM767.03G079700.v1.1	Chr_03	20776808	20778440	0.02645	0.02887	0.05298	0.0516432	0.102786	0.258297
MgIM767.03G080200.v1.1	Chr_03	20796975	20799910	0.02354	0.04294	0.0446	0.0467378	0.0971251	0.108336
MgIM767.03G081000.v1.1	Chr_03	20818047	20818829	0.03457	0.04058	0.04958	0.0278133	0.112554	0.0962371
MgIM767.03G082200.v1.1	Chr_03	20860385	20863609	0.01699	0.01975	0.01432	0.0277003	0.0890221	0.0520591
MgIM767.03G082300.v1.1	Chr_03	20863431	20869651	0.01792	0.00519	0.01587	0.0258265	0.00843601	0.029526
MgIM767.03G082800.v1.1	Chr_03	20891746	20895125	0.013	0.02333	0.01765	0.0403353	0.113886	0.179376
MgIM767.03G082900.v1.1	Chr_03	20896193	20899912	0.01473	0.02671	0.02298	0.0669952	0.0844711	0.143079
MgIM767.03G083000.v1.1	Chr_03	20901611	20906387	0.02494	0.00355	0.02908	0.0413323	0.00521701	0.0523921
MgIM767.03G083100.v1.1	Chr_03	20906702	20911590	0.00698	0.03285	0.01292	0.00902252	0.359751	0.027195
MgIM767.03G083200.v1.1	Chr_03	20919940	20922540	0.02497	0.04268	0.0495	0.0276389	0.0934621	0.134976
MgIM767.03G083400.v1.1	Chr_03	20927374	20933837	0.01674	0.01914	0.01288	0.0265402	0.019425	0.049617
MgIM767.03G083500.v1.1	Chr_03	20933938	20936742	0.01832	0.02708	0.0273	0.0266191	0.04551	0.031302
MgIM767.03G083800.v1.1	Chr_03	20945576	20947589	0.0241	0.04213	0.00173	0.033212	0.0936841	0.00111
MgIM767.03G083900.v1.1	Chr_03	20947442	20949266	0.0015	0.00124	0.02387	0.0014003	0.216561	0.029193
MgIM767.03G084100.v1.1	Chr_03	20954821	20959846	0.01703	0.0109	0.03894	0.0207366	0.013098	0.039294
MgIM767.03G084300.v1.1	Chr_03	20961142	20963471	0.02291	0.0359	0.0226	0.043443	0.214563	0.023865
MgIM767.03G084700.v1.1	Chr_03	20981791	20983801	0.00888	0.03553	0.01892	0.0204984	0.0590521	0.104007
MgIM767.03G084800.v1.1	Chr_03	20988376	20992007	0.02501	0.06363	0.0106	0.0242597	0.0609391	0.027417
MgIM767.03G085100.v1.1	Chr_03	21000388	21007950	0.01175	0.04966	0.05421	0.0280165	0.0613831	0.0537241
MgIM767.03G085400.v1.1	Chr_03	21021498	21022691	0.02827	0.01313	0.02217	0.0327564	0.015984	0.232323
MgIM767.03G085600.v1.1	Chr_03	21044342	21047185	0.03152	0.0189	0.0333	0.0471558	0.021978	0.239205
MgIM767.03G085700.v1.1	Chr_03	21046828	21048879	0.03229	0.03986	0.03352	0.170728	0.317904	0.033855
MgIM767.03G085800.v1.1	Chr_03	21049428	21051831	0.03013	0.03441	0.0383	0.0574968	0.208347	0.310356
MgIM767.03G085900.v1.1	Chr_03	21052348	21057533	0.02728	0.0319	0.03268	0.0962634	0.045288	0.176934
MgIM767.03G086200.v1.1	Chr_03	21084104	21090110	0.02613	0.0296	0.03984	0.0412297	0.0543901	0.362526
MgIM767.03G086500.v1.1	Chr_03	21098879	21101728	0.03112	0.02779	0.01739	0.0423392	0.670663	0.0876901
MgIM767.03G086600.v1.1	Chr_03	21103703	21104914	0.01876	0.03018	0.02786	0.0198937	0.566767	0.0742591
MgIM767.03G086900.v1.1	Chr_03	21115053	21116619	0.01632	0.04055	0.03954	0.0163795	0.589633	0.110334
MgIM767.03G087100.v1.1	Chr_03	21124357	21127714	0.01918	0.0353	0.03434	0.0370591	0.243534	0.0549451
MgIM767.03G087200.v1.1	Chr_03	21160012	21163093	0.02148	0.01921	0.01321	0.0666595	0.0949051	0.017649
MgIM767.03G087300.v1.1	Chr_03	21165510	21166516	0.01402	0.04817	0.01629	0.0328809	0.0977911	0.135531
MgIM767.03G087700.v1.1	Chr_03	21201834	21204463	0.0305	0.00974	0.03386	0.0480777	0.196248	0.152514
MgIM767.03G087900.v1.1	Chr_03	21207276	21210311	0.02036	0.00502	0.0236	0.017384	0.541903	0.022533
MgIM767.03G088000.v1.1	Chr_03	21215272	21219101	0.02406	0.03426	0.01675	0.0606034	0.131313	0.100122
MgIM767.03G088100.v1.1	Chr_03	21225890	21231197	0.00803	0.01976	0.0178	0.0169765	0.019092	0.01332
MgIM767.03G088200.v1.1	Chr_03	21232683	21233592	0.00874	0.02128	0.01332	0.00622711	0.340548	0.00921301
MgIM767.03G088700.v1.1	Chr_03	21265339	21267374	0.0212	0.03973	0.01972	0.0190461	0.0588301	0.12654
MgIM767.03G088800.v1.1	Chr_03	21267804	21269433	0.03286	0.01485	0.047	0.0369461	0.023865	0.0613831
MgIM767.03G088900.v1.1	Chr_03	21268939	21271404	0.02019	0.02708	0.01889	0.0224385	0.035631	0.13875
MgIM767.03G089000.v1.1	Chr_03	21282234	21285407	0.01166	0.03443	0.04478	0.0195337	0.049173	0.0810301
MgIM767.03G089200.v1.1	Chr_03	21295376	21298604	0.04609	0.0341	0.03433	0.118716	0.483072	0.269397
MgIM767.03G089300.v1.1	Chr_03	21299577	21302437	0.01918	0.03675	0.01003	0.0341372	0.267399	0.013986
MgIM767.03G089400.v1.1	Chr_03	21304156	21308350	0.00474	0.00753	0.01696	0.00646272	0.013542	0.300699
MgIM767.03G089600.v1.1	Chr_03	21314259	21317893	0.02509	0.0178	0.02644	0.0582913	0.033633	0.0984571
MgIM767.03G089900.v1.1	Chr_03	21324283	21326574	0.01807	0.02991	0.04448	0.018664	0.40848	0.0581641
MgIM767.03G090000.v1.1	Chr_03	21334801	21338361	0.02278	0.0559	0.0377	0.0228088	0.0830281	0.0333
MgIM767.03G090100.v1.1	Chr_03	21341638	21342972	0.01362	0.02066	0.00655	0.0169788	0.0651571	0.022866
MgIM767.03G090200.v1.1	Chr_03	21345750	21349663	0.01351	0.03215	0.01668	0.0322489	0.107892	0.048396
MgIM767.03G090300.v1.1	Chr_03	21349754	21352431	0.01499	0.01903	0.02214	0.0381711	0.0844711	0.0631591
MgIM767.03G090600.v1.1	Chr_03	21363146	21365020	0.03065	0.0357	0.03117	0.0506074	0.046842	0.036519
MgIM767.03G091400.v1.1	Chr_03	21398673	21403645	0.02817	0.03248	0.04869	0.0626494	0.02997	0.123654
MgIM767.03G091600.v1.1	Chr_03	21407495	21411010	0.01907	0.02686	0.05046	0.0307167	0.27639	0.111333
MgIM767.03G091700.v1.1	Chr_03	21412378	21415006	0.01366	0.03965	0.0137	0.0311483	0.114885	0.045177
MgIM767.03G091800.v1.1	Chr_03	21415284	21418195	0.02829	0.00793	0.02189	0.0591422	0.0583861	0.0759241
MgIM767.03G092800.v1.1	Chr_03	21471350	21474908	0.03262	0.0335	0.04436	0.0561331	0.26973	0.312354
MgIM767.03G093000.v1.1	Chr_03	21485777	21487838	0.01961	0.0405	0.03804	0.0489816	0.0770341	0.30303
MgIM767.03G093100.v1.1	Chr_03	21490140	21496335	0.0061	0.05501	0.00275	0.00796213	0.0976801	0.002442
MgIM767.03G093200.v1.1	Chr_03	21496629	21499407	0.00684	0.01352	0.00702	0.0132742	0.014652	0.00632701
MgIM767.03G093500.v1.1	Chr_03	21503861	21507669	0.02421	0.01663	0.03337	0.0224906	0.025641	0.044178
MgIM767.03G093600.v1.1	Chr_03	21508220	21511192	0.02269	0.03277	0.03245	0.0235826	0.3219	0.044955
MgIM767.03G093900.v1.1	Chr_03	21522548	21523897	0.03544	0.02296	0.02973	0.038107	0.190809	0.15651
MgIM767.03G094400.v1.1	Chr_03	21548148	21550785	0.0018	0.00476	0.00565	0.00412771	0.038184	0.016428
MgIM767.03G094500.v1.1	Chr_03	21554738	21560229	0.03106	0.02984	0.02739	0.0486364	0.319014	0.026196
MgIM767.03G094700.v1.1	Chr_03	21567918	21572252	0.03245	0.0144	0.02648	0.0962707	0.0643801	0.0573871
MgIM767.03G094900.v1.1	Chr_03	21575834	21577663	0.02468	0.01475	0.01667	0.0224044	0.048285	0.012876
MgIM767.03G095200.v1.1	Chr_03	21582880	21586718	0.00652	0.02464	0.01818	0.0114324	0.201909	0.015096
MgIM767.03G095300.v1.1	Chr_03	21586657	21588576	0.02392	0.02389	0.00666	0.0244792	0.226884	0.00910201
MgIM767.03G095500.v1.1	Chr_03	21594163	21595433	0.02067	0.0356	0.03797	0.0267506	0.180153	0.048729
MgIM767.03G095700.v1.1	Chr_03	21602367	21605079	0.03353	0.05924	0.02674	0.0670025	0.0784771	0.238206
MgIM767.03G095800.v1.1	Chr_03	21606345	21613231	0.02071	0.02634	0.04482	0.0360744	0.22089	0.0760351
MgIM767.03G095900.v1.1	Chr_03	21616837	21622848	0.01764	0.01553	0.01323	0.025597	0.545566	0.0543901
MgIM767.03G096200.v1.1	Chr_03	21628313	21631663	0.02627	0.03452	0.04125	0.0301071	0.380508	0.116772
MgIM767.03G096300.v1.1	Chr_03	21634236	21635519	0.01514	0.00663	0.04035	0.0156629	0.574093	0.0501721
MgIM767.03G096400.v1.1	Chr_03	21638189	21642143	0.00373	0.01816	0.01636	0.00424217	0.0904651	0.019314
MgIM767.03G096500.v1.1	Chr_03	21642149	21644016	0.0205	0.05037	0.00431	0.0286105	0.0899101	0.00743701
MgIM767.03G096600.v1.1	Chr_03	21644442	21647583	0.01151	0.04975	0.0095	0.0247542	0.0640471	0.011877
MgIM767.03G096700.v1.1	Chr_03	21647262	21648555	0.01034	0.01134	0.00619	0.0172591	0.016317	0.00521701
MgIM767.03G096800.v1.1	Chr_03	21648725	21656348	0.01322	0.03838	0.01305	0.0210738	0.151737	0.013209
MgIM767.03G096900.v1.1	Chr_03	21658366	21663200	0.01243	0.03266	0.05579	0.0116282	0.0707071	0.238095
MgIM767.03G097100.v1.1	Chr_03	21679051	21685135	0.01506	0.04677	0.01698	0.025436	0.247308	0.019869
MgIM767.03G097200.v1.1	Chr_03	21685542	21688590	0.01454	0.01006	0.01092	0.0182209	0.011988	0.017649
MgIM767.03G097300.v1.1	Chr_03	21687791	21693469	0.0089	0.01479	0.03243	0.00982176	0.025308	0.039294
MgIM767.03G097600.v1.1	Chr_03	21701929	21707435	0.00851	0.00869	0.01394	0.00621431	0.0598291	0.018981
MgIM767.03G097900.v1.1	Chr_03	21714346	21716490	0.01614	0.00684	0.02214	0.0223776	0.384282	0.139971
MgIM767.03G098000.v1.1	Chr_03	21719718	21722829	0.02165	0.0665	0.03158	0.0653385	0.226995	0.533245
MgIM767.03G098100.v1.1	Chr_03	21726765	21730696	0.02158	0.05246	0.0252	0.0956539	0.0694861	0.122877
MgIM767.03G098300.v1.1	Chr_03	21740615	21743726	0.0175	0.04855	0.02398	0.0215296	0.14652	0.025863
MgIM767.03G098800.v1.1	Chr_03	21786556	21790277	0.03356	0.03545	0.02964	0.133889	0.76801	0.031524
MgIM767.03G099000.v1.1	Chr_03	21794958	21797975	0.02499	0.02531	0.03045	0.0706502	0.290487	0.50605
MgIM767.03G099300.v1.1	Chr_03	21810879	21814263	0.03316	0.03998	0.03044	0.0876744	0.0580531	0.190143
MgIM767.03G099400.v1.1	Chr_03	21814612	21817454	0.02359	0.03016	0.04016	0.0358385	0.453102	0.0651571
MgIM767.03G099800.v1.1	Chr_03	21835583	21840840	0.01469	0.0239	0.01926	0.0280208	0.100455	0.0895771
MgIM767.03G099900.v1.1	Chr_03	21841537	21845221	0.00093	0.01805	0.00083	0.114187	0.04995	0.111555
MgIM767.03G100000.v1.1	Chr_03	21856769	21860200	0.01492	0.00687	0.0113	0.0120111	0.019425	0.010878
MgIM767.03G100100.v1.1	Chr_03	21860201	21863824	0.01423	0.01758	0.01057	0.0341244	0.0944611	0.010323
MgIM767.03G100300.v1.1	Chr_03	21876562	21882143	0.01789	0.00824	0.01505	0.0419404	0.744478	0.106005
MgIM767.03G100500.v1.1	Chr_03	21884636	21886757	0.02657	0.04351	0.00557	0.0603205	0.136752	0.00632701
MgIM767.03G100600.v1.1	Chr_03	21887746	21891046	0.02435	0.04351	0.01645	0.0312027	0.136752	0.032079
MgIM767.03G100700.v1.1	Chr_03	21891233	21892259	0.01702	0.02094	0.01516	0.0302932	0.124098	0.026973
MgIM767.03G100800.v1.1	Chr_03	21892441	21894112	0.01888	0.02216	0.02922	0.0814726	0.041292	0.0507271
MgIM767.03G100900.v1.1	Chr_03	21894058	21897472	0.02177	0.01685	0.01839	0.0451928	0.024864	0.0594961
MgIM767.03G101200.v1.1	Chr_03	21902768	21906674	0.0217	0.05224	0.01712	0.0284674	0.117993	0.018093
MgIM767.03G101300.v1.1	Chr_03	21907301	21921599	0.0113	0.00862	0.03602	0.0796481	0.720613	0.100455
[truncated: 10,990 more rows]
