# Supplementary material for: The quantitative genetics of gene expression in Mimulus guttatus
Source: PLoS Genet. 2024 Apr 11;20(4):e1011072. doi: 10.1371/journal.pgen.1011072 (PMC11060551; doi:10.1371/journal.pgen.1011072)
Supplement: S3 Table — The color coding (green for r2, blue for [a], pink for HE) identifies the standard deviation among replicate simulations for each model for the non-zero genetic parameters in each simulation case. Since the estimators are (nearly) unbiased, the standard deviation estimates the root mean square error. For cis genetic effects, the error is smaller for blue than green and both are much smaller than pink. For trans genetic effects, the error is the same for green and blue (the estimators are the same) but again much smaller than for pink. (XLSX) [file pgen.1011072.s003.xlsx]

## Sheet: Sheet1
Supplemental Table 3
Simulations with cis alleles sampled from a normal distribution with Vg(cis) specified. The color coding (green for r2, blue for [a], pink for HE) idendifies the standard deviation among replicate simulations for each model for the non-zero genetic parameters in each simulation case. Since the estimators are (nearly) unbiased, the standard deviation estimates the root mean square error. For cis g…
Estimation Method	Parameter>>	Ve	Vg(cis)	Vg(trans)
No genetic variation	True Value>>	1	0	0
ML_with_Vg[r2]	Mean	0.997391	-0.00300756	0.00478827
	StDev	0.0355359	0.00783184	0.00867371
ML_with_Vg[a]	Mean	0.997391	-0.0021207	0.00478827
	StDev	0.0355359	0.00550718	0.00867371
HE regression	Mean	1.00014	3.31328e-05	-5.15062e-06
	StDev	0.035372	0.00261994	0.00491725
Cis genetic variation (strong effect)	True Value>>	1	1	0
ML_with_Vg[r2]	Mean	0.996912	0.948643	0.00486544
	StDev	0.035939	0.588803	0.0085952
ML_with_Vg[a]	Mean	0.996912	0.995952	0.00486544
	StDev	0.035939	0.505684	0.0085952
HE regression	Mean	0.993693	0.961336	0.0418837
	StDev	0.230133	1.06573	0.866497
Trans genetic variation (strong effect)	True Value>>	1	0	1
ML_with_Vg[r2]	Mean	1.00092	-0.000247827	0.997926
	StDev	0.0422315	0.0261751	0.146029
ML_with_Vg[a]	Mean	1.00092	0.0268706	0.997926
	StDev	0.0422315	0.0311169	0.146029
HE regression	Mean	1.00271	-9.08128e-05	0.996671
	StDev	0.223808	0.0647817	0.506711
Cis and Trans variation (strong effect)	True Value>>	1	1	1
ML_with_Vg[r2]	Mean	1.00033	0.972952	0.999194
	StDev	0.0422702	0.571458	0.146519
ML_with_Vg[a]	Mean	1.00033	1.03416	0.999194
	StDev	0.0422702	0.533531	0.146519
HE regression	Mean	0.98345	0.949305	1.07223
	StDev	0.451688	1.10346	1.14808
Cis genetic variation (weak effect)	True Value>>	1	0.1	0
ML_with_Vg[r2]	Mean	0.998037	0.0987848	0.00508661
	StDev	0.035336	0.0765445	0.0088563
ML_with_Vg[a]	Mean	0.998037	0.0977161	0.00508661
	StDev	0.035336	0.0551323	0.0088563
HE regression	Mean	1.00022	0.0971154	0.00408833
	StDev	0.0433738	0.105105	0.0872429
Trans genetic variation (weak effect)	True Value>>	1	0	0.1
ML_with_Vg[r2]	Mean	0.999885	-6.97579e-05	0.100399
	StDev	0.0380379	0.0150542	0.0388742
ML_with_Vg[a]	Mean	0.999885	-6.97579e-05	0.100399
	StDev	0.0380379	0.0150542	0.0388742
HE regression	Mean	1.00054	-3.84236e-05	0.0990422
	StDev	0.0443178	0.0097553	0.0548061
Cis and Trans variation (weak effect)	True Value>>	1	0.1	0.1
ML_with_Vg[r2]	Mean	0.999489	0.0965765	0.0993949
	StDev	0.037593	0.0808362	0.0381641
ML_with_Vg[a]	Mean	0.999489	0.102343	0.0993949
	StDev	0.037593	0.0622867	0.0381641
HE regression	Mean	0.997362	0.0960376	0.10582
	StDev	0.0605143	0.11665	0.123744
