# Supplementary material for: The quantitative genetics of gene expression in Mimulus guttatus
Source: PLoS Genet. 2024 Apr 11;20(4):e1011072. doi: 10.1371/journal.pgen.1011072 (PMC11060551; doi:10.1371/journal.pgen.1011072)
Supplement: S4 Table — “Number of alleles (cis eQTL)” and “Heterozygosity at cis eQTL” are derived from the allele partitioning method applied to each gene. LRT1 and LRT2 are the likelihood ratio statistics testing for additive and dominance effects, respectively. The p-value and q-value (FDR) is reported for each test. The last three columns report the variance component estimates for the LRT1 model fit: Ve, Vg_trans, and Vg_cis. (XLSX) [file pgen.1011072.s004.xlsx]

## Sheet: Sheet1
Supplemental Table 4
gene(new_name)	Chrom	gene_start	gene_end	Number of alleles (cis eQTL)	Heterozygosity at cis eQTL	LRT1	pvalue_LRT1	Qvalue_LRT1	LRT2	pvalue_LRT2	Qvalue_LRT2	Ve	Vg_trans	Vg_cis
MgIM767.01G000300.v1.1	Chr_01	47990	55756	2	0.48	47.28	3.48036e-07	6.87339e-07	1.06	0.999286	0.999363	0.886034	0.0536879	0.0385553
MgIM767.01G000400.v1.1	Chr_01	55931	62851	2	0.48	23.36	0.00543649	0.00693552	10.04	0.347257	0.531693	0.878726	0.115846	0.0218522
MgIM767.01G000600.v1.1	Chr_01	67929	68795	3	0.46	111.78	0	0	28.78	0.000705784	0.0101059	0.842889	0.0139796	0.00244762
MgIM767.01G000700.v1.1	Chr_01	69084	71965	3	0.66	18.46	0.0301966	0.0351811	11.54	0.240501	0.433563	0.950641	0.0277394	0.00965559
MgIM767.01G000800.v1.1	Chr_01	72773	87096	3	0.62	54.7	1.38925e-08	3.1204e-08	12.52	0.185555	0.376003	0.88873	0.039607	0.0218069
MgIM767.01G000900.v1.1	Chr_01	88124	91368	2	0.32	35.18	5.53806e-05	8.8303e-05	10.8	0.289667	0.482854	0.901298	0.0552229	0.0773714
MgIM767.01G001100.v1.1	Chr_01	92767	99259	4	0.64	76.66	7.42406e-13	2.4038e-12	14.38	0.109435	0.274053	0.873906	0.0416545	0.0609231
MgIM767.01G001200.v1.1	Chr_01	99422	101848	4	0.74	97.38	0	0	3.72	0.928857	0.949772	0.916496	9.16496e-06	0.0719095
MgIM767.01G001300.v1.1	Chr_01	102073	103984	2	0.48	14.28	0.112708	0.122581	5.36	0.801865	0.866231	0.916372	0.0487874	0.0150889
MgIM767.01G001500.v1.1	Chr_01	107582	109419	4	0.58	74.5	1.98352e-12	6.20873e-12	11.2	0.262249	0.456178	0.780265	0.0980567	0.101212
MgIM767.01G001600.v1.1	Chr_01	110929	114460	3	0.54	43.46	1.77444e-06	3.27618e-06	4.86	0.846338	0.89667	0.918638	0.0601547	0.0862582
MgIM767.01G001700.v1.1	Chr_01	114642	117982	2	0.42	30.08	0.00042518	0.000618968	10.52	0.310049	0.501196	0.924201	0.0577178	0.025558
MgIM767.01G001800.v1.1	Chr_01	118121	120490	3	0.54	78.12	3.81473e-13	1.25709e-12	18.62	0.028625	0.123629	0.866539	0.0167415	0.0815458
MgIM767.01G001900.v1.1	Chr_01	120467	122968	3	0.62	59.26	1.86128e-09	4.50643e-09	11.94	0.216713	0.408543	0.874226	0.022588	0.0462295
MgIM767.01G002000.v1.1	Chr_01	123272	127804	3	0.66	43.42	1.80474e-06	3.32835e-06	5.04	0.830808	0.886946	0.921788	0.0483224	0.040242
MgIM767.01G002100.v1.1	Chr_01	128753	131581	4	0.74	121.16	0	0	18.68	0.0280555	0.122063	0.866399	0.0101726	0.0933168
MgIM767.01G002300.v1.1	Chr_01	134811	138404	4	0.66	77.6	4.83724e-13	1.582e-12	16.2	0.0628207	0.197782	0.802856	0.0332312	0.137814
MgIM767.01G002400.v1.1	Chr_01	138585	140499	3	0.62	78	4.03011e-13	1.32537e-12	12.56	0.183547	0.373508	0.897619	0.026976	0.0197353
MgIM767.01G002500.v1.1	Chr_01	140727	144209	3	0.66	138.66	0	0	7.84	0.550347	0.691101	0.777103	7.77103e-06	0.314795
MgIM767.01G002800.v1.1	Chr_01	151216	154778	3	0.46	21.64	0.0100927	0.0124476	28.3	0.000849745	0.0115678	0.929384	0.0245199	0.0167534
MgIM767.01G003000.v1.1	Chr_01	157892	166132	3	0.66	24.24	0.00393757	0.00511373	3.72	0.928857	0.949772	0.96069	0.0194919	0.0200546
MgIM767.01G003100.v1.1	Chr_01	173250	175894	3	0.62	41.1	4.79661e-06	8.49034e-06	21.48	0.0106815	0.0655579	0.831036	0.0608055	0.0191974
MgIM767.01G003200.v1.1	Chr_01	176816	177596	3	0.66	74.84	1.69953e-12	5.34038e-12	22	0.00887898	0.0584446	0.743998	0.0815793	0.0441042
MgIM767.01G003300.v1.1	Chr_01	178093	184262	3	0.64	36.78	2.88066e-05	4.73319e-05	9.9	0.358641	0.541905	0.968431	9.68431e-06	0.0386154
MgIM767.01G003400.v1.1	Chr_01	184521	188081	5	0.76	136.36	0	0	30.82	0.000317829	0.00548889	0.696168	0.142055	0.31659
MgIM767.01G003500.v1.1	Chr_01	187861	191139	2	0.5	20.76	0.0137598	0.0166789	8.38	0.496351	0.651056	0.746056	0.0743804	0.0142736
MgIM767.01G003600.v1.1	Chr_01	192438	193401	3	0.58	30.84	0.000315332	0.000464679	10.8	0.289667	0.482854	0.790208	0.0837574	0.0409305
MgIM767.01G003700.v1.1	Chr_01	193711	196670	4	0.7	94.38	2.22045e-16	9.42076e-16	15.42	0.0800267	0.230037	0.831502	0.0179989	0.186834
MgIM767.01G003900.v1.1	Chr_01	200713	205045	4	0.66	56.4	6.58251e-09	1.5271e-08	9.88	0.360287	0.542498	0.863172	0.0672069	0.140884
MgIM767.01G004000.v1.1	Chr_01	205299	207862	5	0.74	319.98	0	0	26.14	0.00193795	0.0213998	0.532154	0.0117435	0.551982
MgIM767.01G004100.v1.1	Chr_01	207804	209512	3	0.64	22.26	0.00809049	0.010104	11.28	0.257004	0.451163	0.889319	0.0563323	0.0335277
MgIM767.01G004200.v1.1	Chr_01	210696	212681	3	0.58	36.32	3.47834e-05	5.67075e-05	7.62	0.572847	0.708462	0.906509	0.0535736	0.0625664
MgIM767.01G004400.v1.1	Chr_01	216635	220040	3	0.62	27.26	0.00126672	0.00174954	5.54	0.784927	0.855619	0.913282	0.0579148	0.0436708
MgIM767.01G004500.v1.1	Chr_01	220596	223278	6	0.8	156.44	0	0	7.62	0.572847	0.708462	0.775079	0.00918161	0.30233
MgIM767.01G004600.v1.1	Chr_01	230067	233552	4	0.72	155.24	0	0	4.42	0.881662	0.918584	0.693876	0.0230207	0.131782
MgIM767.01G004700.v1.1	Chr_01	233589	237563	4	0.7	57.6	3.87828e-09	9.16934e-09	17.16	0.0462686	0.16517	0.848451	0.0460548	0.0601996
MgIM767.01G004800.v1.1	Chr_01	239371	241656	3	0.46	54.84	1.30652e-08	2.94221e-08	2.88	0.968863	0.977823	0.901117	0.0180855	0.00440032
MgIM767.01G005000.v1.1	Chr_01	243710	248899	2	0.32	13.02	0.161703	0.172743	8.28	0.506194	0.658316	0.88464	0.103079	0.00410738
MgIM767.01G005300.v1.1	Chr_01	255324	256899	3	0.46	89.58	1.9984e-15	7.90053e-15	29.56	0.000521091	0.0080373	0.69787	0.050893	0.174693
MgIM767.01G005500.v1.1	Chr_01	260353	262851	4	0.74	85.96	1.04361e-14	3.90362e-14	17.86	0.036833	0.143433	0.778485	0.0349293	0.0891967
MgIM767.01G005900.v1.1	Chr_01	280248	281462	2	0.42	12.76	0.17377	0.185086	21.14	0.0120431	0.0706431	0.930992	0.0491778	0.00449106
MgIM767.01G006200.v1.1	Chr_01	292091	294044	3	0.66	56.34	6.75869e-09	1.56713e-08	10.46	0.314544	0.505254	0.884189	0.0173158	0.101975
MgIM767.01G006300.v1.1	Chr_01	294613	299990	3	0.64	63.78	2.49021e-10	6.47454e-10	21.12	0.0121281	0.0709815	0.911054	0.0459379	0.0332356
MgIM767.01G006400.v1.1	Chr_01	300805	304430	3	0.58	21.98	0.00894258	0.0111041	2.14	0.989055	0.991728	0.865961	0.0707728	0.0290396
MgIM767.01G006600.v1.1	Chr_01	316241	317369	3	0.66	49.2	1.5225e-07	3.11184e-07	21.92	0.00913601	0.0594733	0.865787	0.0318456	0.0761423
MgIM767.01G006700.v1.1	Chr_01	317741	334464	2	0.42	11	0.275709	0.287832	13.8	0.12962	0.303802	0.945381	0.0541115	0.00779388
MgIM767.01G006900.v1.1	Chr_01	342675	344280	2	0.48	25.26	0.00269664	0.00358237	15.3	0.0830183	0.234586	0.817506	0.135514	0.0339952
MgIM767.01G007000.v1.1	Chr_01	344366	351135	3	0.66	19.3	0.0227595	0.0268731	14.28	0.112708	0.27886	0.916793	0.0551234	0.0213655
MgIM767.01G007100.v1.1	Chr_01	353070	361954	2	0.18	21.6	0.0102369	0.0126148	17.3	0.0442201	0.16091	0.643013	0.172301	0.0260894
MgIM767.01G007300.v1.1	Chr_01	364283	368705	3	0.62	14.46	0.106877	0.116738	5.84	0.755819	0.836029	0.962889	0.0305335	0.013292
MgIM767.01G007400.v1.1	Chr_01	378970	380915	3	0.62	15.72	0.072964	0.0812052	18.48	0.0299959	0.127348	0.895236	0.0552663	0.0137063
MgIM767.01G007500.v1.1	Chr_01	381059	383999	3	0.62	148.7	0	0	18.62	0.028625	0.123629	0.635075	0.0306628	0.234858
MgIM767.01G007600.v1.1	Chr_01	383478	389576	2	0.48	34.64	6.8953e-05	0.000109127	19.88	0.0186676	0.0929585	0.936299	0.035496	0.0176306
MgIM767.01G007700.v1.1	Chr_01	398657	403095	5	0.68	230.76	0	0	37.08	2.54671e-05	0.000683349	0.578834	0.0183085	0.451403
MgIM767.01G007800.v1.1	Chr_01	407038	409039	5	0.76	78.86	2.72116e-13	9.07774e-13	11.74	0.228367	0.42086	0.865002	8.65002e-06	0.146275
MgIM767.01G007900.v1.1	Chr_01	410353	417815	2	0.48	23.1	0.0059756	0.00757862	10.88	0.284024	0.477183	0.978494	0.00985645	0.00437878
MgIM767.01G008000.v1.1	Chr_01	417241	419077	2	0.48	11.32	0.254411	0.266519	11.72	0.229559	0.421799	0.923865	0.0465527	0.00919662
MgIM767.01G008100.v1.1	Chr_01	419497	423404	4	0.7	105.28	0	0	14.1	0.118812	0.288306	0.848562	0.022345	0.192391
MgIM767.01G008200.v1.1	Chr_01	426941	429652	3	0.58	39.08	1.11441e-05	1.90358e-05	16.12	0.0644176	0.200573	0.77539	0.135165	0.0843071
MgIM767.01G008600.v1.1	Chr_01	444465	445980	3	0.62	20.16	0.0169503	0.0203469	17.82	0.0373202	0.14468	0.877557	0.0726668	0.0329744
MgIM767.01G008900.v1.1	Chr_01	454089	455973	4	0.58	74.58	1.91269e-12	5.99424e-12	12.8	0.171867	0.359542	0.909151	9.09151e-06	0.109676
MgIM767.01G009000.v1.1	Chr_01	457326	458516	3	0.54	37.7	1.97292e-05	3.29081e-05	21.02	0.0125619	0.0725719	0.846048	0.0269202	0.0439366
MgIM767.01G009300.v1.1	Chr_01	463588	465561	2	0.42	10.2	0.334538	0.346657	21.12	0.0121281	0.0709815	0.872062	0.0721848	0.000526534
MgIM767.01G009600.v1.1	Chr_01	469420	470082	3	0.46	55.64	9.19548e-09	2.10398e-08	25.2	0.00275773	0.0270503	0.772945	0.15231	0.103194
MgIM767.01G009700.v1.1	Chr_01	470083	473623	3	0.34	41.32	4.37378e-06	7.77156e-06	7.32	0.603841	0.732015	0.912095	0.04876	0.062525
MgIM767.01G009800.v1.1	Chr_01	475144	476309	2	0.18	7.52	0.583145	0.592312	14.4	0.108791	0.273282	0.870713	0.0784538	-0.00631433
MgIM767.01G009900.v1.1	Chr_01	476769	479003	5	0.74	200.14	0	0	12.26	0.199045	0.39013	0.653326	0.0320756	0.356016
MgIM767.01G010000.v1.1	Chr_01	478781	480235	2	0.5	40.72	5.62428e-06	9.89468e-06	6.7	0.668321	0.776341	0.931101	0.0141352	0.0298117
MgIM767.01G010100.v1.1	Chr_01	480527	486136	2	0.32	13.8	0.12962	0.140129	8.34	0.500279	0.654028	0.902332	0.0684818	0.00955399
MgIM767.01G010200.v1.1	Chr_01	486079	489446	5	0.78	101.34	0	0	14.32	0.111389	0.276863	0.717996	0.0483527	0.185848
MgIM767.01G010300.v1.1	Chr_01	491511	493627	3	0.58	26.4	0.0017566	0.0023878	21.84	0.00940013	0.0607059	0.876459	0.0340759	0.0310862
MgIM767.01G010400.v1.1	Chr_01	493861	496929	3	0.66	63.34	3.03112e-10	7.82297e-10	9.42	0.399442	0.574734	0.74292	0.0973932	0.140448
MgIM767.01G010500.v1.1	Chr_01	497424	502268	4	0.74	117.22	0	0	12.22	0.201189	0.392083	0.800005	0.057622	0.0849734
MgIM767.01G010600.v1.1	Chr_01	514112	518060	3	0.62	101.66	0	0	8.7	0.465415	0.626682	0.85455	0.0478715	0.0901945
MgIM767.01G010800.v1.1	Chr_01	526270	530204	3	0.62	42.3	2.89647e-06	5.2325e-06	13.56	0.13886	0.316994	0.940253	0.00745121	0.0252553
MgIM767.01G010900.v1.1	Chr_01	530416	534037	3	0.56	57.76	3.61375e-09	8.56576e-09	6.64	0.674543	0.780357	0.944916	9.44916e-06	0.0580477
MgIM767.01G011100.v1.1	Chr_01	541475	544788	4	0.66	47	3.92466e-07	7.72032e-07	14.98	0.0914868	0.246963	0.880229	0.0528164	0.0677818
MgIM767.01G011800.v1.1	Chr_01	555217	557483	4	0.7	43.5	1.74464e-06	3.22436e-06	14.46	0.106877	0.270568	0.95401	9.5401e-06	0.0489709
MgIM767.01G012000.v1.1	Chr_01	558382	559262	5	0.76	102.4	0	0	17.72	0.0385646	0.147696	0.771783	0.0566782	0.172801
MgIM767.01G012200.v1.1	Chr_01	562600	565083	3	0.58	80.62	1.2168e-13	4.18835e-13	19.8	0.0191876	0.0945331	0.734015	0.096109	0.172548
MgIM767.01G012300.v1.1	Chr_01	567092	569358	3	0.58	67.96	3.81939e-11	1.06466e-10	32.98	0.000134627	0.00274474	0.908528	0.0417697	0.0220102
MgIM767.01G012400.v1.1	Chr_01	569199	571537	4	0.74	52.38	3.83066e-08	8.26118e-08	22.38	0.00774958	0.0539356	0.753312	0.0265586	0.0810086
MgIM767.01G012600.v1.1	Chr_01	601029	601924	2	0.48	24.32	0.00382306	0.00497247	22.38	0.00774958	0.0539356	0.872458	0.0872215	0.015675
MgIM767.01G012700.v1.1	Chr_01	605999	609150	4	0.7	84.44	2.10942e-14	7.70174e-14	6.86	0.651693	0.764823	0.776311	0.0281911	0.133685
MgIM767.01G012800.v1.1	Chr_01	610521	612254	3	0.54	37.12	2.50517e-05	4.13821e-05	13.2	0.153763	0.336522	0.947014	0.0173134	0.0262203
MgIM767.01G012900.v1.1	Chr_01	612150	614640	4	0.64	141.3	0	0	5.88	0.751866	0.833147	0.796287	0.0225676	0.25008
MgIM767.01G013000.v1.1	Chr_01	615987	617845	3	0.66	134.34	0	0	5.32	0.805569	0.868858	0.498401	0.171445	0.133904
MgIM767.01G013500.v1.1	Chr_01	632590	638005	5	0.72	181.2	0	0	24.22	0.00396672	0.034761	0.682109	0.0307377	0.341844
MgIM767.01G013600.v1.1	Chr_01	638637	645721	2	0.5	23.32	0.00551627	0.00702627	12.48	0.187581	0.377927	0.918579	0.0453335	0.00808899
MgIM767.01G013700.v1.1	Chr_01	645776	648577	2	0.48	12.96	0.164425	0.175506	17.08	0.0474778	0.167371	0.918909	0.0520795	-0.00201755
MgIM767.01G013800.v1.1	Chr_01	650228	653926	4	0.74	193.16	0	0	12.14	0.205531	0.396971	0.638231	0.0309048	0.119744
MgIM767.01G013900.v1.1	Chr_01	654494	661379	3	0.34	53.12	2.77369e-08	6.07043e-08	10.46	0.314544	0.505254	0.909864	0.0211971	0.0093363
MgIM767.01G014100.v1.1	Chr_01	669113	671987	3	0.64	41.16	4.67744e-06	8.2907e-06	13.88	0.126658	0.299021	0.882367	0.0915488	0.0815644
MgIM767.01G014200.v1.1	Chr_01	672283	675768	3	0.58	54	1.88783e-08	4.18883e-08	17.26	0.0447967	0.16219	0.806838	0.0753553	0.0841891
MgIM767.01G014500.v1.1	Chr_01	692037	697339	3	0.58	75.24	1.41687e-12	4.48254e-12	10.34	0.323668	0.512619	0.790467	0.108529	0.120213
MgIM767.01G014700.v1.1	Chr_01	705168	708635	4	0.7	313.28	0	0	163.26	0	0	0.44441	0.0160707	0.446227
MgIM767.01G014800.v1.1	Chr_01	708528	712780	3	0.66	103.64	0	0	6.42	0.697257	0.796559	0.791369	0.0485832	0.116015
MgIM767.01G015000.v1.1	Chr_01	717133	719290	2	0.42	42.6	2.55228e-06	4.63328e-06	16.58	0.055714	0.183458	0.931099	0.0194295	0.00523654
MgIM767.01G015200.v1.1	Chr_01	721985	724866	6	0.8	222.62	0	0	10.64	0.301194	0.493329	0.660771	0.00414362	0.513147
MgIM767.01G015300.v1.1	Chr_01	727032	728936	4	0.7	183.52	0	0	20.36	0.0158161	0.0837018	0.702472	0.01646	0.15459
MgIM767.01G015400.v1.1	Chr_01	729165	732523	4	0.66	107.1	0	0	9.56	0.387264	0.564404	0.885832	8.85832e-06	0.0989214
MgIM767.01G015500.v1.1	Chr_01	733673	737278	2	0.5	29.42	0.000550338	0.000791324	11.3	0.255705	0.449917	0.759721	0.115537	0.0270694
MgIM767.01G015600.v1.1	Chr_01	738301	743479	4	0.66	122.3	0	0	26.12	0.00195263	0.0213998	0.816726	0.038525	0.130804
MgIM767.01G015700.v1.1	Chr_01	743971	744168	3	0.64	47.84	2.73605e-07	5.4599e-07	20.36	0.0158161	0.0837018	0.871167	0.0655238	0.0817903
MgIM767.01G016000.v1.1	Chr_01	753091	756913	4	0.74	138.64	0	0	10.7	0.296834	0.489398	0.696817	0.05445	0.26593
MgIM767.01G016100.v1.1	Chr_01	757575	764126	2	0.5	63.36	3.00417e-10	7.75649e-10	17.76	0.0380623	0.146594	0.757047	0.118017	0.0765474
MgIM767.01G016200.v1.1	Chr_01	764045	768683	4	0.7	42.98	2.1739e-06	3.97249e-06	11.96	0.215574	0.407816	0.875036	0.0828428	0.070339
MgIM767.01G016300.v1.1	Chr_01	769402	772949	3	0.54	40.94	5.12929e-06	9.05206e-06	8.94	0.442831	0.608834	0.902411	0.0611993	0.0742814
MgIM767.01G016500.v1.1	Chr_01	778806	780313	4	0.7	181.78	0	0	92.8	4.44089e-16	5.44093e-14	0.579727	0.0870574	0.223055
MgIM767.01G016600.v1.1	Chr_01	786565	799021	2	0.32	16.5	0.0571465	0.0644517	20.12	0.0171861	0.0882547	0.964843	0.0253084	0.000770114
MgIM767.01G016700.v1.1	Chr_01	809244	813049	4	0.7	95.78	1.11022e-16	4.76959e-16	16.46	0.0578752	0.188047	0.833701	0.0605885	0.180706
MgIM767.01G016800.v1.1	Chr_01	816943	831485	3	0.62	19.5	0.0212617	0.0251755	20.06	0.0175457	0.0893593	0.923727	0.0319262	0.0136524
MgIM767.01G016900.v1.1	Chr_01	834293	835649	3	0.58	33.32	0.000117457	0.000181294	4.48	0.877083	0.916017	0.882728	0.021608	0.0248001
MgIM767.01G017000.v1.1	Chr_01	836153	846852	3	0.54	64.72	1.63544e-10	4.32486e-10	12.72	0.175691	0.363907	0.842819	0.0470398	0.0927371
MgIM767.01G017100.v1.1	Chr_01	848200	851039	4	0.66	51.38	5.91985e-08	1.25173e-07	7.86	0.548314	0.689547	0.91607	0.0152754	0.0786667
MgIM767.01G017400.v1.1	Chr_01	854811	859463	4	0.66	140.4	0	0	11.26	0.258307	0.452047	0.734504	0.0469802	0.215763
MgIM767.01G017800.v1.1	Chr_01	866998	872509	3	0.46	155.58	0	0	7.58	0.576961	0.711586	0.769866	7.69866e-06	0.231149
MgIM767.01G018100.v1.1	Chr_01	877808	880777	4	0.64	182.78	0	0	30.26	0.000396189	0.00651305	0.611535	0.0279372	0.30715
MgIM767.01G018200.v1.1	Chr_01	881980	883919	4	0.72	95.46	1.11022e-16	4.76959e-16	22.72	0.00685674	0.0494989	0.789386	0.0315518	0.0799139
MgIM767.01G018300.v1.1	Chr_01	885892	889589	3	0.56	34.88	6.25581e-05	9.92477e-05	11.68	0.231956	0.424284	0.792368	0.113398	0.0626098
MgIM767.01G018400.v1.1	Chr_01	890002	891503	3	0.62	55.32	1.05834e-08	2.40586e-08	13.7	0.133404	0.309766	0.776222	0.0359315	0.0485458
MgIM767.01G018500.v1.1	Chr_01	893260	898261	5	0.78	259.94	0	0	38.36	1.50206e-05	0.000429675	0.434476	0.0436895	0.342511
MgIM767.01G018600.v1.1	Chr_01	902571	905501	4	0.7	292.74	0	0	11.78	0.225998	0.418037	0.595528	0.0178751	0.482628
MgIM767.01G018900.v1.1	Chr_01	914600	923726	2	0.32	16.24	0.0620358	0.0696635	15.12	0.0876921	0.241028	0.894555	0.0673358	0.012943
MgIM767.01G019000.v1.1	Chr_01	925117	928660	3	0.62	73.78	2.75058e-12	8.49911e-12	9.24	0.415422	0.587444	0.783555	0.0278306	0.0834568
MgIM767.01G019100.v1.1	Chr_01	935136	936057	4	0.7	119.1	0	0	51.88	4.76274e-08	2.46429e-06	0.616966	0.0290021	0.166806
MgIM767.01G019200.v1.1	Chr_01	938319	942395	3	0.58	36.42	3.3388e-05	5.45284e-05	12.58	0.18255	0.372412	0.939396	0.0324728	-0.00295995
MgIM767.01G019300.v1.1	Chr_01	946618	952420	2	0.5	15.52	0.0776074	0.0861148	15.12	0.0876921	0.241028	0.840984	0.110008	0.0192658
MgIM767.01G019500.v1.1	Chr_01	959553	961417	3	0.56	77.6	4.83724e-13	1.582e-12	16.6	0.0553611	0.182898	0.899693	0.0280227	0.0199959
MgIM767.01G019700.v1.1	Chr_01	966960	969376	3	0.66	18.64	0.028434	0.0332049	24.36	0.00376701	0.0335313	0.916579	0.0593401	0.0221372
MgIM767.01G019900.v1.1	Chr_01	972132	974227	3	0.54	58.22	2.94912e-09	7.04307e-09	61.96	5.60919e-10	3.98068e-08	0.807689	0.169099	0.149019
MgIM767.01G020000.v1.1	Chr_01	974388	979100	4	0.7	105.48	0	0	15.06	0.089301	0.243543	0.809162	0.0530874	0.0513503
MgIM767.01G020100.v1.1	Chr_01	981119	983754	5	0.74	200.48	0	0	9.52	0.390721	0.567784	0.638445	0.0356823	0.431406
MgIM767.01G020400.v1.1	Chr_01	1004935	1006913	4	0.7	49.06	1.61738e-07	3.29127e-07	15.42	0.0800267	0.230037	0.887436	0.0118141	0.06118
MgIM767.01G020500.v1.1	Chr_01	1007579	1010975	4	0.64	106.1	0	0	14.3	0.112047	0.277806	0.808466	0.0278519	0.20306
MgIM767.01G020800.v1.1	Chr_01	1017280	1019499	2	0.48	51.92	4.68053e-08	1.00026e-07	11.1	0.268917	0.462511	0.909514	0.0489384	0.0375936
MgIM767.01G021000.v1.1	Chr_01	1022990	1026073	3	0.66	26.06	0.00199731	0.00269946	6.32	0.707513	0.803399	0.81562	0.106903	0.0537597
MgIM767.01G021400.v1.1	Chr_01	1034164	1035930	4	0.7	78.16	3.74589e-13	1.2366e-12	20.18	0.0168335	0.0872024	0.686294	0.129658	0.146827
MgIM767.01G021600.v1.1	Chr_01	1040730	1042865	2	0.48	24.72	0.00329704	0.00431901	22.7	0.00690641	0.0497468	0.877628	0.0768816	0.0285363
MgIM767.01G021700.v1.1	Chr_01	1043524	1046889	3	0.66	126.82	0	0	26.64	0.00160391	0.0186481	0.628403	0.14717	0.225872
MgIM767.01G021800.v1.1	Chr_01	1047588	1048093	3	0.46	49.6	1.28079e-07	2.63775e-07	10.06	0.34565	0.530484	0.918971	9.18971e-06	0.0722188
MgIM767.01G021900.v1.1	Chr_01	1047903	1050448	4	0.66	53.82	2.04255e-08	4.519e-08	9.74	0.371941	0.552172	0.868099	0.0377258	0.0980812
MgIM767.01G022000.v1.1	Chr_01	1051418	1056548	4	0.66	65.62	1.09275e-10	2.9285e-10	7.94	0.540204	0.684585	0.870643	0.0216363	0.116615
MgIM767.01G022100.v1.1	Chr_01	1059466	1062885	3	0.62	30.26	0.000396189	0.000578775	8.18	0.516113	0.666544	0.964224	0.00517193	0.0190257
MgIM767.01G022200.v1.1	Chr_01	1064341	1067735	4	0.7	273.74	0	0	34.48	7.35695e-05	0.00167036	0.491677	0.0162083	0.32518
MgIM767.01G022400.v1.1	Chr_01	1071127	1077069	3	0.62	83.74	2.90878e-14	1.04934e-13	13.7	0.133404	0.309766	0.923709	9.23709e-06	0.0535678
MgIM767.01G022500.v1.1	Chr_01	1078154	1080134	4	0.74	135.46	0	0	26.26	0.0018521	0.0208073	0.692856	0.0637552	0.264331
MgIM767.01G022600.v1.1	Chr_01	1081011	1083863	3	0.34	78.12	3.81473e-13	1.25709e-12	5.54	0.784927	0.855619	0.929035	9.29035e-06	0.028855
MgIM767.01G022900.v1.1	Chr_01	1090132	1097195	2	0.42	9.52	0.390721	0.402402	5.16	0.820143	0.878957	0.943072	0.0210504	-0.00650725
MgIM767.01G023000.v1.1	Chr_01	1099234	1102739	4	0.64	42.22	2.99577e-06	5.40436e-06	9.16	0.422638	0.593127	0.883898	0.0246768	0.059616
MgIM767.01G023100.v1.1	Chr_01	1103239	1111118	2	0.32	17.48	0.0417088	0.0477118	6.56	0.682823	0.785946	0.962711	0.0156113	0.0068908
MgIM767.01G023200.v1.1	Chr_01	1112029	1124698	3	0.64	15.4	0.0805185	0.0891698	7.52	0.583145	0.716084	0.987427	0.00494	0.00372713
MgIM767.01G023300.v1.1	Chr_01	1125189	1125578	5	0.72	273.08	0	0	111.46	0	0	0.435186	0.0266442	0.0475902
MgIM767.01G023400.v1.1	Chr_01	1125598	1126694	5	0.68	276.12	0	0	77.3	5.54556e-13	5.45608e-11	0.526949	0.0102007	0.0416175
MgIM767.01G023700.v1.1	Chr_01	1164148	1165796	4	0.7	69.76	1.69692e-11	4.8778e-11	8.14	0.520102	0.66963	0.925165	0.0193322	0.0423441
MgIM767.01G023800.v1.1	Chr_01	1165896	1168111	4	0.7	46.54	4.77987e-07	9.33055e-07	12.7	0.176657	0.365385	0.825358	0.0110453	0.0450482
MgIM767.01G023900.v1.1	Chr_01	1179860	1181684	2	0.48	25.26	0.00269664	0.00358237	16.26	0.0616467	0.195222	0.945477	0.0376368	0.0351906
MgIM767.01G024000.v1.1	Chr_01	1187575	1189590	4	0.64	121.14	0	0	40.34	6.59298e-06	0.00020986	0.660762	0.0885913	0.176172
MgIM767.01G024100.v1.1	Chr_01	1193177	1197281	5	0.78	140.82	0	0	14.34	0.110734	0.275922	0.779356	0.0604657	0.328128
MgIM767.01G024200.v1.1	Chr_01	1198684	1201469	4	0.7	107	0	0	15.5	0.078086	0.226716	0.805044	0.02147	0.206251
MgIM767.01G024400.v1.1	Chr_01	1203008	1204977	5	0.74	161.68	0	0	13.22	0.152902	0.335201	0.640008	0.0276715	0.243912
MgIM767.01G024500.v1.1	Chr_01	1205659	1209818	3	0.66	54.34	1.62668e-08	3.63422e-08	13.98	0.123038	0.293732	0.910768	0.0163004	0.0546149
MgIM767.01G024600.v1.1	Chr_01	1210872	1212861	4	0.74	132.58	0	0	3.92	0.916599	0.94206	0.80089	0.012562	0.122244
MgIM767.01G024800.v1.1	Chr_01	1215024	1216834	3	0.62	22.56	0.00726388	0.00913135	29.12	0.000618517	0.00912805	0.906535	0.0235328	0.0192181
MgIM767.01G024900.v1.1	Chr_01	1217786	1218299	2	0.5	42.4	2.77692e-06	5.02351e-06	13.04	0.160805	0.345528	0.886809	0.0723483	0.0593941
MgIM767.01G025000.v1.1	Chr_01	1218377	1222255	3	0.54	11.36	0.251837	0.263908	12.44	0.189625	0.380157	0.961586	0.0229724	-0.00511805
MgIM767.01G025300.v1.1	Chr_01	1237188	1259475	2	0.5	13.02	0.161703	0.172743	12	0.213309	0.405481	0.926603	0.0268827	-0.0101987
MgIM767.01G025600.v1.1	Chr_01	1280495	1283413	3	0.62	22.24	0.00814868	0.0101737	5.38	0.800005	0.864868	0.949751	0.0247251	0.0167684
MgIM767.01G025700.v1.1	Chr_01	1283555	1288327	3	0.46	18.26	0.0322741	0.0374704	11.06	0.271619	0.465003	0.962348	0.0275651	0.016199
MgIM767.01G026400.v1.1	Chr_01	1308570	1315698	2	0.48	13.4	0.145326	0.156199	13.16	0.155499	0.338553	0.942678	0.0489497	-0.00277726
MgIM767.01G026600.v1.1	Chr_01	1320215	1323440	2	0.48	18.2	0.0329228	0.0381758	8.24	0.510153	0.661147	0.969184	0.0245952	-0.00205288
MgIM767.01G026700.v1.1	Chr_01	1323794	1327895	3	0.46	68.6	2.86308e-11	8.07444e-11	5.78	0.761719	0.83998	0.867202	0.0541094	-0.00166791
MgIM767.01G026800.v1.1	Chr_01	1328276	1342874	3	0.58	80.6	1.22791e-13	4.22209e-13	7.52	0.583145	0.716084	0.852362	0.0285564	0.107451
MgIM767.01G027000.v1.1	Chr_01	1346018	1351369	2	0.48	7.96	0.538182	0.548229	11.48	0.244236	0.43702	0.967718	0.0310938	-0.00455915
MgIM767.01G027200.v1.1	Chr_01	1352532	1358147	3	0.66	45.5	7.45553e-07	1.43105e-06	13.06	0.15991	0.344346	0.887439	0.0292323	0.0194584
MgIM767.01G027300.v1.1	Chr_01	1358395	1361904	4	0.72	43.86	1.49779e-06	2.78919e-06	18	0.0351735	0.138929	0.865017	0.0376179	0.087377
MgIM767.01G027500.v1.1	Chr_01	1379048	1384043	3	0.62	17.06	0.0477846	0.0542939	12.1	0.20773	0.399614	0.885807	0.139624	0.022174
MgIM767.01G027700.v1.1	Chr_01	1396268	1399228	3	0.58	59.7	1.5315e-09	3.73302e-09	5.8	0.759756	0.838813	0.939374	0.00679856	0.042798
MgIM767.01G027800.v1.1	Chr_01	1400590	1403763	3	0.64	91.9	6.66134e-16	2.72047e-15	6.68	0.670396	0.777916	0.800507	0.0460698	0.0858899
MgIM767.01G028100.v1.1	Chr_01	1414136	1419695	2	0.5	20.8	0.0135687	0.0164642	13.52	0.140453	0.318782	0.892213	0.0416978	0.0268164
MgIM767.01G028200.v1.1	Chr_01	1420073	1426700	6	0.78	179.06	0	0	5.46	0.792508	0.860057	0.707921	0.0425633	0.411304
MgIM767.01G028600.v1.1	Chr_01	1473031	1475805	3	0.62	57.94	3.33757e-09	7.93428e-09	9.86	0.361938	0.543534	0.913412	0.0224725	0.0703426
MgIM767.01G029300.v1.1	Chr_01	1509609	1511098	5	0.76	192.12	0	0	45.92	6.23154e-07	2.51332e-05	0.559103	0.0464601	0.2933
MgIM767.01G029600.v1.1	Chr_01	1515897	1518148	5	0.76	167.58	0	0	8.34	0.500279	0.654028	0.616825	0.0314135	0.330547
MgIM767.01G029700.v1.1	Chr_01	1518312	1520249	3	0.64	64.2	2.06388e-10	5.41159e-10	29.42	0.000550338	0.00835935	0.821336	0.0337086	0.0897061
MgIM767.01G029800.v1.1	Chr_01	1520303	1526902	2	0.42	48.2	2.34339e-07	4.70671e-07	11.7	0.230755	0.4231	0.923449	0.030043	0.0136678
MgIM767.01G029900.v1.1	Chr_01	1527993	1530915	3	0.64	35.52	4.82235e-05	7.7433e-05	10.3	0.326749	0.514924	0.846793	0.0233808	0.0213717
MgIM767.01G030200.v1.1	Chr_01	1537272	1541817	6	0.8	236.86	0	0	11.58	0.238035	0.430852	0.606825	0.00611783	0.377558
MgIM767.01G030500.v1.1	Chr_01	1556810	1561538	6	0.82	283.16	0	0	15.56	0.0766582	0.224225	0.544921	0.0135435	0.524252
MgIM767.01G030700.v1.1	Chr_01	1567905	1571129	3	0.66	45.8	6.55933e-07	1.26595e-06	14.16	0.116746	0.284783	0.886339	0.0379713	0.0756909
MgIM767.01G030800.v1.1	Chr_01	1575685	1578919	2	0.48	36.8	2.85711e-05	4.69747e-05	10.98	0.277082	0.470449	0.750037	0.0683352	0.0411816
MgIM767.01G030900.v1.1	Chr_01	1579874	1582684	4	0.66	58.36	2.77211e-09	6.63254e-09	12.24	0.200115	0.391341	0.804929	0.0312823	0.100236
MgIM767.01G031000.v1.1	Chr_01	1582598	1586860	3	0.66	11.64	0.234373	0.246382	16.34	0.0601121	0.192285	0.941848	0.0382341	0.00491616
MgIM767.01G031200.v1.1	Chr_01	1591976	1594468	2	0.48	9.42	0.399442	0.411058	29.12	0.000618517	0.00912805	0.922102	0.045961	7.04677e-05
MgIM767.01G031400.v1.1	Chr_01	1605727	1608640	4	0.72	27.4	0.00120073	0.00166299	4.86	0.846338	0.89667	0.94289	0.00710134	0.0278808
MgIM767.01G032400.v1.1	Chr_01	1667203	1669522	2	0.42	11.94	0.216713	0.228761	14.26	0.113372	0.279971	0.981562	0.0061388	-0.0027494
MgIM767.01G032500.v1.1	Chr_01	1670844	1674898	4	0.7	75.08	1.52389e-12	4.81059e-12	12.46	0.188601	0.379099	0.75193	0.143815	0.156243
MgIM767.01G032600.v1.1	Chr_01	1675561	1681185	4	0.64	87.8	4.44089e-15	1.70582e-14	6.22	0.717714	0.810517	0.789388	0.060971	0.134221
MgIM767.01G032900.v1.1	Chr_01	1695288	1697795	4	0.66	79.54	1.99396e-13	6.73312e-13	15.88	0.0694302	0.210086	0.731808	0.0369813	0.0433714
MgIM767.01G033000.v1.1	Chr_01	1698533	1700596	4	0.7	129.84	0	0	11.42	0.248014	0.441228	0.624735	0.0495219	0.269525
MgIM767.01G033100.v1.1	Chr_01	1706835	1708371	2	0.42	31.78	0.000217336	0.000326418	17.62	0.0398471	0.150653	0.882226	0.0358766	0.0368611
MgIM767.01G033300.v1.1	Chr_01	1717196	1719474	1	0	5.5	0.788728	0.793187	18.92	0.0258818	0.115309	0.875435	0.0773804	-0.00924835
MgIM767.01G033500.v1.1	Chr_01	1723986	1726025	4	0.66	78.94	2.62346e-13	8.77436e-13	9.4	0.401199	0.575796	0.748386	0.0569107	0.0649912
MgIM767.01G033800.v1.1	Chr_01	1743825	1746427	2	0.32	85.56	1.26565e-14	4.69362e-14	1.6	0.996335	0.997333	0.895661	0.0116268	0.00588811
MgIM767.01G034100.v1.1	Chr_01	1774944	1777069	2	0.48	24.08	0.00417661	0.0054074	28.62	0.000750904	0.010577	0.82297	0.0951412	0.0304109
MgIM767.01G034200.v1.1	Chr_01	1778538	1781188	2	0.5	39.98	7.66218e-06	1.32998e-05	24.72	0.00329704	0.0306944	0.855661	0.117762	0.0229175
MgIM767.01G034300.v1.1	Chr_01	1784078	1787482	3	0.58	87.18	5.9952e-15	2.28127e-14	8.26	0.508172	0.659369	0.867438	0.0150869	0.0839333
MgIM767.01G034400.v1.1	Chr_01	1788460	1792695	6	0.8	219.72	0	0	7.9	0.544254	0.686369	0.590725	0.0474469	0.49488
MgIM767.01G034700.v1.1	Chr_01	1804679	1808926	2	0.5	20.22	0.0166022	0.0199494	21.62	0.0101646	0.0634955	0.812086	0.146456	0.0056794
MgIM767.01G035000.v1.1	Chr_01	1813389	1814366	4	0.7	95.6	1.11022e-16	4.76959e-16	19.04	0.0248549	0.112275	0.791712	0.0363531	0.161394
MgIM767.01G035100.v1.1	Chr_01	1815804	1817924	3	0.34	24.76	0.00324846	0.00426182	8.2	0.514124	0.664701	0.961311	0.00926166	0.00979261
MgIM767.01G035200.v1.1	Chr_01	1818057	1822272	3	0.64	31.72	0.000222578	0.000334022	15.4	0.0805185	0.230939	0.849465	0.0519501	0.0525303
MgIM767.01G035300.v1.1	Chr_01	1824066	1824954	4	0.7	191.54	0	0	22.52	0.00736923	0.051816	0.671752	0.00829452	0.231182
MgIM767.01G035400.v1.1	Chr_01	1826623	1829888	4	0.72	106.1	0	0	27.6	0.00111222	0.0141335	0.841269	0.0238786	0.0652812
MgIM767.01G035500.v1.1	Chr_01	1832100	1833847	2	0.32	22.18	0.00832568	0.0103817	11.48	0.244236	0.43702	0.927756	9.27756e-06	0.0137882
MgIM767.01G035600.v1.1	Chr_01	1839334	1842581	4	0.64	178.3	0	0	5.58	0.781106	0.853172	0.787527	7.87527e-06	0.283536
MgIM767.01G035700.v1.1	Chr_01	1843077	1847782	4	0.7	218.78	0	0	21.46	0.0107573	0.0658368	0.645552	0.036544	0.040336
MgIM767.01G035800.v1.1	Chr_01	1848107	1851861	5	0.74	66.96	5.98831e-11	1.63968e-10	12.84	0.169981	0.357381	0.873647	0.00677822	0.117052
MgIM767.01G037200.v1.1	Chr_01	1981632	1983234	3	0.62	28.28	0.000856327	0.00120764	15.28	0.0835264	0.235305	0.870646	0.0147151	0.0271455
MgIM767.01G037400.v1.1	Chr_01	1987237	1990922	3	0.62	25.82	0.00218618	0.00293791	11.04	0.272977	0.466468	0.918552	0.0254109	0.0227395
MgIM767.01G037900.v1.1	Chr_01	2002160	2003923	4	0.48	105.9	0	0	19.66	0.0201306	0.0976601	0.785134	0.00964389	0.157143
MgIM767.01G038000.v1.1	Chr_01	2004464	2007071	5	0.78	120	0	0	6.24	0.715679	0.809486	0.805834	0.0344058	0.166853
MgIM767.01G038100.v1.1	Chr_01	2007936	2009453	3	0.64	81.74	7.28306e-14	2.55497e-13	23.16	0.00584681	0.0449039	0.849175	0.0171947	0.0915589
MgIM767.01G038300.v1.1	Chr_01	2014595	2017157	3	0.54	41.84	3.51542e-06	6.29894e-06	18.7	0.0278681	0.121696	0.72857	0.181442	0.0414189
MgIM767.01G038400.v1.1	Chr_01	2019731	2021163	3	0.62	61.34	7.39202e-10	1.84687e-09	8.76	0.459717	0.621716	0.915834	9.15834e-06	0.045396
MgIM767.01G038500.v1.1	Chr_01	2022436	2023945	3	0.62	39.3	1.01705e-05	1.74299e-05	26.56	0.00165331	0.0190014	0.919731	0.0241372	0.0422891
MgIM767.01G038700.v1.1	Chr_01	2025692	2028736	5	0.78	138.12	0	0	11.68	0.231956	0.424284	0.71024	0.0324916	0.344962
MgIM767.01G038800.v1.1	Chr_01	2029345	2032911	2	0.42	38.8	1.25175e-05	2.12698e-05	10.54	0.308561	0.500035	0.869192	0.0426379	0.0681795
MgIM767.01G038900.v1.1	Chr_01	2032828	2034106	4	0.74	121.38	0	0	25.08	0.00288395	0.0278054	0.764301	0.0423056	0.232971
MgIM767.01G039000.v1.1	Chr_01	2034886	2037335	3	0.54	93.76	3.33067e-16	1.39534e-15	11.16	0.264901	0.458336	0.83361	0.0374821	0.0262464
MgIM767.01G039100.v1.1	Chr_01	2040165	2041762	3	0.56	56.5	6.29897e-09	1.46446e-08	7.06	0.630872	0.74967	0.793346	0.0535804	0.0454631
MgIM767.01G039200.v1.1	Chr_01	2046419	2047293	3	0.66	66.72	6.67009e-11	1.81908e-10	11.52	0.241741	0.434411	0.726031	0.0787918	0.126082
MgIM767.01G039300.v1.1	Chr_01	2053522	2057212	3	0.46	104.12	0	0	20.26	0.0163739	0.0856416	0.677497	0.0186799	0.163887
MgIM767.01G039400.v1.1	Chr_01	2057750	2059974	2	0.32	25.06	0.00290552	0.00384178	9.66	0.378705	0.557876	0.951756	0.0203702	0.0198332
MgIM767.01G039500.v1.1	Chr_01	2071641	2073214	2	0.42	15.8	0.0711774	0.0793256	11.16	0.264901	0.458336	0.971965	0.0148492	0.0022841
MgIM767.01G040500.v1.1	Chr_01	2134612	2141584	2	0.32	20.44	0.0153829	0.0185495	4.92	0.841226	0.893806	0.989077	0.00163469	-0.0070349
MgIM767.01G041400.v1.1	Chr_01	2215344	2219201	2	0.42	8.92	0.444691	0.45589	17.64	0.0395875	0.150021	0.862976	0.0530822	-0.00976153
MgIM767.01G041500.v1.1	Chr_01	2220214	2221704	4	0.64	73.44	3.20943e-12	9.86063e-12	11.84	0.22248	0.414363	0.87071	0.012517	0.115738
MgIM767.01G041600.v1.1	Chr_01	2222202	2232649	3	0.62	20.98	0.0127395	0.0155146	17.54	0.0409013	0.153345	0.958544	0.0121488	0.0129203
MgIM767.01G041700.v1.1	Chr_01	2241944	2243797	4	0.58	109.06	0	0	9.12	0.426272	0.596358	0.672816	0.0527361	0.169643
MgIM767.01G041800.v1.1	Chr_01	2254499	2257145	4	0.64	42.08	3.17771e-06	5.72068e-06	3.66	0.932333	0.952353	0.94067	0.00606825	0.0678238
MgIM767.01G042200.v1.1	Chr_01	2280535	2283452	2	0.42	47.6	3.03342e-07	6.02371e-07	13.04	0.160805	0.345528	0.885079	0.0817141	0.0644923
MgIM767.01G042500.v1.1	Chr_01	2288435	2291314	3	0.54	46.64	4.57947e-07	8.95283e-07	26.8	0.00150936	0.0179014	0.891121	0.0337993	0.0250582
MgIM767.01G042600.v1.1	Chr_01	2293922	2297427	3	0.62	144.16	0	0	20.48	0.0151705	0.0817509	0.568562	0.077254	0.133763
MgIM767.01G042700.v1.1	Chr_01	2299604	2302952	2	0.42	26.76	0.00153247	0.00209807	9.5	0.392456	0.569032	0.917859	0.0205202	0.0103467
MgIM767.01G042800.v1.1	Chr_01	2303360	2306384	2	0.48	41.76	3.6357e-06	6.50638e-06	6.26	0.713641	0.808025	0.891172	0.0293841	0.0405297
MgIM767.01G042900.v1.1	Chr_01	2307800	2315358	2	0.32	56.6	6.02758e-09	1.40337e-08	16.74	0.0529467	0.178001	0.797007	0.105533	0.138342
MgIM767.01G043000.v1.1	Chr_01	2317999	2324428	3	0.66	134.34	0	0	8.78	0.457825	0.620062	0.640306	0.0508746	0.164781
MgIM767.01G043100.v1.1	Chr_01	2335255	2336246	5	0.76	105.2	0	0	20.6	0.0145499	0.0791951	0.749129	0.0358812	0.169256
MgIM767.01G043200.v1.1	Chr_01	2336247	2336794	4	0.66	63.02	3.4966e-10	8.98326e-10	12.3	0.19692	0.387956	0.892743	0.0189707	0.0642136
MgIM767.01G043300.v1.1	Chr_01	2336970	2339004	4	0.74	100.34	0	0	10.16	0.337688	0.523836	0.87094	0.00291663	0.141608
MgIM767.01G043500.v1.1	Chr_01	2341675	2344108	5	0.74	106.6	0	0	29.84	0.000467083	0.00742474	0.651899	0.183095	0.287604
MgIM767.01G043700.v1.1	Chr_01	2351632	2356366	4	0.64	126.92	0	0	7.4	0.595549	0.726165	0.78185	0.0133105	0.245452
MgIM767.01G043800.v1.1	Chr_01	2356533	2357750	3	0.64	39.54	9.20406e-06	1.58574e-05	4.78	0.853049	0.900475	0.930371	9.30371e-06	0.0349611
MgIM767.01G043900.v1.1	Chr_01	2359867	2362481	3	0.56	57.72	3.67815e-09	8.71045e-09	31.3	0.000262915	0.00470963	0.834737	0.00320932	0.0911907
MgIM767.01G044100.v1.1	Chr_01	2368795	2375805	4	0.66	106.34	0	0	11.68	0.231956	0.424284	0.795695	0.0441249	0.169646
MgIM767.01G044300.v1.1	Chr_01	2386215	2390151	4	0.7	59.8	1.46506e-09	3.57579e-09	31.04	0.000291391	0.00510701	0.867384	0.014466	0.107132
MgIM767.01G044600.v1.1	Chr_01	2394819	2401929	2	0.32	21.52	0.0105313	0.0129529	28.04	0.000939297	0.0123844	0.940891	0.0391251	0.0116694
MgIM767.01G044700.v1.1	Chr_01	2404644	2408491	3	0.54	111.36	0	0	23.46	0.00524185	0.0417643	0.711662	0.0657435	0.154776
MgIM767.01G044900.v1.1	Chr_01	2412473	2421825	2	0.42	64.5	1.80467e-10	4.75496e-10	30.54	0.000354897	0.00597028	0.833529	0.0543266	0.0543065
MgIM767.01G045100.v1.1	Chr_01	2424844	2428036	4	0.64	106.36	0	0	11.7	0.230755	0.4231	0.759177	0.0197768	0.105667
MgIM767.01G045300.v1.1	Chr_01	2431839	2436498	3	0.64	27.64	0.0010953	0.00152445	21.78	0.00960299	0.0615264	0.893345	0.0369815	0.0411026
MgIM767.01G045400.v1.1	Chr_01	2437546	2439679	4	0.66	209.74	0	0	52.8	3.18952e-08	1.76265e-06	0.579727	0.0379568	0.263437
MgIM767.01G045500.v1.1	Chr_01	2450545	2459992	4	0.7	44.44	1.17088e-06	2.20285e-06	9.56	0.387264	0.564404	0.894655	0.040121	0.0796276
MgIM767.01G045600.v1.1	Chr_01	2469703	2473873	4	0.66	67.64	4.41089e-11	1.22219e-10	8.34	0.500279	0.654028	0.893267	0.0119863	0.0150385
MgIM767.01G045700.v1.1	Chr_01	2473874	2475481	2	0.42	20.32	0.0160371	0.0192953	16.6	0.0553611	0.182898	0.904613	0.0379652	0.0183661
MgIM767.01G045800.v1.1	Chr_01	2475715	2479319	6	0.8	156.66	0	0	15.9	0.0689994	0.209466	0.530141	0.0471064	0.299338
MgIM767.01G045900.v1.1	Chr_01	2479890	2482222	3	0.34	34.46	7.41675e-05	0.000116994	7.82	0.552383	0.692318	0.854112	0.0325786	0.0457033
MgIM767.01G046300.v1.1	Chr_01	2491659	2494794	4	0.72	230.2	0	0	24	0.00430131	0.0366302	0.664395	0.022772	0.265015
MgIM767.01G046500.v1.1	Chr_01	2496757	2500737	2	0.5	15.66	0.0743302	0.0826124	6.12	0.727851	0.815934	0.968295	0.0313593	-0.00455973
MgIM767.01G046700.v1.1	Chr_01	2517556	2523081	2	0.48	9.02	0.43543	0.446571	24.2	0.00399607	0.0349474	0.87077	0.0472976	-0.00197415
MgIM767.01G046800.v1.1	Chr_01	2523144	2525492	2	0.48	22.98	0.00624139	0.00790106	14.54	0.104371	0.266667	0.761431	0.0968283	0.0199472
MgIM767.01G046900.v1.1	Chr_01	2531484	2534388	2	0.5	14.7	0.099513	0.10907	6.1	0.72987	0.817703	0.979103	0.00632483	-0.00111214
MgIM767.01G047000.v1.1	Chr_01	2534277	2538057	4	0.7	69.56	1.8572e-11	5.31852e-11	14.02	0.121616	0.291621	0.885409	8.85409e-06	0.0809839
MgIM767.01G047600.v1.1	Chr_01	2561758	2566313	4	0.66	168.32	0	0	33.54	0.000107514	0.0022815	0.596614	0.151391	0.282587
MgIM767.01G047700.v1.1	Chr_01	2566524	2569436	4	0.7	140.48	0	0	57.58	3.91267e-09	2.51554e-07	0.532911	0.0828542	0.243618
MgIM767.01G047900.v1.1	Chr_01	2577106	2577219	2	0.32	7.58	0.576961	0.586352	10.74	0.293952	0.487058	0.879215	0.0148116	-0.00814421
MgIM767.01G048000.v1.1	Chr_01	2577779	2579354	5	0.76	163.76	0	0	18.54	0.029401	0.125809	0.744957	7.44957e-06	0.17962
MgIM767.01G048300.v1.1	Chr_01	2590897	2593976	3	0.62	49.2	1.5225e-07	3.11184e-07	22.5	0.00742245	0.0521338	0.855618	0.0741529	0.0842672
MgIM767.01G048400.v1.1	Chr_01	2603336	2608408	3	0.62	71.48	7.80009e-12	2.30751e-11	16.9	0.0503052	0.172743	0.872276	0.0117574	0.0305417
MgIM767.01G048500.v1.1	Chr_01	2608565	2616931	3	0.66	33	0.000133552	0.000205089	5.64	0.775337	0.848943	0.778737	0.0411038	0.0616499
MgIM767.01G048600.v1.1	Chr_01	2619705	2621242	2	0.48	15.52	0.0776074	0.0861148	19	0.0251929	0.113055	0.892177	0.0185042	-0.0047963
MgIM767.01G048700.v1.1	Chr_01	2624212	2625595	3	0.64	117.42	0	0	11.76	0.22718	0.419805	0.806738	0.0332076	0.0753342
MgIM767.01G048900.v1.1	Chr_01	2629307	2634765	3	0.54	31.58	0.000235299	0.000351932	10.14	0.339271	0.524974	0.956588	0.0215575	0.0310281
MgIM767.01G049100.v1.1	Chr_01	2639492	2641269	2	0.32	11.78	0.225998	0.23804	21.44	0.0108337	0.0661483	0.953598	0.0319004	-0.00925982
MgIM767.01G049200.v1.1	Chr_01	2643431	2649029	4	0.58	87.8	4.44089e-15	1.70582e-14	17.7	0.038818	0.148186	0.848716	0.0256883	0.144812
MgIM767.01G049300.v1.1	Chr_01	2649511	2664794	2	0.42	16.9	0.0503052	0.0570281	7.64	0.570792	0.706864	0.948269	0.0310337	0.00182068
MgIM767.01G050300.v1.1	Chr_01	2705669	2708654	1	0	6.54	0.68489	0.691869	11.76	0.22718	0.419805	0.939087	0.0664443	-0.00514458
MgIM767.01G050400.v1.1	Chr_01	2711677	2713939	3	0.64	23.22	0.00572069	0.00727522	17.94	0.0358761	0.140762	0.949643	0.0196685	0.0217897
MgIM767.01G050600.v1.1	Chr_01	2731203	2735945	3	0.62	59.16	1.94559e-09	4.70352e-09	8.8	0.455937	0.618731	0.844636	0.0365197	0.0617913
MgIM767.01G050800.v1.1	Chr_01	2741668	2746267	5	0.78	51.9	4.72146e-08	1.00868e-07	4.08	0.906069	0.934491	0.874425	0.0117143	0.102562
MgIM767.01G051100.v1.1	Chr_01	2754104	2756487	2	0.42	19.28	0.0229146	0.0270465	6.14	0.725829	0.814722	0.707023	0.0968613	0.0076008
MgIM767.01G051200.v1.1	Chr_01	2757343	2760603	4	0.7	72.16	5.73341e-12	1.71923e-11	12.78	0.172816	0.360772	0.858223	0.0280899	0.104145
MgIM767.01G051400.v1.1	Chr_01	2773389	2779474	3	0.62	169.12	0	0	6.32	0.707513	0.803399	0.712412	0.00922319	0.329136
MgIM767.01G051500.v1.1	Chr_01	2780183	2783736	5	0.74	103.92	0	0	8.4	0.494392	0.649273	0.869707	8.69707e-06	0.127871
MgIM767.01G051800.v1.1	Chr_01	2796983	2799531	3	0.62	42.52	2.63989e-06	4.78496e-06	4.18	0.899171	0.930184	0.730267	0.142778	0.0992106
MgIM767.01G051900.v1.1	Chr_01	2801794	2803299	4	0.74	73.26	3.48255e-12	1.06619e-11	13.94	0.124476	0.295695	0.800467	0.0939213	0.17191
MgIM767.01G052000.v1.1	Chr_01	2803363	2807071	3	0.66	115.82	0	0	9.26	0.413628	0.585801	0.826823	0.0288988	0.0894626
MgIM767.01G052100.v1.1	Chr_01	2808702	2812089	4	0.66	66.64	6.91411e-11	1.88365e-10	4.16	0.900569	0.931112	0.710327	0.0817277	0.135571
MgIM767.01G052200.v1.1	Chr_01	2815123	2821466	5	0.68	196.5	0	0	7.38	0.59762	0.727871	0.523651	0.132308	0.489343
MgIM767.01G053100.v1.1	Chr_01	2861508	2862212	4	0.74	286.56	0	0	25.08	0.00288395	0.0278054	0.578331	0.0148188	0.321091
MgIM767.01G053200.v1.1	Chr_01	2867842	2874481	4	0.66	38.88	1.21089e-05	2.06078e-05	4.52	0.873987	0.914107	0.87789	0.0230917	0.0515042
MgIM767.01G053300.v1.1	Chr_01	2874089	2878968	2	0.32	26.02	0.00202765	0.00273875	9.02	0.43543	0.602678	0.848726	0.105404	0.000422069
MgIM767.01G053700.v1.1	Chr_01	2893599	2898515	5	0.78	108	0	0	14.98	0.0914868	0.246963	0.844702	0.00402353	0.181156
MgIM767.01G053800.v1.1	Chr_01	2909238	2912204	3	0.46	247.98	0	0	37.68	1.98926e-05	0.000552019	0.560276	0.0630309	0.0052976
MgIM767.01G053900.v1.1	Chr_01	2912521	2914223	3	0.62	62.6	4.21718e-10	1.07706e-09	6.22	0.717714	0.810517	0.826145	0.0907863	0.0918338
MgIM767.01G054000.v1.1	Chr_01	2914263	2918337	3	0.58	23.32	0.00551627	0.00702627	8.88	0.448424	0.61302	0.76993	0.0991918	0.0390573
MgIM767.01G054100.v1.1	Chr_01	2919489	2921601	3	0.62	64.98	1.4557e-10	3.86294e-10	31.28	0.000265005	0.00474053	0.797593	0.115738	0.045323
MgIM767.01G054300.v1.1	Chr_01	2930881	2933136	3	0.46	153.22	0	0	6.2	0.719747	0.81105	0.659266	0.0490892	0.0594259
MgIM767.01G054400.v1.1	Chr_01	2933207	2936069	3	0.62	39.98	7.66218e-06	1.32998e-05	17.52	0.0411689	0.153903	0.903552	0.0251538	0.0238371
MgIM767.01G054500.v1.1	Chr_01	2940613	2943698	4	0.7	48.78	1.82511e-07	3.69661e-07	6.2	0.719747	0.81105	0.83984	0.07101	0.0868969
MgIM767.01G054700.v1.1	Chr_01	2952521	2962896	2	0.42	41.9	3.4278e-06	6.14704e-06	17.84	0.0370759	0.144077	0.810068	0.0465023	0.0483027
MgIM767.01G055000.v1.1	Chr_01	2978558	2981118	3	0.56	92.72	4.44089e-16	1.84438e-15	43.48	1.75948e-06	6.32973e-05	0.74448	0.0583615	0.0717303
MgIM767.01G055500.v1.1	Chr_01	2990535	2996575	3	0.66	67.92	3.88877e-11	1.08307e-10	28.76	0.000711276	0.0101621	0.807021	0.071994	0.0880602
MgIM767.01G055600.v1.1	Chr_01	2997297	3004749	4	0.74	44.88	9.71032e-07	1.83884e-06	17.4	0.0428083	0.157761	0.907928	0.0259209	0.0624674
MgIM767.01G056000.v1.1	Chr_01	3021440	3023718	3	0.54	24.9	0.00308381	0.0040614	4.66	0.862883	0.906802	0.975542	0.00377668	0.0295204
MgIM767.01G056100.v1.1	Chr_01	3024632	3037297	2	0.5	17.4	0.0428083	0.0488877	7.02	0.635037	0.75269	0.94201	0.047056	0.00405722
MgIM767.01G056200.v1.1	Chr_01	3037508	3044266	4	0.7	76.28	8.82738e-13	2.84047e-12	11.12	0.267573	0.460872	0.797286	0.0597647	0.154013
MgIM767.01G056300.v1.1	Chr_01	3051630	3055199	2	0.42	87.2	5.88418e-15	2.24034e-14	13.24	0.152044	0.334054	0.790602	0.0747586	0.149534
MgIM767.01G056400.v1.1	Chr_01	3055611	3060291	3	0.54	50.1	1.03159e-07	2.14321e-07	5.44	0.794391	0.861165	0.888285	0.0254066	0.0892522
MgIM767.01G056600.v1.1	Chr_01	3071157	3077878	2	0.5	32.8	0.000144692	0.00022149	5.46	0.792508	0.860057	0.943916	0.0288607	0.0339231
MgIM767.01G056700.v1.1	Chr_01	3079804	3081907	2	0.48	68.16	3.49055e-11	9.75717e-11	11.64	0.234373	0.427141	0.839149	0.0984571	0.0756945
MgIM767.01G057800.v1.1	Chr_01	3155296	3157606	2	0.42	46.08	5.81963e-07	1.12755e-06	10.28	0.328297	0.516236	0.923964	0.011694	0.0678911
MgIM767.01G057900.v1.1	Chr_01	3158886	3160591	4	0.7	195.8	0	0	23.02	0.00615156	0.0463939	0.722331	0.0167604	0.133177
MgIM767.01G058100.v1.1	Chr_01	3164112	3166306	4	0.66	55.46	9.95226e-09	2.26914e-08	11	0.275709	0.469345	0.939449	0.00369957	0.0699426
MgIM767.01G058200.v1.1	Chr_01	3169633	3172552	4	0.72	184.44	0	0	7.68	0.566688	0.703525	0.659106	0.0605635	0.132384
MgIM767.01G058400.v1.1	Chr_01	3186192	3189482	3	0.56	29.92	0.000452685	0.000657168	18.44	0.0303986	0.128303	0.938238	0.0246903	0.0368576
MgIM767.01G058500.v1.1	Chr_01	3194223	3200508	3	0.62	52.46	3.69938e-08	7.99664e-08	7.26	0.61007	0.735857	0.9186	0.0203233	0.0906004
MgIM767.01G058600.v1.1	Chr_01	3202025	3205137	2	0.48	22.4	0.00769412	0.00964141	15.44	0.0795375	0.229545	0.915544	0.0749841	0.015413
MgIM767.01G058800.v1.1	Chr_01	3212135	3216416	3	0.66	29.32	0.000572206	0.000821221	28.94	0.000663315	0.00958228	0.89255	0.0627931	0.0584554
MgIM767.01G059200.v1.1	Chr_01	3242323	3244007	4	0.7	108.6	0	0	4.48	0.877083	0.916017	0.886681	0.00141176	0.0142149
MgIM767.01G059700.v1.1	Chr_01	3257009	3259302	3	0.58	15.12	0.0876921	0.0966854	6.8	0.657933	0.769228	0.984696	0.00687567	0.0073777
MgIM767.01G059900.v1.1	Chr_01	3273990	3276222	3	0.58	70.04	1.49544e-11	4.31583e-11	6.84	0.653773	0.766296	0.818816	0.0684019	0.0573859
MgIM767.01G060100.v1.1	Chr_01	3281634	3284787	5	0.74	59.48	1.68839e-09	4.10084e-09	3.86	0.920383	0.944081	0.898059	0.00725282	0.0731303
MgIM767.01G060400.v1.1	Chr_01	3293760	3299124	6	0.78	210.3	0	0	9.32	0.408275	0.58158	0.645583	0.0136194	0.210274
MgIM767.01G060600.v1.1	Chr_01	3312418	3314178	2	0.32	35.18	5.53806e-05	8.8303e-05	11.4	0.249284	0.442819	0.929928	0.0313735	0.0431778
MgIM767.01G060700.v1.1	Chr_01	3315144	3317889	3	0.54	117.62	0	0	7.98	0.536163	0.681326	0.797062	0.0232555	-0.00100615
MgIM767.01G060800.v1.1	Chr_01	3334338	3338745	3	0.56	109.22	0	0	12.8	0.171867	0.359542	0.845446	0.0365734	0.0582051
MgIM767.01G060900.v1.1	Chr_01	3342734	3345862	4	0.7	325.78	0	0	32.28	0.000178108	0.00345754	0.508441	0.029266	0.298745
MgIM767.01G061600.v1.1	Chr_01	3375512	3383022	3	0.64	22.74	0.00680741	0.00858912	18.56	0.0292052	0.125136	0.884802	0.0348415	0.0432673
MgIM767.01G061700.v1.1	Chr_01	3383329	3384262	5	0.74	129.38	0	0	16.04	0.066051	0.203706	0.719611	0.0418034	0.184493
MgIM767.01G062000.v1.1	Chr_01	3396844	3400333	3	0.58	22.06	0.00869075	0.01081	26.74	0.00154416	0.0181157	0.913092	0.0253276	0.0300294
MgIM767.01G062100.v1.1	Chr_01	3409855	3414013	2	0.48	16.56	0.056069	0.063286	9.24	0.415422	0.587444	0.973379	0.0187771	0.00282719
MgIM767.01G062200.v1.1	Chr_01	3418557	3426936	3	0.46	24.72	0.00329704	0.00431901	12.24	0.200115	0.391341	0.892137	0.0616347	0.043376
MgIM767.01G062300.v1.1	Chr_01	3427093	3431703	2	0.42	23.1	0.0059756	0.00757862	11.9	0.219006	0.410304	0.939326	0.0231344	0.0248331
MgIM767.01G063100.v1.1	Chr_01	3491371	3495086	3	0.62	66.4	7.70087e-11	2.08923e-10	7.5	0.585209	0.717872	0.78894	0.0314771	0.108536
MgIM767.01G063200.v1.1	Chr_01	3500210	3503924	3	0.54	50.56	8.4514e-08	1.76602e-07	31.64	0.000229762	0.0042506	0.775609	0.0943157	0.0818687
MgIM767.01G063600.v1.1	Chr_01	3540262	3545094	3	0.62	55.5	9.7789e-09	2.23235e-08	25.3	0.00265664	0.0264382	0.710387	0.146524	0.124991
MgIM767.01G063800.v1.1	Chr_01	3572440	3573804	6	0.8	211.9	0	0	13.52	0.140453	0.318782	0.599817	0.0303538	0.310192
MgIM767.01G063900.v1.1	Chr_01	3574675	3578541	3	0.54	29.82	0.000470752	0.000682023	8.82	0.454053	0.617271	0.94092	0.0346097	0.016827
MgIM767.01G064000.v1.1	Chr_01	3585980	3588101	3	0.58	98.46	0	0	6.04	0.735908	0.822058	0.671419	0.105701	0.203425
MgIM767.01G064100.v1.1	Chr_01	3590319	3593362	4	0.7	95.38	1.11022e-16	4.76959e-16	11.7	0.230755	0.4231	0.796982	0.0181229	0.0939739
MgIM767.01G064200.v1.1	Chr_01	3593206	3594156	3	0.66	68.36	3.18994e-11	8.95154e-11	21.64	0.0100927	0.0631985	0.781487	0.060626	0.111295
MgIM767.01G064800.v1.1	Chr_01	3615941	3617559	5	0.74	132.06	0	0	6.3	0.709558	0.804806	0.665151	0.0759046	0.277091
MgIM767.01G065000.v1.1	Chr_01	3622824	3624460	4	0.7	72.74	4.40847e-12	1.3355e-11	16.8	0.0519416	0.176081	0.875297	0.00713218	0.0619855
MgIM767.01G065200.v1.1	Chr_01	3632901	3635472	2	0.42	14.46	0.106877	0.116738	11.46	0.24549	0.438479	0.825438	0.141672	0.0135951
MgIM767.01G065300.v1.1	Chr_01	3636008	3638641	3	0.64	38.14	1.64515e-05	2.7622e-05	7.14	0.622546	0.743791	0.952725	0.0103462	0.00877423
MgIM767.01G065400.v1.1	Chr_01	3639093	3643193	4	0.72	83.74	2.90878e-14	1.04934e-13	28.12	0.000910805	0.0121819	0.853493	0.00768832	0.103164
MgIM767.01G066000.v1.1	Chr_01	3662289	3666285	3	0.66	43.78	1.54947e-06	2.88005e-06	38.78	1.26218e-05	0.000368357	0.820981	0.0793014	0.0369529
MgIM767.01G066100.v1.1	Chr_01	3671196	3671910	4	0.74	28.42	0.000811276	0.00114709	6.54	0.68489	0.787278	0.909064	0.0057434	0.0237481
MgIM767.01G066200.v1.1	Chr_01	3680625	3682382	3	0.64	20.9	0.0131019	0.0159306	11.96	0.215574	0.407816	0.855533	0.0482806	0.0214828
MgIM767.01G066300.v1.1	Chr_01	3697376	3700953	4	0.72	75.86	1.0687e-12	3.41684e-12	24.44	0.00365729	0.0328473	0.738479	0.0544106	0.154946
MgIM767.01G066400.v1.1	Chr_01	3702855	3706131	5	0.74	106.36	0	0	9.4	0.401199	0.575796	0.768903	0.0382567	0.192873
MgIM767.01G066500.v1.1	Chr_01	3710258	3714108	4	0.72	148.04	0	0	21.74	0.00974054	0.0620404	0.7564	0.0240269	0.105062
MgIM767.01G066600.v1.1	Chr_01	3715534	3718352	3	0.56	40.34	6.59298e-06	1.151e-05	12.38	0.192724	0.383941	0.855427	0.0444522	0.0650092
MgIM767.01G066800.v1.1	Chr_01	3733636	3736883	3	0.62	18.52	0.0295981	0.0345147	17.66	0.0393294	0.149261	0.914886	0.0380179	0.0171113
MgIM767.01G067300.v1.1	Chr_01	3759006	3763759	4	0.66	46.96	3.99256e-07	7.84795e-07	11.02	0.274341	0.467567	0.695605	0.144113	0.0848973
MgIM767.01G067500.v1.1	Chr_01	3768306	3771845	4	0.72	121.38	0	0	14.84	0.0954257	0.252865	0.730079	0.0410517	0.251428
MgIM767.01G067800.v1.1	Chr_01	3776518	3779443	2	0.32	14.38	0.109435	0.119342	9.62	0.382115	0.560864	0.911536	0.0565641	0.0100851
MgIM767.01G068000.v1.1	Chr_01	3786436	3789047	2	0.48	13.92	0.1252	0.135554	19.96	0.0181609	0.0916298	0.868912	0.0759317	0.00637112
MgIM767.01G068100.v1.1	Chr_01	3790366	3792617	2	0.42	12.1	0.20773	0.219762	12.62	0.180568	0.37023	0.963944	0.032585	-0.00206379
MgIM767.01G068900.v1.1	Chr_01	3828619	3838800	3	0.56	27.64	0.0010953	0.00152445	18.42	0.0306019	0.128742	0.688081	0.11839	0.0470285
MgIM767.01G069100.v1.1	Chr_01	3850270	3859729	4	0.7	72.02	6.10878e-12	1.82757e-11	5.26	0.81108	0.87299	0.895505	0.00575711	0.103775
MgIM767.01G069300.v1.1	Chr_01	3862711	3866725	4	0.7	43.6	1.67229e-06	3.09593e-06	11.78	0.225998	0.418037	0.928829	9.28829e-06	0.0743361
MgIM767.01G069400.v1.1	Chr_01	3870413	3872374	3	0.62	12.58	0.18255	0.194103	19.72	0.0197212	0.0963943	0.917103	0.0687959	0.0124525
MgIM767.01G069800.v1.1	Chr_01	3892784	3895719	3	0.54	18.44	0.0303986	0.0354069	19.38	0.0221489	0.104182	0.895041	0.0551257	0.0184966
MgIM767.01G069900.v1.1	Chr_01	3899195	3900211	2	0.32	69.7	1.74351e-11	5.00285e-11	36.26	3.56481e-05	0.000900704	0.552256	0.113873	0.116028
MgIM767.01G070200.v1.1	Chr_01	3912540	3914364	2	0.48	34.54	7.18037e-05	0.0001135	5.66	0.773405	0.847685	0.917086	0.0306655	0.0408647
MgIM767.01G070400.v1.1	Chr_01	3917844	3919336	3	0.54	48	2.55406e-07	5.11324e-07	15.46	0.079051	0.228649	0.876981	0.0431406	0.0876428
MgIM767.01G070600.v1.1	Chr_01	3953311	3956425	3	0.62	68.12	3.55398e-11	9.92806e-11	18.14	0.0335836	0.135745	0.696668	0.0637603	0.130479
MgIM767.01G070700.v1.1	Chr_01	3963924	3967053	3	0.64	66.98	5.93473e-11	1.6257e-10	30.58	0.000349354	0.00592305	0.770829	0.0310665	0.0107736
MgIM767.01G070800.v1.1	Chr_01	3967210	3969845	4	0.7	48.04	2.51047e-07	5.02908e-07	13.62	0.136499	0.31381	0.88743	0.0396463	0.0802812
MgIM767.01G070900.v1.1	Chr_01	3970650	3974199	4	0.7	127.54	0	0	21.48	0.0106815	0.0655579	0.677984	0.107203	0.126716
MgIM767.01G071000.v1.1	Chr_01	3986704	3989012	4	0.7	50.54	8.52502e-08	1.78055e-07	18.76	0.0273127	0.119753	0.900113	0.053874	0.0722764
MgIM767.01G071200.v1.1	Chr_01	4009051	4011505	3	0.54	13.26	0.15119	0.162112	16.24	0.0620358	0.195976	0.842554	0.120253	0.0123565
MgIM767.01G071300.v1.1	Chr_01	4011284	4017597	3	0.64	66.98	5.93473e-11	1.6257e-10	10.5	0.311542	0.502859	0.894665	8.94665e-06	0.13299
MgIM767.01G071400.v1.1	Chr_01	4019358	4021259	3	0.66	20.88	0.013194	0.0160321	9.4	0.401199	0.575796	0.963099	0.00488866	0.0167132
MgIM767.01G071500.v1.1	Chr_01	4023492	4027546	4	0.72	73.94	2.55784e-12	7.92242e-12	7.04	0.632955	0.750907	0.900607	9.00607e-06	0.122323
MgIM767.01G071600.v1.1	Chr_01	4036664	4041349	5	0.76	164.08	0	0	30.36	0.000380929	0.00632625	0.719451	0.0216106	0.24959
MgIM767.01G071800.v1.1	Chr_01	4045486	4048992	3	0.62	34.72	6.67529e-05	0.000105735	12.32	0.195864	0.386932	0.95651	9.5651e-06	0.0411213
MgIM767.01G072100.v1.1	Chr_01	4059286	4062415	4	0.74	227.16	0	0	10.72	0.295391	0.488382	0.550301	0.039537	0.408351
MgIM767.01G072300.v1.1	Chr_01	4072021	4075558	3	0.62	102.82	0	0	13.14	0.156373	0.339602	0.836432	0.0469456	0.146737
MgIM767.01G072400.v1.1	Chr_01	4078040	4078749	4	0.66	60.38	1.13259e-09	2.79265e-09	20.6	0.0145499	0.0791951	0.753727	0.0639316	0.0896863
MgIM767.01G072500.v1.1	Chr_01	4103206	4105972	4	0.64	114.16	0	0	20.54	0.0148571	0.0804292	0.700235	0.0995268	0.233633
MgIM767.01G072600.v1.1	Chr_01	4109785	4113782	4	0.66	65.4	1.20601e-10	3.21941e-10	6.66	0.67247	0.779487	0.90503	0.0268191	0.0936899
MgIM767.01G072800.v1.1	Chr_01	4128388	4131670	2	0.5	14.62	0.101917	0.111517	15.26	0.0840374	0.236232	0.848575	0.0891539	0.0078674
MgIM767.01G072900.v1.1	Chr_01	4131373	4133670	2	0.48	13.38	0.146152	0.156995	14.94	0.0925973	0.24836	0.968683	0.0146658	0.00478697
MgIM767.01G073000.v1.1	Chr_01	4140838	4143755	3	0.62	47.14	3.69589e-07	7.28464e-07	15.12	0.0876921	0.241028	0.881033	0.0219859	0.0916311
MgIM767.01G073400.v1.1	Chr_01	4166703	4168815	4	0.64	43.8	1.53638e-06	2.85696e-06	11.92	0.217857	0.409333	0.943175	0.00546354	0.0503778
MgIM767.01G073600.v1.1	Chr_01	4174881	4181680	2	0.42	25.06	0.00290552	0.00384178	21.48	0.0106815	0.0655579	0.882794	0.0726943	0.0214395
MgIM767.01G073700.v1.1	Chr_01	4185716	4190162	3	0.66	31.94	0.00020394	0.000307187	18.1	0.0340309	0.136365	0.955467	0.0172025	0.036806
MgIM767.01G073800.v1.1	Chr_01	4191063	4195000	4	0.7	32.7	0.0001506	0.000230018	27	0.00139877	0.016867	0.944459	9.44459e-06	0.0417304
MgIM767.01G073900.v1.1	Chr_01	4197437	4202169	4	0.7	57.32	4.38837e-09	1.03321e-08	19.48	0.0214072	0.101986	0.899154	0.016602	0.0985186
MgIM767.01G074000.v1.1	Chr_01	4204073	4206751	4	0.64	31.44	0.000248731	0.000370827	4.44	0.880145	0.917886	0.969506	0.0187423	0.0290532
MgIM767.01G074100.v1.1	Chr_01	4208310	4210383	4	0.7	70.22	1.3787e-11	3.99758e-11	9.8	0.366918	0.547972	0.730535	0.0708318	0.141244
MgIM767.01G074200.v1.1	Chr_01	4212207	4218715	4	0.66	264.34	0	0	15.94	0.0681452	0.207503	0.537274	0.0226964	0.383465
MgIM767.01G074300.v1.1	Chr_01	4220289	4223164	4	0.7	40.12	7.2274e-06	1.25753e-05	5.32	0.805569	0.868858	0.723006	0.110592	0.0661035
MgIM767.01G074400.v1.1	Chr_01	4223770	4229417	4	0.66	42.54	2.61771e-06	4.74675e-06	17.48	0.0417088	0.155385	0.920408	0.0110135	0.102355
MgIM767.01G074500.v1.1	Chr_01	4231202	4233903	3	0.62	30.2	0.000405631	0.000592235	4.82	0.849708	0.898775	0.944129	0.0192725	0.0340205
MgIM767.01G074600.v1.1	Chr_01	4234495	4237539	3	0.62	62.82	3.823e-10	9.78697e-10	5.34	0.80372	0.867729	0.81297	0.0669086	0.0722052
MgIM767.01G075000.v1.1	Chr_01	4258714	4264329	2	0.48	39.18	1.06906e-05	1.82948e-05	19.04	0.0248549	0.112275	0.658877	0.105976	0.0635422
MgIM767.01G075200.v1.1	Chr_01	4274545	4279642	4	0.64	79.7	1.85407e-13	6.28362e-13	29.88	0.000459829	0.00732736	0.729452	0.0197387	0.104588
MgIM767.01G075300.v1.1	Chr_01	4288605	4292071	3	0.62	32.26	0.000179535	0.000271845	3.82	0.922855	0.94587	0.967373	0.0171654	0.0220763
MgIM767.01G076400.v1.1	Chr_01	4382265	4385169	4	0.7	45.6	7.14407e-07	1.37411e-06	7.48	0.587274	0.719182	0.930612	0.00627869	0.0392908
MgIM767.01G076700.v1.1	Chr_01	4405301	4410556	3	0.56	67.98	3.78516e-11	1.05534e-10	18.38	0.0310122	0.129629	0.867506	0.106811	0.133121
MgIM767.01G077200.v1.1	Chr_01	4431461	4437234	3	0.62	52.94	3.00047e-08	6.5447e-08	2.56	0.979226	0.984761	0.89124	0.0358833	0.0654168
MgIM767.01G077700.v1.1	Chr_01	4446758	4452377	4	0.7	54.36	1.61249e-08	3.60314e-08	24.42	0.00368443	0.032977	0.845546	0.0273933	0.0733437
MgIM767.01G078000.v1.1	Chr_01	4457073	4461978	3	0.54	43.68	1.61655e-06	2.99874e-06	7.88	0.546283	0.687926	0.937	0.0152476	0.056533
MgIM767.01G078100.v1.1	Chr_01	4465398	4468691	4	0.66	66.88	6.20748e-11	1.69791e-10	8.88	0.448424	0.61302	0.827118	0.0599871	0.121518
MgIM767.01G078200.v1.1	Chr_01	4469440	4472671	3	0.66	62.3	4.82068e-10	1.22349e-09	24.84	0.00315336	0.0298055	0.841763	0.0685164	0.0845534
MgIM767.01G078300.v1.1	Chr_01	4474559	4475482	3	0.66	34	8.93222e-05	0.000139762	20.6	0.0145499	0.0791951	0.868204	0.0787255	0.0636851
MgIM767.01G078600.v1.1	Chr_01	4488789	4491184	3	0.46	180.74	0	0	12.08	0.208837	0.400733	0.698248	0.0239799	0.292921
MgIM767.01G079100.v1.1	Chr_01	4507244	4508825	4	0.7	151.88	0	0	33.56	0.000106652	0.00226692	0.71546	0.0286321	0.215783
MgIM767.01G079300.v1.1	Chr_01	4529994	4534625	3	0.66	100.52	0	0	10.24	0.331408	0.518866	0.70183	0.0546407	0.243559
MgIM767.01G079400.v1.1	Chr_01	4539108	4542560	2	0.5	43.22	1.96414e-06	3.60847e-06	13.56	0.13886	0.316994	0.916932	0.0462778	0.0321124
MgIM767.01G079500.v1.1	Chr_01	4543363	4546157	3	0.62	42	3.28655e-06	5.90597e-06	4.78	0.853049	0.900475	0.827336	0.043862	0.0553898
MgIM767.01G079700.v1.1	Chr_01	4567813	4571386	3	0.54	41.42	4.19399e-06	7.45924e-06	7.24	0.612147	0.737131	0.898498	8.98498e-06	0.0714505
MgIM767.01G079800.v1.1	Chr_01	4575091	4580391	3	0.62	63.66	2.62739e-10	6.82301e-10	7.58	0.576961	0.711586	0.898783	8.98783e-06	0.0992965
MgIM767.01G079900.v1.1	Chr_01	4584754	4590655	4	0.7	30.84	0.000315332	0.000464679	11.2	0.262249	0.456178	0.955586	0.0182287	0.0339766
MgIM767.01G080000.v1.1	Chr_01	4590945	4595857	3	0.58	42.56	2.59572e-06	4.7095e-06	12.56	0.183547	0.373508	0.924395	0.0131962	0.0643782
MgIM767.01G080200.v1.1	Chr_01	4605419	4609912	4	0.72	82.12	6.11733e-14	2.15417e-13	17.1	0.0471728	0.16693	0.834883	0.0342074	0.0639735
MgIM767.01G080700.v1.1	Chr_01	4647269	4651693	3	0.62	13.34	0.147815	0.158704	12.94	0.16534	0.351033	0.941091	0.0170179	-0.000873497
MgIM767.01G080800.v1.1	Chr_01	4653405	4657683	2	0.48	8.12	0.5221	0.532431	22.44	0.00758433	0.0530699	0.957868	0.0312025	-0.00361442
MgIM767.01G080900.v1.1	Chr_01	4659496	4663486	2	0.18	24.8	0.00320057	0.00420579	13.38	0.146152	0.32585	0.965693	0.0257031	0.0203956
MgIM767.01G081000.v1.1	Chr_01	4675439	4684216	3	0.56	17.1	0.0471728	0.0536363	7.02	0.635037	0.75269	0.981574	0.00756343	0.00558368
MgIM767.01G081200.v1.1	Chr_01	4703415	4707318	3	0.64	16.8	0.0519416	0.0588113	6.78	0.660012	0.770687	0.896471	0.0378302	0.010681
MgIM767.01G081800.v1.1	Chr_01	4732491	4735891	3	0.62	48.46	2.0951e-07	4.22633e-07	9.88	0.360287	0.542498	0.849542	0.059749	0.0721185
MgIM767.01G082700.v1.1	Chr_01	4849162	4855187	2	0.42	114.3	0	0	10.4	0.319084	0.508958	0.696405	0.076301	0.208372
MgIM767.01G082900.v1.1	Chr_01	4858089	4865568	3	0.62	89.24	2.33147e-15	9.15874e-15	9.04	0.43359	0.601735	0.873305	0.00382822	0.0637639
MgIM767.01G083900.v1.1	Chr_01	4953212	4955735	2	0.42	13.68	0.134172	0.144846	25.72	0.00226989	0.023716	0.926403	0.0412456	0.00680277
MgIM767.01G084400.v1.1	Chr_01	4993850	4997543	2	0.48	8.28	0.506194	0.516738	4.28	0.892036	0.925753	0.829399	0.191463	-0.0045718
MgIM767.01G084500.v1.1	Chr_01	4997709	5001252	4	0.72	149.72	0	0	21.18	0.0118747	0.0699081	0.790886	0.013451	0.0938946
MgIM767.01G084600.v1.1	Chr_01	5002761	5004372	4	0.7	71.1	9.26303e-12	2.72601e-11	11.92	0.217857	0.409333	0.778641	0.0415698	0.109174
MgIM767.01G084700.v1.1	Chr_01	5012355	5018668	4	0.7	39.66	8.75547e-06	1.51146e-05	13.64	0.13572	0.312683	0.900526	0.0240504	0.0449543
MgIM767.01G084800.v1.1	Chr_01	5022100	5040179	3	0.66	25.84	0.0021698	0.00291711	21.74	0.00974054	0.0620404	0.969817	0.0191544	0.0269208
MgIM767.01G084900.v1.1	Chr_01	5040587	5043716	3	0.66	27.74	0.00105409	0.00147087	10.66	0.299736	0.492058	0.910494	0.0234285	0.02287
MgIM767.01G085000.v1.1	Chr_01	5046377	5051502	2	0.48	13.38	0.146152	0.156995	9.34	0.406499	0.579814	0.969585	0.0186584	0.000170257
MgIM767.01G085100.v1.1	Chr_01	5051546	5059032	3	0.62	132.44	0	0	25.34	0.00261722	0.0261863	0.822049	0.0159813	0.170526
MgIM767.01G086400.v1.1	Chr_01	5157380	5160368	2	0.48	54.1	1.80697e-08	4.01628e-08	4.28	0.892036	0.925753	0.903575	0.0182234	0.0553728
MgIM767.01G086600.v1.1	Chr_01	5186027	5189170	2	0.5	8.84	0.452173	0.463303	10.7	0.296834	0.489398	0.940417	0.0849246	-0.0109946
MgIM767.01G086800.v1.1	Chr_01	5194043	5197259	4	0.58	72.48	4.95981e-12	1.4952e-11	12	0.213309	0.405481	0.868411	0.0744236	0.136915
MgIM767.01G087300.v1.1	Chr_01	5242948	5246445	3	0.66	30.46	0.000366245	0.000537024	5.8	0.759756	0.838813	0.892237	0.0296701	0.0166408
MgIM767.01G087400.v1.1	Chr_01	5260164	5263009	3	0.66	16.74	0.0529467	0.0599023	10.12	0.340858	0.526552	0.896219	0.020192	0.0113266
MgIM767.01G087500.v1.1	Chr_01	5264135	5266359	3	0.46	89.2	2.33147e-15	9.15874e-15	16.24	0.0620358	0.195976	0.912959	9.12959e-06	0.0446227
MgIM767.01G087700.v1.1	Chr_01	5285876	5289795	5	0.78	157.16	0	0	15.98	0.0673004	0.206139	0.743421	0.0475213	0.298482
MgIM767.01G087900.v1.1	Chr_01	5297355	5300254	4	0.7	65.68	1.06374e-10	2.85431e-10	11.78	0.225998	0.418037	0.838384	0.0298212	0.117628
MgIM767.01G088000.v1.1	Chr_01	5300146	5304547	4	0.66	78.36	3.41949e-13	1.13346e-12	9.24	0.415422	0.587444	0.810338	0.0392298	0.110833
MgIM767.01G088100.v1.1	Chr_01	5310763	5315661	3	0.54	43.68	1.61655e-06	2.99874e-06	6.2	0.719747	0.81105	0.943298	0.00274263	0.0427373
MgIM767.01G088200.v1.1	Chr_01	5317102	5317969	2	0.5	294.48	0	0	125.12	0	0	0.499086	0.0081328	0.428143
MgIM767.01G088300.v1.1	Chr_01	5335164	5337001	3	0.64	31.9	0.000207211	0.000311897	6.88	0.649612	0.763347	0.887595	0.0938721	0.0572994
MgIM767.01G088400.v1.1	Chr_01	5344891	5348205	3	0.66	146.82	0	0	10.86	0.285427	0.478488	0.599698	0.0902694	0.14442
MgIM767.01G088500.v1.1	Chr_01	5357538	5362445	3	0.62	44.26	1.26394e-06	2.36968e-06	17.04	0.0480933	0.168534	0.741417	0.0875532	0.0813091
MgIM767.01G088800.v1.1	Chr_01	5407661	5410139	4	0.7	95.76	1.11022e-16	4.76959e-16	27.82	0.0010222	0.0132489	0.658055	0.0926319	0.209145
MgIM767.01G088900.v1.1	Chr_01	5412290	5415863	3	0.58	134.46	0	0	10.7	0.296834	0.489398	0.818721	0.0193023	0.209309
MgIM767.01G089100.v1.1	Chr_01	5437952	5440206	2	0.48	97.68	0	0	10.72	0.295391	0.488382	0.737972	0.0607688	0.151591
MgIM767.01G089200.v1.1	Chr_01	5444188	5445135	4	0.74	115.72	0	0	27.48	0.00116453	0.0146548	0.739302	0.0996925	0.114349
MgIM767.01G089400.v1.1	Chr_01	5471859	5476686	3	0.58	141.94	0	0	8.54	0.480771	0.639076	0.738606	0.0710984	0.296826
MgIM767.01G089700.v1.1	Chr_01	5508918	5512242	2	0.48	15.56	0.0766582	0.0851269	18.34	0.0314277	0.130608	0.915996	0.0585918	0.00425149
MgIM767.01G089800.v1.1	Chr_01	5515393	5518193	2	0.48	17.54	0.0409013	0.0468335	47.7	2.9058e-07	1.26213e-05	0.836351	0.0493765	-0.0073251
MgIM767.01G090000.v1.1	Chr_01	5545533	5547192	3	0.64	59.56	1.62957e-09	3.96241e-09	13.44	0.143686	0.322847	0.829019	0.0384553	0.103088
MgIM767.01G090200.v1.1	Chr_01	5553211	5555781	4	0.66	88	4.10783e-15	1.58257e-14	14.18	0.116065	0.284081	0.787835	0.0596364	0.177861
MgIM767.01G090300.v1.1	Chr_01	5558013	5561279	3	0.54	24.76	0.00324846	0.00426182	5.94	0.745908	0.828737	0.939533	0.0462945	0.0263989
MgIM767.01G090400.v1.1	Chr_01	5566861	5570066	4	0.72	118.94	0	0	19.42	0.0218493	0.10341	0.588237	0.189153	0.171954
MgIM767.01G090500.v1.1	Chr_01	5574550	5575874	3	0.64	81.64	7.62723e-14	2.67355e-13	16.3	0.060875	0.193961	0.859426	0.0278302	0.0582779
MgIM767.01G090600.v1.1	Chr_01	5594612	5598086	3	0.66	41.66	3.79179e-06	6.77079e-06	32.86	0.000141258	0.00285306	0.743456	0.0262935	0.0200431
MgIM767.01G091300.v1.1	Chr_01	5674694	5675377	2	0.32	12.04	0.211064	0.223052	29.46	0.000541822	0.0082784	0.834447	0.0768117	0.00873947
MgIM767.01G091400.v1.1	Chr_01	5681912	5682699	5	0.72	252.78	0	0	60.82	9.31498e-10	6.40072e-08	0.341672	0.109922	0.357094
MgIM767.01G091900.v1.1	Chr_01	5731972	5732752	4	0.74	118.68	0	0	29.38	0.000558985	0.00845116	0.548943	0.0642282	0.127188
MgIM767.01G092000.v1.1	Chr_01	5746821	5749554	2	0.48	67.92	3.88877e-11	1.08307e-10	22.32	0.00791828	0.0547576	0.735973	0.0281245	0.0770014
MgIM767.01G092100.v1.1	Chr_01	5758247	5760988	4	0.66	74.94	1.62403e-12	5.11305e-12	9.02	0.43543	0.602678	0.847154	0.0166214	0.121889
MgIM767.01G092200.v1.1	Chr_01	5769615	5775522	4	0.58	152.86	0	0	6.72	0.666245	0.774622	0.783153	0.00798496	0.235583
MgIM767.01G092700.v1.1	Chr_01	5843478	5847962	3	0.46	47.5	3.1666e-07	6.27761e-07	8.38	0.496351	0.651056	0.938053	9.38053e-06	0.0723235
MgIM767.01G094100.v1.1	Chr_01	6038705	6039318	4	0.72	68.48	3.0221e-11	8.50262e-11	8.02	0.532132	0.67846	0.740424	0.00305214	0.076883
MgIM767.01G094300.v1.1	Chr_01	6050036	6054427	4	0.72	113.84	0	0	21.34	0.0112234	0.0676686	0.695819	0.0339967	0.231693
MgIM767.01G094400.v1.1	Chr_01	6071398	6075433	3	0.66	90.6	1.22125e-15	4.91336e-15	45.3	8.11941e-07	3.17611e-05	0.826101	0.0472038	0.094389
MgIM767.01G094500.v1.1	Chr_01	6086560	6089342	6	0.82	151.98	0	0	34.78	6.51484e-05	0.00150281	0.69096	0.0217542	0.24319
MgIM767.01G094700.v1.1	Chr_01	6105385	6109186	4	0.7	77.62	4.79283e-13	1.56866e-12	36.64	3.05094e-05	0.000797236	0.900156	0.00311134	0.100661
MgIM767.01G095100.v1.1	Chr_01	6169794	6173537	5	0.78	249.6	0	0	31.14	0.000280098	0.00494243	0.652183	0.0186928	0.181932
MgIM767.01G095300.v1.1	Chr_01	6193902	6199699	4	0.7	62.82	3.823e-10	9.78697e-10	12.38	0.192724	0.383941	0.82601	0.0410347	0.126492
MgIM767.01G095500.v1.1	Chr_01	6220183	6226404	4	0.58	118.8	0	0	15.68	0.0738723	0.218687	0.860957	0.0148875	0.0118404
MgIM767.01G095800.v1.1	Chr_01	6307025	6311260	3	0.62	56.04	7.71249e-09	1.77908e-08	9.16	0.422638	0.593127	0.917858	9.17858e-06	0.0249948
MgIM767.01G095900.v1.1	Chr_01	6313953	6319014	5	0.76	106.26	0	0	10.16	0.337688	0.523836	0.77984	0.0228155	0.17565
MgIM767.01G096400.v1.1	Chr_01	6393910	6397226	4	0.72	223.6	0	0	56.12	7.44577e-09	4.47677e-07	0.547301	0.162452	0.352494
MgIM767.01G097000.v1.1	Chr_01	6474069	6477025	4	0.74	105.34	0	0	10.98	0.277082	0.470449	0.833385	0.00342065	0.162194
MgIM767.01G097100.v1.1	Chr_01	6513888	6522386	3	0.62	105.66	0	0	18.04	0.0347123	0.138031	0.792941	0.0266538	0.0733094
MgIM767.01G097200.v1.1	Chr_01	6529157	6542384	3	0.62	31.28	0.000265005	0.000393868	8.72	0.463512	0.625221	0.887327	0.0490715	0.0194263
MgIM767.01G097300.v1.1	Chr_01	6563892	6566577	3	0.62	64.72	1.63544e-10	4.32486e-10	9.62	0.382115	0.560864	0.872194	0.082774	0.0892049
MgIM767.01G097400.v1.1	Chr_01	6568552	6573661	4	0.74	150.2	0	0	13.16	0.155499	0.338553	0.745318	0.0101308	0.178484
MgIM767.01G097500.v1.1	Chr_01	6580041	6581966	3	0.62	124.58	0	0	15.3	0.0830183	0.234586	0.656422	0.106405	0.141724
MgIM767.01G097700.v1.1	Chr_01	6588131	6590749	4	0.66	95.28	1.11022e-16	4.76959e-16	12.9	0.167184	0.353618	0.814265	0.00701199	0.18484
MgIM767.01G098200.v1.1	Chr_01	6646024	6649028	3	0.66	36.3	3.50693e-05	5.71377e-05	8.78	0.457825	0.620062	0.873215	0.00748715	0.0084535
MgIM767.01G098300.v1.1	Chr_01	6666608	6677173	3	0.58	47.38	3.33409e-07	6.59555e-07	13.88	0.126658	0.299021	0.929684	9.29684e-06	0.0521273
MgIM767.01G098400.v1.1	Chr_01	6684025	6687460	2	0.42	45.52	7.39218e-07	1.41994e-06	9.88	0.360287	0.542498	0.925591	0.0648665	0.00344455
MgIM767.01G098500.v1.1	Chr_01	6691673	6694995	3	0.64	62.18	5.0855e-10	1.28693e-09	11.26	0.258307	0.452047	0.810904	0.0383033	0.0638047
MgIM767.01G098600.v1.1	Chr_01	6706049	6713541	2	0.42	43.42	1.80474e-06	3.32835e-06	10.62	0.302657	0.494666	0.904745	0.0496563	0.0142791
MgIM767.01G098700.v1.1	Chr_01	6722038	6728153	2	0.5	15.96	0.0677216	0.075656	15.4	0.0805185	0.230939	0.954831	0.0387641	-0.00490289
MgIM767.01G098800.v1.1	Chr_01	6764791	6768716	3	0.62	101.72	0	0	11.38	0.250558	0.444171	0.760053	0.0521077	0.103623
MgIM767.01G098900.v1.1	Chr_01	6787963	6789961	1	0	5.76	0.763677	0.768768	7.92	0.542228	0.685411	0.804546	0.217545	-0.0105946
MgIM767.01G099000.v1.1	Chr_01	6825582	6827203	2	0.42	15.04	0.0898431	0.0988891	12	0.213309	0.405481	0.870872	0.0579558	0.0129625
MgIM767.01G099200.v1.1	Chr_01	6834007	6841420	2	0.32	11.18	0.263572	0.275694	2.66	0.976266	0.982927	0.958427	0.0276011	0.00341241
MgIM767.01G099400.v1.1	Chr_01	6871552	6879272	3	0.56	21.6	0.0102369	0.0126148	28.38	0.000823906	0.011287	0.882169	0.0589875	0.0303316
MgIM767.01G099700.v1.1	Chr_01	6948455	6951860	4	0.7	42.08	3.17771e-06	5.72068e-06	24.22	0.00396672	0.034761	0.899539	0.0163498	0.0667795
MgIM767.01G100000.v1.1	Chr_01	7092706	7094571	3	0.62	63.5	2.82207e-10	7.29939e-10	15.1	0.0882255	0.241778	0.718032	0.119928	0.0512198
MgIM767.01G100200.v1.1	Chr_01	7119488	7119796	2	0.32	12.72	0.175691	0.187039	17	0.048716	0.1698	0.892246	0.0192622	-0.00449207
MgIM767.01G100300.v1.1	Chr_01	7140919	7143109	2	0.48	31.34	0.000258784	0.000385062	6.24	0.715679	0.809486	0.951824	9.51824e-06	0.0213895
MgIM767.01G100400.v1.1	Chr_01	7177644	7180472	3	0.46	42.16	3.07244e-06	5.53577e-06	7.64	0.570792	0.706864	0.886923	0.034809	0.0752666
MgIM767.01G100800.v1.1	Chr_01	7204657	7208447	3	0.64	34.26	8.04174e-05	0.000126454	34.58	7.06498e-05	0.00160688	0.875215	0.0280564	0.0532603
MgIM767.01G101000.v1.1	Chr_01	7256471	7262094	4	0.58	20.7	0.0140512	0.0170068	22.2	0.00826628	0.0562653	0.971407	0.0121869	0.0188676
MgIM767.01G102000.v1.1	Chr_01	7314638	7317597	6	0.8	202.56	0	0	47.32	3.4211e-07	1.46633e-05	0.601466	0.0288707	0.316866
MgIM767.01G104700.v1.1	Chr_01	7971208	7974793	4	0.72	259.74	0	0	12.56	0.183547	0.373508	0.547106	0.0212651	0.310684
MgIM767.01G104900.v1.1	Chr_01	8015613	8018263	3	0.58	50.18	9.96454e-08	2.07188e-07	14.44	0.107512	0.271223	0.823037	0.0559826	0.0864058
MgIM767.01G105300.v1.1	Chr_01	8093470	8095775	4	0.7	33.92	9.22524e-05	0.000144052	12.04	0.211064	0.403397	0.934384	0.0162384	0.0361745
MgIM767.01G105400.v1.1	Chr_01	8095661	8098713	4	0.66	162.5	0	0	15.04	0.0898431	0.244048	0.699177	0.0616952	0.110458
MgIM767.01G105500.v1.1	Chr_01	8108193	8109010	2	0.48	33.76	9.83993e-05	0.000153264	7.58	0.576961	0.711586	0.913856	0.020201	0.0241067
MgIM767.01G105800.v1.1	Chr_01	8140911	8144796	3	0.66	58.22	2.94912e-09	7.04307e-09	6.52	0.686955	0.788884	0.917379	0.00228947	0.0675611
MgIM767.01G105900.v1.1	Chr_01	8146360	8147212	5	0.72	107.24	0	0	21.56	0.0103831	0.0643961	0.644469	0.134637	0.184488
MgIM767.01G106000.v1.1	Chr_01	8153913	8156764	4	0.7	95.16	1.11022e-16	4.76959e-16	20.8	0.0135687	0.0760865	0.872741	0.0303442	0.102379
MgIM767.01G106100.v1.1	Chr_01	8188468	8192801	4	0.74	128.16	0	0	15.56	0.0766582	0.224225	0.797143	0.052227	0.245746
MgIM767.01G106200.v1.1	Chr_01	8223064	8226126	3	0.46	41.8	3.57506e-06	6.40315e-06	14.56	0.103753	0.265662	0.743257	0.0589208	0.0507335
MgIM767.01G106300.v1.1	Chr_01	8241850	8257949	4	0.72	39.4	9.75619e-06	1.67553e-05	10.7	0.296834	0.489398	0.962152	0.00607517	0.0465165
MgIM767.01G106400.v1.1	Chr_01	8313584	8318799	3	0.66	69.48	1.92546e-11	5.50307e-11	10.7	0.296834	0.489398	0.763505	0.0587748	0.0147165
MgIM767.01G106500.v1.1	Chr_01	8319366	8324083	3	0.62	38.72	1.29397e-05	2.19384e-05	8.48	0.486588	0.643516	0.889129	0.0329265	0.0205579
MgIM767.01G106900.v1.1	Chr_01	8408419	8410066	2	0.48	17.7	0.038818	0.0446053	11.88	0.220159	0.411752	0.95186	0.00296873	0.000659246
MgIM767.01G107000.v1.1	Chr_01	8485042	8487046	4	0.74	64.04	2.21696e-10	5.7931e-10	9.06	0.431754	0.600599	0.868245	0.0200724	0.0942853
MgIM767.01G107400.v1.1	Chr_01	8558281	8562001	2	0.32	23.04	0.00610711	0.00773861	20.06	0.0175457	0.0893593	0.769931	0.0773471	-0.00938429
MgIM767.01G107700.v1.1	Chr_01	8605310	8608326	5	0.78	104.96	0	0	9.96	0.353733	0.536674	0.806078	0.0436699	0.213291
MgIM767.01G107800.v1.1	Chr_01	8616338	8620241	5	0.72	52.94	3.00047e-08	6.5447e-08	17.2	0.0456746	0.164042	0.920574	9.20574e-06	0.0675468
MgIM767.01G108000.v1.1	Chr_01	8657566	8660192	4	0.72	450.24	0	0	63.72	2.55788e-10	1.89824e-08	0.40511	0.0339932	0.365622
MgIM767.01G108100.v1.1	Chr_01	8660271	8664172	4	0.74	69.82	1.65159e-11	4.7496e-11	5.78	0.761719	0.83998	0.815382	0.0298751	0.134839
MgIM767.01G108200.v1.1	Chr_01	8699930	8702278	3	0.64	33.74	9.91954e-05	0.00015443	12.34	0.194813	0.385971	0.843305	0.0183021	0.0470684
MgIM767.01G108300.v1.1	Chr_01	8757338	8759341	3	0.58	24.76	0.00324846	0.00426182	18.68	0.0280555	0.122063	0.818865	0.0540638	0.0307477
MgIM767.01G108400.v1.1	Chr_01	8799608	8804736	6	0.8	324.04	0	0	38.86	1.22098e-05	0.000359566	0.4701	0.00578942	0.347201
MgIM767.01G108500.v1.1	Chr_01	8808460	8812338	2	0.48	46.22	5.48144e-07	1.06425e-06	9.86	0.361938	0.543534	0.864681	0.0577539	0.0308306
MgIM767.01G108800.v1.1	Chr_01	8971790	8975477	3	0.58	25.12	0.00284127	0.0037618	13.08	0.15902	0.342941	0.821418	0.0804765	0.00943345
MgIM767.01G108900.v1.1	Chr_01	8975931	8980693	4	0.7	62.32	4.7779e-10	1.21335e-09	11.92	0.217857	0.409333	0.903204	0.035534	0.10062
MgIM767.01G109000.v1.1	Chr_01	8989189	8992750	2	0.42	11.62	0.235589	0.24756	25.44	0.00252113	0.0255796	0.761081	0.0714206	0.00452164
MgIM767.01G109100.v1.1	Chr_01	9054695	9058219	4	0.64	99.38	0	0	13.94	0.124476	0.295695	0.853625	0.0547358	0.0817237
MgIM767.01G109200.v1.1	Chr_01	9112690	9114168	3	0.66	220.76	0	0	44.9	9.62799e-07	3.7325e-05	0.522867	0.103594	0.275675
MgIM767.01G109600.v1.1	Chr_01	10590635	10592592	3	0.46	80.6	1.22791e-13	4.22209e-13	29.18	0.000604252	0.00897874	0.857376	0.054578	0.010011
MgIM767.01G109700.v1.1	Chr_01	10626244	10630330	3	0.62	219.58	0	0	29.36	0.000563359	0.00849749	0.632329	0.137762	0.425017
MgIM767.01G110000.v1.1	Chr_01	10683917	10686804	3	0.58	101.68	0	0	19.16	0.0238663	0.109023	0.769712	0.0700569	0.182346
MgIM767.01G110500.v1.1	Chr_01	10791238	10797315	3	0.64	79.18	2.35145e-13	7.90124e-13	12.8	0.171867	0.359542	0.790144	0.0749768	0.141804
MgIM767.01G111400.v1.1	Chr_01	11131640	11135374	4	0.7	80.62	1.2168e-13	4.18835e-13	15.3	0.0830183	0.234586	0.902369	0.00780519	0.0106638
MgIM767.01G111500.v1.1	Chr_01	11133724	11139611	3	0.58	19.92	0.0184126	0.0219905	25.7	0.002287	0.0238564	0.87174	0.0487195	0.029952
MgIM767.01G111600.v1.1	Chr_01	11156237	11158448	4	0.74	111	0	0	20.84	0.0133801	0.0754526	0.723446	0.0444293	0.194942
MgIM767.01G111800.v1.1	Chr_01	11187913	11191624	3	0.62	44	1.41143e-06	2.63631e-06	16.54	0.0564261	0.185099	0.941941	0.0101674	0.0187967
MgIM767.01G112000.v1.1	Chr_01	11238488	11239533	4	0.72	196.52	0	0	41.9	3.4278e-06	0.000117459	0.538495	0.0975181	0.358335
MgIM767.01G112400.v1.1	Chr_01	11362623	11363957	6	0.8	73.64	2.93099e-12	9.03507e-12	10.6	0.304126	0.496004	0.832893	0.0181911	0.148028
MgIM767.01G112700.v1.1	Chr_01	11544260	11548886	4	0.7	38.6	1.35996e-05	2.29821e-05	2.5	0.980883	0.985741	0.867338	0.0466082	0.0703799
MgIM767.01G114200.v1.1	Chr_01	12697032	12710041	2	0.5	12.84	0.169981	0.181228	147.2	0	0	0.22413	0.131168	0.00437901
MgIM767.02G000200.v1.1	Chr_02	44073	49833	2	0.48	13.32	0.148653	0.159524	8.9	0.446556	0.611624	0.885522	0.0788273	0.012234
MgIM767.02G000300.v1.1	Chr_02	49468	53447	2	0.32	39.4	9.75619e-06	1.67553e-05	9.64	0.380407	0.559179	0.87031	0.0433193	0.102834
MgIM767.02G000500.v1.1	Chr_02	54211	60567	2	0.42	6.2	0.719747	0.725613	4.02	0.910091	0.937152	0.987036	9.87036e-06	-0.00540913
MgIM767.02G000600.v1.1	Chr_02	66063	72534	2	0.48	7.88	0.546283	0.556176	12.02	0.212184	0.404645	0.936382	0.0473496	-0.00687409
MgIM767.02G000700.v1.1	Chr_02	72738	75636	2	0.48	19.14	0.0240285	0.0282892	10.98	0.277082	0.470449	0.8493	0.0653848	0.0160122
MgIM767.02G000900.v1.1	Chr_02	81078	86578	3	0.66	45.88	6.33896e-07	1.2247e-06	23.44	0.00528023	0.0418903	0.831123	0.0795458	0.0897881
MgIM767.02G001000.v1.1	Chr_02	86755	90870	3	0.58	17.42	0.0425309	0.0485966	11.38	0.250558	0.444171	0.98023	0.015971	0.000603711
MgIM767.02G001100.v1.1	Chr_02	90549	95262	3	0.62	31.52	0.000240966	0.000359994	8.9	0.446556	0.611624	0.887604	0.0861742	0.0763998
MgIM767.02G001200.v1.1	Chr_02	100835	104719	2	0.32	12.58	0.18255	0.194103	13.04	0.160805	0.345528	0.975073	0.0291857	-0.00711334
MgIM767.02G001300.v1.1	Chr_02	105064	110055	3	0.66	142.74	0	0	13.82	0.128874	0.302546	0.801486	0.0198698	0.27164
MgIM767.02G001500.v1.1	Chr_02	113362	116184	4	0.74	129.32	0	0	11.52	0.241741	0.434411	0.793431	0.0714782	0.254349
MgIM767.02G001600.v1.1	Chr_02	116097	117823	3	0.46	56.22	7.12525e-09	1.64889e-08	15.78	0.0716203	0.214316	0.857468	0.0536955	0.102401
MgIM767.02G002100.v1.1	Chr_02	134545	137715	5	0.78	272.86	0	0	29.96	0.00044565	0.00713644	0.477892	0.0459074	0.245169
MgIM767.02G002300.v1.1	Chr_02	149970	153403	3	0.66	23.02	0.00615156	0.00779113	18.04	0.0347123	0.138031	0.890553	0.0583593	0.0322219
MgIM767.02G002700.v1.1	Chr_02	161882	163293	3	0.62	36.92	2.71976e-05	4.48242e-05	10.08	0.344048	0.529339	0.810243	0.125582	0.0807175
MgIM767.02G002800.v1.1	Chr_02	165020	167256	2	0.42	24.74	0.00327266	0.00429183	9.02	0.43543	0.602678	0.877887	0.119726	0.0261924
MgIM767.02G003000.v1.1	Chr_02	172691	177769	2	0.32	14.5	0.105618	0.11545	18.6	0.0288172	0.124006	0.940161	0.0396689	0.00787423
MgIM767.02G003200.v1.1	Chr_02	184238	186952	2	0.42	50.72	7.88475e-08	1.65027e-07	7.72	0.562591	0.700381	0.837787	0.061733	0.0654561
MgIM767.02G003300.v1.1	Chr_02	186858	188604	2	0.48	18.42	0.0306019	0.0356213	14.7	0.099513	0.259565	0.920783	0.00749423	0.00784315
MgIM767.02G003400.v1.1	Chr_02	190356	192814	2	0.5	10.44	0.316052	0.328182	7.3	0.605916	0.733299	0.812892	0.0442173	0.000395048
MgIM767.02G003600.v1.1	Chr_02	195019	197570	3	0.56	30.32	0.000386963	0.000565806	23.82	0.00459514	0.0384023	0.940915	0.0205611	0.0355245
MgIM767.02G003700.v1.1	Chr_02	197725	200070	1	0	6.96	0.641284	0.649182	13.32	0.148653	0.329503	0.929601	0.0416571	-0.00721424
MgIM767.02G003800.v1.1	Chr_02	202490	205579	2	0.42	34.42	7.5378e-05	0.00011886	5.46	0.792508	0.860057	0.887915	0.0701109	0.0567636
MgIM767.02G003900.v1.1	Chr_02	204624	207898	3	0.64	26.26	0.0018521	0.00251209	14.6	0.102526	0.263507	0.907324	0.0182624	0.0228621
MgIM767.02G004000.v1.1	Chr_02	208503	214890	2	0.48	14.36	0.110083	0.119998	21.2	0.0117914	0.0696384	0.96212	0.0249458	-0.00333392
MgIM767.02G004100.v1.1	Chr_02	216672	220561	3	0.46	128.08	0	0	20.04	0.0176671	0.0897314	0.673383	0.0641512	0.222351
MgIM767.02G004200.v1.1	Chr_02	241369	247878	3	0.62	35.02	5.91013e-05	9.40392e-05	26.74	0.00154416	0.0181157	0.851125	0.0593144	0.0181329
MgIM767.02G004400.v1.1	Chr_02	252647	265008	3	0.58	22.32	0.00791828	0.00990319	7.94	0.540204	0.684585	0.97542	0.00170637	0.0191235
MgIM767.02G004500.v1.1	Chr_02	263874	266619	3	0.56	51.24	6.29122e-08	1.32723e-07	7.3	0.605916	0.733299	0.898869	0.0227932	0.0730516
MgIM767.02G004600.v1.1	Chr_02	266853	272021	3	0.64	25.08	0.00288395	0.00381481	9.72	0.373625	0.55328	0.922507	0.0316442	0.033522
MgIM767.02G004700.v1.1	Chr_02	274104	275851	4	0.74	46.22	5.48144e-07	1.06425e-06	22.96	0.00628678	0.0470584	0.95001	9.5001e-06	0.042177
MgIM767.02G004800.v1.1	Chr_02	275939	279358	2	0.18	14	0.122325	0.132563	7.42	0.593478	0.724593	0.813034	0.193137	0.00595892
MgIM767.02G004900.v1.1	Chr_02	279315	283586	3	0.58	28.46	0.000798834	0.00113073	12.54	0.184549	0.374607	0.876814	0.0654587	0.0317835
MgIM767.02G005000.v1.1	Chr_02	284300	288298	2	0.5	35.24	5.40457e-05	8.63016e-05	15.4	0.0805185	0.230939	0.851869	0.0806394	0.0186314
MgIM767.02G005200.v1.1	Chr_02	300934	302386	3	0.64	57.4	4.23617e-09	9.98461e-09	14.48	0.106246	0.269653	0.822719	0.0916355	0.0546753
MgIM767.02G005500.v1.1	Chr_02	307677	310244	5	0.76	165.38	0	0	6.24	0.715679	0.809486	0.77926	0.00123808	0.235938
MgIM767.02G005700.v1.1	Chr_02	312903	315267	4	0.7	196.18	0	0	12.6	0.181557	0.371319	0.69405	6.9405e-06	0.312973
MgIM767.02G005900.v1.1	Chr_02	316570	322876	3	0.62	34.48	7.35695e-05	0.000116065	13.56	0.13886	0.316994	0.866693	0.030754	0.0479103
MgIM767.02G006000.v1.1	Chr_02	324035	327108	5	0.76	388.04	0	0	44.64	1.07544e-06	4.14442e-05	0.407769	0.035539	0.300308
MgIM767.02G006100.v1.1	Chr_02	328392	329766	5	0.78	171.54	0	0	8.04	0.53012	0.677159	0.635564	0.027923	0.199314
MgIM767.02G006300.v1.1	Chr_02	334663	339146	3	0.58	35.98	3.99719e-05	6.4663e-05	8.52	0.482707	0.640666	0.83878	0.0453873	0.0716011
MgIM767.02G006500.v1.1	Chr_02	344680	348944	3	0.62	24.86	0.00313001	0.00411891	13.68	0.134172	0.310605	0.965827	9.65827e-06	0.0306266
MgIM767.02G006600.v1.1	Chr_02	349045	355123	3	0.62	43.9	1.4726e-06	2.74384e-06	8.12	0.5221	0.671006	0.898104	0.0289648	0.0605687
MgIM767.02G006700.v1.1	Chr_02	355358	357541	5	0.78	353.38	0	0	47.26	3.51037e-07	1.48499e-05	0.462015	0.0522458	0.398629
MgIM767.02G006800.v1.1	Chr_02	357533	362155	3	0.54	28.66	0.000739367	0.00105022	10.6	0.304126	0.496004	0.94195	0.0145972	0.0288913
MgIM767.02G006900.v1.1	Chr_02	362212	364440	3	0.56	26.84	0.00148658	0.00203824	12.82	0.170922	0.358373	0.955905	0.0221895	0.0293941
MgIM767.02G007000.v1.1	Chr_02	366782	368413	3	0.46	32.48	0.000164444	0.000250337	7.94	0.540204	0.684585	0.908176	0.0122981	0.0386496
MgIM767.02G007100.v1.1	Chr_02	372380	376444	3	0.54	18.9	0.0260567	0.0305883	20.92	0.0130104	0.0741405	0.937154	0.0371703	0.0138095
MgIM767.02G007600.v1.1	Chr_02	384098	386396	5	0.74	147.06	0	0	11.96	0.215574	0.407816	0.649687	0.0692876	0.257283
MgIM767.02G007700.v1.1	Chr_02	387776	389463	3	0.66	19.52	0.0211171	0.0250203	12.2	0.202268	0.393418	0.8909	0.0268492	0.0153036
MgIM767.02G007800.v1.1	Chr_02	393521	395180	2	0.42	31.7	0.000224353	0.000336452	20.56	0.0147541	0.0800045	0.83306	0.126859	0.0278622
MgIM767.02G008000.v1.1	Chr_02	399215	402536	4	0.64	72.6	4.69724e-12	1.41934e-11	21.06	0.0123867	0.0719756	0.868976	0.0284685	0.115656
MgIM767.02G008100.v1.1	Chr_02	402844	405821	4	0.58	45.5	7.45553e-07	1.43105e-06	11.78	0.225998	0.418037	0.914866	0.0615972	0.0481004
MgIM767.02G008200.v1.1	Chr_02	406534	410559	3	0.58	14.88	0.0942854	0.103559	19.82	0.0190563	0.0940291	0.883029	0.117792	0.0050653
MgIM767.02G008300.v1.1	Chr_02	411815	414753	3	0.54	29.96	0.00044565	0.000647461	16.16	0.0636146	0.199027	0.890849	0.0289836	0.0291752
MgIM767.02G008400.v1.1	Chr_02	414967	417693	2	0.48	13.02	0.161703	0.172743	10.02	0.348869	0.532967	0.945474	0.0411473	-0.00405144
MgIM767.02G008500.v1.1	Chr_02	417799	423595	3	0.62	44.28	1.25325e-06	2.34998e-06	2.52	0.980341	0.985425	0.920194	0.014266	0.0782611
MgIM767.02G008600.v1.1	Chr_02	424248	429094	3	0.58	46.34	5.20712e-07	1.01356e-06	14.64	0.101311	0.262097	0.887038	0.035247	0.0593082
MgIM767.02G008700.v1.1	Chr_02	429447	433452	3	0.64	13.36	0.146982	0.157848	5.92	0.747898	0.830095	0.851047	0.0762505	0.00827208
MgIM767.02G008900.v1.1	Chr_02	446718	449731	3	0.58	22.2	0.00826628	0.0103126	23.26	0.00563806	0.0437666	0.872303	0.0511373	0.0226369
MgIM767.02G009000.v1.1	Chr_02	450384	453245	3	0.46	78.12	3.81473e-13	1.25709e-12	12.18	0.203351	0.394461	0.673817	0.140907	0.16789
MgIM767.02G009100.v1.1	Chr_02	453364	455224	3	0.64	17.04	0.0480933	0.0546159	10.38	0.320607	0.509822	0.902472	0.0201321	0.00545008
MgIM767.02G009200.v1.1	Chr_02	456464	459423	3	0.62	78.18	3.71259e-13	1.22592e-12	11.1	0.268917	0.462511	0.725778	0.062407	0.14678
MgIM767.02G009400.v1.1	Chr_02	463581	466188	3	0.46	25.62	0.0023567	0.00315303	10.2	0.334538	0.521191	0.917184	0.0306144	0.0146749
MgIM767.02G009500.v1.1	Chr_02	466367	469075	3	0.56	50.42	8.98029e-08	1.87202e-07	7.72	0.562591	0.700381	0.929736	9.29736e-06	0.0685179
MgIM767.02G009600.v1.1	Chr_02	470768	473982	2	0.42	20.88	0.013194	0.0160321	17.46	0.0419812	0.155953	0.949024	0.0104879	0.00254678
MgIM767.02G009700.v1.1	Chr_02	474126	476144	3	0.66	63.5	2.82207e-10	7.29939e-10	17.46	0.0419812	0.155953	0.848934	0.0436965	0.0476719
MgIM767.02G009800.v1.1	Chr_02	479897	482698	3	0.54	47.48	3.19392e-07	6.32888e-07	15.22	0.0850675	0.238149	0.880717	0.0383369	0.0455568
MgIM767.02G009900.v1.1	Chr_02	485819	489528	3	0.46	39.58	9.05206e-06	1.56017e-05	25.44	0.00252113	0.0255796	0.722557	0.160423	0.0683856
MgIM767.02G010000.v1.1	Chr_02	489891	490842	3	0.62	29.74	0.000485712	0.000702286	22.04	0.00875307	0.0582655	0.81346	0.0762675	0.0440816
MgIM767.02G010100.v1.1	Chr_02	491011	494036	2	0.48	40.58	5.96358e-06	1.04604e-05	8.74	0.461612	0.623566	0.952365	0.00439416	0.0225665
MgIM767.02G010200.v1.1	Chr_02	493914	495322	3	0.66	71.46	7.87104e-12	2.32797e-11	8.66	0.469232	0.630058	0.812233	0.012711	0.0565756
MgIM767.02G010300.v1.1	Chr_02	496163	498332	2	0.42	13.52	0.140453	0.151237	11.86	0.221317	0.413204	0.965223	0.0214125	0.00567097
MgIM767.02G010600.v1.1	Chr_02	503282	504341	3	0.62	31.78	0.000217336	0.000326418	8.62	0.473064	0.63337	0.825645	0.110572	0.0505769
MgIM767.02G010800.v1.1	Chr_02	508885	509768	3	0.62	74.2	2.27307e-12	7.07753e-12	21.06	0.0123867	0.0719756	0.80015	0.0631938	0.155493
MgIM767.02G011200.v1.1	Chr_02	531488	533761	5	0.78	66.38	7.77033e-11	2.10763e-10	6.02	0.737915	0.82352	0.911367	0.000250791	0.113592
MgIM767.02G011300.v1.1	Chr_02	533762	535964	4	0.66	39.58	9.05206e-06	1.56017e-05	4.74	0.856359	0.902795	0.914742	0.0170116	0.0553141
MgIM767.02G011400.v1.1	Chr_02	535973	538513	3	0.58	40.88	5.25985e-06	9.26986e-06	13.54	0.139655	0.317524	0.925111	0.021615	0.0424383
MgIM767.02G011600.v1.1	Chr_02	540416	543000	3	0.66	29.02	0.000643027	0.000919004	12.54	0.184549	0.374607	0.839804	0.0347704	0.0351406
MgIM767.02G011700.v1.1	Chr_02	543227	545978	3	0.62	25.1	0.00286253	0.0037888	8.84	0.452173	0.616134	0.973828	0.00589863	0.0246616
MgIM767.02G011800.v1.1	Chr_02	546555	550303	4	0.7	163.44	0	0	10.82	0.288249	0.481602	0.670012	0.0507233	0.306099
MgIM767.02G011900.v1.1	Chr_02	553802	554320	4	0.48	26.8	0.00150936	0.00206751	6.94	0.643366	0.759099	0.848139	0.0386889	0.0322511
MgIM767.02G012000.v1.1	Chr_02	555558	572307	2	0.5	19.62	0.0204079	0.0242331	10.96	0.278461	0.471803	0.986839	0.00612747	0.00575717
MgIM767.02G012100.v1.1	Chr_02	576143	579113	6	0.82	204.06	0	0	5.66	0.773405	0.847685	0.728624	0.00941355	0.206884
MgIM767.02G012200.v1.1	Chr_02	579878	584247	3	0.54	42.58	2.57391e-06	4.67189e-06	14.84	0.0954257	0.252865	0.886059	0.0478463	0.0326079
MgIM767.02G012300.v1.1	Chr_02	584057	586332	4	0.72	153.3	0	0	14.64	0.101311	0.262097	0.648346	0.0396268	0.246928
MgIM767.02G012400.v1.1	Chr_02	587198	589240	3	0.66	74.4	2.07567e-12	6.48467e-12	3.94	0.915317	0.941338	0.815999	0.045336	0.0528141
MgIM767.02G012500.v1.1	Chr_02	589951	591194	3	0.62	27.02	0.00138815	0.00190893	7.3	0.605916	0.733299	0.904116	0.00612899	0.00693485
MgIM767.02G012700.v1.1	Chr_02	596009	596695	2	0.32	14.1	0.118812	0.128896	9.08	0.429923	0.599142	0.946954	0.055202	0.0102697
MgIM767.02G012900.v1.1	Chr_02	602845	606828	3	0.56	46.44	4.98896e-07	9.72263e-07	8.98	0.439122	0.605723	0.947533	0.0112722	0.0688979
MgIM767.02G013000.v1.1	Chr_02	607547	608048	4	0.72	32.88	0.000140131	0.000214786	38.28	1.55261e-05	0.000442188	0.786301	0.0945911	0.053457
MgIM767.02G013100.v1.1	Chr_02	608990	609568	2	0.48	14.92	0.093157	0.102372	16.02	0.0664651	0.204546	0.953394	0.0236849	0.0085888
MgIM767.02G013200.v1.1	Chr_02	610001	610505	2	0.32	13.36	0.146982	0.157848	12.72	0.175691	0.363907	0.897739	0.0595079	0.0114748
MgIM767.02G013300.v1.1	Chr_02	611003	611530	2	0.42	11.78	0.225998	0.23804	8.58	0.476911	0.635701	0.932182	0.0633585	0.00898364
MgIM767.02G013700.v1.1	Chr_02	627423	628014	4	0.64	49.58	1.29192e-07	2.66024e-07	15.42	0.0800267	0.230037	0.90558	0.0304918	0.0520245
MgIM767.02G013900.v1.1	Chr_02	630027	630517	4	0.74	70.7	1.10991e-11	3.24138e-11	35.06	5.81487e-05	0.00137806	0.796441	0.0473425	0.138314
MgIM767.02G014300.v1.1	Chr_02	638621	640949	3	0.62	70.02	1.509e-11	4.35208e-11	27.76	0.00104603	0.0134769	0.80923	0.13085	0.0743753
MgIM767.02G014400.v1.1	Chr_02	641087	641626	3	0.46	64.66	1.67996e-10	4.43627e-10	23.48	0.00520373	0.0416395	0.885835	0.00796363	0.0806489
MgIM767.02G014900.v1.1	Chr_02	647007	647659	4	0.74	298.12	0	0	96.16	1.11022e-16	1.42757e-14	0.459544	0.074909	0.520468
MgIM767.02G015000.v1.1	Chr_02	648183	648643	4	0.66	67.84	4.03132e-11	1.12205e-10	28.9	0.000673692	0.00971059	0.805019	0.139166	0.0806108
MgIM767.02G015100.v1.1	Chr_02	649639	650478	4	0.74	157.28	0	0	22.14	0.00844571	0.0569789	0.698043	0.0306132	0.308742
MgIM767.02G015400.v1.1	Chr_02	653461	658879	2	0.48	15.66	0.0743302	0.0826124	2.5	0.980883	0.985741	0.901708	0.0689511	0.00456831
MgIM767.02G015500.v1.1	Chr_02	659643	660216	2	0.48	39.22	1.05144e-05	1.80027e-05	14.7	0.099513	0.259565	0.823924	0.136065	0.0582664
MgIM767.02G015700.v1.1	Chr_02	666372	667083	3	0.66	30.08	0.00042518	0.000618968	8.58	0.476911	0.635701	0.983294	9.83294e-06	0.0212716
MgIM767.02G015800.v1.1	Chr_02	667084	676042	3	0.56	79.1	2.43916e-13	8.18748e-13	14.12	0.11812	0.287002	0.848997	0.0110849	0.121734
MgIM767.02G016100.v1.1	Chr_02	684613	687382	3	0.62	58.4	2.72351e-09	6.51986e-09	16.22	0.0624271	0.196782	0.893732	0.0118551	0.0284644
MgIM767.02G016200.v1.1	Chr_02	695719	704606	5	0.76	111.7	0	0	11.74	0.228367	0.42086	0.824981	0.00845622	0.112431
MgIM767.02G016500.v1.1	Chr_02	710331	714500	3	0.54	74.2	2.27307e-12	7.07753e-12	2.18	0.988291	0.991114	0.871549	0.0276516	0.137378
MgIM767.02G016600.v1.1	Chr_02	714831	718766	3	0.66	19.88	0.0186676	0.0222766	21.92	0.00913601	0.0594733	0.858907	0.0380091	0.0215155
MgIM767.02G016900.v1.1	Chr_02	729132	730557	4	0.7	144.12	0	0	34.42	7.5378e-05	0.00170546	0.718387	0.0192333	0.155423
MgIM767.02G017000.v1.1	Chr_02	741364	744445	5	0.78	195.14	0	0	15.8	0.0711774	0.213286	0.602242	0.0507142	0.21136
MgIM767.02G017100.v1.1	Chr_02	747195	751221	3	0.66	44.4	1.19096e-06	2.23802e-06	29.2	0.000599569	0.00891936	0.851545	0.0849907	0.0321463
MgIM767.02G017200.v1.1	Chr_02	751597	752272	4	0.72	59.6	1.60093e-09	3.89787e-09	4.94	0.839507	0.892711	0.855291	0.0260012	0.138491
MgIM767.02G017400.v1.1	Chr_02	758059	764694	3	0.62	63.9	2.36016e-10	6.14503e-10	19.02	0.0250234	0.112644	0.845332	0.0693999	0.085993
MgIM767.02G017500.v1.1	Chr_02	769160	772406	2	0.5	35.64	4.59217e-05	7.39015e-05	8.34	0.500279	0.654028	0.727989	0.053792	0.0227233
MgIM767.02G017600.v1.1	Chr_02	772404	775469	3	0.62	65.16	1.34294e-10	3.57246e-10	7.82	0.552383	0.692318	0.745544	0.0366302	0.0948057
MgIM767.02G017700.v1.1	Chr_02	775797	776375	4	0.7	37.98	1.7576e-05	2.94262e-05	4.3	0.890582	0.924539	0.922947	0.00380831	0.0560158
MgIM767.02G017800.v1.1	Chr_02	778315	780990	3	0.62	41.52	4.02152e-06	7.16426e-06	6.2	0.719747	0.81105	0.860025	0.0739507	0.0123535
MgIM767.02G017900.v1.1	Chr_02	783353	787017	4	0.66	48.52	2.04162e-07	4.12293e-07	12.36	0.193767	0.385072	0.936653	0.0207648	0.0596417
MgIM767.02G018000.v1.1	Chr_02	788066	797299	3	0.64	82.14	6.06182e-14	2.13636e-13	15.9	0.0689994	0.209466	0.881242	0.0255694	0.0684816
MgIM767.02G018100.v1.1	Chr_02	797987	799686	3	0.54	29.94	0.000449154	0.000652187	12.32	0.195864	0.386932	0.855742	0.0358124	0.0401909
MgIM767.02G018200.v1.1	Chr_02	804623	809750	2	0.48	21.48	0.0106815	0.0131265	9.8	0.366918	0.547972	0.946476	0.01074	0.0134812
MgIM767.02G018300.v1.1	Chr_02	810039	816176	4	0.58	52.28	4.0013e-08	8.6063e-08	14.86	0.094854	0.252225	0.854387	0.0474057	0.107148
MgIM767.02G018400.v1.1	Chr_02	818668	823557	4	0.7	321.76	0	0	50.72	7.88475e-08	3.90837e-06	0.474139	0.0178994	0.624
MgIM767.02G018600.v1.1	Chr_02	829806	831478	3	0.66	128.42	0	0	8.48	0.486588	0.643516	0.75707	0.0586682	0.145055
MgIM767.02G018700.v1.1	Chr_02	831836	835084	4	0.66	128.9	0	0	8.22	0.512137	0.66299	0.733441	0.040665	0.250821
MgIM767.02G018800.v1.1	Chr_02	837905	848135	3	0.66	157.5	0	0	13.9	0.125927	0.297836	0.63244	0.0429562	0.325078
MgIM767.02G018900.v1.1	Chr_02	849176	852100	4	0.7	215.6	0	0	9.1	0.428095	0.59775	0.645061	0.00880559	0.259062
MgIM767.02G019100.v1.1	Chr_02	857315	861454	3	0.56	21.4	0.010988	0.0134789	9.86	0.361938	0.543534	0.949075	0.0392047	0.0240782
MgIM767.02G019200.v1.1	Chr_02	862745	863967	3	0.62	22.26	0.00809049	0.010104	22.68	0.00695642	0.0499962	0.810558	0.0572718	0.0260436
MgIM767.02G019400.v1.1	Chr_02	876807	886011	3	0.58	69.88	1.60746e-11	4.62576e-11	4.32	0.889118	0.923684	0.828226	0.0173308	0.0511246
MgIM767.02G019500.v1.1	Chr_02	886827	890118	3	0.64	33.68	0.000101622	0.000158018	26	0.00204299	0.0221657	0.879516	0.0492356	0.0571534
MgIM767.02G019700.v1.1	Chr_02	897773	900755	4	0.48	184.38	0	0	18.56	0.0292052	0.125136	0.641792	0.0506675	0.18413
MgIM767.02G019800.v1.1	Chr_02	901282	905901	3	0.66	25.94	0.00208968	0.00281609	15.18	0.0861089	0.239618	0.976104	9.76104e-06	0.0117935
MgIM767.02G019900.v1.1	Chr_02	905538	908231	3	0.64	41.4	4.22936e-06	7.51905e-06	6.34	0.705466	0.802197	0.853612	0.0466672	0.0492448
MgIM767.02G020000.v1.1	Chr_02	911534	912133	3	0.66	24	0.00430131	0.00556109	8.06	0.528111	0.675789	0.965345	0.0425462	0.0434595
MgIM767.02G020100.v1.1	Chr_02	912822	915281	4	0.7	52.16	4.21606e-08	9.04575e-08	16.86	0.050954	0.173868	0.816831	0.0451181	0.0972736
MgIM767.02G020200.v1.1	Chr_02	915038	921796	3	0.62	46.42	5.03186e-07	9.80476e-07	14.18	0.116065	0.284081	0.905404	0.0380935	0.0545947
MgIM767.02G020300.v1.1	Chr_02	924253	929461	3	0.58	31.26	0.000267111	0.000396772	8	0.534146	0.679627	0.908786	0.0262559	0.0470992
MgIM767.02G020400.v1.1	Chr_02	930034	933879	3	0.58	22.1	0.00856739	0.0106626	7.32	0.603841	0.732015	0.905793	0.0452243	0.0455171
MgIM767.02G020500.v1.1	Chr_02	933601	937160	3	0.54	70.04	1.49544e-11	4.31583e-11	9.58	0.385543	0.563413	0.87511	0.0236935	0.0486522
MgIM767.02G020700.v1.1	Chr_02	943225	947272	2	0.5	23.94	0.00439718	0.00567713	17.38	0.0430873	0.15834	0.881168	0.0575557	0.0124912
MgIM767.02G020900.v1.1	Chr_02	952817	955981	4	0.66	119.06	0	0	12.18	0.203351	0.394461	0.74549	0.0307814	0.186057
MgIM767.02G021600.v1.1	Chr_02	986471	987607	3	0.62	92	6.66134e-16	2.72047e-15	17.4	0.0428083	0.157761	0.751015	0.0722213	0.0300611
MgIM767.02G021700.v1.1	Chr_02	993352	995080	2	0.42	22.1	0.00856739	0.0106626	4.24	0.894918	0.927632	0.850627	0.0720974	0.0229856
MgIM767.02G021800.v1.1	Chr_02	996159	997143	3	0.66	80.14	1.51545e-13	5.1711e-13	6.48	0.691081	0.791871	0.688049	0.116204	0.166955
MgIM767.02G021900.v1.1	Chr_02	1000541	1005201	5	0.76	221.54	0	0	68.04	3.6843e-11	2.95358e-09	0.618526	0.0629157	0.474597
MgIM767.02G022000.v1.1	Chr_02	1005106	1008261	3	0.58	22.82	0.00661348	0.00835255	22.28	0.00803269	0.0552838	0.944263	0.0308244	0.0181789
MgIM767.02G022100.v1.1	Chr_02	1010505	1012919	3	0.62	62.52	4.37034e-10	1.1142e-09	4.34	0.887645	0.92267	0.889012	0.0308651	0.0439038
MgIM767.02G022200.v1.1	Chr_02	1012804	1014545	5	0.76	280.42	0	0	24.72	0.00329704	0.0306944	0.494438	0.0747015	0.376267
MgIM767.02G022500.v1.1	Chr_02	1021989	1024591	4	0.74	127.38	0	0	25.86	0.00215354	0.0229435	0.607815	0.137445	0.216747
MgIM767.02G022800.v1.1	Chr_02	1065450	1066740	3	0.66	38.9	1.20088e-05	2.04509e-05	21.64	0.0100927	0.0631985	0.779916	0.0369269	0.0580907
MgIM767.02G022900.v1.1	Chr_02	1067605	1073030	4	0.72	339.66	0	0	481.28	0	0	0.263242	0.184006	0.332789
MgIM767.02G023100.v1.1	Chr_02	1084343	1089340	2	0.48	15.98	0.0673004	0.0752242	9.86	0.361938	0.543534	0.979702	0.0176318	0.000301323
MgIM767.02G023300.v1.1	Chr_02	1093091	1096098	4	0.7	76.38	8.43436e-13	2.71939e-12	10.92	0.281232	0.474518	0.894697	0.00749481	0.129825
MgIM767.02G023400.v1.1	Chr_02	1096041	1097669	3	0.46	72.08	5.94502e-12	1.78104e-11	12.72	0.175691	0.363907	0.854253	0.00811027	0.143078
MgIM767.02G023500.v1.1	Chr_02	1102114	1103731	2	0.48	13.78	0.130369	0.140869	9.36	0.404728	0.578431	0.872584	0.0689685	0.00629575
MgIM767.02G023700.v1.1	Chr_02	1109744	1112301	2	0.5	17.36	0.043368	0.0494834	10.14	0.339271	0.524974	0.935252	0.031474	-6.42264e-05
MgIM767.02G023900.v1.1	Chr_02	1142007	1145876	3	0.62	77.52	5.01599e-13	1.6384e-12	15.4	0.0805185	0.230939	0.830339	0.0715614	0.0916584
MgIM767.02G024100.v1.1	Chr_02	1151079	1155471	4	0.74	140.92	0	0	15.3	0.0830183	0.234586	0.688853	0.0428601	0.337957
MgIM767.02G024200.v1.1	Chr_02	1155315	1160680	2	0.48	23.12	0.00593237	0.00752968	28.1	0.000917848	0.0122257	0.968665	0.0169791	0.00324515
MgIM767.02G024300.v1.1	Chr_02	1161739	1169734	3	0.62	40.68	5.71923e-06	1.00508e-05	8.98	0.439122	0.605723	0.939885	0.0155987	0.00545972
MgIM767.02G024600.v1.1	Chr_02	1178901	1185527	2	0.42	26.66	0.00159178	0.00217445	5	0.834308	0.888929	0.929321	0.0306927	0.0303378
MgIM767.02G024800.v1.1	Chr_02	1187861	1191286	2	0.48	19.76	0.0194527	0.0231709	11.34	0.253122	0.446886	0.913747	0.0505391	0.017539
MgIM767.02G024900.v1.1	Chr_02	1191719	1195382	5	0.74	57.4	4.23617e-09	9.98461e-09	5.22	0.814724	0.875533	0.821147	0.0153548	0.114265
MgIM767.02G025000.v1.1	Chr_02	1195161	1199218	3	0.62	143	0	0	16.54	0.0564261	0.185099	0.738824	0.0430271	0.0927466
MgIM767.02G025200.v1.1	Chr_02	1206573	1222056	3	0.58	17.2	0.0456746	0.052001	10.86	0.285427	0.478488	0.983651	0.00964758	0.00261193
MgIM767.02G025300.v1.1	Chr_02	1222307	1224659	3	0.46	16.16	0.0636146	0.0713009	4.24	0.894918	0.927632	0.992786	9.92786e-06	0.0174782
MgIM767.02G025400.v1.1	Chr_02	1234520	1237395	4	0.74	154.76	0	0	22.02	0.00881581	0.0583244	0.733559	0.0297952	0.0991585
MgIM767.02G025500.v1.1	Chr_02	1237213	1240520	3	0.66	164.26	0	0	21.74	0.00974054	0.0620404	0.660781	0.0338602	0.280201
MgIM767.02G025800.v1.1	Chr_02	1260182	1263139	3	0.66	44.28	1.25325e-06	2.34998e-06	8.72	0.463512	0.625221	0.959004	0.00775352	0.0235794
MgIM767.02G025900.v1.1	Chr_02	1263302	1265661	3	0.62	22.02	0.00881581	0.0109571	14.72	0.0989198	0.258537	0.789392	0.0850006	0.0249669
MgIM767.02G026100.v1.1	Chr_02	1269252	1271539	3	0.64	49.78	1.18485e-07	2.44871e-07	18.58	0.0290106	0.124549	0.834374	0.0303205	0.0964585
MgIM767.02G026500.v1.1	Chr_02	1285700	1287877	3	0.62	23.74	0.00473186	0.00608442	9.42	0.399442	0.574734	0.975297	0.0201299	0.0192546
MgIM767.02G026700.v1.1	Chr_02	1292544	1300432	2	0.48	28.02	0.000946555	0.00132853	12.8	0.171867	0.359542	0.936346	0.0361423	0.0343984
MgIM767.02G026800.v1.1	Chr_02	1300897	1302466	3	0.54	88.88	2.77556e-15	1.08247e-14	13.44	0.143686	0.322847	0.723972	0.0417609	0.116899
MgIM767.02G026900.v1.1	Chr_02	1304478	1307785	5	0.78	176.56	0	0	15.42	0.0800267	0.230037	0.617202	0.0220241	0.271062
MgIM767.02G027000.v1.1	Chr_02	1308520	1311375	5	0.78	101.76	0	0	10.46	0.314544	0.505254	0.718107	0.0504128	0.201073
MgIM767.02G027100.v1.1	Chr_02	1311779	1315070	3	0.64	52.84	3.13433e-08	6.82178e-08	3.46	0.943242	0.960398	0.848382	0.0296147	0.0744925
MgIM767.02G027200.v1.1	Chr_02	1315190	1318942	3	0.58	168.14	0	0	4.72	0.858002	0.90394	0.689335	0.0268161	0.270157
MgIM767.02G027400.v1.1	Chr_02	1323905	1326280	4	0.74	70.2	1.39121e-11	4.03295e-11	9.38	0.402962	0.577304	0.891214	8.91214e-06	0.109313
MgIM767.02G027500.v1.1	Chr_02	1329324	1334605	4	0.58	42	3.28655e-06	5.90597e-06	17.14	0.0465682	0.165739	0.937764	0.0145267	0.0167414
MgIM767.02G027600.v1.1	Chr_02	1336920	1339492	3	0.56	30.04	0.000431899	0.000628116	6.32	0.707513	0.803399	0.882765	0.0439693	0.0306236
MgIM767.02G027700.v1.1	Chr_02	1342407	1344166	4	0.72	116.98	0	0	4.74	0.856359	0.902795	0.778354	0.0868291	0.265824
MgIM767.02G027800.v1.1	Chr_02	1344857	1346049	2	0.48	30.78	0.000322883	0.000475536	10.76	0.292519	0.485675	0.899796	0.0540967	0.0369145
MgIM767.02G027900.v1.1	Chr_02	1346103	1347535	3	0.46	31.1	0.000284562	0.000421152	17.52	0.0411689	0.153903	0.906121	0.0106327	0.000499955
MgIM767.02G028000.v1.1	Chr_02	1348436	1350148	3	0.46	36.86	2.7876e-05	4.58899e-05	11.62	0.235589	0.428335	0.808937	0.0613891	0.0565227
MgIM767.02G028100.v1.1	Chr_02	1350903	1352968	4	0.66	61.22	7.79733e-10	1.94476e-09	10.6	0.304126	0.496004	0.900556	0.0129242	0.0122293
MgIM767.02G028400.v1.1	Chr_02	1374597	1376317	5	0.78	159	0	0	19.2	0.023545	0.108087	0.678897	0.0622212	0.323227
MgIM767.02G028500.v1.1	Chr_02	1384685	1386618	3	0.54	19.08	0.0245212	0.0288379	9.42	0.399442	0.574734	0.898399	0.0559686	0.0156309
MgIM767.02G028600.v1.1	Chr_02	1387980	1391855	4	0.7	56.66	5.87036e-09	1.368e-08	9.72	0.373625	0.55328	0.909471	0.0274353	0.0362794
MgIM767.02G028700.v1.1	Chr_02	1393423	1411717	2	0.48	13.16	0.155499	0.166472	16.82	0.0516105	0.175187	0.965598	0.0263229	-0.00399304
MgIM767.02G028900.v1.1	Chr_02	1413582	1414147	5	0.74	271.1	0	0	15.66	0.0743302	0.219592	0.575252	0.0114749	0.197377
MgIM767.02G029200.v1.1	Chr_02	1420163	1422317	3	0.62	35.7	4.48118e-05	7.21779e-05	10.58	0.305599	0.49747	0.902191	0.0231658	0.0457984
MgIM767.02G029300.v1.1	Chr_02	1422347	1430803	3	0.54	21.42	0.0109106	0.0133916	13.52	0.140453	0.318782	0.89346	0.0351034	0.0216902
MgIM767.02G029400.v1.1	Chr_02	1433032	1434646	2	0.42	67.62	4.45076e-11	1.23219e-10	3.78	0.925287	0.94754	0.714245	0.0677668	0.134928
MgIM767.02G029600.v1.1	Chr_02	1437902	1442762	3	0.62	56.14	7.38054e-09	1.70614e-08	14.74	0.0983298	0.257721	0.839166	0.0452343	0.0609332
MgIM767.02G029700.v1.1	Chr_02	1442913	1446780	3	0.64	27.9	0.000991262	0.00138828	15.44	0.0795375	0.229545	0.961799	0.0321651	0.0463622
MgIM767.02G030000.v1.1	Chr_02	1455342	1469643	4	0.7	81.78	7.14984e-14	2.50891e-13	13.94	0.124476	0.295695	0.865583	0.0375139	0.120915
MgIM767.02G030100.v1.1	Chr_02	1470434	1473810	5	0.76	143.42	0	0	8.98	0.439122	0.605723	0.790695	0.00832886	0.389917
MgIM767.02G030200.v1.1	Chr_02	1473785	1476722	4	0.74	49.06	1.61738e-07	3.29127e-07	14.2	0.115387	0.283543	0.782722	0.0173291	0.0672461
MgIM767.02G030300.v1.1	Chr_02	1478267	1481194	3	0.66	116.82	0	0	5.5	0.788728	0.858034	0.730647	0.0577457	0.178013
MgIM767.02G030400.v1.1	Chr_02	1481422	1482824	3	0.62	30.3	0.000390015	0.000570076	6.64	0.674543	0.780357	0.919728	0.0249577	0.0382851
MgIM767.02G030500.v1.1	Chr_02	1486343	1489204	3	0.58	51.14	6.57056e-08	1.38391e-07	22.16	0.00838549	0.0568384	0.699967	0.0698002	0.105983
MgIM767.02G030800.v1.1	Chr_02	1500251	1503321	2	0.48	24.2	0.00399607	0.00518554	12.5	0.186566	0.37711	0.912366	0.0176958	0.00462674
MgIM767.02G031000.v1.1	Chr_02	1506959	1510445	4	0.7	86.02	1.02141e-14	3.82497e-14	9.14	0.424453	0.59471	0.708027	0.0534473	0.0618977
MgIM767.02G031100.v1.1	Chr_02	1512956	1515281	3	0.56	29.62	0.000509026	0.000735097	6.98	0.639202	0.756729	0.948448	0.0146545	0.0229595
MgIM767.02G031200.v1.1	Chr_02	1517223	1518821	3	0.56	29.26	0.000585731	0.000839891	14.14	0.117432	0.28581	0.911396	0.0399002	0.0480564
MgIM767.02G031400.v1.1	Chr_02	1540536	1543820	4	0.7	129.58	0	0	7.96	0.538182	0.683023	0.794468	0.000629432	0.117497
MgIM767.02G031900.v1.1	Chr_02	1557442	1558679	5	0.78	378.6	0	0	62.82	3.823e-10	2.78929e-08	0.367004	0.056259	0.775738
MgIM767.02G032000.v1.1	Chr_02	1560048	1561231	3	0.34	56.26	7.00092e-09	1.62098e-08	41	5.00194e-06	0.000164456	0.807871	0.0807128	0.0838796
MgIM767.02G032200.v1.1	Chr_02	1565758	1568188	3	0.58	20.52	0.0149609	0.0180591	4.02	0.910091	0.937152	0.93273	0.0325185	0.0128144
MgIM767.02G032300.v1.1	Chr_02	1568808	1571873	3	0.46	33.46	0.00011103	0.000171782	8.76	0.459717	0.621716	0.830252	0.0571562	0.0553596
MgIM767.02G032400.v1.1	Chr_02	1574578	1576273	2	0.48	26.82	0.00149793	0.0020525	2.94	0.966626	0.976324	0.887621	0.0306527	0.0216648
MgIM767.02G032500.v1.1	Chr_02	1579932	1589047	5	0.76	255.12	0	0	11.38	0.250558	0.444171	0.46051	0.0835882	0.125045
MgIM767.02G032600.v1.1	Chr_02	1590076	1593398	2	0.42	52.78	3.21748e-08	6.99571e-08	18.06	0.0344838	0.137417	0.92181	0.0416724	-0.000879094
MgIM767.02G032800.v1.1	Chr_02	1605254	1608878	5	0.78	74.3	2.17215e-12	6.77467e-12	11.72	0.229559	0.421799	0.916884	0.00153754	0.0646896
MgIM767.02G033000.v1.1	Chr_02	1610433	1611265	3	0.66	65.3	1.26129e-10	3.36076e-10	8.56	0.478839	0.637422	0.882296	0.0182923	0.075173
MgIM767.02G033200.v1.1	Chr_02	1621253	1623300	2	0.42	19.18	0.0237052	0.0279161	8.22	0.512137	0.66299	0.98197	9.8197e-06	0.00649535
MgIM767.02G033300.v1.1	Chr_02	1623250	1629867	3	0.62	11.18	0.263572	0.275694	13.7	0.133404	0.309766	0.859138	0.0498222	0.00537151
MgIM767.02G033500.v1.1	Chr_02	1633287	1635838	2	0.48	18.04	0.0347123	0.0401254	4.54	0.872425	0.913062	0.983371	0.00468615	0.00523468
MgIM767.02G033600.v1.1	Chr_02	1638207	1648062	3	0.58	11.24	0.259616	0.271709	14.76	0.0977429	0.256909	0.945888	0.0330147	0.00981587
MgIM767.02G033800.v1.1	Chr_02	1650865	1658139	3	0.46	69.72	1.72784e-11	4.96229e-11	5.08	0.827279	0.884124	0.944342	9.44342e-06	0.0665504
MgIM767.02G033900.v1.1	Chr_02	1658154	1660312	3	0.58	36.94	2.69751e-05	4.44632e-05	11.52	0.241741	0.434411	0.894256	0.0543964	0.0622182
MgIM767.02G034000.v1.1	Chr_02	1660399	1661095	4	0.74	79.64	1.90514e-13	6.44157e-13	2.24	0.987079	0.990358	0.576507	0.0537755	0.129997
MgIM767.02G034100.v1.1	Chr_02	1661192	1663699	3	0.46	35.62	4.62977e-05	7.44696e-05	9.68	0.377007	0.556258	0.883936	0.0139062	0.0397189
MgIM767.02G034300.v1.1	Chr_02	1667750	1670314	3	0.46	34.22	8.17282e-05	0.00012839	23.1	0.0059756	0.0453831	0.811985	0.107575	0.0125853
MgIM767.02G034700.v1.1	Chr_02	1681857	1684572	3	0.64	54.8	1.32964e-08	2.99118e-08	5.12	0.823725	0.881486	0.768147	0.176714	0.133188
MgIM767.02G034800.v1.1	Chr_02	1690143	1693663	3	0.62	62.42	4.56959e-10	1.16318e-09	14.98	0.0914868	0.246963	0.804031	0.082057	0.179281
MgIM767.02G034900.v1.1	Chr_02	1694383	1699744	3	0.64	17.4	0.0428083	0.0488877	8.04	0.53012	0.677159	0.963121	0.0308497	0.0225541
MgIM767.02G035100.v1.1	Chr_02	1704969	1705986	3	0.54	40.44	6.32312e-06	1.10597e-05	12.96	0.164425	0.349891	0.884658	0.0586909	0.0776353
MgIM767.02G035200.v1.1	Chr_02	1710835	1714102	2	0.42	20.34	0.0159262	0.0191708	17.52	0.0411689	0.153903	0.702214	0.12032	0.0256609
MgIM767.02G035300.v1.1	Chr_02	1714447	1718631	5	0.72	144.7	0	0	8.7	0.465415	0.626682	0.718774	0.0137721	0.301115
MgIM767.02G035400.v1.1	Chr_02	1719399	1721796	1	0	4.34	0.887645	0.890318	10.2	0.334538	0.521191	0.905361	0.0602288	-0.0179248
MgIM767.02G035500.v1.1	Chr_02	1722417	1725349	3	0.64	29.9	0.000456243	0.000661963	5.9	0.749884	0.831376	0.917034	0.0104486	0.015782
MgIM767.02G035600.v1.1	Chr_02	1725338	1729858	4	0.72	26.66	0.00159178	0.00217445	12.16	0.204439	0.395508	0.976886	9.76886e-06	0.0368467
MgIM767.02G035700.v1.1	Chr_02	1732295	1736095	2	0.32	7.92	0.542228	0.552134	7.52	0.583145	0.716084	0.956027	0.0197362	-0.00658083
MgIM767.02G035800.v1.1	Chr_02	1741787	1743486	2	0.42	13.1	0.158133	0.169166	23.46	0.00524185	0.0417643	0.906612	0.115317	-0.0108154
MgIM767.02G036000.v1.1	Chr_02	1755051	1758717	3	0.58	97.48	0	0	6.34	0.705466	0.802197	0.678965	0.0447769	0.172984
MgIM767.02G036100.v1.1	Chr_02	1759493	1759835	2	0.32	7.42	0.593478	0.602337	10.18	0.336111	0.522638	0.979651	0.0210295	-0.00388434
MgIM767.02G036200.v1.1	Chr_02	1764907	1767066	2	0.32	5.82	0.75779	0.762959	5.56	0.783019	0.854256	0.708802	0.116158	-0.0120731
MgIM767.02G036300.v1.1	Chr_02	1767983	1768800	3	0.64	36.12	3.7749e-05	6.12655e-05	4.42	0.881662	0.918584	0.838889	0.0621667	0.0664943
MgIM767.02G036400.v1.1	Chr_02	1769536	1773318	4	0.7	78.92	2.64788e-13	8.84466e-13	4.86	0.846338	0.89667	0.74988	0.0850725	0.157654
MgIM767.02G036500.v1.1	Chr_02	1776672	1782923	3	0.58	27.36	0.00121923	0.00168772	19.32	0.0226054	0.105527	0.878474	0.0985004	0.0429227
MgIM767.02G036600.v1.1	Chr_02	1782753	1788738	3	0.46	50.98	7.04335e-08	1.48037e-07	11.56	0.239266	0.431935	0.814871	0.0112637	0.017534
MgIM767.02G036700.v1.1	Chr_02	1790980	1792657	3	0.54	110.6	0	0	50.18	9.96454e-08	4.77526e-06	0.641932	0.111235	0.011136
MgIM767.02G036800.v1.1	Chr_02	1794745	1796304	3	0.56	21.66	0.0100213	0.0123667	11.44	0.24675	0.440063	0.957267	0.0109979	0.0146377
MgIM767.02G037000.v1.1	Chr_02	1799621	1801346	3	0.64	63.16	3.28478e-10	8.45915e-10	7.82	0.552383	0.692318	0.897838	0.0183084	0.0998809
MgIM767.02G037200.v1.1	Chr_02	1806017	1808896	5	0.74	471.3	0	0	100.58	0	0	0.327427	0.0601303	0.394705
MgIM767.02G037400.v1.1	Chr_02	1815339	1817789	4	0.66	296.72	0	0	32.36	0.000172514	0.00336401	0.480117	0.0174509	0.109537
MgIM767.02G037500.v1.1	Chr_02	1820252	1822531	2	0.18	4.74	0.856359	0.859469	8.08	0.526105	0.674018	0.765082	0.17787	-0.0167486
MgIM767.02G038100.v1.1	Chr_02	1844264	1847961	4	0.7	76.06	9.75664e-13	3.12708e-12	9.8	0.366918	0.547972	0.78622	0.0314201	0.174862
MgIM767.02G038200.v1.1	Chr_02	1847954	1851641	4	0.74	132.44	0	0	13.5	0.141256	0.319597	0.689416	0.0612051	0.261742
MgIM767.02G038300.v1.1	Chr_02	1853274	1857502	4	0.7	172.04	0	0	18.1	0.0340309	0.136365	0.634831	0.0587678	0.290569
MgIM767.02G038400.v1.1	Chr_02	1860764	1863340	3	0.64	50.16	1.00512e-07	2.08957e-07	5.5	0.788728	0.858034	0.863305	0.0592367	0.0288202
MgIM767.02G038500.v1.1	Chr_02	1863299	1864549	3	0.62	24.4	0.00371176	0.004834	12.24	0.200115	0.391341	0.954985	0.0319931	0.00149933
MgIM767.02G038600.v1.1	Chr_02	1865463	1867634	2	0.48	13.38	0.146152	0.156995	3.28	0.952152	0.967045	0.946655	0.0330765	-0.00658432
MgIM767.02G038700.v1.1	Chr_02	1868597	1870771	3	0.62	356.22	0	0	22.92	0.00637851	0.0474987	0.453877	0.0171739	0.186761
MgIM767.02G038800.v1.1	Chr_02	1870636	1874428	3	0.62	23.16	0.00584681	0.00742761	9.72	0.373625	0.55328	0.936875	0.0317564	0.0196524
MgIM767.02G039000.v1.1	Chr_02	1877045	1880177	5	0.72	127.14	0	0	11.48	0.244236	0.43702	0.620388	0.132003	0.276004
MgIM767.02G039200.v1.1	Chr_02	1887569	1890499	3	0.66	67.68	4.33223e-11	1.20245e-10	4.6	0.867692	0.910015	0.862373	0.0855817	0.133191
MgIM767.02G039600.v1.1	Chr_02	1895646	1897599	2	0.42	18.74	0.0274967	0.0321624	7.26	0.61007	0.735857	0.800333	0.0748455	0.0215539
MgIM767.02G039700.v1.1	Chr_02	1900583	1904668	4	0.48	107.24	0	0	20.76	0.0137598	0.0765958	0.652978	0.0679261	0.241437
MgIM767.02G039800.v1.1	Chr_02	1905019	1907529	2	0.42	6.36	0.703417	0.709977	14.02	0.121616	0.291621	0.934106	0.0664538	-0.00862775
MgIM767.02G039900.v1.1	Chr_02	1910118	1910994	2	0.5	21.4	0.010988	0.0134789	12.52	0.185555	0.376003	0.886147	0.0753163	0.00861223
MgIM767.02G040000.v1.1	Chr_02	1910799	1916060	2	0.42	26.5	0.00169134	0.00230294	10.04	0.347257	0.531693	0.893817	0.0187318	-0.00153795
MgIM767.02G040200.v1.1	Chr_02	1920426	1927755	2	0.5	12.1	0.20773	0.219762	7.62	0.572847	0.708462	0.949598	0.0445624	-0.00524197
MgIM767.02G040400.v1.1	Chr_02	1946857	1949817	4	0.7	170.32	0	0	8.86	0.450297	0.615061	0.681886	0.0266536	0.310525
MgIM767.02G040700.v1.1	Chr_02	1974972	1978799	2	0.5	16.32	0.0604925	0.0680305	18.2	0.0329228	0.134034	0.900339	0.056717	0.00677788
MgIM767.02G040800.v1.1	Chr_02	1995555	1997631	3	0.58	126.24	0	0	10	0.350485	0.53418	0.724968	0.0483681	0.242133
MgIM767.02G041000.v1.1	Chr_02	2001349	2005491	3	0.66	42	3.28655e-06	5.90597e-06	5.24	0.812905	0.87394	0.955658	0.00257213	0.0318393
MgIM767.02G041100.v1.1	Chr_02	2012105	2015392	3	0.56	129.84	0	0	24.02	0.0042698	0.0365056	0.616432	0.116167	0.32047
MgIM767.02G041300.v1.1	Chr_02	2021838	2022955	3	0.58	62.28	4.86384e-10	1.23373e-09	20.82	0.0134741	0.0758179	0.842256	0.0210092	0.0685135
MgIM767.02G041400.v1.1	Chr_02	2023915	2026832	2	0.48	13.2	0.153763	0.164695	11.8	0.224821	0.416749	0.926679	0.0340451	0.00455244
MgIM767.02G041500.v1.1	Chr_02	2027879	2029590	5	0.68	205	0	0	27.18	0.001306	0.0160312	0.541035	0.045185	0.406287
MgIM767.02G041600.v1.1	Chr_02	2031647	2034563	4	0.7	64.66	1.67996e-10	4.43627e-10	30.56	0.000352115	0.00595432	0.664221	0.101739	0.0970976
MgIM767.02G041700.v1.1	Chr_02	2033495	2036482	2	0.42	10.22	0.33297	0.345115	20.84	0.0133801	0.0754526	0.888562	0.0742881	0.00183359
MgIM767.02G041800.v1.1	Chr_02	2039042	2042266	3	0.58	31.6	0.000233439	0.000349271	14.36	0.110083	0.275092	0.943395	0.0238887	0.0390511
MgIM767.02G041900.v1.1	Chr_02	2043571	2046372	3	0.62	65.06	1.40447e-10	3.73231e-10	20.94	0.0129195	0.0738818	0.847344	0.0458925	0.0175073
MgIM767.02G042100.v1.1	Chr_02	2050917	2053214	4	0.74	99.98	0	0	5.18	0.818343	0.877897	0.732016	0.023659	0.218671
MgIM767.02G042200.v1.1	Chr_02	2053704	2055628	4	0.74	154.26	0	0	13.76	0.131122	0.306274	0.663565	0.0530827	0.263946
MgIM767.02G042300.v1.1	Chr_02	2055626	2057919	2	0.5	9.66	0.378705	0.390584	13.54	0.139655	0.317524	0.963028	0.0323978	-0.00739867
MgIM767.02G042400.v1.1	Chr_02	2058909	2061508	4	0.66	86.92	6.77236e-15	2.56646e-14	10.7	0.296834	0.489398	0.741082	0.0507168	0.157761
MgIM767.02G042600.v1.1	Chr_02	2065534	2066451	3	0.46	14.54	0.104371	0.114154	2.66	0.976266	0.982927	0.882193	0.0127486	0.00481229
MgIM767.02G042900.v1.1	Chr_02	2074982	2077272	3	0.46	152.58	0	0	11.78	0.225998	0.418037	0.800158	0.000481413	0.0117483
MgIM767.02G043200.v1.1	Chr_02	2084931	2089022	3	0.46	26.62	0.00161612	0.00220561	5.62	0.777265	0.850264	0.965138	0.011618	0.018606
MgIM767.02G043700.v1.1	Chr_02	2114321	2115559	3	0.56	43.88	1.48514e-06	2.76682e-06	6.58	0.680755	0.784608	0.810143	0.0841291	0.0597043
MgIM767.02G043900.v1.1	Chr_02	2129036	2133765	2	0.42	65.38	1.21687e-10	3.2464e-10	21.6	0.0102369	0.0637635	0.84665	0.0341596	0.112357
MgIM767.02G044000.v1.1	Chr_02	2134208	2136472	3	0.56	13.18	0.154629	0.165595	12.56	0.183547	0.373508	0.945249	0.0380907	-0.00211289
MgIM767.02G044300.v1.1	Chr_02	2156130	2161916	4	0.74	173.14	0	0	7.04	0.632955	0.750907	0.69943	0.0190281	0.175194
MgIM767.02G044600.v1.1	Chr_02	2174147	2174654	2	0.32	17.56	0.0406354	0.0465536	18.6	0.0288172	0.124006	0.928449	0.061104	0.0153299
MgIM767.02G044700.v1.1	Chr_02	2174784	2178459	2	0.42	11.48	0.244236	0.256211	3.54	0.939005	0.95721	0.992427	9.92427e-06	-0.000474048
MgIM767.02G044900.v1.1	Chr_02	2191728	2195582	3	0.62	22.42	0.00763904	0.00957793	9.26	0.413628	0.585801	0.978833	9.78833e-06	0.0158719
MgIM767.02G045000.v1.1	Chr_02	2196548	2201150	2	0.42	18.58	0.0290106	0.033857	5.62	0.777265	0.850264	0.947214	0.0254188	0.0158224
MgIM767.02G045100.v1.1	Chr_02	2201615	2205708	3	0.62	136.9	0	0	8.16	0.518106	0.668187	0.719678	0.0273589	0.27188
MgIM767.02G045400.v1.1	Chr_02	2217480	2219232	3	0.58	36.68	3.0013e-05	4.91773e-05	18.28	0.0320606	0.132181	0.936012	0.0211758	0.0375302
MgIM767.02G045800.v1.1	Chr_02	2264075	2268051	4	0.72	243.12	0	0	10.4	0.319084	0.508958	0.548478	0.0333945	0.320982
MgIM767.02G046200.v1.1	Chr_02	2274184	2275789	3	0.66	43.02	2.13746e-06	3.9092e-06	9.02	0.43543	0.602678	0.888571	0.00151374	0.0307132
MgIM767.02G046800.v1.1	Chr_02	2301077	2303843	4	0.74	156.78	0	0	23.54	0.00509098	0.0409137	0.707884	0.0363501	0.134596
MgIM767.02G047000.v1.1	Chr_02	2307652	2309799	3	0.62	27.12	0.00133624	0.00184164	6.7	0.668321	0.776341	0.898016	0.0601983	0.0635538
MgIM767.02G047100.v1.1	Chr_02	2311068	2314164	5	0.78	127.88	0	0	16.22	0.0624271	0.196782	0.823408	0.0257462	0.249033
MgIM767.02G047200.v1.1	Chr_02	2316214	2320368	3	0.64	46.48	4.90426e-07	9.56617e-07	16.54	0.0564261	0.185099	0.958174	9.58174e-06	0.0143316
MgIM767.02G047300.v1.1	Chr_02	2321049	2346090	3	0.58	35.5	4.8618e-05	7.8028e-05	15.04	0.0898431	0.244048	0.877833	0.0620904	0.0565606
MgIM767.02G047400.v1.1	Chr_02	2346819	2350231	2	0.48	45.7	6.84551e-07	1.31883e-06	9.3	0.410055	0.583157	0.893107	0.0410304	0.0233199
MgIM767.02G047900.v1.1	Chr_02	2377286	2379141	3	0.46	29.6	0.000513017	0.000740119	12.56	0.183547	0.373508	0.942455	9.42455e-06	0.035193
MgIM767.02G048300.v1.1	Chr_02	2389316	2392161	3	0.54	39.48	9.4368e-06	1.62454e-05	8.66	0.469232	0.630058	0.942285	9.42285e-06	0.0423137
MgIM767.02G048400.v1.1	Chr_02	2392565	2396113	2	0.48	37.7	1.97292e-05	3.29081e-05	7.64	0.570792	0.706864	0.910596	0.0413043	0.0550094
MgIM767.02G048500.v1.1	Chr_02	2400118	2403501	3	0.56	23.7	0.00480167	0.00617052	12.04	0.211064	0.403397	0.950601	0.0278409	0.0174315
MgIM767.02G048600.v1.1	Chr_02	2404040	2404745	2	0.48	4.86	0.846338	0.849477	3.94	0.915317	0.941338	0.831347	0.135182	-0.0191939
MgIM767.02G048700.v1.1	Chr_02	2404746	2407015	2	0.42	29.14	0.000613726	0.000878384	12.06	0.209948	0.40233	0.933913	0.0215299	0.0271617
MgIM767.02G048800.v1.1	Chr_02	2408252	2412192	3	0.64	42.34	2.84805e-06	5.14861e-06	6.58	0.680755	0.784608	0.81207	0.106468	0.0782056
MgIM767.02G048900.v1.1	Chr_02	2415647	2418835	3	0.62	9.74	0.371941	0.383822	8.8	0.455937	0.618731	0.929878	0.0350685	-0.00474309
MgIM767.02G049000.v1.1	Chr_02	2418732	2422215	3	0.58	40.22	6.93187e-06	1.20773e-05	7.14	0.622546	0.743791	0.933014	0.0230704	0.0319857
MgIM767.02G049100.v1.1	Chr_02	2422702	2425281	3	0.62	39.76	8.39821e-06	1.4523e-05	15.26	0.0840374	0.236232	0.817422	0.0717274	0.0531342
MgIM767.02G049400.v1.1	Chr_02	2439310	2441925	3	0.54	52.26	4.03632e-08	8.67445e-08	9.42	0.399442	0.574734	0.864645	0.0568181	0.0845977
MgIM767.02G049500.v1.1	Chr_02	2442094	2444830	4	0.72	147.34	0	0	14.36	0.110083	0.275092	0.682035	0.0187305	0.257789
MgIM767.02G049600.v1.1	Chr_02	2445642	2447866	4	0.7	187.5	0	0	6.56	0.682823	0.785946	0.694002	0.00970501	0.194484
MgIM767.02G049700.v1.1	Chr_02	2448072	2455671	3	0.56	88.66	2.9976e-15	1.16661e-14	20.3	0.0161486	0.0847704	0.859328	0.00931818	0.114853
MgIM767.02G049800.v1.1	Chr_02	2457272	2459264	4	0.66	130.78	0	0	23.08	0.00601913	0.0456603	0.78012	0.0456458	0.195373
MgIM767.02G050000.v1.1	Chr_02	2460138	2464657	4	0.66	86.24	9.21485e-15	3.46177e-14	8.08	0.526105	0.674018	0.81221	0.0482845	0.134343
MgIM767.02G050200.v1.1	Chr_02	2473025	2474753	5	0.78	178.64	0	0	21.44	0.0108337	0.0661483	0.7227	0.00313934	0.376135
MgIM767.02G050300.v1.1	Chr_02	2477597	2480289	3	0.58	79.8	1.77081e-13	6.01555e-13	4.64	0.864494	0.907908	0.860476	0.0191379	-0.00294806
MgIM767.02G050400.v1.1	Chr_02	2481139	2484271	3	0.62	37.4	2.23255e-05	3.70959e-05	14.78	0.097159	0.25584	0.960034	9.60034e-06	0.026616
MgIM767.02G050700.v1.1	Chr_02	2490998	2494293	4	0.7	91.3	8.88178e-16	3.60012e-15	5.82	0.75779	0.837211	0.842246	0.0447886	0.170489
MgIM767.02G050800.v1.1	Chr_02	2494182	2500256	2	0.42	60.98	8.67551e-10	2.15758e-09	13.66	0.134944	0.31167	0.828167	0.059583	0.0967689
MgIM767.02G051200.v1.1	Chr_02	2514871	2518121	4	0.7	41.62	3.85607e-06	6.87989e-06	22.12	0.00850634	0.0572393	0.864176	0.0402204	0.00980025
MgIM767.02G051300.v1.1	Chr_02	2518021	2524410	2	0.5	54.72	1.37712e-08	3.09476e-08	8.02	0.532132	0.67846	0.828123	0.0529129	0.0486389
MgIM767.02G051400.v1.1	Chr_02	2526107	2530074	3	0.62	25.7	0.002287	0.00306641	12.58	0.18255	0.372412	0.844814	0.0992438	0.0255871
MgIM767.02G051500.v1.1	Chr_02	2531035	2533842	3	0.56	31.28	0.000265005	0.000393868	12.16	0.204439	0.395508	0.954323	0.0205449	-0.000670879
MgIM767.02G051600.v1.1	Chr_02	2540918	2546114	4	0.72	76.06	9.75664e-13	3.12708e-12	17.76	0.0380623	0.146594	0.726005	0.118954	0.140934
MgIM767.02G051700.v1.1	Chr_02	2543452	2549506	4	0.7	121.88	0	0	22.72	0.00685674	0.0494989	0.809036	0.00385027	0.221601
MgIM767.02G051900.v1.1	Chr_02	2559888	2562209	3	0.62	29.06	0.000633111	0.000905231	9.88	0.360287	0.542498	0.980424	0.000984345	0.0203856
MgIM767.02G052200.v1.1	Chr_02	2572653	2574882	2	0.32	13.66	0.134944	0.145643	9.86	0.361938	0.543534	0.703809	0.24639	0.00754865
MgIM767.02G052300.v1.1	Chr_02	2575706	2576979	2	0.42	20.36	0.0158161	0.0190418	16.66	0.0543143	0.180774	0.917787	0.027284	0.0172993
MgIM767.02G052400.v1.1	Chr_02	2578227	2585989	5	0.78	126.4	0	0	4.8	0.851383	0.899374	0.829199	8.29199e-06	0.174481
MgIM767.02G052500.v1.1	Chr_02	2585828	2587728	3	0.62	24.66	0.00337123	0.00441085	2.86	0.969588	0.978098	0.959518	9.59518e-06	0.0195039
MgIM767.02G052600.v1.1	Chr_02	2588399	2593915	5	0.68	223.74	0	0	21.6	0.0102369	0.0637635	0.562347	0.024084	0.412683
MgIM767.02G052700.v1.1	Chr_02	2594414	2599022	3	0.66	161.02	0	0	43.82	1.52341e-06	5.55745e-05	0.653294	0.0368289	0.235586
MgIM767.02G052800.v1.1	Chr_02	2614964	2619118	4	0.58	32	0.000199129	0.000300288	12.92	0.16626	0.352295	0.747078	0.186273	0.059251
MgIM767.02G053000.v1.1	Chr_02	2624288	2633370	2	0.5	38.66	1.32656e-05	2.24528e-05	13.22	0.152902	0.335201	0.963713	0.00616152	0.0121384
MgIM767.02G053300.v1.1	Chr_02	2649950	2653166	3	0.66	305.96	0	0	12.2	0.202268	0.393418	0.546703	0.0239455	0.285588
MgIM767.02G053500.v1.1	Chr_02	2655549	2659290	3	0.66	78.28	3.54605e-13	1.17391e-12	8.76	0.459717	0.621716	0.824183	0.0343645	0.0806971
MgIM767.02G053600.v1.1	Chr_02	2659865	2661805	4	0.7	86.14	9.65894e-15	3.62231e-14	14.86	0.094854	0.252225	0.630714	0.183178	0.234213
MgIM767.02G053700.v1.1	Chr_02	2661233	2667444	3	0.46	35.86	4.19795e-05	6.77842e-05	11.78	0.225998	0.418037	0.882965	0.0626829	0.0639309
MgIM767.02G054100.v1.1	Chr_02	2688040	2691848	2	0.48	12.74	0.174728	0.186076	24.58	0.00347266	0.0317378	0.965606	0.0180965	-0.00334845
MgIM767.02G054200.v1.1	Chr_02	2691789	2693466	2	0.42	29	0.000648041	0.000925763	21.5	0.0106061	0.0652187	0.862968	0.044415	0.0436283
MgIM767.02G054600.v1.1	Chr_02	2734318	2741247	4	0.72	179.52	0	0	20.46	0.0152764	0.0819811	0.697251	0.0266365	0.307504
MgIM767.02G054700.v1.1	Chr_02	2742209	2746578	3	0.64	36.16	3.71366e-05	6.02791e-05	8.76	0.459717	0.621716	0.863085	0.0428171	0.0520898
MgIM767.02G054900.v1.1	Chr_02	2762806	2766247	4	0.72	94.64	2.22045e-16	9.42076e-16	9.3	0.410055	0.583157	0.691434	0.0822984	0.228691
MgIM767.02G055000.v1.1	Chr_02	2767234	2767803	4	0.74	112.66	0	0	14.62	0.101917	0.262514	0.688702	0.0642989	0.266132
MgIM767.02G055100.v1.1	Chr_02	2769002	2789100	2	0.5	14.28	0.112708	0.122581	13.28	0.15034	0.331489	0.904741	0.0581812	0.00894948
MgIM767.02G055400.v1.1	Chr_02	2793597	2795329	5	0.76	113.12	0	0	6.84	0.653773	0.766296	0.722822	0.0883214	0.23652
MgIM767.02G055500.v1.1	Chr_02	2798545	2801251	3	0.64	49.32	1.44558e-07	2.96256e-07	11.92	0.217857	0.409333	0.836414	0.059999	0.0462888
MgIM767.02G055600.v1.1	Chr_02	2802650	2806564	3	0.54	56.94	5.18895e-09	1.21378e-08	16.26	0.0616467	0.195222	0.862202	0.0380614	0.0614326
MgIM767.02G055700.v1.1	Chr_02	2812062	2816477	3	0.66	43.54	1.71533e-06	3.17246e-06	8.9	0.446556	0.611624	0.95959	9.5959e-06	0.022651
MgIM767.02G056200.v1.1	Chr_02	2827604	2831524	4	0.64	50.42	8.98029e-08	1.87202e-07	5.54	0.784927	0.855619	0.704458	0.0567476	0.101681
MgIM767.02G056400.v1.1	Chr_02	2837051	2843564	2	0.32	13.06	0.15991	0.170954	19.86	0.0187963	0.0932421	0.940785	0.0240538	-0.000224661
MgIM767.02G056700.v1.1	Chr_02	2856493	2859833	4	0.7	96.76	1.11022e-16	4.76959e-16	11.64	0.234373	0.427141	0.832405	0.0234251	0.104763
MgIM767.02G056900.v1.1	Chr_02	2867123	2867835	3	0.64	88.86	2.77556e-15	1.08247e-14	12.78	0.172816	0.360772	0.842524	0.0237664	0.0944112
MgIM767.02G057100.v1.1	Chr_02	2871244	2872667	2	0.42	9.92	0.357	0.368873	5.8	0.759756	0.838813	0.901448	0.033457	-0.000302023
MgIM767.02G057500.v1.1	Chr_02	2924614	2927345	3	0.56	24.72	0.00329704	0.00431901	13.82	0.128874	0.302546	0.913031	0.04234	0.0303433
MgIM767.02G057800.v1.1	Chr_02	2936679	2940286	3	0.54	81.56	7.91589e-14	2.77174e-13	8.24	0.510153	0.661147	0.834164	0.0310986	0.103766
MgIM767.02G057900.v1.1	Chr_02	2942604	2943968	3	0.66	97.58	0	0	28.94	0.000663315	0.00958228	0.740092	0.0863314	0.20832
MgIM767.02G058000.v1.1	Chr_02	2957328	2960448	4	0.66	98.66	0	0	17.1	0.0471728	0.16693	0.76272	0.0312971	0.208908
MgIM767.02G058400.v1.1	Chr_02	2982119	2984128	2	0.5	10.54	0.308561	0.320685	14.8	0.0965782	0.254827	0.86788	0.129976	-0.0103926
MgIM767.02G058600.v1.1	Chr_02	2996640	3000761	2	0.48	23.8	0.00462896	0.00595919	5.84	0.755819	0.836029	0.918585	0.0357467	0.0148942
MgIM767.02G058700.v1.1	Chr_02	3002174	3005719	3	0.56	45.52	7.39218e-07	1.41994e-06	26.82	0.00149793	0.0178801	0.89741	0.0423808	0.0719289
MgIM767.02G058900.v1.1	Chr_02	3008908	3011236	3	0.58	54.22	1.71447e-08	3.82115e-08	17.46	0.0419812	0.155953	0.70362	0.104836	0.00655468
MgIM767.02G059200.v1.1	Chr_02	3018090	3020545	3	0.58	168.84	0	0	37.26	2.36499e-05	0.000642554	0.611195	0.0601651	0.35583
MgIM767.02G059300.v1.1	Chr_02	3020814	3027175	3	0.54	17.68	0.0390729	0.0448784	14.78	0.097159	0.25584	0.934811	0.0350845	0.0209963
MgIM767.02G059400.v1.1	Chr_02	3028919	3032238	3	0.66	35.96	4.02998e-05	6.51529e-05	6.7	0.668321	0.776341	0.837232	0.0464215	0.0601962
MgIM767.02G059500.v1.1	Chr_02	3035278	3036154	2	0.42	25.24	0.00271685	0.00360627	5.08	0.827279	0.884124	0.898051	0.0466172	0.0108671
MgIM767.02G059600.v1.1	Chr_02	3036763	3040048	3	0.64	65.4	1.20601e-10	3.21941e-10	12.6	0.181557	0.371319	0.905948	0.0159998	0.0880952
MgIM767.02G059700.v1.1	Chr_02	3040182	3047858	2	0.42	22.08	0.00862886	0.010734	8.34	0.500279	0.654028	0.92721	0.0328455	0.0107366
MgIM767.02G059800.v1.1	Chr_02	3058369	3071657	3	0.54	267.78	0	0	55.58	9.44115e-09	5.57328e-07	0.498625	0.0472634	0.297365
MgIM767.02G059900.v1.1	Chr_02	3071703	3078534	3	0.64	29.54	0.000525174	0.000756481	4.4	0.883171	0.919492	0.913327	0.0292244	0.0209895
MgIM767.02G060000.v1.1	Chr_02	3078965	3082989	2	0.48	9.82	0.365253	0.37719	9.8	0.366918	0.547972	0.935365	0.055194	-0.00261593
MgIM767.02G060100.v1.1	Chr_02	3084277	3085987	2	0.42	10.46	0.314544	0.326694	7.76	0.558502	0.697295	0.969605	0.000549428	-0.00270521
MgIM767.02G060200.v1.1	Chr_02	3091297	3094341	2	0.48	16.1	0.0648225	0.0725983	6.12	0.727851	0.815934	0.94744	0.0300174	0.00889963
MgIM767.02G060300.v1.1	Chr_02	3094767	3100125	2	0.5	15.46	0.079051	0.0875969	13.72	0.13264	0.308598	0.882079	0.0579864	0.0136365
MgIM767.02G060400.v1.1	Chr_02	3100708	3106172	3	0.46	25.56	0.00241032	0.00322045	11.56	0.239266	0.431935	0.906637	0.0307639	0.030388
MgIM767.02G060500.v1.1	Chr_02	3106317	3109333	3	0.54	45.02	9.14837e-07	1.73826e-06	4.9	0.842937	0.894527	0.973026	9.73026e-06	0.0541564
MgIM767.02G061100.v1.1	Chr_02	3129202	3130930	3	0.66	29.42	0.000550338	0.000791324	28.4	0.000817567	0.0112476	0.805419	0.0581762	0.0531042
MgIM767.02G061200.v1.1	Chr_02	3131561	3133512	3	0.64	47.46	3.22148e-07	6.38056e-07	15.08	0.0887618	0.242582	0.842137	0.0561969	0.0573072
MgIM767.02G061300.v1.1	Chr_02	3134131	3136294	2	0.42	25.28	0.00267657	0.00355789	6.76	0.662091	0.771934	0.823143	0.11168	0.0341249
MgIM767.02G061400.v1.1	Chr_02	3136130	3137379	3	0.56	25.66	0.00232159	0.00311087	26.24	0.00186615	0.0208928	0.861226	0.0400898	0.0238438
MgIM767.02G061600.v1.1	Chr_02	3144902	3147310	2	0.48	18.88	0.0262328	0.0307783	15.92	0.0685711	0.208409	0.755284	0.112647	0.0143602
MgIM767.02G062200.v1.1	Chr_02	3171026	3175388	3	0.62	86.56	7.99361e-15	3.01431e-14	9.54	0.38899	0.566347	0.856326	0.0176365	0.159012
MgIM767.02G062300.v1.1	Chr_02	3178122	3183667	2	0.48	9.56	0.387264	0.399032	9.14	0.424453	0.59471	0.922824	0.0498325	0.00120347
MgIM767.02G062700.v1.1	Chr_02	3214611	3218086	2	0.48	9.04	0.43359	0.444789	17.7	0.038818	0.148186	0.810597	0.0874121	-0.00198016
MgIM767.02G062800.v1.1	Chr_02	3219765	3222952	3	0.46	27.92	0.000983671	0.00137809	11.24	0.259616	0.453543	0.959386	9.59386e-06	0.0154367
MgIM767.02G062900.v1.1	Chr_02	3223241	3224979	4	0.64	93.24	3.33067e-16	1.39534e-15	27.88	0.000998911	0.0129989	0.853979	0.0104308	0.034321
MgIM767.02G063000.v1.1	Chr_02	3225398	3232966	3	0.64	39.5	9.35858e-06	1.61129e-05	27.78	0.00103803	0.0133871	0.923476	0.0571473	0.0222031
MgIM767.02G063100.v1.1	Chr_02	3236012	3237079	3	0.64	71.76	6.87184e-12	2.04455e-11	11.38	0.250558	0.444171	0.838692	0.0225464	0.0723728
MgIM767.02G063200.v1.1	Chr_02	3243522	3249446	3	0.46	58.06	3.16522e-09	7.54389e-09	4.66	0.862883	0.906802	0.840511	0.0939301	0.080291
MgIM767.02G063500.v1.1	Chr_02	3255804	3259076	3	0.64	52.48	3.66726e-08	7.93514e-08	11.42	0.248014	0.441228	0.852601	0.0391899	0.0984157
MgIM767.02G063800.v1.1	Chr_02	3292081	3294560	4	0.66	46.5	4.86244e-07	9.48889e-07	13.9	0.125927	0.297836	0.766617	0.0835642	0.0742278
MgIM767.02G063900.v1.1	Chr_02	3296570	3300049	4	0.74	126.26	0	0	18.68	0.0280555	0.122063	0.803058	0.0291184	0.113236
MgIM767.02G064100.v1.1	Chr_02	3306090	3309424	3	0.58	47.96	2.5984e-07	5.1972e-07	32.76	0.000147028	0.00295124	0.926858	0.0515422	0.0708891
MgIM767.02G064200.v1.1	Chr_02	3309760	3312182	2	0.48	19.02	0.0250234	0.0294125	28.02	0.000946555	0.0124548	0.8923	0.0176708	0.0116653
MgIM767.02G064300.v1.1	Chr_02	3315351	3319841	3	0.64	32.36	0.000172514	0.000261794	14.32	0.111389	0.276863	0.971886	0.00708535	0.0303155
MgIM767.02G064600.v1.1	Chr_02	3327845	3331091	2	0.32	11.84	0.22248	0.234563	3.56	0.937919	0.956629	0.906354	0.0654139	0.0093395
MgIM767.02G064700.v1.1	Chr_02	3334471	3337418	2	0.48	14.86	0.094854	0.10414	2.26	0.986658	0.990241	0.83213	0.094312	0.00839055
MgIM767.02G064800.v1.1	Chr_02	3337514	3340281	3	0.62	34.32	7.84899e-05	0.000123572	10.12	0.340858	0.526552	0.910413	0.0195824	0.040165
MgIM767.02G064900.v1.1	Chr_02	3340989	3345010	2	0.18	125.92	0	0	25.26	0.00269664	0.0267134	0.807472	8.07472e-06	0.214773
MgIM767.02G065000.v1.1	Chr_02	3346501	3351485	3	0.58	22.36	0.00780543	0.00976958	6.86	0.651693	0.764823	0.95982	0.011357	0.007327
MgIM767.02G065100.v1.1	Chr_02	3352888	3357650	2	0.5	16.4	0.058984	0.0664088	2.36	0.984415	0.988601	0.972154	0.0235634	0.00242442
MgIM767.02G065300.v1.1	Chr_02	3371836	3375432	2	0.5	43.38	1.83556e-06	3.38182e-06	8.94	0.442831	0.608834	0.865954	0.0118089	0.0476145
MgIM767.02G065400.v1.1	Chr_02	3378561	3381705	5	0.68	232.84	0	0	10.9	0.282626	0.476065	0.596432	0.0207143	0.426598
MgIM767.02G065500.v1.1	Chr_02	3381932	3394076	3	0.54	53.58	2.26861e-08	5.00296e-08	11.74	0.228367	0.42086	0.915892	0.0187726	0.0518133
MgIM767.02G065600.v1.1	Chr_02	3396247	3399002	2	0.32	9.34	0.406499	0.418122	6.56	0.682823	0.785946	0.890419	0.0515686	0.0030254
MgIM767.02G065700.v1.1	Chr_02	3399096	3401061	2	0.42	14.2	0.115387	0.125347	13	0.162606	0.34796	0.908014	0.0436399	0.00443966
MgIM767.02G065800.v1.1	Chr_02	3407834	3415620	3	0.64	14.88	0.0942854	0.103559	10.76	0.292519	0.485675	0.983261	0.00677334	-0.0033103
MgIM767.02G066900.v1.1	Chr_02	3458082	3459380	2	0.48	6.1	0.72987	0.735533	13.46	0.142872	0.322132	0.897821	0.0490083	-0.00895556
MgIM767.02G067000.v1.1	Chr_02	3459962	3461121	4	0.7	55.36	1.03991e-08	2.36645e-08	14.62	0.101917	0.262514	0.798148	0.0605364	0.105219
MgIM767.02G067100.v1.1	Chr_02	3461666	3467041	2	0.5	51.86	4.80439e-08	1.02521e-07	8.6	0.474986	0.634242	0.81972	0.0683902	0.044934
MgIM767.02G067300.v1.1	Chr_02	3471624	3474678	4	0.7	98.46	0	0	12.42	0.190654	0.381278	0.874817	0.00499338	0.104661
MgIM767.02G067400.v1.1	Chr_02	3474779	3478682	3	0.58	90.02	1.66533e-15	6.63426e-15	20.14	0.0170678	0.0878207	0.836485	0.0181482	0.129879
MgIM767.02G067500.v1.1	Chr_02	3480466	3483353	5	0.76	138.4	0	0	13.38	0.146152	0.32585	0.780543	0.00789711	0.236023
MgIM767.02G067600.v1.1	Chr_02	3486341	3487016	3	0.54	72.8	4.29023e-12	1.30211e-11	10.3	0.326749	0.514924	0.779958	7.79958e-06	0.0972019
MgIM767.02G067700.v1.1	Chr_02	3496305	3499964	3	0.62	61.72	6.24188e-10	1.56947e-09	15.08	0.0887618	0.242582	0.781191	0.0831961	0.0986234
MgIM767.02G067900.v1.1	Chr_02	3524751	3530164	5	0.8	239.5	0	0	18.14	0.0335836	0.135745	0.527345	0.0692186	0.391337
MgIM767.02G068000.v1.1	Chr_02	3535926	3542620	3	0.54	19.06	0.0246875	0.0290309	8.54	0.480771	0.639076	0.969954	0.0115084	0.00918744
MgIM767.02G068300.v1.1	Chr_02	3556330	3560044	3	0.62	11.14	0.266235	0.278366	12.76	0.17377	0.361717	0.866473	0.0424567	0.00551953
MgIM767.02G068400.v1.1	Chr_02	3560633	3564380	3	0.66	32.34	0.000173896	0.000263707	5.62	0.777265	0.850264	0.923973	0.013183	0.020734
MgIM767.02G068600.v1.1	Chr_02	3567725	3569904	2	0.42	14.32	0.111389	0.121268	17.38	0.0430873	0.15834	0.960941	0.0337617	0.00976193
MgIM767.02G068700.v1.1	Chr_02	3571804	3575256	5	0.76	149.12	0	0	39.4	9.75619e-06	0.000298126	0.784909	0.0340426	0.290394
MgIM767.02G068800.v1.1	Chr_02	3576437	3584022	3	0.54	64.14	2.12001e-10	5.55093e-10	3.6	0.935716	0.954907	0.870536	0.0376139	0.111305
MgIM767.02G069300.v1.1	Chr_02	3605347	3607531	2	0.48	12.72	0.175691	0.187039	25.88	0.0021374	0.0228841	0.864362	0.0987083	-0.00615202
MgIM767.02G069400.v1.1	Chr_02	3608984	3622281	3	0.54	28.26	0.000862959	0.00121646	15.5	0.078086	0.226716	0.933992	0.0176961	-0.00376798
MgIM767.02G069500.v1.1	Chr_02	3626277	3633391	3	0.54	45.34	7.9821e-07	1.52693e-06	8.4	0.494392	0.649273	0.702476	0.122107	0.0879333
MgIM767.02G069600.v1.1	Chr_02	3632964	3637291	2	0.42	14.68	0.100109	0.109687	23.38	0.00539701	0.042351	0.935212	0.029729	-0.000318375
MgIM767.02G069700.v1.1	Chr_02	3638477	3641678	2	0.48	8.4	0.494392	0.505087	13.64	0.13572	0.312683	0.93169	0.0799811	-0.00326837
MgIM767.02G069800.v1.1	Chr_02	3643248	3645684	4	0.74	78.68	2.9543e-13	9.82775e-13	8.38	0.496351	0.651056	0.886613	0.00844322	0.0619072
MgIM767.02G069900.v1.1	Chr_02	3646543	3648969	4	0.74	63.52	2.79697e-10	7.24602e-10	12.9	0.167184	0.353618	0.856222	0.0261407	0.113816
MgIM767.02G070000.v1.1	Chr_02	3649543	3659518	4	0.74	77.92	4.17999e-13	1.37223e-12	6.14	0.725829	0.814722	0.889355	0.00326689	0.0679587
MgIM767.02G070200.v1.1	Chr_02	3667415	3670771	4	0.7	200.62	0	0	35.2	5.49321e-05	0.00131624	0.659453	0.0633104	0.033521
MgIM767.02G070400.v1.1	Chr_02	3675543	3679857	4	0.7	76.94	6.53477e-13	2.1238e-12	3.62	0.934599	0.954292	0.815552	0.0603914	0.167025
MgIM767.02G070500.v1.1	Chr_02	3681339	3685226	3	0.62	64.62	1.7103e-10	4.51458e-10	27.5	0.00115565	0.0145572	0.643013	0.115966	0.113357
MgIM767.02G070700.v1.1	Chr_02	3692672	3697049	3	0.62	61.94	5.65938e-10	1.42798e-09	9.88	0.360287	0.542498	0.891541	0.0207804	0.122301
MgIM767.02G071300.v1.1	Chr_02	3738915	3742396	3	0.54	92.32	5.55112e-16	2.28647e-15	12.22	0.201189	0.392083	0.832658	0.0620665	0.0869676
MgIM767.02G071400.v1.1	Chr_02	3750137	3752691	3	0.64	58.58	2.51509e-09	6.03426e-09	10.38	0.320607	0.509822	0.883832	0.0349119	0.0498111
MgIM767.02G071500.v1.1	Chr_02	3759783	3763128	3	0.66	40.88	5.25985e-06	9.26986e-06	13.42	0.144504	0.324012	0.946578	0.0117022	0.0254676
MgIM767.02G071600.v1.1	Chr_02	3764750	3767338	4	0.66	59.56	1.62957e-09	3.96241e-09	5.7	0.769527	0.845218	0.924595	9.24595e-06	0.0726844
MgIM767.02G072100.v1.1	Chr_02	3794764	3796369	4	0.72	104.96	0	0	10.68	0.298282	0.490602	0.885153	0.00189548	0.0590108
MgIM767.02G072200.v1.1	Chr_02	3795946	3799763	4	0.66	48.3	2.24461e-07	4.516e-07	7.34	0.601766	0.730728	0.919008	0.0138593	0.0746378
MgIM767.02G072300.v1.1	Chr_02	3801401	3805278	3	0.62	33.46	0.00011103	0.000171782	2.72	0.97437	0.981398	0.756264	0.114187	0.0233587
MgIM767.02G072400.v1.1	Chr_02	3805578	3812096	3	0.54	62.42	4.56959e-10	1.16318e-09	9.6	0.383827	0.562106	0.803606	0.068889	0.142736
MgIM767.02G072700.v1.1	Chr_02	3818983	3835521	2	0.48	23.54	0.00509098	0.00651394	12.94	0.16534	0.351033	0.961226	0.026241	0.00761543
MgIM767.02G072900.v1.1	Chr_02	3840268	3844692	3	0.56	91.2	8.88178e-16	3.60012e-15	14.94	0.0925973	0.24836	0.872225	0.0226524	0.0233173
MgIM767.02G073100.v1.1	Chr_02	3859882	3863282	2	0.42	22.28	0.00803269	0.0100357	5.12	0.823725	0.881486	0.875925	0.0523704	0.0155986
MgIM767.02G073200.v1.1	Chr_02	3868740	3871267	3	0.62	67.16	5.47352e-11	1.50635e-10	18.82	0.0267676	0.117961	0.87639	0.0382915	0.0965448
MgIM767.02G073300.v1.1	Chr_02	3871920	3876920	2	0.48	14.7	0.099513	0.10907	13.24	0.152044	0.334054	0.989053	0.00238795	-0.00257888
MgIM767.02G073800.v1.1	Chr_02	3901529	3907237	2	0.42	20.4	0.0155981	0.0187898	7.74	0.560545	0.698772	0.949248	0.0555536	0.0174772
MgIM767.02G073900.v1.1	Chr_02	3907295	3911818	2	0.42	18.26	0.0322741	0.0374704	5.82	0.75779	0.837211	0.983468	0.00644904	0.00890592
MgIM767.02G074700.v1.1	Chr_02	3985037	3989147	3	0.58	27.94	0.000976136	0.00136783	9.34	0.406499	0.579814	0.959963	9.59963e-06	0.0242246
MgIM767.02G075000.v1.1	Chr_02	4007650	4012231	4	0.7	138.6	0	0	28.32	0.000843212	0.011515	0.780303	0.01989	0.166671
MgIM767.02G075100.v1.1	Chr_02	4014522	4019068	2	0.32	10.36	0.322135	0.334284	9.08	0.429923	0.599142	0.960473	0.0452632	-0.00674402
MgIM767.02G075300.v1.1	Chr_02	4036587	4039078	8	0.86	265.72	0	0	5.94	0.745908	0.828737	0.515775	0.012647	0.489383
MgIM767.02G076000.v1.1	Chr_02	4090966	4095073	6	0.8	425.42	0	0	24.94	0.00303827	0.0289494	0.320893	0.0188129	0.209298
MgIM767.02G076200.v1.1	Chr_02	4123784	4130855	2	0.42	39.7	8.6108e-06	1.48728e-05	7.82	0.552383	0.692318	0.930908	0.0211008	0.0286383
MgIM767.02G076300.v1.1	Chr_02	4132177	4138668	3	0.58	25.84	0.0021698	0.00291711	6.1	0.72987	0.817703	0.875766	0.0970916	0.0437493
MgIM767.02G076400.v1.1	Chr_02	4141089	4144597	3	0.58	60.88	9.06986e-10	2.2535e-09	15.8	0.0711774	0.213286	0.903187	0.0274622	0.078894
MgIM767.02G076500.v1.1	Chr_02	4145530	4149748	4	0.7	51.7	5.15081e-08	1.09644e-07	14.42	0.10815	0.27204	0.932393	9.32393e-06	0.0861948
MgIM767.02G076700.v1.1	Chr_02	4185299	4186605	3	0.58	43.8	1.53638e-06	2.85696e-06	76.52	7.91256e-13	7.50076e-11	0.521826	0.0785796	0.0764307
MgIM767.02G077100.v1.1	Chr_02	4224632	4227662	5	0.68	132.54	0	0	31.72	0.000222578	0.00412946	0.72079	0.0284964	0.111466
MgIM767.02G077500.v1.1	Chr_02	4271201	4273954	4	0.7	72.04	6.05371e-12	1.81193e-11	2.74	0.973718	0.980969	0.801091	0.0607595	0.119776
MgIM767.02G077600.v1.1	Chr_02	4274070	4277241	2	0.5	10.66	0.299736	0.311963	4.46	0.878618	0.916957	0.923206	0.0212464	-0.00603412
MgIM767.02G077700.v1.1	Chr_02	4279166	4281273	1	0	3.4	0.946308	0.947402	4.1	0.904708	0.934052	0.933941	0.0728926	-0.0149053
MgIM767.02G077800.v1.1	Chr_02	4284690	4286055	3	0.62	22.72	0.00685674	0.00864464	10.42	0.317565	0.508222	0.863778	0.0769144	0.0317411
MgIM767.02G077900.v1.1	Chr_02	4286871	4288379	2	0.5	11.06	0.271619	0.283767	18.98	0.0253635	0.113546	0.86387	0.0305277	-0.00229425
MgIM767.02G078000.v1.1	Chr_02	4290118	4297404	4	0.72	111.58	0	0	27.5	0.00115565	0.0145572	0.790058	0.0134727	0.102434
MgIM767.02G078200.v1.1	Chr_02	4305914	4312812	3	0.56	56.96	5.14341e-09	1.20377e-08	35.52	4.82235e-05	0.00117943	0.835349	0.0533539	0.0601974
MgIM767.02G078300.v1.1	Chr_02	4314424	4318512	3	0.46	38.86	1.22098e-05	2.07659e-05	22.38	0.00774958	0.0539356	0.94344	0.0180942	0.0413272
MgIM767.02G078500.v1.1	Chr_02	4342870	4348916	3	0.64	45.98	6.07379e-07	1.17539e-06	17.82	0.0373202	0.14468	0.834668	0.125694	0.107853
MgIM767.02G078600.v1.1	Chr_02	4348096	4352467	3	0.62	79.7	1.85407e-13	6.28362e-13	13.16	0.155499	0.338553	0.798858	0.0362238	0.18012
MgIM767.02G078700.v1.1	Chr_02	4353202	4357164	3	0.66	36.9	2.74219e-05	4.5171e-05	15.64	0.0747907	0.220351	0.874945	0.0844012	0.0781476
MgIM767.02G078800.v1.1	Chr_02	4364889	4369169	4	0.74	319.58	0	0	22.3	0.00797529	0.0549762	0.489965	0.0310967	0.383091
MgIM767.02G078900.v1.1	Chr_02	4377349	4383967	3	0.54	90.98	9.99201e-16	4.03753e-15	21.7	0.00987997	0.0624994	0.866883	0.0231223	0.191892
MgIM767.02G079000.v1.1	Chr_02	4398920	4403532	3	0.58	29.2	0.000599569	0.00085888	5.02	0.832561	0.887942	0.857517	0.0727542	0.0281872
MgIM767.02G079100.v1.1	Chr_02	4407859	4414176	4	0.74	46.28	5.34253e-07	1.03836e-06	12.48	0.187581	0.377927	0.892804	0.0146431	0.0747541
MgIM767.02G079200.v1.1	Chr_02	4420558	4432523	2	0.48	28.58	0.000762616	0.00108171	9.48	0.394195	0.570854	0.902203	0.0439311	0.00615481
MgIM767.02G079300.v1.1	Chr_02	4457470	4461308	3	0.64	14.44	0.107512	0.117382	15.5	0.078086	0.226716	0.967125	0.0325272	0.00306219
MgIM767.02G079400.v1.1	Chr_02	4464591	4476318	4	0.7	110.46	0	0	22.28	0.00803269	0.0552838	0.844542	8.44542e-06	0.135977
MgIM767.02G079500.v1.1	Chr_02	4482407	4488897	3	0.58	33.56	0.000106652	0.000165482	12.2	0.202268	0.393418	0.954016	0.0074367	0.0318116
MgIM767.02G079900.v1.1	Chr_02	4537537	4548665	3	0.64	56.74	5.66707e-09	1.32133e-08	17.78	0.0378134	0.145895	0.916213	0.0223383	0.0778995
MgIM767.02G080000.v1.1	Chr_02	4549201	4553803	4	0.64	67.66	4.37139e-11	1.21203e-10	23.58	0.00501712	0.0405712	0.837018	0.052481	0.119883
MgIM767.02G080200.v1.1	Chr_02	4564151	4570566	3	0.64	39.3	1.01705e-05	1.74299e-05	25.16	0.00279919	0.0273127	0.832419	0.217217	0.0470672
MgIM767.02G080400.v1.1	Chr_02	4586283	4586713	2	0.48	26.5	0.00169134	0.00230294	11.56	0.239266	0.431935	0.82652	0.0209008	0.0237211
MgIM767.02G080500.v1.1	Chr_02	4587583	4592441	4	0.74	343.56	0	0	23.7	0.00480167	0.0394429	0.441512	0.00813911	0.303913
MgIM767.02G080600.v1.1	Chr_02	4592706	4597644	4	0.66	52.1	4.32769e-08	9.27148e-08	18.26	0.0322741	0.132599	0.894968	0.0244837	0.0957931
MgIM767.02G080700.v1.1	Chr_02	4603241	4609323	2	0.18	22.16	0.00838549	0.0104513	6.36	0.703417	0.800918	0.940371	0.0251941	0.0292064
MgIM767.02G080800.v1.1	Chr_02	4611118	4614515	3	0.56	24.84	0.00315336	0.00414753	16.74	0.0529467	0.178001	0.958213	0.0179732	0.0201046
MgIM767.02G080900.v1.1	Chr_02	4645103	4649486	3	0.62	17.7	0.038818	0.0446053	9.84	0.363593	0.545326	0.921425	0.0337235	0.0119773
MgIM767.02G081000.v1.1	Chr_02	4651851	4655332	2	0.48	22.2	0.00826628	0.0103126	20.7	0.0140512	0.0775202	0.979114	9.79114e-06	0.0137523
MgIM767.02G081100.v1.1	Chr_02	4655898	4657803	2	0.48	48.5	2.0593e-07	4.15668e-07	6	0.739918	0.824834	0.857964	0.0208459	0.0447288
MgIM767.02G081500.v1.1	Chr_02	4697246	4703531	3	0.62	66.56	7.16704e-11	1.95092e-10	16.62	0.0550101	0.182017	0.851005	0.0349324	0.0910783
MgIM767.02G081700.v1.1	Chr_02	4719183	4727909	3	0.54	15.46	0.079051	0.0875969	26.78	0.00152087	0.0179723	0.979124	9.79124e-06	0.00794464
MgIM767.02G081800.v1.1	Chr_02	4730581	4733516	2	0.48	7.38	0.59762	0.606304	3.88	0.919131	0.943394	0.877109	0.0571982	-0.0035979
MgIM767.02G081900.v1.1	Chr_02	4733126	4736207	4	0.66	66.88	6.20748e-11	1.69791e-10	11.34	0.253122	0.446886	0.822147	0.0629938	0.12763
MgIM767.02G082100.v1.1	Chr_02	4817802	4822005	4	0.7	160.5	0	0	20.2	0.0167175	0.0868786	0.475193	0.142899	0.209549
MgIM767.02G082200.v1.1	Chr_02	4834834	4841641	4	0.74	183.38	0	0	44.18	1.30762e-06	4.89395e-05	0.644721	0.0732748	0.187641
MgIM767.02G082400.v1.1	Chr_02	4844596	4845879	4	0.58	70.74	1.09003e-11	3.18546e-11	10.72	0.295391	0.488382	0.813151	0.0204623	0.00639908
MgIM767.02G082500.v1.1	Chr_02	4858014	4858631	3	0.34	155.14	0	0	25.66	0.00232159	0.0241398	0.56872	0.0640626	0.0149171
MgIM767.02G082800.v1.1	Chr_02	4899391	4905269	2	0.32	9.96	0.353733	0.365672	25.16	0.00279919	0.0273127	0.94019	0.0528067	-0.00485421
MgIM767.02G082900.v1.1	Chr_02	4912420	4918528	3	0.58	48.02	2.53217e-07	5.0702e-07	11.9	0.219006	0.410304	0.786024	0.0697447	0.0955646
MgIM767.02G083000.v1.1	Chr_02	4919809	4921291	3	0.64	40.54	6.06419e-06	1.06312e-05	15.2	0.0855868	0.23883	0.905547	0.00605427	0.033054
MgIM767.02G083300.v1.1	Chr_02	4945262	4951170	3	0.54	73.28	3.45113e-12	1.05757e-11	27.84	0.00101438	0.0131738	0.788258	0.0557021	0.119722
MgIM767.02G083400.v1.1	Chr_02	4951966	4956173	3	0.58	16.04	0.066051	0.0738976	18.48	0.0299959	0.127348	0.839669	0.172246	0.0158758
MgIM767.02G083500.v1.1	Chr_02	4956932	4958998	2	0.48	27.66	0.00108693	0.00151346	6.66	0.67247	0.779487	0.796008	0.0879415	0.0454149
MgIM767.02G083600.v1.1	Chr_02	4963425	4967720	4	0.7	104.08	0	0	10.32	0.325206	0.514052	0.766528	0.0565546	0.244896
MgIM767.02G083700.v1.1	Chr_02	4970167	4975692	2	0.48	21.68	0.0099504	0.012285	8.14	0.520102	0.66963	0.946809	9.46809e-06	0.0098812
MgIM767.02G084400.v1.1	Chr_02	5085440	5093522	3	0.54	72.52	4.87066e-12	1.46934e-11	10.56	0.307077	0.498751	0.915639	0.00872088	0.0694375
MgIM767.02G084900.v1.1	Chr_02	5177278	5180261	4	0.7	27.44	0.0011825	0.00163931	23.26	0.00563806	0.0437666	0.921673	0.0481594	0.0370907
MgIM767.02G085000.v1.1	Chr_02	5180941	5185182	3	0.62	116	0	0	28.72	0.000722385	0.0102643	0.718418	0.0711288	0.046298
MgIM767.02G085500.v1.1	Chr_02	5292942	5296791	3	0.56	74.96	1.60927e-12	5.06902e-12	32.24	0.000180972	0.00349225	0.653958	0.146755	0.176575
MgIM767.02G085600.v1.1	Chr_02	5318237	5320531	2	0.48	53.88	1.98962e-08	4.40641e-08	16.12	0.0644176	0.200573	0.881997	0.0397727	0.029541
MgIM767.02G085900.v1.1	Chr_02	5326423	5329063	3	0.46	91.84	6.66134e-16	2.72047e-15	6.28	0.711601	0.806278	0.870467	8.70467e-06	0.0736202
MgIM767.02G086000.v1.1	Chr_02	5336138	5339119	3	0.62	75.1	1.51001e-12	4.77026e-12	32.36	0.000172514	0.00336401	0.794434	0.0516728	0.0961054
MgIM767.02G086100.v1.1	Chr_02	5339079	5341050	3	0.56	38.72	1.29397e-05	2.19384e-05	22.86	0.00651851	0.048237	0.822941	0.091478	0.0319957
MgIM767.02G086300.v1.1	Chr_02	5364501	5367951	2	0.48	7.48	0.587274	0.596273	14.8	0.0965782	0.254827	0.913815	0.0370301	-0.00602902
MgIM767.02G086400.v1.1	Chr_02	5368087	5372412	3	0.58	24	0.00430131	0.00556109	5.9	0.749884	0.831376	0.962113	0.0101025	0.0172324
MgIM767.02G086500.v1.1	Chr_02	5387480	5396027	5	0.76	227.74	0	0	62.38	4.65181e-10	3.33774e-08	0.49649	0.157063	0.576948
MgIM767.02G087500.v1.1	Chr_02	5686072	5692473	4	0.66	80.1	1.54432e-13	5.26683e-13	22.16	0.00838549	0.0568384	0.840233	0.0869381	0.160016
MgIM767.02G087900.v1.1	Chr_02	5755187	5757885	2	0.48	17.86	0.036833	0.0424558	22.84	0.00656583	0.0483941	0.834709	0.0965583	0.0205079
MgIM767.02G088100.v1.1	Chr_02	5784957	5789342	4	0.66	70.92	1.00484e-11	2.94779e-11	17.26	0.0447967	0.16219	0.794787	0.0238933	0.120066
MgIM767.02G088200.v1.1	Chr_02	5803669	5807873	3	0.62	35.98	3.99719e-05	6.4663e-05	18.82	0.0267676	0.117961	0.954442	9.54442e-06	0.0452813
MgIM767.02G088600.v1.1	Chr_02	5859692	5863181	5	0.76	126.7	0	0	19.18	0.0237052	0.108669	0.851528	0.0074021	0.11361
MgIM767.02G088700.v1.1	Chr_02	5865077	5868130	3	0.58	162.94	0	0	11.16	0.264901	0.458336	0.696993	0.0459026	0.183196
MgIM767.02G089000.v1.1	Chr_02	5973445	5975132	2	0.18	16.3	0.060875	0.0684192	11.08	0.270265	0.463848	0.934411	0.0248679	0.00719277
MgIM767.02G089500.v1.1	Chr_02	6150780	6155367	3	0.58	28.98	0.000653094	0.000932673	7.34	0.601766	0.730728	0.968736	0.0183087	0.0279471
MgIM767.02G089600.v1.1	Chr_02	6155472	6158055	4	0.7	158.6	0	0	11.94	0.216713	0.408543	0.607461	0.0920015	0.239473
MgIM767.02G090500.v1.1	Chr_02	6605718	6611040	3	0.64	44.28	1.25325e-06	2.34998e-06	15.66	0.0743302	0.219592	0.878129	0.0304276	0.0855391
MgIM767.02G090800.v1.1	Chr_02	6703992	6705121	2	0.48	20.56	0.0147541	0.0178176	4.1	0.904708	0.934052	0.926196	0.0372069	0.0138474
MgIM767.02G090900.v1.1	Chr_02	6723671	6725860	3	0.54	56.4	6.58251e-09	1.5271e-08	10.26	0.32985	0.517362	0.89671	0.0340633	0.0662756
MgIM767.02G091300.v1.1	Chr_02	6792108	6794875	4	0.7	214.32	0	0	26.12	0.00195263	0.0213998	0.558485	0.00713802	0.24045
MgIM767.02G091800.v1.1	Chr_02	6909303	6916981	4	0.72	234.32	0	0	36.36	3.42184e-05	0.000874793	0.600614	0.0217146	0.329678
MgIM767.02G091900.v1.1	Chr_02	6918199	6922127	3	0.54	62.34	4.73549e-10	1.20281e-09	27.96	0.000968657	0.0126942	0.766451	0.0519412	0.10703
MgIM767.02G092400.v1.1	Chr_02	7170167	7174532	4	0.64	129.54	0	0	7.42	0.593478	0.724593	0.724884	0.052408	0.228657
MgIM767.02G092500.v1.1	Chr_02	7195595	7196843	3	0.64	82.88	4.31877e-14	1.54172e-13	26.92	0.00144202	0.0172923	0.735279	0.111129	0.0896597
MgIM767.02G092900.v1.1	Chr_02	7246236	7253490	3	0.66	24.74	0.00327266	0.00429183	4.64	0.864494	0.907908	0.923222	0.073307	0.041019
MgIM767.02G094000.v1.1	Chr_02	7513320	7517569	3	0.62	33.48	0.00011014	0.000170609	20	0.0179124	0.090658	0.906297	0.0168901	0.0456528
MgIM767.02G094100.v1.1	Chr_02	7530857	7534219	2	0.48	47.62	3.00746e-07	5.97672e-07	16.96	0.0493461	0.170713	0.901344	0.0684728	0.0377655
MgIM767.02G094200.v1.1	Chr_02	7552809	7557955	2	0.5	13.44	0.143686	0.154551	26.98	0.00140946	0.0169802	0.981011	0.00738463	-0.0046724
MgIM767.02G094300.v1.1	Chr_02	7559094	7561968	2	0.48	14.98	0.0914868	0.100639	8.94	0.442831	0.608834	0.98521	9.8521e-06	0.00623951
MgIM767.02G095300.v1.1	Chr_02	7704711	7709568	3	0.56	37.42	2.21424e-05	3.68011e-05	16.62	0.0550101	0.182017	0.933625	0.0114455	0.042702
MgIM767.02G095400.v1.1	Chr_02	7726928	7728342	4	0.72	42.18	3.04667e-06	5.49238e-06	8.78	0.457825	0.620062	0.900149	0.0215451	0.065519
MgIM767.02G095600.v1.1	Chr_02	8067925	8073906	2	0.5	115.82	0	0	22.84	0.00656583	0.0483941	0.761121	0.0374308	0.169077
MgIM767.02G095800.v1.1	Chr_02	8145534	8149276	2	0.48	20.2	0.0167175	0.020086	20.6	0.0145499	0.0791951	0.946574	0.0385377	0.0155214
MgIM767.02G096000.v1.1	Chr_02	8176151	8179185	4	0.72	23.6	0.00498057	0.006384	29.04	0.00063805	0.00933148	0.922716	0.0425089	0.0257623
MgIM767.02G096500.v1.1	Chr_02	8302993	8307098	3	0.56	42.74	2.40584e-06	4.37845e-06	14.58	0.103138	0.264556	0.844788	0.143034	0.0822939
MgIM767.02G096900.v1.1	Chr_02	8559377	8561922	2	0.5	75.5	1.25888e-12	4.00125e-12	15.82	0.0707369	0.212801	0.873501	0.0320437	0.0894124
MgIM767.02G097100.v1.1	Chr_02	10983138	10986147	2	0.48	26.26	0.0018521	0.00251209	10.24	0.331408	0.518866	0.926282	0.0234843	0.0181788
MgIM767.02G097800.v1.1	Chr_02	11159550	11160770	3	0.58	43.62	1.65818e-06	3.07113e-06	15	0.090936	0.246193	0.868883	0.0272185	0.0625909
MgIM767.02G098100.v1.1	Chr_02	11285419	11289085	3	0.64	36.36	3.42184e-05	5.58285e-05	9.14	0.424453	0.59471	0.924544	0.0216655	0.0264498
MgIM767.02G098200.v1.1	Chr_02	11290626	11294459	4	0.7	139.92	0	0	21.2	0.0117914	0.0696384	0.705045	0.0350882	0.378133
MgIM767.02G098400.v1.1	Chr_02	11303282	11313764	2	0.48	25.74	0.0022529	0.00302288	8.38	0.496351	0.651056	0.966479	0.0187814	0.013185
MgIM767.02G098600.v1.1	Chr_02	11355256	11362162	4	0.7	33.86	9.45119e-05	0.000147403	13.16	0.155499	0.338553	0.93484	0.0261427	0.0459147
MgIM767.02G098700.v1.1	Chr_02	11419572	11428282	3	0.34	64.9	1.5088e-10	3.99976e-10	3.12	0.959347	0.97154	0.80549	0.0803924	0.145928
MgIM767.02G098800.v1.1	Chr_02	11574280	11576930	5	0.74	110.38	0	0	23.58	0.00501712	0.0405712	0.861606	0.00614295	0.159606
MgIM767.02G099100.v1.1	Chr_02	11714164	11716347	4	0.58	59.68	1.54514e-09	3.76486e-09	29.1	0.000623345	0.00918885	0.691783	0.105984	0.157849
MgIM767.02G099400.v1.1	Chr_02	11755010	11768981	5	0.74	142.54	0	0	7.94	0.540204	0.684585	0.691616	0.0128281	0.286712
MgIM767.02G099900.v1.1	Chr_02	11832786	11857171	2	0.42	21.68	0.0099504	0.012285	3.16	0.957612	0.970389	0.956855	0.0282515	0.0116553
MgIM767.02G100000.v1.1	Chr_02	11883311	11887512	4	0.66	53.4	2.45433e-08	5.39329e-08	23.42	0.00531888	0.0419917	0.744721	0.0797684	0.113656
MgIM767.02G100200.v1.1	Chr_02	12155479	12157812	3	0.58	51.58	5.42682e-08	1.15217e-07	10.42	0.317565	0.508222	0.933679	0.0306473	0.045794
MgIM767.02G100300.v1.1	Chr_02	12165884	12170592	3	0.66	80.04	1.58651e-13	5.40078e-13	19.44	0.021701	0.102858	0.846341	0.0058403	0.0486923
MgIM767.02G100500.v1.1	Chr_02	12223882	12230902	2	0.5	25.56	0.00241032	0.00322045	16.74	0.0529467	0.178001	0.886227	0.0899075	0.0170206
MgIM767.02G101300.v1.1	Chr_02	12450097	12454931	3	0.64	70.42	1.2596e-11	3.66453e-11	16.28	0.0612597	0.194756	0.886248	0.0441965	0.0640103
MgIM767.02G101600.v1.1	Chr_02	12528188	12541099	4	0.7	25	0.00297118	0.00392181	7.82	0.552383	0.692318	0.949506	0.022537	0.0204298
MgIM767.02G101700.v1.1	Chr_02	12541406	12543258	4	0.7	32.8	0.000144692	0.00022149	14.84	0.0954257	0.252865	0.839137	0.0634219	0.0545416
MgIM767.02G101800.v1.1	Chr_02	12545885	12552860	3	0.64	23.82	0.00459514	0.00591859	26.92	0.00144202	0.0172923	0.892069	0.110335	0.0366361
MgIM767.02G102100.v1.1	Chr_02	12624974	12636260	1	0	3.58	0.936823	0.938196	14.88	0.0942854	0.251176	0.93045	0.0563037	-0.0142061
MgIM767.02G102400.v1.1	Chr_02	12664213	12664752	2	0.18	16.02	0.0664651	0.0743226	6.46	0.693142	0.793462	0.969554	0.0025951	0.00608495
MgIM767.02G103700.v1.1	Chr_02	13500828	13507260	3	0.64	47	3.92466e-07	7.72032e-07	13.06	0.15991	0.344346	0.862114	0.0368333	0.0631693
MgIM767.02G104100.v1.1	Chr_02	13576205	13577380	3	0.46	54.28	1.67e-08	3.72716e-08	5.34	0.80372	0.867729	0.726432	0.0818102	-0.00878511
MgIM767.02G104200.v1.1	Chr_02	13577776	13582040	3	0.62	32.04	0.000195983	0.000295785	9.3	0.410055	0.583157	0.974244	0.000943971	0.00654422
MgIM767.02G104300.v1.1	Chr_02	13615567	13621304	3	0.54	42.1	3.15107e-06	5.67506e-06	6.4	0.699313	0.797854	0.862761	0.0691004	0.0787374
MgIM767.02G105000.v1.1	Chr_02	13718792	13723088	3	0.62	25.82	0.00218618	0.00293791	7.24	0.612147	0.737131	0.863473	0.121	0.0542874
MgIM767.02G105200.v1.1	Chr_02	13758839	13765060	3	0.62	60.78	9.48205e-10	2.35186e-09	9.5	0.392456	0.569032	0.835122	0.0269147	0.085435
MgIM767.02G105500.v1.1	Chr_02	13829269	13836783	3	0.54	52.78	3.21748e-08	6.99571e-08	11.94	0.216713	0.408543	0.93716	0.0208722	0.0454806
MgIM767.02G105700.v1.1	Chr_02	13917739	13921334	3	0.66	62.86	3.75538e-10	9.62145e-10	17.18	0.0459707	0.16465	0.823416	0.0537512	0.0481602
MgIM767.02G107000.v1.1	Chr_02	14174922	14188656	2	0.42	14.2	0.115387	0.125347	6.5	0.689019	0.790345	0.962295	0.0262585	0.00657603
MgIM767.02G107300.v1.1	Chr_02	14218366	14221352	4	0.7	111.62	0	0	10.56	0.307077	0.498751	0.813862	0.0397224	0.21615
MgIM767.02G107800.v1.1	Chr_02	14354128	14357178	6	0.8	184.5	0	0	4.24	0.894918	0.927632	0.765887	0.00806205	0.36238
MgIM767.02G107900.v1.1	Chr_02	14357867	14358527	2	0.5	11.38	0.250558	0.262652	13.28	0.15034	0.331489	0.920406	0.0422223	0.00187019
MgIM767.02G108000.v1.1	Chr_02	14358628	14362122	3	0.54	23.58	0.00501712	0.00642894	18	0.0351735	0.138929	0.827489	0.119072	0.036426
MgIM767.02G108100.v1.1	Chr_02	14381983	14387802	4	0.64	128.7	0	0	19.94	0.0182863	0.0919769	0.613126	0.0781874	0.248207
MgIM767.02G108200.v1.1	Chr_02	14418394	14436002	2	0.48	18.24	0.032489	0.0377031	13.92	0.1252	0.296926	0.958886	0.0194979	0.00622002
MgIM767.02G108600.v1.1	Chr_02	14532801	14539334	3	0.46	23.34	0.00547624	0.00698144	5.24	0.812905	0.87394	0.963098	0.00929032	0.0158683
MgIM767.02G108700.v1.1	Chr_02	14539389	14541985	2	0.48	15.5	0.078086	0.0866162	14.36	0.110083	0.275092	0.887703	0.0765069	0.0069629
MgIM767.02G108800.v1.1	Chr_02	14603806	14605131	4	0.7	46.24	5.43474e-07	1.05581e-06	18.66	0.0282442	0.122555	0.80333	0.0746207	0.0924773
MgIM767.02G108900.v1.1	Chr_02	14615816	14625692	2	0.42	17.06	0.0477846	0.0542939	19.1	0.0243559	0.110831	0.914875	0.0529145	0.0175121
MgIM767.02G109000.v1.1	Chr_02	14629196	14643658	2	0.42	28.42	0.000811276	0.00114709	16.06	0.0656392	0.202821	0.946369	0.0571659	0.0185305
MgIM767.02G109200.v1.1	Chr_02	14651388	14658226	3	0.58	26.16	0.00192338	0.00260495	17.28	0.0445075	0.161729	0.922518	0.0583999	0.027472
MgIM767.02G109300.v1.1	Chr_02	14658425	14660012	4	0.64	28.5	0.000786579	0.00111436	14.14	0.117432	0.28581	0.878046	0.0785314	0.0603721
MgIM767.02G109500.v1.1	Chr_02	14683811	14686621	3	0.58	57.88	3.42721e-09	8.14143e-09	11.42	0.248014	0.441228	0.702403	0.116957	0.111393
MgIM767.02G109800.v1.1	Chr_02	14718039	14720598	4	0.7	155.96	0	0	17.66	0.0393294	0.149261	0.769877	7.69877e-06	0.212148
MgIM767.02G109900.v1.1	Chr_02	14720605	14729501	3	0.54	19.46	0.0215536	0.0255096	6.24	0.715679	0.809486	0.987371	9.87371e-06	0.0107222
MgIM767.02G110000.v1.1	Chr_02	14740701	14745004	4	0.66	75.92	1.03983e-12	3.32701e-12	14.5	0.105618	0.268479	0.767817	0.052639	0.149969
MgIM767.02G110100.v1.1	Chr_02	14756434	14761209	4	0.72	216.16	0	0	62.38	4.65181e-10	3.33774e-08	0.583284	0.0146539	0.441662
MgIM767.02G110200.v1.1	Chr_02	14770710	14775009	3	0.56	110.54	0	0	21.9	0.00920137	0.0597192	0.732991	0.0740612	0.101397
MgIM767.02G110300.v1.1	Chr_02	14774882	14780956	3	0.62	28.62	0.000750904	0.00106579	29.94	0.000449154	0.0071837	0.912324	0.0504991	0.0185257
MgIM767.02G110400.v1.1	Chr_02	14789249	14794654	2	0.48	50.08	1.04056e-07	2.16082e-07	17.8	0.0375661	0.145373	0.854181	0.0571258	0.0369165
MgIM767.02G110500.v1.1	Chr_02	14805058	14808005	4	0.7	99.88	0	0	2.56	0.979226	0.984761	0.81791	0.00896665	0.170785
MgIM767.02G110600.v1.1	Chr_02	14808588	14817829	3	0.46	52.76	3.24568e-08	7.05348e-08	13.36	0.146982	0.327194	0.904613	0.00680758	0.0526764
MgIM767.02G110700.v1.1	Chr_02	14817556	14821604	2	0.5	13.32	0.148653	0.159524	9.02	0.43543	0.602678	0.852572	0.0621737	0.00434237
MgIM767.02G110800.v1.1	Chr_02	14826392	14827316	3	0.58	24.1	0.00414598	0.00537203	34.2	8.23914e-05	0.00183536	0.887526	0.0324467	0.028314
MgIM767.02G111100.v1.1	Chr_02	14836028	14837314	2	0.18	21.12	0.0121281	0.014802	7.36	0.599693	0.72937	0.891789	0.0383408	0.0316318
MgIM767.02G111300.v1.1	Chr_02	14851199	14853833	3	0.66	52.56	3.54154e-08	7.66695e-08	11.3	0.255705	0.449917	0.669225	0.105018	0.07788
MgIM767.02G111500.v1.1	Chr_02	14887389	14891792	3	0.58	127.48	0	0	8.74	0.461612	0.623566	0.77424	0.0337107	0.224533
MgIM767.02G111600.v1.1	Chr_02	14930770	14938869	3	0.66	62.2	5.04038e-10	1.27626e-09	11.94	0.216713	0.408543	0.822375	0.0524912	0.0536049
MgIM767.02G111700.v1.1	Chr_02	14939533	14953725	3	0.62	72.74	4.40847e-12	1.3355e-11	5.6	0.779188	0.851866	0.847997	0.0299996	0.0396889
MgIM767.02G111900.v1.1	Chr_02	14982763	14990006	3	0.62	34.96	6.05591e-05	9.62409e-05	7.26	0.61007	0.735857	0.953713	0.00298395	0.0367311
MgIM767.02G112100.v1.1	Chr_02	14994255	15003812	4	0.64	33.96	9.07757e-05	0.0001419	18.2	0.0329228	0.134034	0.92621	0.0165679	0.0413328
MgIM767.02G112200.v1.1	Chr_02	15026474	15027982	2	0.48	21.26	0.0115447	0.0141218	5.2	0.816537	0.876901	0.889278	0.0187257	-0.000945665
MgIM767.02G112300.v1.1	Chr_02	15029548	15033771	4	0.72	194.1	0	0	12.16	0.204439	0.395508	0.686448	0.0208488	0.177219
MgIM767.02G112400.v1.1	Chr_02	15034924	15039602	4	0.7	115.76	0	0	5.08	0.827279	0.884124	0.78831	0.0598802	0.214384
MgIM767.02G112600.v1.1	Chr_02	15068743	15075442	2	0.5	9.78	0.368587	0.380512	14.16	0.116746	0.284783	0.969842	0.0285196	-0.00255336
MgIM767.02G112900.v1.1	Chr_02	15098026	15103841	3	0.54	43.76	1.56266e-06	2.9025e-06	22.86	0.00651851	0.048237	0.831729	0.0653834	0.0564969
MgIM767.02G113200.v1.1	Chr_02	15128969	15131003	3	0.58	24.98	0.00299338	0.00394952	5.84	0.755819	0.836029	0.860329	0.0778573	0.0415823
MgIM767.02G113400.v1.1	Chr_02	15136263	15138224	3	0.54	23.22	0.00572069	0.00727522	12.26	0.199045	0.39013	0.957095	0.00575794	0.0209589
MgIM767.02G114100.v1.1	Chr_02	15161400	15162026	4	0.66	76.32	8.66751e-13	2.79041e-12	9.2	0.419021	0.590028	0.716023	0.137906	0.105704
MgIM767.02G114300.v1.1	Chr_02	15168698	15171180	4	0.7	93	4.44089e-16	1.84438e-15	16.36	0.0597339	0.191926	0.849958	0.0219836	0.102265
MgIM767.02G114400.v1.1	Chr_02	15173683	15183126	5	0.68	192.94	0	0	7.7	0.564639	0.702055	0.656166	0.016241	0.224192
MgIM767.02G114500.v1.1	Chr_02	15183167	15184847	3	0.66	35.48	4.90157e-05	7.86565e-05	12.94	0.16534	0.351033	0.960115	0.0138061	0.0352624
MgIM767.02G115100.v1.1	Chr_02	15238469	15240092	3	0.58	96.58	1.11022e-16	4.76959e-16	16.08	0.0652297	0.202181	0.807401	0.038475	0.0667574
MgIM767.02G115200.v1.1	Chr_02	15261001	15266564	4	0.66	89.3	2.22045e-15	8.74111e-15	18.22	0.0327053	0.133525	0.7772	0.025153	0.164807
MgIM767.02G115500.v1.1	Chr_02	15273949	15276185	3	0.66	54.26	1.6847e-08	3.75801e-08	20.16	0.0169503	0.0874585	0.821595	0.0531852	0.131031
MgIM767.02G115600.v1.1	Chr_02	15304231	15307015	3	0.64	24.4	0.00371176	0.004834	9.96	0.353733	0.536674	0.941622	0.00802023	0.018166
MgIM767.02G115700.v1.1	Chr_02	15313630	15314365	2	0.32	7.64	0.570792	0.580446	6.44	0.6952	0.795258	0.972209	0.0153106	-0.00934239
MgIM767.02G115900.v1.1	Chr_02	15331484	15334697	3	0.62	123.36	0	0	14.6	0.102526	0.263507	0.808223	0.0135125	0.148655
MgIM767.02G116000.v1.1	Chr_02	15343525	15345602	3	0.58	45.52	7.39218e-07	1.41994e-06	10.4	0.319084	0.508958	0.940175	0.0178613	0.0466942
MgIM767.02G116200.v1.1	Chr_02	15352958	15363907	4	0.58	84.38	2.16493e-14	7.89776e-14	9.56	0.387264	0.564404	0.834962	0.0330938	0.164817
MgIM767.02G116300.v1.1	Chr_02	15377760	15379768	3	0.54	233.68	0	0	25.66	0.00232159	0.0241398	0.564706	0.0718304	0.452757
MgIM767.02G116500.v1.1	Chr_02	15408129	15409298	2	0.48	14.92	0.093157	0.102372	10.86	0.285427	0.478488	0.94037	0.0422218	0.00183383
MgIM767.02G116700.v1.1	Chr_02	15432925	15435204	5	0.78	115.4	0	0	5.78	0.761719	0.83998	0.794448	0.0475454	0.18239
MgIM767.02G117100.v1.1	Chr_02	15469770	15472711	4	0.7	97.14	1.11022e-16	4.76959e-16	15.94	0.0681452	0.207503	0.710549	0.0694646	0.11481
MgIM767.02G117200.v1.1	Chr_02	15482868	15488823	4	0.72	32.42	0.000168431	0.000255988	19.66	0.0201306	0.0976601	0.935574	0.00691904	0.0384158
MgIM767.02G117300.v1.1	Chr_02	15501342	15506979	5	0.78	177.78	0	0	9	0.437274	0.604458	0.657114	0.0468829	0.299076
MgIM767.02G117400.v1.1	Chr_02	15507630	15510340	4	0.72	127.28	0	0	7.46	0.589341	0.721033	0.542248	0.0595254	0.214797
MgIM767.02G117500.v1.1	Chr_02	15510507	15526102	5	0.68	129.7	0	0	2.74	0.973718	0.980969	0.794755	0.0735551	0.316459
MgIM767.02G117600.v1.1	Chr_02	15526772	15529197	2	0.48	44	1.41143e-06	2.63631e-06	22.78	0.00670977	0.0488726	0.863761	0.0675941	0.0710371
MgIM767.02G117700.v1.1	Chr_02	15529871	15532272	4	0.74	166.48	0	0	12.76	0.17377	0.361717	0.606462	0.0554884	0.322261
MgIM767.02G118000.v1.1	Chr_02	15560725	15568194	3	0.46	38.62	1.34873e-05	2.28043e-05	10.98	0.277082	0.470449	0.915013	0.0304608	0.0712437
MgIM767.02G118100.v1.1	Chr_02	15569473	15572858	4	0.74	99.32	0	0	11.1	0.268917	0.462511	0.775353	0.0361196	0.216606
MgIM767.02G118500.v1.1	Chr_02	15593962	15601367	3	0.62	22.24	0.00814868	0.0101737	12.34	0.194813	0.385971	0.882063	0.100744	0.035358
MgIM767.02G118600.v1.1	Chr_02	15602496	15607868	2	0.42	8.24	0.510153	0.520697	10.46	0.314544	0.505254	0.923225	0.0581398	-0.00433012
MgIM767.02G118700.v1.1	Chr_02	15610432	15614229	4	0.7	114.4	0	0	11.28	0.257004	0.451163	0.832977	8.32977e-06	0.146445
MgIM767.02G118800.v1.1	Chr_02	15615095	15619522	3	0.46	226.94	0	0	18.36	0.0312193	0.130075	0.640788	0.0246064	0.479144
MgIM767.02G118900.v1.1	Chr_02	15621699	15622370	4	0.7	89.7	1.88738e-15	7.47983e-15	10.84	0.286836	0.480167	0.798902	0.0457921	0.126855
MgIM767.02G119000.v1.1	Chr_02	15622637	15626004	3	0.66	44.54	1.12216e-06	2.11546e-06	15.12	0.0876921	0.241028	0.850592	0.0987276	0.0908112
MgIM767.02G119200.v1.1	Chr_02	15654801	15660655	4	0.72	48.38	2.16858e-07	4.3698e-07	8.08	0.526105	0.674018	0.841294	0.0583374	0.0677319
MgIM767.02G119300.v1.1	Chr_02	15661970	15664498	2	0.32	21.58	0.0103098	0.0126985	14.1	0.118812	0.288306	0.79976	0.261746	0.0339866
MgIM767.02G119700.v1.1	Chr_02	15701867	15705420	2	0.32	33.62	0.000104107	0.000161766	6.36	0.703417	0.800918	0.86571	0.0448603	0.0410438
MgIM767.02G120100.v1.1	Chr_02	15746864	15751504	3	0.54	32.52	0.000161837	0.000246514	10.3	0.326749	0.514924	0.863958	0.0847591	0.0481061
MgIM767.02G120300.v1.1	Chr_02	15786433	15793151	5	0.74	258.96	0	0	84.82	1.77636e-14	1.98875e-12	0.528058	0.0330828	0.365412
MgIM767.02G120600.v1.1	Chr_02	15802163	15803101	3	0.62	154.42	0	0	12.22	0.201189	0.392083	0.691595	0.0552566	0.165557
MgIM767.02G120700.v1.1	Chr_02	15803529	15806148	3	0.64	37.76	1.92469e-05	3.21284e-05	16.3	0.060875	0.193961	0.962797	0.0115998	0.00363032
MgIM767.02G120900.v1.1	Chr_02	15825572	15826292	2	0.42	29.74	0.000485712	0.000702286	9.92	0.357	0.540117	0.5305	0.476801	0.0357758
MgIM767.02G121300.v1.1	Chr_02	15869732	15872199	3	0.62	51.38	5.91985e-08	1.25173e-07	11.52	0.241741	0.434411	0.925381	0.00953391	0.0761685
MgIM767.02G122500.v1.1	Chr_02	15962126	15968878	5	0.76	184.82	0	0	36.98	2.65354e-05	0.00070618	0.704729	0.0142417	0.369634
MgIM767.02G122600.v1.1	Chr_02	15970112	15973055	3	0.62	65.82	9.99011e-11	2.68672e-10	16.6	0.0553611	0.182898	0.676513	0.126561	0.147704
MgIM767.02G122800.v1.1	Chr_02	15977876	15984535	3	0.64	78.26	3.57936e-13	1.18464e-12	11.12	0.267573	0.460872	0.809398	0.0389799	0.0539757
MgIM767.02G123200.v1.1	Chr_02	16026651	16033592	4	0.7	130.78	0	0	20.92	0.0130104	0.0741405	0.831946	0.0112628	0.0181521
MgIM767.02G123300.v1.1	Chr_02	16038575	16040178	3	0.62	45.28	8.18894e-07	1.56351e-06	15.3	0.0830183	0.234586	0.889006	0.0560796	0.0412505
MgIM767.02G123400.v1.1	Chr_02	16041299	16046679	3	0.62	27.72	0.00106221	0.00148093	4.82	0.849708	0.898775	0.968269	0.00398573	0.0197775
MgIM767.02G123500.v1.1	Chr_02	16048093	16049475	3	0.62	49.42	1.38444e-07	2.8422e-07	22.64	0.0070575	0.050388	0.850831	0.0550776	0.0638215
MgIM767.02G123600.v1.1	Chr_02	16063551	16066005	3	0.62	72.92	4.06308e-12	1.23577e-11	20.92	0.0130104	0.0741405	0.730324	0.14928	0.0855085
MgIM767.02G124000.v1.1	Chr_02	16119079	16131527	3	0.64	25.08	0.00288395	0.00381481	10.22	0.33297	0.519996	0.945367	0.0178549	0.0223352
MgIM767.02G124100.v1.1	Chr_02	16131584	16132914	3	0.66	67.74	4.21686e-11	1.17118e-10	10.14	0.339271	0.524974	0.850382	0.00816179	0.12844
MgIM767.02G124200.v1.1	Chr_02	16133942	16141059	4	0.72	156.02	0	0	9.06	0.431754	0.600599	0.744639	0.0435478	0.272759
MgIM767.02G124300.v1.1	Chr_02	16164581	16178589	3	0.58	58.18	3.00173e-09	7.16607e-09	15.1	0.0882255	0.241778	0.839973	0.0274236	0.0826763
MgIM767.02G124600.v1.1	Chr_02	16200175	16200727	3	0.64	17.56	0.0406354	0.0465536	4.18	0.899171	0.930184	0.906016	0.0378787	0.0192718
MgIM767.02G125000.v1.1	Chr_02	16256008	16260681	3	0.64	45.32	8.05047e-07	1.53978e-06	8.98	0.439122	0.605723	0.926412	0.0369148	0.0692574
MgIM767.02G126300.v1.1	Chr_02	16365358	16370184	3	0.34	27.12	0.00133624	0.00184164	8.3	0.504219	0.656931	0.953979	0.0240806	0.0309031
MgIM767.02G126400.v1.1	Chr_02	16377958	16380004	5	0.74	150.26	0	0	10.2	0.334538	0.521191	0.75663	0.0330393	0.355655
MgIM767.02G126500.v1.1	Chr_02	16391136	16393257	3	0.64	51.08	6.74404e-08	1.41884e-07	13	0.162606	0.34796	0.900963	0.0310244	0.0576404
MgIM767.02G126600.v1.1	Chr_02	16393324	16395892	3	0.62	108.84	0	0	5.18	0.818343	0.877897	0.655801	0.0820111	0.210096
MgIM767.02G126900.v1.1	Chr_02	16414656	16420686	3	0.58	22.84	0.00656583	0.00829398	5.24	0.812905	0.87394	0.958386	0.0173641	0.0117918
MgIM767.02G127900.v1.1	Chr_02	16594137	16595924	4	0.66	39.34	1.00027e-05	1.7156e-05	21.52	0.0105313	0.0649121	0.893562	0.0165176	0.0641478
MgIM767.02G128300.v1.1	Chr_02	16660538	16662149	5	0.76	279.1	0	0	13.38	0.146152	0.32585	0.577459	0.0596954	0.591707
MgIM767.02G128900.v1.1	Chr_02	16724591	16726267	5	0.76	729.56	0	0	360.304	0	0	0.151699	0.0215727	0.672956
MgIM767.02G129100.v1.1	Chr_02	16734420	16747940	3	0.66	91.62	7.77156e-16	3.16294e-15	9.04	0.43359	0.601735	0.733857	0.0391318	0.139631
MgIM767.02G129400.v1.1	Chr_02	16761522	16764177	3	0.54	34.12	8.50978e-05	0.000133506	14.26	0.113372	0.279971	0.867884	0.0453615	0.0611388
MgIM767.02G130000.v1.1	Chr_02	16801382	16807984	4	0.64	58.64	2.4492e-09	5.87944e-09	12.9	0.167184	0.353618	0.831419	0.067647	0.110136
MgIM767.02G130200.v1.1	Chr_02	16814062	16816123	2	0.5	28.32	0.000843212	0.00118966	10.88	0.284024	0.477183	0.858953	0.0279946	0.00407015
MgIM767.02G130400.v1.1	Chr_02	16819882	16822919	5	0.78	267.78	0	0	24.62	0.00342158	0.0314926	0.504117	0.0524166	0.533312
MgIM767.02G130500.v1.1	Chr_02	16830159	16840143	3	0.66	36.74	2.92833e-05	4.80544e-05	1.2	0.998821	0.999052	0.916936	0.0258186	0.0445896
MgIM767.02G130600.v1.1	Chr_02	16841251	16849308	5	0.68	345.44	0	0	40.46	6.27047e-06	0.000201571	0.508955	0.0138556	0.658323
MgIM767.02G130700.v1.1	Chr_02	16847980	16852758	3	0.54	31.06	0.000289097	0.00042762	8.54	0.480771	0.639076	0.952737	0.0199747	0.0138303
MgIM767.02G130800.v1.1	Chr_02	16852716	16856788	5	0.76	225.26	0	0	13.56	0.13886	0.316994	0.500712	0.0418508	0.456571
MgIM767.02G130900.v1.1	Chr_02	16857011	16859348	3	0.58	141.54	0	0	7.44	0.591409	0.722883	0.70425	0.0441236	0.283856
MgIM767.02G131000.v1.1	Chr_02	16859159	16862101	3	0.62	43.98	1.42346e-06	2.65763e-06	15.12	0.0876921	0.241028	0.91481	0.0320457	0.0186634
MgIM767.02G131100.v1.1	Chr_02	16869745	16871949	3	0.58	75.4	1.3175e-12	4.1804e-12	15.28	0.0835264	0.235305	0.709416	0.101716	0.126903
MgIM767.02G131800.v1.1	Chr_02	16893691	16895353	2	0.18	18.68	0.0280555	0.0327925	5.6	0.779188	0.851866	0.979702	0.0271567	0.0111857
MgIM767.02G133000.v1.1	Chr_02	16944139	16946773	3	0.62	40.88	5.25985e-06	9.26986e-06	14.72	0.0989198	0.258537	0.964413	9.64413e-06	0.0243698
MgIM767.02G133700.v1.1	Chr_02	17010661	17013491	3	0.62	79.68	1.87073e-13	6.3351e-13	15.66	0.0743302	0.219592	0.83155	0.0358276	0.152271
MgIM767.02G134000.v1.1	Chr_02	17038595	17041696	5	0.78	107.36	0	0	11.14	0.266235	0.459664	0.873979	8.73979e-06	0.0603229
MgIM767.02G134100.v1.1	Chr_02	17041977	17043562	4	0.7	87.32	5.66214e-15	2.15769e-14	15.2	0.0855868	0.23883	0.805219	0.0460674	0.152758
MgIM767.02G134200.v1.1	Chr_02	17046260	17052422	4	0.72	98.3	0	0	27.32	0.00123802	0.0153858	0.815269	0.0174928	0.191017
MgIM767.02G134300.v1.1	Chr_02	17054276	17056924	3	0.64	57.84	3.4883e-09	8.27898e-09	6.76	0.662091	0.771934	0.816859	0.0666607	0.120912
MgIM767.02G134900.v1.1	Chr_02	17123516	17124905	4	0.7	24.78	0.00322443	0.004235	11.84	0.22248	0.414363	0.975341	9.75341e-06	0.0249267
MgIM767.02G135300.v1.1	Chr_02	17173245	17178674	3	0.66	24.3	0.00385138	0.0050068	7.52	0.583145	0.716084	0.924635	9.24635e-06	0.0162903
MgIM767.02G135500.v1.1	Chr_02	17188184	17192178	3	0.62	92.46	5.55112e-16	2.28647e-15	18.32	0.0316373	0.131228	0.786876	0.0394165	0.078853
MgIM767.02G135600.v1.1	Chr_02	17196083	17196489	4	0.7	80.52	1.27343e-13	4.37166e-13	5.26	0.81108	0.87299	0.819283	0.024542	0.116591
MgIM767.02G135700.v1.1	Chr_02	17200313	17204960	3	0.62	58.04	3.19331e-09	7.60249e-09	17.12	0.0468696	0.166447	0.784847	0.0221214	0.0265512
MgIM767.02G135800.v1.1	Chr_02	17206359	17207747	1	0	7.04	0.632955	0.64105	10.52	0.310049	0.501196	0.902001	0.0254396	-0.009265
MgIM767.02G136000.v1.1	Chr_02	17245307	17249870	3	0.58	53.32	2.54165e-08	5.57668e-08	20.2	0.0167175	0.0868786	0.91031	0.0206382	0.0772882
MgIM767.02G136300.v1.1	Chr_02	17259017	17263277	3	0.62	86.9	6.77236e-15	2.56646e-14	12.98	0.163513	0.348751	0.737694	0.0508594	0.211792
MgIM767.02G136400.v1.1	Chr_02	17263730	17275014	2	0.42	13.44	0.143686	0.154551	10.2	0.334538	0.521191	0.980044	0.00592515	0.000819203
MgIM767.02G136600.v1.1	Chr_02	17292233	17297553	2	0.48	6.58	0.680755	0.688067	16.62	0.0550101	0.182017	0.750052	0.125328	-0.00943407
MgIM767.02G136700.v1.1	Chr_02	17306494	17310265	4	0.66	101.08	0	0	29.54	0.000525174	0.00807152	0.548686	0.151583	0.170385
MgIM767.02G136800.v1.1	Chr_02	17311594	17313885	4	0.7	74.26	2.2119e-12	6.89201e-12	2.38	0.983938	0.988276	0.780913	0.0627437	0.0838698
MgIM767.02G136900.v1.1	Chr_02	17313713	17317339	3	0.58	16.26	0.0616467	0.0692505	6.28	0.711601	0.806278	0.847505	0.0434176	0.0194915
MgIM767.02G137000.v1.1	Chr_02	17318354	17320468	4	0.72	147.78	0	0	11.76	0.22718	0.419805	0.764134	0.0165631	0.249325
MgIM767.02G137100.v1.1	Chr_02	17320219	17326083	3	0.54	39.24	1.04274e-05	1.7856e-05	17.48	0.0417088	0.155385	0.908924	0.0600442	0.048572
MgIM767.02G137300.v1.1	Chr_02	17338079	17339774	2	0.32	17.5	0.041438	0.047423	7.56	0.579021	0.712772	0.935505	0.0394515	0.0079129
MgIM767.02G137500.v1.1	Chr_02	17348285	17350499	3	0.66	42.16	3.07244e-06	5.53577e-06	6.02	0.737915	0.82352	0.859345	0.0359504	0.0678043
MgIM767.02G137600.v1.1	Chr_02	17353094	17356747	3	0.62	109.02	0	0	17.88	0.0365916	0.14275	0.706417	0.0855757	0.161781
MgIM767.02G137700.v1.1	Chr_02	17359170	17360588	3	0.66	94.46	2.22045e-16	9.42076e-16	23.62	0.00494429	0.0401573	0.793627	0.014742	0.0943998
MgIM767.02G137900.v1.1	Chr_02	17365072	17367379	2	0.48	31.18	0.000275702	0.000408924	8.24	0.510153	0.661147	0.942307	0.0434953	0.0102266
MgIM767.02G138300.v1.1	Chr_02	17388006	17389535	3	0.58	55.86	8.34784e-09	1.91848e-08	5.86	0.753844	0.834841	0.925941	0.0180738	0.0439989
MgIM767.02G138400.v1.1	Chr_02	17396413	17397257	4	0.72	137.82	0	0	8.4	0.494392	0.649273	0.652061	0.10717	0.248881
MgIM767.02G138500.v1.1	Chr_02	17398156	17401921	2	0.48	49.92	1.1152e-07	2.30806e-07	8.52	0.482707	0.640666	0.937447	0.0099836	0.0414973
MgIM767.02G138600.v1.1	Chr_02	17403943	17413651	3	0.56	27.4	0.00120073	0.00166299	12.02	0.212184	0.404645	0.964652	9.64652e-06	0.035127
MgIM767.02G138800.v1.1	Chr_02	17417029	17425490	4	0.7	48.82	1.79388e-07	3.6362e-07	5.46	0.792508	0.860057	0.911731	0.0126004	0.0445595
MgIM767.02G138900.v1.1	Chr_02	17426753	17436877	4	0.7	45	9.22663e-07	1.75159e-06	11.7	0.230755	0.4231	0.893388	0.0220025	0.038279
MgIM767.02G139000.v1.1	Chr_02	17437352	17441758	2	0.48	15.3	0.0830183	0.0917894	7.02	0.635037	0.75269	0.939893	0.0303593	0.00599872
MgIM767.02G139100.v1.1	Chr_02	17446261	17447920	2	0.5	16.16	0.0636146	0.0713009	5.14	0.821937	0.880298	0.83538	0.0823736	0.00804987
MgIM767.02G139200.v1.1	Chr_02	17447976	17451736	4	0.7	82.14	6.06182e-14	2.13636e-13	12.88	0.168112	0.35483	0.85135	0.0127471	0.135081
MgIM767.02G139300.v1.1	Chr_02	17457786	17462110	4	0.7	196.82	0	0	17.5	0.041438	0.154598	0.647679	0.0148724	0.415733
MgIM767.02G139400.v1.1	Chr_02	17466346	17470169	3	0.64	43.02	2.13746e-06	3.9092e-06	11.9	0.219006	0.410304	0.943225	0.0214554	0.0270083
MgIM767.02G139500.v1.1	Chr_02	17470647	17478647	3	0.54	51.14	6.57056e-08	1.38391e-07	14.16	0.116746	0.284783	0.875142	0.058214	0.0149091
MgIM767.02G139700.v1.1	Chr_02	17480210	17481107	2	0.42	65.3	1.26129e-10	3.36076e-10	11.04	0.272977	0.466468	0.88713	0.044301	0.0451633
MgIM767.02G140000.v1.1	Chr_02	17487407	17490933	3	0.64	22.84	0.00656583	0.00829398	16.7	0.0536265	0.17922	0.798617	0.0810965	0.0328193
MgIM767.02G140100.v1.1	Chr_02	17491568	17492471	3	0.66	44.42	1.18088e-06	2.22037e-06	24.8	0.00320057	0.030142	0.737994	0.0762687	0.0964378
MgIM767.02G140700.v1.1	Chr_02	17556727	17561628	3	0.62	22.34	0.00786166	0.00983617	10.4	0.319084	0.508958	0.979394	0.00710313	0.0214714
MgIM767.02G140900.v1.1	Chr_02	17568210	17571031	3	0.58	151.42	0	0	11.46	0.24549	0.438479	0.788703	0.0169381	0.207072
MgIM767.02G141000.v1.1	Chr_02	17571284	17572650	3	0.56	25.56	0.00241032	0.00322045	18.26	0.0322741	0.132599	0.691893	0.136655	0.0354993
MgIM767.02G141100.v1.1	Chr_02	17572724	17577374	4	0.7	96.22	1.11022e-16	4.76959e-16	5.6	0.779188	0.851866	0.849467	0.0185844	0.0538218
MgIM767.02G141200.v1.1	Chr_02	17588909	17592167	4	0.7	508.9	0	0	46.16	5.62392e-07	2.30403e-05	0.309954	0.00859137	0.213071
MgIM767.02G141300.v1.1	Chr_02	17593288	17595675	3	0.62	120.98	0	0	45.96	6.12593e-07	2.48617e-05	0.605256	0.155948	0.154835
MgIM767.02G141600.v1.1	Chr_02	17623930	17627684	5	0.74	91.86	6.66134e-16	2.72047e-15	30.76	0.000325439	0.00561284	0.848853	0.0253541	0.172615
MgIM767.02G142300.v1.1	Chr_02	17666868	17670872	3	0.62	235.36	0	0	11.9	0.219006	0.410304	0.553449	0.0254483	0.225951
MgIM767.02G142400.v1.1	Chr_02	17672936	17691590	5	0.78	113.24	0	0	7.26	0.61007	0.735857	0.588974	0.0510275	0.178639
MgIM767.02G142500.v1.1	Chr_02	17691875	17697174	4	0.66	127.38	0	0	15.2	0.0855868	0.23883	0.756109	0.0121307	0.204086
MgIM767.02G142800.v1.1	Chr_02	17719730	17728263	3	0.54	57.54	3.98236e-09	9.40345e-09	4.98	0.836048	0.890345	0.866726	0.0551352	0.0375256
MgIM767.02G142900.v1.1	Chr_02	17732059	17736115	4	0.74	89.04	2.55351e-15	9.99773e-15	6.94	0.643366	0.759099	0.742974	0.107519	0.169829
MgIM767.02G143000.v1.1	Chr_02	17741558	17747797	2	0.48	11.8	0.224821	0.236915	20.96	0.0128292	0.0735923	0.958403	0.0472683	0.00246189
MgIM767.02G143200.v1.1	Chr_02	17749962	17752946	5	0.72	134.76	0	0	8.2	0.514124	0.664701	0.728044	0.0428749	0.283732
MgIM767.02G143500.v1.1	Chr_02	17760014	17761099	3	0.58	23.36	0.00543649	0.00693552	2.16	0.988677	0.991425	0.874659	0.0401502	0.0275855
MgIM767.02G143600.v1.1	Chr_02	17761253	17764948	2	0.42	28.64	0.000745113	0.00105803	10.94	0.279844	0.473406	0.874075	0.0757409	0.048536
MgIM767.02G143800.v1.1	Chr_02	17770824	17774578	3	0.58	40.24	6.87422e-06	1.19833e-05	7.74	0.560545	0.698772	0.898678	0.0334081	0.0333458
MgIM767.02G143900.v1.1	Chr_02	17774673	17782273	3	0.62	21.54	0.010457	0.0128676	12.66	0.178604	0.367538	0.972176	0.00885657	0.0119446
MgIM767.02G144000.v1.1	Chr_02	17783616	17786958	2	0.48	11.64	0.234373	0.246382	12.96	0.164425	0.349891	0.973541	0.0209158	0.000851526
MgIM767.02G144100.v1.1	Chr_02	17787043	17788986	3	0.56	61.56	6.70266e-10	1.68273e-09	8.36	0.498313	0.652576	0.852825	0.0294905	0.119884
MgIM767.02G144200.v1.1	Chr_02	17789183	17792839	7	0.82	248.12	0	0	6.54	0.68489	0.787278	0.592412	0.00422035	0.349385
MgIM767.02G144300.v1.1	Chr_02	17796133	17798191	3	0.64	81.92	6.70575e-14	2.35499e-13	16.24	0.0620358	0.195976	0.856359	0.00110084	0.108949
MgIM767.02G144400.v1.1	Chr_02	17800705	17802848	2	0.5	80.6	1.22791e-13	4.22209e-13	16.52	0.0567853	0.185808	0.835997	0.0134795	0.106158
MgIM767.02G144500.v1.1	Chr_02	17811072	17815539	2	0.42	14.5	0.105618	0.11545	15.16	0.0866338	0.240255	0.957012	0.0259273	0.00541423
MgIM767.02G144700.v1.1	Chr_02	17828623	17831478	3	0.58	17.86	0.036833	0.0424558	10.7	0.296834	0.489398	0.943131	0.0123529	0.00416905
MgIM767.02G144900.v1.1	Chr_02	17844043	17845145	2	0.42	30.06	0.000428527	0.0006237	4.04	0.90876	0.936449	0.908736	0.029962	0.0257949
MgIM767.02G145000.v1.1	Chr_02	17858129	17869466	3	0.58	20.26	0.0163739	0.0196805	12.12	0.206629	0.398439	0.952739	0.0377417	0.0205297
MgIM767.02G145300.v1.1	Chr_02	17883878	17893124	3	0.56	50.9	7.29227e-08	1.53095e-07	7.54	0.581082	0.714632	0.934333	9.34333e-06	0.0549535
MgIM767.02G145400.v1.1	Chr_02	17883944	17885524	5	0.72	115.44	0	0	13.36	0.146982	0.327194	0.801723	0.0374897	0.225386
MgIM767.02G145500.v1.1	Chr_02	17896249	17900927	5	0.78	107.52	0	0	16.54	0.0564261	0.185099	0.824672	0.0365821	0.269737
MgIM767.02G145600.v1.1	Chr_02	17902096	17908486	2	0.5	27.52	0.00114684	0.00159174	12.54	0.184549	0.374607	0.910428	0.0485003	0.0270886
MgIM767.02G145800.v1.1	Chr_02	17911737	17919107	2	0.18	12.46	0.188601	0.200209	18.32	0.0316373	0.131228	0.897448	0.0553455	0.012045
MgIM767.02G145900.v1.1	Chr_02	17919059	17923067	3	0.62	39.06	1.12371e-05	1.91819e-05	15.28	0.0835264	0.235305	0.943754	0.0138835	0.0354021
MgIM767.02G146000.v1.1	Chr_02	17926402	17929076	5	0.68	154.6	0	0	14.82	0.0960004	0.253922	0.7073	0.0191422	0.321632
MgIM767.02G146100.v1.1	Chr_02	17936951	17939093	3	0.62	59.84	1.4393e-09	3.51555e-09	23.44	0.00528023	0.0418903	0.918604	0.0511007	0.115478
MgIM767.02G146500.v1.1	Chr_02	17965917	17968703	2	0.48	37.5	2.14246e-05	3.56401e-05	7.12	0.624627	0.745043	0.893242	0.0379632	0.0302821
MgIM767.02G146600.v1.1	Chr_02	17969670	17978261	3	0.46	43.62	1.65818e-06	3.07113e-06	5.48	0.790621	0.859086	0.852221	0.0486804	0.0906872
MgIM767.02G146800.v1.1	Chr_02	17982811	18004972	3	0.64	52.46	3.69938e-08	7.99664e-08	21.68	0.0099504	0.0627614	0.881842	0.0122532	0.0702871
MgIM767.02G146900.v1.1	Chr_02	18006997	18007441	5	0.72	105.42	0	0	12	0.213309	0.405481	0.739663	0.0323658	0.196835
MgIM767.02G147000.v1.1	Chr_02	18010412	18013064	3	0.64	42.22	2.99577e-06	5.40436e-06	6.7	0.668321	0.776341	0.936396	0.0378148	0.00922628
MgIM767.02G147100.v1.1	Chr_02	18025291	18028389	3	0.64	89.78	1.77636e-15	7.05707e-15	6.94	0.643366	0.759099	0.803488	0.0790427	0.0823446
MgIM767.02G147200.v1.1	Chr_02	18039151	18040693	3	0.54	55.7	8.95616e-09	2.05066e-08	14.74	0.0983298	0.257721	0.895442	0.0633231	-0.000289811
MgIM767.02G147700.v1.1	Chr_02	18070833	18075059	2	0.5	18.88	0.0262328	0.0307783	11.4	0.249284	0.442819	0.871417	0.0702314	0.00716487
MgIM767.02G147800.v1.1	Chr_02	18075060	18078049	2	0.32	21.12	0.0121281	0.014802	16.44	0.0582427	0.18891	0.881225	0.0327257	0.0352443
MgIM767.02G148100.v1.1	Chr_02	18090432	18094263	3	0.62	119.92	0	0	9.02	0.43543	0.602678	0.802968	0.0396781	0.204427
MgIM767.02G148300.v1.1	Chr_02	18106572	18109912	4	0.74	67.46	4.78286e-11	1.3216e-10	10.5	0.311542	0.502859	0.856956	0.0279824	0.0804342
MgIM767.02G148400.v1.1	Chr_02	18119370	18123695	3	0.62	112.7	0	0	7.9	0.544254	0.686369	0.793493	0.0262254	0.183106
MgIM767.02G148600.v1.1	Chr_02	18127404	18129687	3	0.54	27.32	0.00123802	0.0017119	18.94	0.0257079	0.114692	0.95361	0.00315666	0.0296125
MgIM767.02G148700.v1.1	Chr_02	18129285	18130177	4	0.74	84.52	2.03171e-14	7.42634e-14	21.98	0.00894258	0.0587145	0.797919	0.0255223	0.124309
MgIM767.02G148800.v1.1	Chr_02	18142265	18142668	3	0.56	81.1	9.76996e-14	3.3944e-13	12.98	0.163513	0.348751	0.819992	0.0642614	0.0708802
MgIM767.02G148900.v1.1	Chr_02	18142688	18145298	3	0.62	27.7	0.00107039	0.0014917	11.94	0.216713	0.408543	0.962264	0.00813132	0.0265765
MgIM767.02G149100.v1.1	Chr_02	18151836	18153682	3	0.58	48.1	2.44647e-07	4.90541e-07	16.32	0.0604925	0.193216	0.950225	0.00665067	0.025594
MgIM767.02G149200.v1.1	Chr_02	18155504	18158635	3	0.66	104.84	0	0	14.42	0.10815	0.27204	0.81634	0.0500454	0.152507
MgIM767.02G149300.v1.1	Chr_02	18177208	18177711	4	0.64	40	7.59853e-06	1.31981e-05	15.26	0.0840374	0.236232	0.833075	0.0453903	0.0534906
MgIM767.02G149400.v1.1	Chr_02	18180881	18182979	4	0.66	88.12	3.88578e-15	1.50014e-14	21.8	0.00953491	0.0612716	0.730133	0.0362682	0.156559
MgIM767.02G149600.v1.1	Chr_02	18187760	18190619	4	0.7	140.06	0	0	10.52	0.310049	0.501196	0.790831	0.0246777	0.0560701
MgIM767.02G149700.v1.1	Chr_02	18191683	18196571	3	0.62	129.54	0	0	6.58	0.680755	0.784608	0.831999	0.034436	0.090319
MgIM767.02G150300.v1.1	Chr_02	18208942	18213740	5	0.78	139.14	0	0	10.04	0.347257	0.531693	0.799448	0.0200362	0.228628
MgIM767.02G150500.v1.1	Chr_02	18217626	18220979	3	0.58	30.2	0.000405631	0.000592235	8.4	0.494392	0.649273	0.921373	0.0142657	0.0335966
MgIM767.02G150600.v1.1	Chr_02	18220980	18223564	2	0.48	21.5	0.0106061	0.01304	15.32	0.0825129	0.233871	0.903476	0.057235	0.0213722
MgIM767.02G150700.v1.1	Chr_02	18224960	18229119	4	0.7	111.2	0	0	15.3	0.0830183	0.234586	0.882609	8.82609e-06	0.222217
MgIM767.02G150900.v1.1	Chr_02	18232471	18236588	3	0.34	22	0.00887898	0.0110293	10.7	0.296834	0.489398	0.898541	0.0347323	0.0369966
MgIM767.02G151000.v1.1	Chr_02	18238381	18242531	4	0.7	163.92	0	0	16.44	0.0582427	0.18891	0.723311	0.0383002	0.339011
MgIM767.02G151100.v1.1	Chr_02	18245344	18247665	4	0.64	56.18	7.25178e-09	1.67757e-08	12.38	0.192724	0.383941	0.847897	0.0810366	0.127445
MgIM767.02G151200.v1.1	Chr_02	18248042	18251805	4	0.74	76.6	7.62945e-13	2.46722e-12	10.26	0.32985	0.517362	0.851739	0.0261756	0.153444
MgIM767.02G151300.v1.1	Chr_02	18251906	18254515	2	0.32	11.96	0.215574	0.227596	3.98	0.912724	0.939341	0.875006	0.0460637	0.0110958
MgIM767.02G151400.v1.1	Chr_02	18255276	18259258	3	0.62	24.96	0.00301575	0.003977	20.46	0.0152764	0.0819811	0.885591	0.0572234	0.0375315
MgIM767.02G152000.v1.1	Chr_02	18286597	18288863	4	0.7	215.98	0	0	13.12	0.157251	0.340484	0.51164	0.0254412	0.349677
MgIM767.02G152100.v1.1	Chr_02	18289393	18295905	4	0.7	134.04	0	0	31.58	0.000235299	0.00431614	0.783536	0.0109053	0.234108
MgIM767.02G152200.v1.1	Chr_02	18296707	18301049	3	0.62	171.26	0	0	14.58	0.103138	0.264556	0.727493	0.0301598	0.203567
MgIM767.02G152300.v1.1	Chr_02	18302951	18307741	4	0.66	68.46	3.04945e-11	8.57769e-11	4.98	0.836048	0.890345	0.894814	0.0407	0.104623
MgIM767.02G152400.v1.1	Chr_02	18308299	18312534	3	0.66	31.9	0.000207211	0.000311897	17.04	0.0480933	0.168534	0.929285	0.0250713	0.053135
MgIM767.02G152500.v1.1	Chr_02	18313058	18316674	5	0.78	202	0	0	8.3	0.504219	0.656931	0.620862	0.0362445	0.270476
MgIM767.02G152600.v1.1	Chr_02	18317706	18320312	4	0.66	56.52	6.24373e-09	1.45188e-08	14.36	0.110083	0.275092	0.921786	0.0261337	0.0823325
MgIM767.02G152700.v1.1	Chr_02	18325674	18329574	4	0.74	84.04	2.53131e-14	9.18784e-14	18.38	0.0310122	0.129629	0.785776	0.0941018	0.0790428
MgIM767.02G152800.v1.1	Chr_02	18331976	18334515	2	0.48	10.82	0.288249	0.300417	12.4	0.191687	0.382578	0.985401	9.85401e-06	-0.00491348
MgIM767.02G153100.v1.1	Chr_02	18356341	18364948	1	0	3.38	0.947308	0.948258	26.2	0.00189455	0.0210836	0.939325	0.0504816	-0.0132404
MgIM767.02G153400.v1.1	Chr_02	18381707	18389898	3	0.64	47.62	3.00746e-07	5.97672e-07	12.64	0.179584	0.368911	0.946483	9.46483e-06	0.0592288
MgIM767.02G153500.v1.1	Chr_02	18390179	18397217	3	0.58	32.94	0.000136803	0.000209907	12.38	0.192724	0.383941	0.949769	0.015179	0.0212522
MgIM767.02G153600.v1.1	Chr_02	18397744	18400091	3	0.66	40.92	5.17245e-06	9.12574e-06	6.54	0.68489	0.787278	0.834069	0.0661204	0.076387
MgIM767.02G153900.v1.1	Chr_02	18416146	18417743	6	0.82	209	0	0	10.34	0.323668	0.512619	0.674053	6.74053e-06	0.413405
MgIM767.02G154300.v1.1	Chr_02	18431128	18433138	3	0.64	34.04	8.78917e-05	0.000137657	7.32	0.603841	0.732015	0.94119	0.00628647	0.0231347
MgIM767.02G154400.v1.1	Chr_02	18433755	18438425	4	0.7	225.98	0	0	21.92	0.00913601	0.0594733	0.646415	0.0185232	0.218148
MgIM767.02G154600.v1.1	Chr_02	18442643	18444855	3	0.62	21.84	0.00940013	0.0116444	7.24	0.612147	0.737131	0.887074	0.0772622	0.0296018
MgIM767.02G154900.v1.1	Chr_02	18456530	18462228	3	0.62	199.06	0	0	12.34	0.194813	0.385971	0.603129	0.0755518	0.442528
MgIM767.02G155000.v1.1	Chr_02	18462440	18465270	4	0.7	50.9	7.29227e-08	1.53095e-07	14.62	0.101917	0.262514	0.91976	0.0656753	0.0945521
MgIM767.02G155100.v1.1	Chr_02	18469724	18471121	3	0.64	112.38	0	0	25.1	0.00286253	0.0277017	0.806761	0.0327479	0.125273
MgIM767.02G155200.v1.1	Chr_02	18474790	18476164	4	0.72	197.54	0	0	70.56	1.1824e-11	1.00365e-09	0.560524	0.0623984	0.271077
MgIM767.02G155500.v1.1	Chr_02	18499809	18505016	2	0.42	17.3	0.0442201	0.050407	9.5	0.392456	0.569032	0.964261	0.0232433	0.00525263
MgIM767.02G155700.v1.1	Chr_02	18513619	18517606	3	0.62	52.22	4.10728e-08	8.8182e-08	7.42	0.593478	0.724593	0.7511	0.12711	0.0965984
MgIM767.02G155800.v1.1	Chr_02	18522519	18528753	4	0.7	58.66	2.42762e-09	5.8298e-09	9.82	0.365253	0.546743	0.927633	0.0155545	0.0634253
MgIM767.02G155900.v1.1	Chr_02	18530306	18533363	3	0.62	50.34	9.29715e-08	1.93621e-07	13.68	0.134172	0.310605	0.872445	0.0968828	0.0320877
MgIM767.02G156000.v1.1	Chr_02	18534566	18540308	5	0.76	250.82	0	0	12.28	0.197981	0.3891	0.622199	0.0364538	0.10396
MgIM767.02G156100.v1.1	Chr_02	18540840	18542532	3	0.62	32.48	0.000164444	0.000250337	12.04	0.211064	0.403397	0.814323	0.052945	0.0336609
MgIM767.02G156200.v1.1	Chr_02	18545961	18548848	2	0.48	23.7	0.00480167	0.00617052	14.02	0.121616	0.291621	0.943072	0.027753	0.00855736
MgIM767.02G156300.v1.1	Chr_02	18549066	18551826	3	0.54	31.54	0.000239062	0.000357314	15.88	0.0694302	0.210086	0.966286	0.0133334	0.0314555
MgIM767.02G156500.v1.1	Chr_02	18554123	18557065	4	0.72	59.86	1.42659e-09	3.48647e-09	5.12	0.823725	0.881486	0.906016	9.06016e-06	0.0611444
MgIM767.02G156600.v1.1	Chr_02	18558252	18561857	4	0.74	76.32	8.66751e-13	2.79041e-12	7.9	0.544254	0.686369	0.885908	0.0145094	0.0585871
MgIM767.02G157800.v1.1	Chr_02	18621342	18624422	3	0.58	126.48	0	0	6.9	0.64753	0.761659	0.75234	0.0396011	0.240261
MgIM767.02G157900.v1.1	Chr_02	18624394	18625053	4	0.66	48.02	2.53217e-07	5.0702e-07	7.02	0.635037	0.75269	0.91072	9.1072e-06	0.0637712
MgIM767.02G158000.v1.1	Chr_02	18625158	18627685	4	0.7	120.3	0	0	16.6	0.0553611	0.182898	0.838955	0.00893618	0.179014
MgIM767.02G158100.v1.1	Chr_02	18628295	18629945	4	0.64	47.08	3.79227e-07	7.46441e-07	9.42	0.399442	0.574734	0.882715	0.0374872	0.0692467
MgIM767.02G158300.v1.1	Chr_02	18635501	18638649	3	0.64	55.24	1.09618e-08	2.48752e-08	16.14	0.064015	0.199655	0.85772	0.0611741	0.0484682
MgIM767.02G158400.v1.1	Chr_02	18640161	18643984	3	0.64	31.82	0.000213908	0.000321642	8.7	0.465415	0.626682	0.87892	0.0638907	0.0537653
MgIM767.02G158500.v1.1	Chr_02	18647325	18650168	3	0.58	267.72	0	0	15.98	0.0673004	0.206139	0.525254	0.038944	0.346279
MgIM767.02G158800.v1.1	Chr_02	18656881	18659631	2	0.5	25.68	0.00230423	0.00308888	6.92	0.645448	0.760243	0.980647	9.80647e-06	0.0136783
MgIM767.02G158900.v1.1	Chr_02	18676198	18678214	3	0.56	23.06	0.00606296	0.00768492	7.84	0.550347	0.691101	0.971778	0.00539541	0.0164462
MgIM767.02G159000.v1.1	Chr_02	18678557	18681651	3	0.46	19.14	0.0240285	0.0282892	10.42	0.317565	0.508222	0.9416	0.0394541	0.0184143
MgIM767.02G159200.v1.1	Chr_02	18697918	18699294	2	0.42	23.32	0.00551627	0.00702627	23.86	0.00452822	0.0379897	0.911809	0.0370684	0.00128206
MgIM767.02G159300.v1.1	Chr_02	18700186	18704352	4	0.7	82.18	5.9508e-14	2.09894e-13	10.96	0.278461	0.471803	0.919036	0.00361413	0.0370765
MgIM767.02G159400.v1.1	Chr_02	18704865	18708381	5	0.78	142.52	0	0	17.26	0.0447967	0.16219	0.713646	0.0496448	0.302733
MgIM767.02G159500.v1.1	Chr_02	18710917	18717119	3	0.62	67.38	4.95806e-11	1.36826e-10	12.36	0.193767	0.385072	0.875751	0.0369414	0.089982
MgIM767.02G159600.v1.1	Chr_02	18720105	18724117	2	0.5	15.02	0.0903881	0.0994636	6.54	0.68489	0.787278	0.937587	0.027585	0.00253583
MgIM767.02G159800.v1.1	Chr_02	18728098	18731488	3	0.62	16.04	0.066051	0.0738976	6.36	0.703417	0.800918	0.913935	0.064552	0.0156279
MgIM767.02G159900.v1.1	Chr_02	18732527	18733530	3	0.62	35.3	5.27425e-05	8.43243e-05	12.02	0.212184	0.404645	0.913898	0.0165254	0.0493702
MgIM767.02G160200.v1.1	Chr_02	18740877	18744054	5	0.74	69.66	1.77526e-11	5.08834e-11	12.28	0.197981	0.3891	0.852346	0.00563387	0.0921745
MgIM767.02G160400.v1.1	Chr_02	18748760	18755391	4	0.74	70.32	1.31781e-11	3.82445e-11	20.76	0.0137598	0.0765958	0.848876	0.0371078	0.113943
MgIM767.02G160600.v1.1	Chr_02	18758633	18762578	4	0.66	233.84	0	0	48.56	2.00672e-07	9.20895e-06	0.639849	0.104057	0.168797
MgIM767.02G160800.v1.1	Chr_02	18765148	18767465	3	0.62	54.48	1.5299e-08	3.42624e-08	13.14	0.156373	0.339602	0.833083	0.0311027	0.097974
MgIM767.02G161300.v1.1	Chr_02	18781769	18791682	4	0.7	48.7	1.88918e-07	3.82161e-07	15.72	0.072964	0.216987	0.776813	0.060178	0.121306
MgIM767.02G161500.v1.1	Chr_02	18796721	18800638	4	0.66	103.5	0	0	11.12	0.267573	0.460872	0.834307	0.0193604	0.0791785
MgIM767.02G161800.v1.1	Chr_02	18813501	18819218	3	0.62	31.76	0.00021907	0.000328908	2.56	0.979226	0.984761	0.918144	0.0297251	0.0436885
MgIM767.02G162100.v1.1	Chr_02	18826933	18828838	4	0.66	269.82	0	0	33.78	9.76094e-05	0.00210924	0.447394	0.156582	0.451719
MgIM767.02G162600.v1.1	Chr_02	18845627	18848218	4	0.66	94.48	2.22045e-16	9.42076e-16	10.4	0.319084	0.508958	0.829316	0.0256347	0.155525
MgIM767.02G162700.v1.1	Chr_02	18852030	18855300	5	0.72	469.36	0	0	84.88	1.72085e-14	1.94336e-12	0.313372	0.0182649	0.0670078
MgIM767.02G163200.v1.1	Chr_02	18871245	18874462	3	0.56	20.02	0.0177894	0.0213049	8.78	0.457825	0.620062	0.781719	0.093385	0.0246245
MgIM767.02G163300.v1.1	Chr_02	18876242	18876811	5	0.74	186.24	0	0	2.74	0.973718	0.980969	0.724096	7.24096e-06	0.297748
MgIM767.02G163400.v1.1	Chr_02	18878488	18884471	4	0.74	136.58	0	0	9.86	0.361938	0.543534	0.74916	0.0402242	0.173856
MgIM767.02G163500.v1.1	Chr_02	18885887	18888376	4	0.64	52.36	3.8642e-08	8.32797e-08	21.94	0.00907109	0.0592885	0.927818	0.017625	0.0462996
MgIM767.02G163600.v1.1	Chr_02	18888843	18890981	4	0.74	151.62	0	0	17.2	0.0456746	0.164042	0.729716	0.0119224	0.2458
MgIM767.02G163800.v1.1	Chr_02	18895360	18897763	3	0.62	21.58	0.0103098	0.0126985	4.02	0.910091	0.937152	0.898187	0.00827688	0.0166872
MgIM767.02G164000.v1.1	Chr_02	18905116	18907952	3	0.64	43.76	1.56266e-06	2.9025e-06	19.2	0.023545	0.108087	0.86143	0.0278118	0.0748507
MgIM767.02G164200.v1.1	Chr_02	18916722	18920341	3	0.62	77.94	4.14224e-13	1.36053e-12	13.68	0.134172	0.310605	0.709429	0.0428062	0.166588
MgIM767.02G164300.v1.1	Chr_02	18923268	18924828	4	0.64	71.96	6.27698e-12	1.87573e-11	8.7	0.465415	0.626682	0.836294	0.0536895	0.143209
MgIM767.02G164600.v1.1	Chr_02	18938812	18941759	2	0.48	13.52	0.140453	0.151237	5.92	0.747898	0.830095	0.870244	0.0753642	0.0127319
MgIM767.02G165000.v1.1	Chr_02	18955611	18957674	4	0.66	95.84	1.11022e-16	4.76959e-16	7.06	0.630872	0.74967	0.862794	0.00707314	0.0839586
MgIM767.02G165100.v1.1	Chr_02	18957848	18962334	4	0.64	49.22	1.5094e-07	3.08702e-07	12.4	0.191687	0.382578	0.868849	0.034112	0.0522864
MgIM767.02G165200.v1.1	Chr_02	18967621	18972021	4	0.7	76.82	6.90226e-13	2.24043e-12	27.1	0.00134647	0.0163885	0.865613	8.65613e-06	0.136426
MgIM767.02G165300.v1.1	Chr_02	18975252	18980801	3	0.54	20.16	0.0169503	0.0203469	5.72	0.767582	0.844151	0.944438	0.0339328	0.0212561
MgIM767.02G165400.v1.1	Chr_02	18980762	18983763	2	0.48	43.4	1.82009e-06	3.35617e-06	14.34	0.110734	0.275922	0.956336	0.0118452	0.00945117
MgIM767.02G165500.v1.1	Chr_02	18985977	18990591	4	0.72	35.98	3.99719e-05	6.4663e-05	9.62	0.382115	0.560864	0.885863	0.0420733	0.0630757
MgIM767.02G165600.v1.1	Chr_02	18991049	18996549	5	0.78	100.58	0	0	3.46	0.943242	0.960398	0.823881	0.00805272	0.1252
MgIM767.02G165700.v1.1	Chr_02	19000066	19002247	5	0.76	370.62	0	0	27.3	0.00124751	0.015489	0.363725	0.0292294	0.455816
MgIM767.02G165800.v1.1	Chr_02	19003057	19005646	4	0.7	78.2	3.67817e-13	1.21486e-12	19.38	0.0221489	0.104182	0.728108	0.0476041	0.0230278
MgIM767.02G165900.v1.1	Chr_02	19006642	19011237	4	0.74	207.8	0	0	22.6	0.00715998	0.0508401	0.623636	0.0380321	0.281001
MgIM767.02G166000.v1.1	Chr_02	19011043	19013474	3	0.54	30.44	0.000369136	0.00054102	21.34	0.0112234	0.0676686	0.913246	0.0228173	0.0310037
MgIM767.02G166100.v1.1	Chr_02	19014727	19017198	2	0.42	31.56	0.000237173	0.000354654	9.3	0.410055	0.583157	0.921545	0.0436814	0.0205725
MgIM767.02G166200.v1.1	Chr_02	19020063	19022189	4	0.72	45.9	6.28502e-07	1.21464e-06	14.34	0.110734	0.275922	0.82394	0.0575544	0.0590738
MgIM767.02G166300.v1.1	Chr_02	19023356	19025694	5	0.76	196.6	0	0	8.54	0.480771	0.639076	0.661594	0.0452235	0.121324
MgIM767.02G166500.v1.1	Chr_02	19028600	19030517	4	0.7	57.3	4.42726e-09	1.04161e-08	7.38	0.59762	0.727871	0.927159	9.27159e-06	0.0739688
MgIM767.02G166600.v1.1	Chr_02	19032094	19035377	3	0.66	101.04	0	0	3.66	0.932333	0.952353	0.771369	0.018044	0.137313
MgIM767.02G166700.v1.1	Chr_02	19036482	19046738	3	0.54	31.64	0.000229762	0.000343928	25.28	0.00267657	0.0265957	0.904416	0.0378242	0.0536521
MgIM767.02G166800.v1.1	Chr_02	19046798	19049976	2	0.5	8.5	0.484646	0.495559	14.7	0.099513	0.259565	0.957004	0.0452079	-0.00901444
MgIM767.02G166900.v1.1	Chr_02	19050731	19054321	4	0.7	56.74	5.66707e-09	1.32133e-08	21.8	0.00953491	0.0612716	0.918384	0.0133368	0.0375707
MgIM767.02G167000.v1.1	Chr_02	19054136	19057305	3	0.62	69.7	1.74351e-11	5.00285e-11	9.78	0.368587	0.549328	0.853524	0.0112945	0.0848309
MgIM767.02G167200.v1.1	Chr_02	19061288	19063351	3	0.34	166.8	0	0	40.46	6.27047e-06	0.000201571	0.775778	0.00955177	0.00239207
MgIM767.02G167300.v1.1	Chr_02	19065542	19068336	3	0.64	52.62	3.45008e-08	7.48015e-08	16.82	0.0516105	0.175187	0.942654	9.42654e-06	0.0383792
MgIM767.02G167400.v1.1	Chr_02	19068696	19074279	3	0.62	16.48	0.0575098	0.0648108	7.5	0.585209	0.717872	0.991264	9.91264e-06	0.00980554
MgIM767.02G167500.v1.1	Chr_02	19075829	19087955	3	0.66	43.06	2.10163e-06	3.84637e-06	15	0.090936	0.246193	0.96719	0.00120533	0.0346127
MgIM767.02G167900.v1.1	Chr_02	19107211	19110770	3	0.56	25.44	0.00252113	0.00336297	4.44	0.880145	0.917886	0.855244	0.0571746	0.0308565
MgIM767.02G168100.v1.1	Chr_02	19116104	19119637	4	0.72	76.64	7.49178e-13	2.42512e-12	16.14	0.064015	0.199655	0.86482	0.043577	0.0287716
MgIM767.02G168200.v1.1	Chr_02	19121043	19123523	4	0.7	50.72	7.88475e-08	1.65027e-07	15.36	0.0815103	0.232449	0.816046	0.0525359	0.0928174
MgIM767.02G168300.v1.1	Chr_02	19124334	19127532	2	0.48	14.22	0.114712	0.124687	18.34	0.0314277	0.130608	0.949498	0.0184346	0.00423752
MgIM767.02G168600.v1.1	Chr_02	19142851	19147191	5	0.72	75.74	1.12865e-12	3.59966e-12	4.3	0.890582	0.924539	0.889149	0.0200202	0.0461618
MgIM767.02G168700.v1.1	Chr_02	19147450	19149448	4	0.66	70.42	1.2596e-11	3.66453e-11	4.42	0.881662	0.918584	0.559409	0.0702923	0.103484
MgIM767.02G168800.v1.1	Chr_02	19150430	19157290	3	0.62	59.9	1.4015e-09	3.42708e-09	15.9	0.0689994	0.209466	0.907144	0.0279016	0.0657448
MgIM767.02G168900.v1.1	Chr_02	19157501	19160104	3	0.64	103.48	0	0	7.86	0.548314	0.689547	0.730884	0.0722674	0.151351
MgIM767.02G169000.v1.1	Chr_02	19160543	19163112	4	0.7	36.94	2.69751e-05	4.44632e-05	4.86	0.846338	0.89667	0.977985	9.77985e-06	0.0348501
MgIM767.02G169500.v1.1	Chr_02	19183632	19186532	3	0.58	29.9	0.000456243	0.000661963	7.62	0.572847	0.708462	0.977148	9.77148e-06	0.0203544
MgIM767.02G169600.v1.1	Chr_02	19186785	19189207	3	0.64	70.64	1.14042e-11	3.32749e-11	8.66	0.469232	0.630058	0.726861	0.108529	0.153864
MgIM767.02G169700.v1.1	Chr_02	19189947	19193485	5	0.68	163.14	0	0	9.82	0.365253	0.546743	0.746518	7.46518e-06	0.401574
MgIM767.02G169800.v1.1	Chr_02	19193761	19196404	3	0.62	99.2	0	0	16.74	0.0529467	0.178001	0.803759	0.0576796	0.0977147
MgIM767.02G170300.v1.1	Chr_02	19208356	19217063	3	0.58	33.64	0.000103272	0.000160526	10.66	0.299736	0.492058	0.900984	0.0234059	0.0486357
MgIM767.02G170600.v1.1	Chr_02	19234606	19235705	2	0.48	42.42	2.7536e-06	4.98203e-06	20.14	0.0170678	0.0878207	0.727917	0.247204	0.076861
MgIM767.02G170700.v1.1	Chr_02	19243068	19244910	3	0.58	40.24	6.87422e-06	1.19833e-05	4.46	0.878618	0.916957	0.927578	0.0417062	0.0601884
MgIM767.02G170900.v1.1	Chr_02	19246997	19248614	4	0.58	100.02	0	0	9.04	0.43359	0.601735	0.820181	0.00684525	0.173896
MgIM767.02G171000.v1.1	Chr_02	19250014	19252249	5	0.78	328.6	0	0	45.1	8.84186e-07	3.44832e-05	0.496356	0.0369778	0.48941
MgIM767.02G171100.v1.1	Chr_02	19252968	19255090	2	0.42	24.08	0.00417661	0.0054074	12.14	0.205531	0.396971	0.933409	0.0802103	0.0329674
MgIM767.02G171200.v1.1	Chr_02	19255040	19259908	3	0.62	68.42	3.10489e-11	8.72798e-11	12	0.213309	0.405481	0.91097	0.011319	0.108825
MgIM767.02G171300.v1.1	Chr_02	19265089	19268104	4	0.66	71.24	8.69471e-12	2.56283e-11	5.62	0.777265	0.850264	0.826331	0.0588715	0.134721
MgIM767.02G171400.v1.1	Chr_02	19270269	19273409	3	0.66	26.06	0.00199731	0.00269946	13.24	0.152044	0.334054	0.929976	0.0353335	0.0311276
MgIM767.02G171600.v1.1	Chr_02	19277812	19281329	3	0.64	71.44	7.94254e-12	2.34805e-11	13.38	0.146152	0.32585	0.902741	0.030264	0.0121199
MgIM767.02G171900.v1.1	Chr_02	19283613	19286984	3	0.64	105.46	0	0	6.64	0.674543	0.780357	0.78872	0.0441427	0.134346
MgIM767.02G172000.v1.1	Chr_02	19287661	19289698	4	0.72	248.86	0	0	12.28	0.197981	0.3891	0.527184	0.0390327	0.378415
MgIM767.02G172200.v1.1	Chr_02	19292192	19294050	4	0.66	105.4	0	0	34.88	6.25581e-05	0.00145079	0.61809	0.148802	0.293878
MgIM767.02G172400.v1.1	Chr_02	19301996	19306305	3	0.58	22.5	0.00742245	0.00932257	9.64	0.380407	0.559179	0.799196	0.0897698	0.0315114
MgIM767.02G172500.v1.1	Chr_02	19306887	19310318	3	0.62	36.46	3.28454e-05	5.3676e-05	10.02	0.348869	0.532967	0.943827	0.0143181	0.0400634
MgIM767.02G172600.v1.1	Chr_02	19310285	19312625	3	0.66	103.7	0	0	9.8	0.366918	0.547972	0.755316	0.0360917	0.102061
MgIM767.02G172700.v1.1	Chr_02	19312815	19315181	2	0.5	35.36	5.14702e-05	8.2412e-05	5.94	0.745908	0.828737	0.911035	0.0166873	0.0359933
MgIM767.02G172900.v1.1	Chr_02	19318814	19320208	3	0.66	47.98	2.57613e-07	5.15505e-07	9.2	0.419021	0.590028	0.822154	0.0712224	0.0341017
MgIM767.02G173000.v1.1	Chr_02	19320465	19323374	5	0.72	193.24	0	0	22.76	0.00675842	0.0490071	0.673714	0.0543538	0.223032
MgIM767.02G173200.v1.1	Chr_02	19324393	19327644	2	0.48	36.1	3.80589e-05	6.1753e-05	6.8	0.657933	0.769228	0.956601	9.56601e-06	0.0328184
MgIM767.02G173400.v1.1	Chr_02	19331772	19332677	4	0.74	224.16	0	0	124.96	0	0	0.589104	0.0314586	0.252761
MgIM767.02G173500.v1.1	Chr_02	19332607	19336975	3	0.54	33.46	0.00011103	0.000171782	11.16	0.264901	0.458336	0.917804	0.0283797	0.0500203
MgIM767.02G173600.v1.1	Chr_02	19339843	19343720	3	0.62	54.3	1.65544e-08	3.69528e-08	4.08	0.906069	0.934491	0.840075	0.0503102	0.0207551
MgIM767.02G173800.v1.1	Chr_02	19349846	19353659	3	0.56	49.04	1.6314e-07	3.31773e-07	7.96	0.538182	0.683023	0.943817	0.0220827	0.0320022
MgIM767.02G173900.v1.1	Chr_02	19356917	19358607	3	0.62	31.1	0.000284562	0.000421152	7.22	0.614226	0.738949	0.773708	0.0968355	0.0531334
MgIM767.02G174000.v1.1	Chr_02	19360531	19362719	3	0.56	66.74	6.61043e-11	1.80319e-10	5.48	0.790621	0.859086	0.942309	9.42309e-06	0.0231526
MgIM767.02G174100.v1.1	Chr_02	19362925	19365018	2	0.5	47.5	3.1666e-07	6.27761e-07	23.82	0.00459514	0.0384023	0.827025	0.0880893	0.0552542
MgIM767.02G174200.v1.1	Chr_02	19368221	19372945	5	0.68	48.42	2.13153e-07	4.29847e-07	13.14	0.156373	0.339602	0.898513	8.98513e-06	0.0730244
MgIM767.02G174300.v1.1	Chr_02	19373178	19374263	4	0.72	65.18	1.33096e-10	3.54204e-10	13.12	0.157251	0.340484	0.74925	0.0369325	0.103827
MgIM767.02G174500.v1.1	Chr_02	19380598	19383983	5	0.74	162.6	0	0	7.26	0.61007	0.735857	0.770969	0.00754416	0.154873
MgIM767.02G174800.v1.1	Chr_02	19391816	19400671	2	0.48	20.3	0.0161486	0.0194205	13.82	0.128874	0.302546	0.935946	0.0265992	0.0116587
MgIM767.02G174900.v1.1	Chr_02	19400771	19405421	4	0.74	41.86	3.48597e-06	6.2479e-06	6.12	0.727851	0.815934	0.923664	0.0133365	0.0204992
MgIM767.02G175000.v1.1	Chr_02	19408996	19412915	4	0.7	55.92	8.13047e-09	1.87051e-08	7.86	0.548314	0.689547	0.87264	0.0374544	0.0621493
MgIM767.02G175200.v1.1	Chr_02	19418030	19418806	2	0.48	14.38	0.109435	0.119342	8.34	0.500279	0.654028	0.970856	0.01478	0.00419706
MgIM767.02G175300.v1.1	Chr_02	19419093	19423434	2	0.48	16.02	0.0664651	0.0743226	11.04	0.272977	0.466468	0.954597	0.0213552	0.00291701
MgIM767.02G175400.v1.1	Chr_02	19424424	19424895	3	0.54	25.7	0.002287	0.00306641	15.1	0.0882255	0.241778	0.969085	0.00107689	0.0216713
MgIM767.02G176400.v1.1	Chr_02	19451894	19464898	3	0.58	53.78	2.0786e-08	4.59799e-08	9.4	0.401199	0.575796	0.839414	0.0248366	0.0622385
MgIM767.02G176600.v1.1	Chr_02	19473324	19475291	4	0.7	266.5	0	0	19.5	0.0212617	0.101405	0.504508	0.0980414	0.167739
MgIM767.02G176700.v1.1	Chr_02	19475771	19479390	5	0.74	460.3	0	0	23.5	0.00516588	0.0414643	0.439752	0.0132662	0.262551
MgIM767.02G176900.v1.1	Chr_02	19480606	19485364	3	0.62	57.66	3.77689e-09	8.93941e-09	6.4	0.699313	0.797854	0.91673	0.02993	0.101242
MgIM767.02G177000.v1.1	Chr_02	19485707	19488556	3	0.62	34.12	8.50978e-05	0.000133506	6.22	0.717714	0.810517	0.908276	0.0339038	0.0708583
MgIM767.02G177100.v1.1	Chr_02	19489252	19492241	4	0.7	282.16	0	0	20.16	0.0169503	0.0874585	0.633696	0.0315979	0.420646
MgIM767.02G177200.v1.1	Chr_02	19493544	19495132	4	0.74	68.84	2.5696e-11	7.28474e-11	5.24	0.812905	0.87394	0.767947	0.0460453	0.12813
MgIM767.02G177300.v1.1	Chr_02	19497683	19499519	3	0.64	59.36	1.78061e-09	4.31836e-09	9.18	0.420827	0.591673	0.890223	0.0200596	0.106415
MgIM767.02G177400.v1.1	Chr_02	19499285	19501525	3	0.54	58.38	2.74771e-09	6.57657e-09	11.94	0.216713	0.408543	0.948138	0.00169156	-0.00182799
MgIM767.02G177500.v1.1	Chr_02	19501760	19521558	4	0.72	104.82	0	0	10.48	0.313041	0.504399	0.878682	0.00976631	0.0902008
MgIM767.02G177600.v1.1	Chr_02	19525292	19529991	2	0.48	8	0.534146	0.544246	11.8	0.224821	0.416749	0.980903	0.0255116	-0.00926009
MgIM767.02G177700.v1.1	Chr_02	19530202	19532911	3	0.64	15.1	0.0882255	0.0972075	7.04	0.632955	0.750907	0.945538	0.0128574	0.00760595
MgIM767.02G177900.v1.1	Chr_02	19548817	19553687	2	0.5	24.08	0.00417661	0.0054074	11.06	0.271619	0.465003	0.929192	0.022023	0.00790353
MgIM767.02G178100.v1.1	Chr_02	19564508	19566337	4	0.7	167.04	0	0	9.06	0.431754	0.600599	0.765753	0.0743132	0.361654
MgIM767.02G178200.v1.1	Chr_02	19568342	19573259	2	0.32	13.58	0.138069	0.14883	7.74	0.560545	0.698772	0.937327	0.0512173	0.00945485
MgIM767.02G178300.v1.1	Chr_02	19574330	19585958	4	0.7	70.76	1.08021e-11	3.15891e-11	16.3	0.060875	0.193961	0.925575	0.00619949	0.0343829
MgIM767.02G178700.v1.1	Chr_02	19594512	19596466	2	0.48	12.62	0.180568	0.192122	8.8	0.455937	0.618731	0.928509	0.0346961	-0.00382745
MgIM767.02G178800.v1.1	Chr_02	19597632	19601873	2	0.42	11.88	0.220159	0.232173	17.26	0.0447967	0.16219	0.869425	0.061566	0.00222703
MgIM767.02G179100.v1.1	Chr_02	19609089	19614036	2	0.42	20.76	0.0137598	0.0166789	5.94	0.745908	0.828737	0.941795	0.0460249	0.0111359
MgIM767.02G179200.v1.1	Chr_02	19614150	19615904	3	0.58	17	0.048716	0.0553085	6.82	0.655854	0.767695	0.885288	0.0682092	0.0181039
MgIM767.02G179300.v1.1	Chr_02	19616730	19617306	3	0.58	33.86	9.45119e-05	0.000147403	42.38	2.80043e-06	9.69845e-05	0.579447	0.0940136	0.0391823
MgIM767.02G179400.v1.1	Chr_02	19617299	19621091	2	0.32	19.34	0.0224522	0.0265369	11.84	0.22248	0.414363	0.908698	0.0590342	0.0185299
MgIM767.02G179500.v1.1	Chr_02	19622185	19627337	2	0.42	14.34	0.110734	0.120626	1.42	0.997698	0.998159	0.887443	0.0125527	0.00384602
MgIM767.02G179600.v1.1	Chr_02	19627429	19631828	2	0.5	20.44	0.0153829	0.0185495	17.58	0.040371	0.151971	0.964699	0.014958	0.0111838
MgIM767.02G179900.v1.1	Chr_02	19651148	19653474	2	0.42	7.96	0.538182	0.548229	10.16	0.337688	0.523836	0.934377	0.0734733	-0.00412919
MgIM767.02G180000.v1.1	Chr_02	19657179	19659639	3	0.54	22.2	0.00826628	0.0103126	7.86	0.548314	0.689547	0.908228	0.0347025	0.0167449
MgIM767.02G180400.v1.1	Chr_02	19687110	19690692	4	0.58	58.08	3.13737e-09	7.48026e-09	8	0.534146	0.679627	0.854712	0.0287222	0.117116
MgIM767.02G180500.v1.1	Chr_02	19695185	19696668	2	0.48	13.02	0.161703	0.172743	8.48	0.486588	0.643516	0.953636	0.000403638	0.00639017
MgIM767.02G180900.v1.1	Chr_02	19712782	19716872	2	0.32	16.24	0.0620358	0.0696635	15.1	0.0882255	0.241778	0.784389	0.0705586	0.0289419
MgIM767.02G181000.v1.1	Chr_02	19718093	19720077	3	0.58	65.06	1.40447e-10	3.73231e-10	5	0.834308	0.888929	0.854406	0.024605	0.122689
MgIM767.02G181200.v1.1	Chr_02	19721495	19725790	2	0.48	16.84	0.0512813	0.0580941	9.94	0.355364	0.53852	0.914769	0.0534169	0.0154537
MgIM767.02G181300.v1.1	Chr_02	19725920	19729223	2	0.5	25.2	0.00275773	0.00365754	17.6	0.0401083	0.151288	0.848578	0.0426387	0.0230116
MgIM767.02G181400.v1.1	Chr_02	19729846	19740205	3	0.66	37.36	2.26963e-05	3.76878e-05	14.16	0.116746	0.284783	0.949377	0.0120511	0.0183678
MgIM767.02G181500.v1.1	Chr_02	19740292	19744040	2	0.48	52.32	3.93215e-08	8.46459e-08	14.62	0.101917	0.262514	0.881295	0.0285672	0.0214122
MgIM767.02G181600.v1.1	Chr_02	19744298	19746426	2	0.5	18.32	0.0316373	0.0367738	23.62	0.00494429	0.0401573	0.892486	0.100592	-0.00226601
MgIM767.03G001300.v1.1	Chr_03	898332	904732	3	0.54	37.18	2.44412e-05	4.04199e-05	9.46	0.39594	0.572486	0.884999	0.0775797	0.0667114
MgIM767.03G001400.v1.1	Chr_03	904601	907388	3	0.64	35.38	5.10529e-05	8.17538e-05	20.1	0.0173052	0.0886908	0.852451	0.0243556	0.0371161
MgIM767.03G001500.v1.1	Chr_03	909867	914691	4	0.72	55.1	1.16566e-08	2.63552e-08	15.46	0.079051	0.228649	0.911379	0.000836919	0.107135
MgIM767.03G001700.v1.1	Chr_03	923669	932809	3	0.58	35.34	5.18909e-05	8.30548e-05	19.22	0.0233859	0.107738	0.909287	0.0435271	0.0617575
MgIM767.03G001800.v1.1	Chr_03	934430	946207	3	0.58	76.62	7.56062e-13	2.44618e-12	12.04	0.211064	0.403397	0.850265	0.00411819	0.145618
MgIM767.03G001900.v1.1	Chr_03	947686	953320	4	0.74	423.1	0	0	47.3	3.4506e-07	1.46928e-05	0.409812	0.0550842	0.457652
MgIM767.03G002000.v1.1	Chr_03	956084	958457	2	0.48	10.68	0.298282	0.3105	17.8	0.0375661	0.145373	0.911134	0.0223686	-0.0115967
MgIM767.03G002100.v1.1	Chr_03	958267	961505	3	0.64	41.74	3.6664e-06	6.55861e-06	15.06	0.089301	0.243543	0.874004	0.0213915	0.0427557
MgIM767.03G002200.v1.1	Chr_03	981624	982800	3	0.54	61.8	6.02346e-10	1.51602e-09	5.08	0.827279	0.884124	0.810445	0.0544387	0.0812409
MgIM767.03G002300.v1.1	Chr_03	987200	988104	2	0.5	13.22	0.152902	0.163853	10.92	0.281232	0.474518	0.931465	0.0444468	0.00536594
MgIM767.03G002500.v1.1	Chr_03	1005615	1007616	4	0.72	209.84	0	0	17.42	0.0425309	0.157096	0.554729	0.0588122	0.349056
MgIM767.03G002700.v1.1	Chr_03	1011881	1018362	3	0.64	20.12	0.0171861	0.0206186	14.96	0.0920406	0.247686	0.916358	0.0513488	0.0198212
MgIM767.03G002800.v1.1	Chr_03	1018961	1022583	4	0.66	56.82	5.47078e-09	1.27671e-08	8.02	0.532132	0.67846	0.878373	0.0300028	0.10207
MgIM767.03G002900.v1.1	Chr_03	1033907	1041729	3	0.62	30.42	0.000372051	0.000545045	18.06	0.0344838	0.137417	0.923916	0.0133762	0.0246855
MgIM767.03G003000.v1.1	Chr_03	1054227	1062880	2	0.32	16.28	0.0612597	0.0688397	21.78	0.00960299	0.0615264	0.923688	0.0407961	0.0121927
MgIM767.03G003100.v1.1	Chr_03	1063920	1069972	5	0.72	172.04	0	0	22.3	0.00797529	0.0549762	0.69195	0.017788	0.286846
MgIM767.03G003600.v1.1	Chr_03	1082727	1084973	2	0.42	15.9	0.0689994	0.0770239	10.62	0.302657	0.494666	0.918531	0.0563464	-0.00341711
MgIM767.03G003700.v1.1	Chr_03	1084946	1088350	3	0.46	59.76	1.49128e-09	3.63774e-09	22.64	0.0070575	0.050388	0.824692	0.0797461	0.102086
MgIM767.03G003800.v1.1	Chr_03	1090933	1098293	3	0.66	54.92	1.26146e-08	2.84322e-08	10.58	0.305599	0.49747	0.916795	0.0202607	0.0547583
MgIM767.03G004000.v1.1	Chr_03	1111415	1111888	2	0.42	9	0.437274	0.448427	7.22	0.614226	0.738949	0.976308	9.76308e-06	-0.00405774
MgIM767.03G004100.v1.1	Chr_03	1113583	1117973	2	0.5	12.54	0.184549	0.196132	17.38	0.0430873	0.15834	0.861973	0.100112	0.00148836
MgIM767.03G004200.v1.1	Chr_03	1121236	1124028	3	0.66	58.52	2.58274e-09	6.19427e-09	19.2	0.023545	0.108087	0.8834	0.0513337	0.123589
MgIM767.03G004300.v1.1	Chr_03	1123870	1129608	2	0.48	42.24	2.97063e-06	5.36274e-06	7.1	0.626709	0.74684	0.927028	0.0141957	0.0440933
MgIM767.03G004400.v1.1	Chr_03	1130344	1133605	2	0.5	13.84	0.128132	0.138636	3.2	0.955835	0.969193	0.894466	0.0415371	0.00513216
MgIM767.03G004500.v1.1	Chr_03	1135145	1139549	4	0.7	339.18	0	0	15.4	0.0805185	0.230939	0.577377	0.0125952	0.373205
MgIM767.03G004600.v1.1	Chr_03	1140085	1142243	3	0.46	107.9	0	0	9.3	0.410055	0.583157	0.877685	0.0147248	0.0137989
MgIM767.03G004800.v1.1	Chr_03	1151927	1152184	4	0.74	506.76	0	0	48.66	1.92205e-07	8.85164e-06	0.392658	0.028884	0.610444
MgIM767.03G004900.v1.1	Chr_03	1153446	1156540	3	0.66	31.98	0.00020072	0.000302548	7.9	0.544254	0.686369	0.826753	0.0508412	0.0635437
MgIM767.03G005300.v1.1	Chr_03	1259337	1263327	2	0.48	22.34	0.00786166	0.00983617	9.18	0.420827	0.591673	0.967941	0.0125269	0.000638419
MgIM767.03G005400.v1.1	Chr_03	1265573	1268138	3	0.62	21.68	0.0099504	0.012285	15.32	0.0825129	0.233871	0.892525	0.060076	0.0247897
MgIM767.03G005500.v1.1	Chr_03	1268047	1270524	3	0.66	24.82	0.00317688	0.00417677	10.92	0.281232	0.474518	0.910081	0.0364271	0.035403
MgIM767.03G005600.v1.1	Chr_03	1275797	1281368	4	0.64	42.44	2.73048e-06	4.94157e-06	12.28	0.197981	0.3891	0.856468	0.0789028	0.0535718
MgIM767.03G005700.v1.1	Chr_03	1280491	1285225	3	0.62	39.52	9.281e-06	1.59836e-05	8.36	0.498313	0.652576	0.956823	0.0141505	0.0187452
MgIM767.03G005800.v1.1	Chr_03	1296173	1299560	5	0.78	239.02	0	0	10.82	0.288249	0.481602	0.658488	0.00298389	0.360452
MgIM767.03G005900.v1.1	Chr_03	1300440	1303592	3	0.66	65.38	1.21687e-10	3.2464e-10	14.02	0.121616	0.291621	0.802293	0.0680666	0.0661653
MgIM767.03G006200.v1.1	Chr_03	1309650	1313884	2	0.5	24.78	0.00322443	0.004235	3.62	0.934599	0.954292	0.953334	0.0259731	0.00883725
MgIM767.03G006400.v1.1	Chr_03	1319455	1321651	3	0.54	23.16	0.00584681	0.00742761	24.74	0.00327266	0.0306431	0.783176	0.0719771	0.0155015
MgIM767.03G006500.v1.1	Chr_03	1322199	1328000	3	0.64	107.72	0	0	9.48	0.394195	0.570854	0.825379	0.0310961	0.108866
MgIM767.03G006600.v1.1	Chr_03	1332759	1334977	3	0.58	29.64	0.000505066	0.000729459	5.58	0.781106	0.853172	0.960003	0.00700259	0.026212
MgIM767.03G006700.v1.1	Chr_03	1339258	1340258	4	0.7	168.46	0	0	10.74	0.293952	0.487058	0.643572	0.0597948	0.202615
MgIM767.03G006800.v1.1	Chr_03	1344529	1349665	5	0.74	192	0	0	19.78	0.0193197	0.0948961	0.621694	0.0393551	0.368874
MgIM767.03G006900.v1.1	Chr_03	1352160	1356330	2	0.48	26.62	0.00161612	0.00220561	7.82	0.552383	0.692318	0.899165	0.0476608	0.00996613
MgIM767.03G007100.v1.1	Chr_03	1402107	1406196	4	0.74	56.02	7.78064e-09	1.79448e-08	12.4	0.191687	0.382578	0.909945	0.0262251	0.0763421
MgIM767.03G007200.v1.1	Chr_03	1407000	1415934	4	0.74	192.32	0	0	12.18	0.203351	0.394461	0.674951	0.00967167	0.41871
MgIM767.03G007300.v1.1	Chr_03	1417677	1421904	4	0.7	101.22	0	0	5.3	0.807412	0.870268	0.867937	0.0168389	0.115981
MgIM767.03G007600.v1.1	Chr_03	1456250	1458566	2	0.48	15.2	0.0855868	0.0944765	13.26	0.15119	0.332798	0.863463	0.100069	-0.00819011
MgIM767.03G007700.v1.1	Chr_03	1462904	1465044	2	0.48	33.7	0.000100807	0.000156825	15	0.090936	0.246193	0.852513	0.0790159	-0.00227481
MgIM767.03G007800.v1.1	Chr_03	1473284	1477556	2	0.48	24.66	0.00337123	0.00441085	15.54	0.0771315	0.225001	0.94839	0.0197254	0.0226806
MgIM767.03G008000.v1.1	Chr_03	1489135	1493065	6	0.82	171.48	0	0	13.66	0.134944	0.31167	0.766625	0.00811095	0.136281
MgIM767.03G008100.v1.1	Chr_03	1510518	1520694	5	0.78	158.92	0	0	13.12	0.157251	0.340484	0.799795	0.0393803	0.122579
MgIM767.03G008200.v1.1	Chr_03	1521540	1524904	3	0.58	163.66	0	0	16.34	0.0601121	0.192285	0.788115	0.0256622	0.314463
MgIM767.03G008400.v1.1	Chr_03	1564729	1569048	3	0.54	63.5	2.82207e-10	7.29939e-10	4.32	0.889118	0.923684	0.741949	0.0595224	0.0968648
MgIM767.03G008500.v1.1	Chr_03	1573622	1577368	2	0.32	23.12	0.00593237	0.00752968	11.94	0.216713	0.408543	0.919455	0.0360686	0.0231137
MgIM767.03G008600.v1.1	Chr_03	1577465	1584830	4	0.7	31.6	0.000233439	0.000349271	9.28	0.41184	0.584351	0.920206	0.0134133	0.0308724
MgIM767.03G008800.v1.1	Chr_03	1596219	1597491	4	0.66	70.02	1.509e-11	4.35208e-11	17.92	0.0361131	0.141436	0.845877	0.0464998	0.132222
MgIM767.03G009000.v1.1	Chr_03	1615534	1617973	3	0.58	114.78	0	0	5.14	0.821937	0.880298	0.873044	0.0112404	-0.00499466
MgIM767.03G009100.v1.1	Chr_03	1619210	1622383	3	0.58	83.84	2.77556e-14	1.00379e-13	16.16	0.0636146	0.199027	0.875662	0.0170091	0.0245437
MgIM767.03G009200.v1.1	Chr_03	1624127	1629261	3	0.58	127.66	0	0	29.38	0.000558985	0.00845116	0.833208	8.33208e-06	0.212041
MgIM767.03G009300.v1.1	Chr_03	1628643	1636889	4	0.66	239.12	0	0	27.72	0.00106221	0.0136313	0.591936	0.0804419	0.186748
MgIM767.03G009600.v1.1	Chr_03	1697184	1701408	3	0.46	56.26	7.00092e-09	1.62098e-08	22.52	0.00736923	0.051816	0.79914	0.0954418	-0.00313852
MgIM767.03G010600.v1.1	Chr_03	1874396	1877927	3	0.58	67.76	4.17908e-11	1.16093e-10	5.8	0.759756	0.838813	0.869721	0.0419247	0.0874406
MgIM767.03G010800.v1.1	Chr_03	1914345	1924052	3	0.54	171.92	0	0	21.32	0.0113029	0.0678331	0.751024	0.0406144	0.0147602
MgIM767.03G010900.v1.1	Chr_03	1936297	1939556	4	0.74	75.02	1.56597e-12	4.93982e-12	19.9	0.0185397	0.0926769	0.828608	0.0299464	0.109667
MgIM767.03G011000.v1.1	Chr_03	1943957	1947458	3	0.62	26.82	0.00149793	0.0020525	9.76	0.370262	0.550686	0.864412	0.064702	0.0132068
MgIM767.03G011100.v1.1	Chr_03	1949507	1958528	4	0.64	82.92	4.24105e-14	1.51481e-13	15.72	0.072964	0.216987	0.745783	0.0506257	0.164986
MgIM767.03G011300.v1.1	Chr_03	1986119	1987004	3	0.54	102	0	0	14.88	0.0942854	0.251176	0.842052	0.0297618	0.145229
MgIM767.03G011400.v1.1	Chr_03	1988086	1991763	3	0.66	42.6	2.55228e-06	4.63328e-06	19.78	0.0193197	0.0948961	0.857979	0.111849	0.0382152
MgIM767.03G011600.v1.1	Chr_03	2013152	2014856	2	0.48	8.74	0.461612	0.472751	11.92	0.217857	0.409333	0.969385	0.040556	-0.0027487
MgIM767.03G011900.v1.1	Chr_03	2031213	2033856	5	0.78	295.38	0	0	41.68	3.76005e-06	0.000126507	0.518599	0.0566929	0.450913
MgIM767.03G012100.v1.1	Chr_03	2040275	2046289	3	0.46	26.92	0.00144202	0.00197945	17.1	0.0471728	0.16693	0.942272	0.0211125	0.0133071
MgIM767.03G012200.v1.1	Chr_03	2047075	2050138	3	0.56	173.4	0	0	6.92	0.645448	0.760243	0.704466	0.0194995	0.105263
MgIM767.03G012300.v1.1	Chr_03	2053913	2056990	5	0.74	760.04	0	0	235.298	0	0	0.177507	0.0119193	0.512924
MgIM767.03G012500.v1.1	Chr_03	2068852	2074197	3	0.64	13.06	0.15991	0.170954	13.54	0.139655	0.317524	0.826826	0.0533447	0.00900321
MgIM767.03G012700.v1.1	Chr_03	2111186	2121066	4	0.7	147.12	0	0	26.12	0.00195263	0.0213998	0.784301	0.0474691	0.165165
MgIM767.03G012900.v1.1	Chr_03	2162364	2168178	3	0.66	150.7	0	0	17.38	0.0430873	0.15834	0.722724	0.0638561	0.10027
MgIM767.03G013000.v1.1	Chr_03	2169334	2175040	3	0.58	38.48	1.42927e-05	2.41063e-05	6.34	0.705466	0.802197	0.928594	0.0244544	0.0364055
MgIM767.03G013500.v1.1	Chr_03	2279597	2288909	4	0.74	81.62	7.69385e-14	2.69617e-13	8.7	0.465415	0.626682	0.76309	0.0829718	0.174949
MgIM767.03G013600.v1.1	Chr_03	2300517	2302002	3	0.66	22.14	0.00844571	0.0105193	12.56	0.183547	0.373508	0.922565	0.0168051	0.0149322
MgIM767.03G013700.v1.1	Chr_03	2303444	2304948	3	0.66	33.92	9.22524e-05	0.000144052	8.92	0.444691	0.610229	0.80063	0.0710047	0.0496766
MgIM767.03G013800.v1.1	Chr_03	2307893	2314799	3	0.58	37.1	2.52585e-05	4.17026e-05	13.28	0.15034	0.331489	0.948492	0.0131211	0.0371134
MgIM767.03G014000.v1.1	Chr_03	2327395	2330774	2	0.48	19.5	0.0212617	0.0251755	10.64	0.301194	0.493329	0.957988	0.012733	0.00733421
MgIM767.03G014400.v1.1	Chr_03	2463786	2467430	4	0.58	90.38	1.33227e-15	5.35008e-15	7.42	0.593478	0.724593	0.800454	0.0565909	0.0969222
MgIM767.03G014500.v1.1	Chr_03	2478895	2487551	3	0.62	27.28	0.00125708	0.00173733	20.62	0.0144488	0.0788433	0.874677	0.0656622	0.0162648
MgIM767.03G014800.v1.1	Chr_03	2511295	2515175	3	0.56	162.22	0	0	10.82	0.288249	0.481602	0.811384	0.014873	0.0894784
MgIM767.03G015500.v1.1	Chr_03	2635176	2638829	3	0.58	129.42	0	0	7.56	0.579021	0.712772	0.804083	0.0114318	0.115826
MgIM767.03G015600.v1.1	Chr_03	2640268	2646131	3	0.66	31.16	0.000277891	0.000411842	10.34	0.323668	0.512619	0.953968	0.00911588	0.00223359
MgIM767.03G015900.v1.1	Chr_03	2692816	2696666	5	0.78	57.38	4.27372e-09	1.00676e-08	7.34	0.601766	0.730728	0.836652	0.00853764	0.0864147
MgIM767.03G016400.v1.1	Chr_03	2779363	2780358	5	0.78	338.86	0	0	113.7	0	0	0.55559	0.00521634	0.157632
MgIM767.03G016500.v1.1	Chr_03	2784348	2789317	2	0.42	41.42	4.19399e-06	7.45924e-06	12.48	0.187581	0.377927	0.921214	0.0505653	0.0260241
MgIM767.03G016600.v1.1	Chr_03	2819346	2833767	4	0.7	151.5	0	0	13.86	0.127393	0.300319	0.581447	0.0824	0.0857842
MgIM767.03G016800.v1.1	Chr_03	2903828	2905235	2	0.48	27.86	0.00100662	0.00140857	14.38	0.109435	0.274053	0.705072	0.216943	0.0399605
MgIM767.03G017000.v1.1	Chr_03	2971493	2979682	2	0.5	12.48	0.187581	0.199208	16.58	0.055714	0.183458	0.96401	0.0260288	0.00130494
MgIM767.03G017100.v1.1	Chr_03	2984454	2992637	2	0.5	8.9	0.446556	0.457765	16.88	0.0506287	0.17303	0.939344	0.0360858	-0.00893198
MgIM767.03G017300.v1.1	Chr_03	3000405	3001933	4	0.58	294.38	0	0	124	0	0	0.564724	0.0301444	0.0506641
MgIM767.03G017600.v1.1	Chr_03	3107581	3115286	3	0.64	60.76	9.5667e-10	2.3715e-09	11.74	0.228367	0.42086	0.789626	0.0590749	0.115203
MgIM767.03G019500.v1.1	Chr_03	3625579	3630304	3	0.56	80.66	1.1946e-13	4.12066e-13	33.1	0.000128302	0.00263649	0.68537	0.128251	0.129257
MgIM767.03G019600.v1.1	Chr_03	3885038	3889280	5	0.78	189.36	0	0	114.7	0	0	0.643709	0.160476	0.329756
MgIM767.03G019700.v1.1	Chr_03	3940036	3944385	5	0.68	639.68	0	0	322.696	0	0	0.230523	0.0147083	0.245809
MgIM767.03G020600.v1.1	Chr_03	4222894	4224394	4	0.7	32.4	0.000169781	0.000257949	11.72	0.229559	0.421799	0.973407	9.73407e-06	0.028221
MgIM767.03G023100.v1.1	Chr_03	5381269	5382676	4	0.7	141.2	0	0	13.7	0.133404	0.309766	0.668638	0.0753322	0.142244
MgIM767.03G023600.v1.1	Chr_03	5551452	5554262	2	0.32	10.48	0.313041	0.325237	10.54	0.308561	0.500035	0.875904	0.131308	0.0033701
MgIM767.03G023800.v1.1	Chr_03	5573375	5578677	2	0.42	64.58	1.7412e-10	4.59333e-10	6.5	0.689019	0.790345	0.883296	8.83296e-06	0.0264966
MgIM767.03G023900.v1.1	Chr_03	5578928	5582376	3	0.66	41.56	3.95451e-06	7.04972e-06	19.4	0.0219986	0.103663	0.883993	0.0466351	0.0640685
MgIM767.03G024200.v1.1	Chr_03	6236112	6243344	3	0.54	128.96	0	0	21.3	0.011383	0.0680933	0.801473	0.0146964	0.183884
MgIM767.03G024600.v1.1	Chr_03	6370549	6371880	3	0.46	26.42	0.00174336	0.00237128	6.88	0.649612	0.763347	0.882638	0.0324263	0.00424418
MgIM767.03G024700.v1.1	Chr_03	6405958	6421576	3	0.56	45.22	8.40108e-07	1.60189e-06	5.36	0.801865	0.866231	0.757064	0.0705668	0.0853577
MgIM767.03G024800.v1.1	Chr_03	6485922	6489359	2	0.42	99.36	0	0	14.38	0.109435	0.274053	0.697649	0.0917627	0.178695
MgIM767.03G026200.v1.1	Chr_03	8259906	8270817	3	0.58	103.12	0	0	17.86	0.036833	0.143433	0.884748	0.00089903	0.101846
MgIM767.03G026600.v1.1	Chr_03	13282144	13289139	2	0.5	19.92	0.0184126	0.0219905	11.64	0.234373	0.427141	0.969567	0.0124121	0.00550145
MgIM767.03G027300.v1.1	Chr_03	13459955	13462746	3	0.58	180.98	0	0	18.42	0.0306019	0.128742	0.635262	0.039959	0.242945
MgIM767.03G028300.v1.1	Chr_03	13710631	13715341	3	0.46	37.06	2.56773e-05	4.23832e-05	14.3	0.112047	0.277806	0.950838	0.00324128	0.0368703
MgIM767.03G029200.v1.1	Chr_03	14186962	14192649	2	0.5	17.74	0.0383127	0.0440597	24.08	0.00417661	0.0360649	0.928361	0.0505212	0.0142479
MgIM767.03G029400.v1.1	Chr_03	14220404	14223218	4	0.7	88.08	3.9968e-15	1.54208e-14	18.9	0.0260567	0.11589	0.725901	0.0519575	0.160999
MgIM767.03G030800.v1.1	Chr_03	14858209	14864997	3	0.66	36.36	3.42184e-05	5.58285e-05	27.16	0.00131601	0.0161236	0.789782	0.0593157	0.0159459
MgIM767.03G031000.v1.1	Chr_03	14924459	14927945	2	0.42	27.24	0.00127643	0.00176164	19.56	0.0208307	0.0999365	0.845494	0.0824418	0.00232507
MgIM767.03G031100.v1.1	Chr_03	14989943	14993565	3	0.62	57.9	3.39707e-09	8.0713e-09	8.58	0.476911	0.635701	0.847819	0.0422791	0.10722
MgIM767.03G031300.v1.1	Chr_03	14999412	15003895	3	0.46	24.28	0.00387991	0.00504186	12.76	0.17377	0.361717	0.973593	0.000890955	0.0129759
MgIM767.03G031400.v1.1	Chr_03	15073627	15077034	3	0.62	36.16	3.71366e-05	6.02791e-05	14.6	0.102526	0.263507	0.967087	0.00497194	0.0282856
MgIM767.03G032000.v1.1	Chr_03	15316874	15319147	3	0.66	27.38	0.00120995	0.0016754	14.74	0.0983298	0.257721	0.971165	9.71165e-06	0.0175264
MgIM767.03G032100.v1.1	Chr_03	15352122	15355115	3	0.58	70.86	1.03247e-11	3.0268e-11	8.44	0.490483	0.646888	0.877058	0.0262114	0.0728529
MgIM767.03G032200.v1.1	Chr_03	15414093	15419438	3	0.56	116.96	0	0	19.9	0.0185397	0.0926769	0.768525	0.0252789	0.164482
MgIM767.03G032500.v1.1	Chr_03	15519335	15520908	3	0.56	298.56	0	0	22.48	0.00747604	0.0524534	0.614299	0.081985	0.473586
MgIM767.03G032600.v1.1	Chr_03	15539669	15547867	5	0.74	135.22	0	0	18.48	0.0299959	0.127348	0.819706	0.00580963	0.0709661
MgIM767.03G032900.v1.1	Chr_03	15904315	15908399	3	0.66	52.98	2.94854e-08	6.43465e-08	16.66	0.0543143	0.180774	0.823753	0.0508618	0.0567614
MgIM767.03G033200.v1.1	Chr_03	15992051	15992833	2	0.42	11.28	0.257004	0.269148	17.78	0.0378134	0.145895	0.86258	0.0630312	2.24797e-05
MgIM767.03G033300.v1.1	Chr_03	16039503	16041142	3	0.66	120.88	0	0	35.72	4.44477e-05	0.00109326	0.721038	0.0844919	0.159701
MgIM767.03G033400.v1.1	Chr_03	16049004	16056079	2	0.48	18.44	0.0303986	0.0354069	19.4	0.0219986	0.103663	0.924271	0.0651887	0.0069668
MgIM767.03G033500.v1.1	Chr_03	16090406	16097473	3	0.46	61.98	5.55944e-10	1.40331e-09	10.1	0.342451	0.527694	0.876514	0.0615605	0.072858
MgIM767.03G033700.v1.1	Chr_03	16111170	16114709	5	0.78	82.58	4.9627e-14	1.76432e-13	22.1	0.00856739	0.0575012	0.761292	0.0576531	0.145684
MgIM767.03G033800.v1.1	Chr_03	16159027	16159527	4	0.72	32.28	0.000178108	0.000269811	17	0.048716	0.1698	0.867255	0.0676141	0.0701528
MgIM767.03G034000.v1.1	Chr_03	16244715	16249616	3	0.66	48.36	2.18735e-07	4.4042e-07	11.62	0.235589	0.428335	0.948229	0.00864117	0.0229592
MgIM767.03G034100.v1.1	Chr_03	16255138	16257734	4	0.66	119.04	0	0	5.68	0.771469	0.846419	0.808586	0.00757326	0.181929
MgIM767.03G034800.v1.1	Chr_03	16562827	16563906	3	0.66	69.08	2.30611e-11	6.55923e-11	15	0.090936	0.246193	0.779143	0.128761	0.0516744
MgIM767.03G034900.v1.1	Chr_03	16590474	16594258	2	0.42	8	0.534146	0.544246	14.06	0.120207	0.289957	0.910127	0.035134	-0.00389459
MgIM767.03G035200.v1.1	Chr_03	16626712	16629605	4	0.66	64.94	1.48202e-10	3.93196e-10	12.52	0.185555	0.376003	0.858695	0.032912	0.0320163
MgIM767.03G035300.v1.1	Chr_03	16664529	16666905	3	0.62	36.88	2.7648e-05	4.55377e-05	14.22	0.114712	0.282205	0.882828	0.0308557	0.0255038
MgIM767.03G035400.v1.1	Chr_03	16709730	16711125	2	0.48	8.28	0.506194	0.516738	11.94	0.216713	0.408543	0.887187	0.0592807	-0.00221282
MgIM767.03G035700.v1.1	Chr_03	16743031	16745504	3	0.62	22.26	0.00809049	0.010104	11.88	0.220159	0.411752	0.832887	0.0469839	0.0252895
MgIM767.03G035900.v1.1	Chr_03	16790108	16796073	4	0.72	172.6	0	0	16.04	0.066051	0.203706	0.58595	0.042748	0.307792
MgIM767.03G036700.v1.1	Chr_03	16944506	16949236	3	0.58	38.8	1.25175e-05	2.12698e-05	19.06	0.0246875	0.111908	0.876524	0.053953	0.0403401
MgIM767.03G037000.v1.1	Chr_03	16987870	16992937	2	0.48	18.24	0.032489	0.0377031	15.46	0.079051	0.228649	0.97748	0.012703	0.00183357
MgIM767.03G037100.v1.1	Chr_03	16997118	17001592	3	0.46	32.28	0.000178108	0.000269811	17.44	0.0422553	0.156567	0.915291	0.0417563	0.039283
MgIM767.03G037200.v1.1	Chr_03	17002195	17003380	4	0.72	49.78	1.18485e-07	2.44871e-07	20.08	0.0174251	0.0890591	0.847084	0.0348872	0.050847
MgIM767.03G037400.v1.1	Chr_03	17058387	17062441	4	0.7	89.64	1.88738e-15	7.47983e-15	14.24	0.11404	0.281086	0.721089	0.0609543	0.193501
MgIM767.03G037500.v1.1	Chr_03	17061886	17065708	3	0.62	66.46	7.49619e-11	2.0371e-10	4.14	0.901959	0.932103	0.800287	0.0646199	0.105236
MgIM767.03G037600.v1.1	Chr_03	17068148	17071499	4	0.74	55.3	1.06768e-08	2.42623e-08	4.3	0.890582	0.924539	0.887156	0.0138589	0.091097
MgIM767.03G037900.v1.1	Chr_03	17117980	17123189	4	0.74	34.94	6.10529e-05	9.69782e-05	15.98	0.0673004	0.206139	0.885884	0.0467405	0.0529867
MgIM767.03G038900.v1.1	Chr_03	17293539	17295914	3	0.66	32.46	0.000165762	0.000252109	9.16	0.422638	0.593127	0.929031	0.00683664	0.0309213
MgIM767.03G039000.v1.1	Chr_03	17311696	17320235	3	0.54	24.06	0.00420745	0.00544516	17.88	0.0365916	0.14275	0.898409	0.0542719	0.037168
MgIM767.03G039600.v1.1	Chr_03	17454642	17457022	4	0.74	338.24	0	0	40.66	5.76729e-06	0.00018725	0.461894	0.0371451	0.477388
MgIM767.03G039700.v1.1	Chr_03	17496240	17497664	4	0.7	98.08	0	0	16.88	0.0506287	0.17303	0.740061	0.0902897	0.216004
MgIM767.03G040400.v1.1	Chr_03	17628127	17630264	4	0.72	86.12	9.76996e-15	3.66289e-14	12.9	0.167184	0.353618	0.890422	0.00932892	0.033345
MgIM767.03G040500.v1.1	Chr_03	17636465	17640437	4	0.7	84.7	1.87628e-14	6.87756e-14	14.02	0.121616	0.291621	0.818816	0.0689744	0.192974
MgIM767.03G040700.v1.1	Chr_03	17652041	17655131	6	0.82	237.24	0	0	25.4	0.00255915	0.0258041	0.483132	0.0890849	0.452253
MgIM767.03G040800.v1.1	Chr_03	17677680	17679595	4	0.64	63.38	2.97746e-10	7.68905e-10	18.2	0.0329228	0.134034	0.783123	0.0681195	0.100088
MgIM767.03G041100.v1.1	Chr_03	17711400	17713657	4	0.7	34.88	6.25581e-05	9.92477e-05	14.96	0.0920406	0.247686	0.948282	0.0164199	0.0428903
MgIM767.03G041200.v1.1	Chr_03	17719728	17728028	4	0.66	127.88	0	0	4.9	0.842937	0.894527	0.749393	0.0718711	0.237142
MgIM767.03G041300.v1.1	Chr_03	17752621	17754374	2	0.48	13.2	0.153763	0.164695	11.06	0.271619	0.465003	0.91182	0.0548271	0.00538711
MgIM767.03G041500.v1.1	Chr_03	17758703	17762393	3	0.64	38.88	1.21089e-05	2.06078e-05	24.02	0.0042698	0.0365056	0.946727	0.0139995	0.0264635
MgIM767.03G041600.v1.1	Chr_03	17767618	17769106	4	0.72	122.96	0	0	6.2	0.719747	0.81105	0.663273	0.0550202	0.227576
MgIM767.03G041700.v1.1	Chr_03	17779479	17780224	3	0.62	61.44	7.07034e-10	1.76922e-09	5.66	0.773405	0.847685	0.874116	0.0212838	0.0857141
MgIM767.03G041900.v1.1	Chr_03	17824750	17826770	3	0.64	16.04	0.066051	0.0738976	4.34	0.887645	0.92267	0.920854	0.0468756	0.0156697
MgIM767.03G042100.v1.1	Chr_03	17847563	17851455	1	0	3.78	0.925287	0.927143	7.42	0.593478	0.724593	0.897947	0.0572066	-0.0104339
MgIM767.03G042900.v1.1	Chr_03	17954485	17958605	3	0.66	42.32	2.87216e-06	5.19002e-06	14.5	0.105618	0.268479	0.958465	0.00531886	0.0484088
MgIM767.03G043100.v1.1	Chr_03	17988916	17992546	4	0.74	98.32	0	0	12.02	0.212184	0.404645	0.78056	0.086228	0.206222
MgIM767.03G043300.v1.1	Chr_03	18004363	18007268	4	0.74	146.5	0	0	8.46	0.488534	0.64471	0.790749	0.0553045	0.293895
MgIM767.03G043400.v1.1	Chr_03	18012770	18015504	3	0.64	92.74	4.44089e-16	1.84438e-15	28.14	0.000903815	0.0121009	0.730233	0.0824267	0.0541731
MgIM767.03G043500.v1.1	Chr_03	18023797	18025563	3	0.64	48.26	2.28362e-07	4.5895e-07	19.06	0.0246875	0.111908	0.932405	0.00160846	0.0343051
MgIM767.03G043600.v1.1	Chr_03	18033110	18034608	2	0.48	25.26	0.00269664	0.00358237	10.4	0.319084	0.508958	0.883832	0.0816308	0.0149647
MgIM767.03G043700.v1.1	Chr_03	18043427	18047597	3	0.54	36.8	2.85711e-05	4.69747e-05	7.92	0.542228	0.685411	0.911239	0.0277683	0.0367748
MgIM767.03G043900.v1.1	Chr_03	18070246	18073698	3	0.66	64.1	2.15828e-10	5.6477e-10	19.66	0.0201306	0.0976601	0.844974	0.0176083	0.0304636
MgIM767.03G044400.v1.1	Chr_03	18116124	18119411	3	0.58	60.02	1.32883e-09	3.2543e-09	18.68	0.0280555	0.122063	0.930767	0.00146467	0.0520537
MgIM767.03G044500.v1.1	Chr_03	18132649	18136123	3	0.66	72.44	5.05052e-12	1.52148e-11	15.28	0.0835264	0.235305	0.695688	0.0843584	0.155085
MgIM767.03G044800.v1.1	Chr_03	18167286	18168578	4	0.7	72.34	5.28455e-12	1.59051e-11	14.72	0.0989198	0.258537	0.878014	8.78014e-06	0.0835851
MgIM767.03G045100.v1.1	Chr_03	18178966	18181176	4	0.74	94.52	2.22045e-16	9.42076e-16	24.92	0.00306096	0.0291229	0.778398	0.0694223	0.16798
MgIM767.03G045200.v1.1	Chr_03	18181722	18186699	4	0.7	92.88	4.44089e-16	1.84438e-15	19.22	0.0233859	0.107738	0.664096	0.0630344	0.15446
MgIM767.03G045600.v1.1	Chr_03	18222174	18222784	4	0.74	69.7	1.74351e-11	5.00285e-11	10.64	0.301194	0.493329	0.701007	0.10453	0.131954
MgIM767.03G045900.v1.1	Chr_03	18260790	18266971	2	0.48	35.82	4.26706e-05	6.88658e-05	16.44	0.0582427	0.18891	0.898556	0.0647176	0.0215525
MgIM767.03G046000.v1.1	Chr_03	18282222	18283939	3	0.46	302.86	0	0	46.72	4.42518e-07	1.85386e-05	0.540105	0.0484854	0.286081
MgIM767.03G046100.v1.1	Chr_03	18316080	18320108	3	0.56	39.14	1.08698e-05	1.85818e-05	7.96	0.538182	0.683023	0.893071	0.0574161	0.0605696
MgIM767.03G046200.v1.1	Chr_03	18326306	18328366	3	0.66	39.38	9.83769e-06	1.68863e-05	5.8	0.759756	0.838813	0.919382	0.0351609	0.0600826
MgIM767.03G046300.v1.1	Chr_03	18328520	18331069	3	0.62	99.28	0	0	13.52	0.140453	0.318782	0.825808	0.0505075	0.0689283
MgIM767.03G046500.v1.1	Chr_03	18380332	18381022	5	0.68	332.96	0	0	10.42	0.317565	0.508222	0.479645	0.114663	0.634121
MgIM767.03G046700.v1.1	Chr_03	18383124	18384660	2	0.42	121.78	0	0	9.52	0.390721	0.567784	0.756378	0.0254797	0.198242
MgIM767.03G046800.v1.1	Chr_03	18384135	18386904	4	0.64	49.04	1.6314e-07	3.31773e-07	2.64	0.976878	0.983238	0.871841	0.0216509	0.0432024
MgIM767.03G047100.v1.1	Chr_03	18404428	18412475	3	0.46	44.52	1.13174e-06	2.13229e-06	10.54	0.308561	0.500035	0.890638	0.0309895	0.0780204
MgIM767.03G047200.v1.1	Chr_03	18421906	18425237	6	0.82	310.22	0	0	21.34	0.0112234	0.0676686	0.473579	0.0209194	0.2825
MgIM767.03G047400.v1.1	Chr_03	18444639	18448077	3	0.64	57.74	3.64581e-09	8.64017e-09	6.5	0.689019	0.790345	0.853168	0.0242651	0.078871
MgIM767.03G047700.v1.1	Chr_03	18460818	18466006	3	0.34	21.66	0.0100213	0.0123667	9.7	0.375313	0.554516	0.937469	0.0336558	0.0187275
MgIM767.03G047800.v1.1	Chr_03	18483035	18484081	2	0.48	15.36	0.0815103	0.0902142	21.56	0.0103831	0.0643961	0.876788	0.144193	0.0146879
MgIM767.03G048000.v1.1	Chr_03	18501150	18502634	3	0.64	25.86	0.00215354	0.00289705	6.54	0.68489	0.787278	0.937663	0.0130252	0.0114201
MgIM767.03G048300.v1.1	Chr_03	18518213	18524479	3	0.66	28.98	0.000653094	0.000932673	11.36	0.251837	0.445588	0.966697	0.0114679	0.013764
MgIM767.03G048400.v1.1	Chr_03	18525305	18530271	3	0.46	36.08	3.83714e-05	6.22211e-05	19.52	0.0211171	0.1009	0.812578	0.0768591	0.0163411
MgIM767.03G048500.v1.1	Chr_03	18531861	18538750	3	0.62	38.14	1.64515e-05	2.7622e-05	29.58	0.000517039	0.00800331	0.939593	0.0427496	0.0116654
MgIM767.03G048700.v1.1	Chr_03	18545890	18551102	3	0.56	62.88	3.72202e-10	9.54162e-10	29.22	0.000594921	0.00888074	0.708735	0.0695742	0.123141
MgIM767.03G048900.v1.1	Chr_03	18564283	18566990	3	0.66	33.5	0.000109258	0.000169344	26.16	0.00192338	0.0212767	0.815077	0.0528145	0.062249
MgIM767.03G051000.v1.1	Chr_03	18747122	18751905	2	0.42	23.54	0.00509098	0.00651394	20.46	0.0152764	0.0819811	0.954299	0.0191859	0.00270323
MgIM767.03G051600.v1.1	Chr_03	18783034	18786234	5	0.74	565.58	0	0	45.48	7.51942e-07	2.97728e-05	0.336777	0.00325273	0.421878
MgIM767.03G051700.v1.1	Chr_03	18800037	18803942	3	0.58	36.38	3.39394e-05	5.53871e-05	16.22	0.0624271	0.196782	0.941803	0.0317995	0.041261
MgIM767.03G051800.v1.1	Chr_03	18805305	18806417	3	0.64	35.58	4.70587e-05	7.56376e-05	12.82	0.170922	0.358373	0.896326	0.040651	0.0362751
MgIM767.03G052000.v1.1	Chr_03	18820856	18824524	3	0.62	34.78	6.51484e-05	0.000103244	11.3	0.255705	0.449917	0.936546	0.0228642	0.0364947
MgIM767.03G052100.v1.1	Chr_03	18826448	18830967	3	0.62	32.26	0.000179535	0.000271845	3.92	0.916599	0.94206	0.919628	0.0141998	0.0469276
MgIM767.03G052200.v1.1	Chr_03	18834891	18837386	2	0.18	10.9	0.282626	0.29484	9.7	0.375313	0.554516	0.973495	0.0312209	-0.0083928
MgIM767.03G052600.v1.1	Chr_03	18845403	18849784	3	0.58	47.32	3.4211e-07	6.76048e-07	17.1	0.0471728	0.16693	0.893992	0.0390612	0.0700548
MgIM767.03G054100.v1.1	Chr_03	19033703	19036873	2	0.48	11.28	0.257004	0.269148	10.62	0.302657	0.494666	0.943544	0.0301078	3.69509e-05
MgIM767.03G054200.v1.1	Chr_03	19040309	19042249	3	0.64	41.6	3.88861e-06	6.9351e-06	14.06	0.120207	0.289957	0.818132	0.0675832	0.0822682
MgIM767.03G054300.v1.1	Chr_03	19047556	19050625	4	0.7	49.6	1.28079e-07	2.63775e-07	22.92	0.00637851	0.0474987	0.829228	0.066421	0.0328233
MgIM767.03G054400.v1.1	Chr_03	19050971	19052261	4	0.7	128.44	0	0	27.28	0.00125708	0.0155335	0.708456	0.0259161	0.224229
MgIM767.03G054500.v1.1	Chr_03	19053118	19062981	2	0.42	33.46	0.00011103	0.000171782	8.3	0.504219	0.656931	0.944231	0.0194092	0.0361848
MgIM767.03G054600.v1.1	Chr_03	19065929	19069608	4	0.7	236.64	0	0	39.28	1.02554e-05	0.000309019	0.634979	0.0287065	0.104319
MgIM767.03G054700.v1.1	Chr_03	19069526	19074158	2	0.42	6.08	0.731886	0.737508	6.64	0.674543	0.780357	0.982101	9.82101e-06	-0.00628935
MgIM767.03G054800.v1.1	Chr_03	19074954	19076807	3	0.62	64.56	1.75685e-10	4.63275e-10	14.74	0.0983298	0.257721	0.768862	0.0509119	0.0938402
MgIM767.03G055000.v1.1	Chr_03	19086056	19089751	3	0.54	104.46	0	0	7.26	0.61007	0.735857	0.800694	0.0261589	0.15772
MgIM767.03G055200.v1.1	Chr_03	19098810	19105376	3	0.62	55.28	1.0771e-08	2.44635e-08	10.56	0.307077	0.498751	0.772322	0.0462082	0.105132
MgIM767.03G055300.v1.1	Chr_03	19113776	19118831	3	0.46	45.86	6.39336e-07	1.23465e-06	11.32	0.254411	0.448126	0.895068	0.032882	0.0773371
MgIM767.03G055700.v1.1	Chr_03	19142677	19144264	3	0.46	15.38	0.081013	0.0896868	9.38	0.402962	0.577304	0.953601	0.0325636	-0.000348326
MgIM767.03G055800.v1.1	Chr_03	19148193	19151235	2	0.5	28.48	0.000792683	0.00112227	7.72	0.562591	0.700381	0.935162	0.0214213	0.0239381
MgIM767.03G056100.v1.1	Chr_03	19160887	19163168	5	0.74	227.54	0	0	15.14	0.0871615	0.240639	0.593506	0.0506985	0.368042
MgIM767.03G056200.v1.1	Chr_03	19166564	19169102	4	0.58	62.42	4.56959e-10	1.16318e-09	12.8	0.171867	0.359542	0.859504	0.0966372	0.0870029
MgIM767.03G056400.v1.1	Chr_03	19199417	19205770	3	0.62	23.88	0.00449511	0.00579838	14.5	0.105618	0.268479	0.928854	0.047028	0.0334977
MgIM767.03G056600.v1.1	Chr_03	19209456	19212737	3	0.64	55.92	8.13047e-09	1.87051e-08	7.56	0.579021	0.712772	0.843907	0.0533415	0.0812843
MgIM767.03G056700.v1.1	Chr_03	19214858	19216868	3	0.66	53.14	2.74957e-08	6.02068e-08	2.54	0.979788	0.985022	0.881047	0.0388682	0.0508858
MgIM767.03G056900.v1.1	Chr_03	19224136	19225548	3	0.58	30.88	0.000310394	0.00045761	9.18	0.420827	0.591673	0.95427	0.0166737	-0.00038269
MgIM767.03G057000.v1.1	Chr_03	19226708	19227903	2	0.48	34.56	7.12244e-05	0.000112625	6.88	0.649612	0.763347	0.933122	0.0218238	0.0266972
MgIM767.03G057100.v1.1	Chr_03	19234833	19238429	4	0.66	158.24	0	0	4.16	0.900569	0.931112	0.728613	7.28613e-06	0.286398
MgIM767.03G057200.v1.1	Chr_03	19238881	19242305	2	0.32	17.5	0.041438	0.047423	8.02	0.532132	0.67846	0.930795	0.0500667	0.0181847
MgIM767.03G057300.v1.1	Chr_03	19246587	19250817	3	0.58	63.26	3.14136e-10	8.10264e-10	7.28	0.607993	0.73458	0.737815	0.074443	0.0922743
MgIM767.03G057400.v1.1	Chr_03	19251461	19257772	3	0.64	63.16	3.28478e-10	8.45915e-10	9.86	0.361938	0.543534	0.924907	0.0187377	0.0555102
MgIM767.03G057500.v1.1	Chr_03	19258921	19261261	3	0.64	47.9	2.66634e-07	5.32571e-07	22.16	0.00838549	0.0568384	0.752075	0.058333	0.0400173
MgIM767.03G057600.v1.1	Chr_03	19262819	19265903	4	0.74	88.7	2.9976e-15	1.16661e-14	13.8	0.12962	0.303802	0.830155	0.0163915	0.171436
MgIM767.03G057700.v1.1	Chr_03	19266651	19271031	2	0.5	74.18	2.29383e-12	7.13875e-12	15.68	0.0738723	0.218687	0.868388	0.0297933	0.0944719
MgIM767.03G057900.v1.1	Chr_03	19280198	19283371	1	0	6.44	0.6952	0.702011	9.98	0.352107	0.535333	0.917555	0.0489465	-0.00602209
MgIM767.03G058000.v1.1	Chr_03	19287932	19294856	2	0.42	35.46	4.94166e-05	7.92803e-05	9.42	0.399442	0.574734	0.94643	9.4643e-06	0.0394227
MgIM767.03G058200.v1.1	Chr_03	19302739	19313085	3	0.62	628.5	0	0	99.84	0	0	0.316018	0.00676473	0.814655
MgIM767.03G058300.v1.1	Chr_03	19314703	19318617	2	0.5	19.62	0.0204079	0.0242331	15.06	0.089301	0.243543	0.887767	0.0711145	0.021956
MgIM767.03G058400.v1.1	Chr_03	19319359	19321705	5	0.74	114.02	0	0	14.98	0.0914868	0.246963	0.779703	0.0192301	0.10125
MgIM767.03G058500.v1.1	Chr_03	19321678	19326687	2	0.48	14.2	0.115387	0.125347	15.48	0.0785672	0.227757	0.968524	0.0167741	-0.00385501
MgIM767.03G058800.v1.1	Chr_03	19347236	19348899	2	0.48	29.26	0.000585731	0.000839891	22.6	0.00715998	0.0508401	0.779878	0.104369	0.0231216
MgIM767.03G058900.v1.1	Chr_03	19348994	19358002	2	0.5	24.46	0.00363035	0.00473509	15.92	0.0685711	0.208409	0.911817	0.00988712	-0.000375124
MgIM767.03G059100.v1.1	Chr_03	19360273	19367751	3	0.62	51.58	5.42682e-08	1.15217e-07	2.52	0.980341	0.985425	0.882489	0.0462429	0.0629323
MgIM767.03G059200.v1.1	Chr_03	19379213	19382243	3	0.54	52.44	3.73177e-08	8.06533e-08	5.96	0.743915	0.828081	0.85767	0.0351207	0.0866949
MgIM767.03G059300.v1.1	Chr_03	19406521	19410747	2	0.48	21.84	0.00940013	0.0116444	6.52	0.686955	0.788884	0.886359	0.04252	0.0184433
MgIM767.03G059600.v1.1	Chr_03	19420151	19424463	2	0.5	18.66	0.0282442	0.0329981	16.14	0.064015	0.199655	0.962618	0.0184295	-0.00272778
MgIM767.03G059700.v1.1	Chr_03	19424443	19426437	4	0.7	63.06	3.43473e-10	8.83129e-10	17.06	0.0477846	0.168133	0.887432	0.00871118	0.0490212
MgIM767.03G059800.v1.1	Chr_03	19427138	19431736	5	0.74	189.14	0	0	18.56	0.0292052	0.125136	0.709215	0.00341431	0.212217
MgIM767.03G059900.v1.1	Chr_03	19432251	19436009	3	0.56	41.9	3.4278e-06	6.14704e-06	9.42	0.399442	0.574734	0.842825	0.0568727	0.0712208
MgIM767.03G060000.v1.1	Chr_03	19438660	19440754	3	0.64	94.78	2.22045e-16	9.42076e-16	11.04	0.272977	0.466468	0.639782	0.133693	0.0927761
MgIM767.03G060100.v1.1	Chr_03	19441095	19443385	4	0.66	72.74	4.40847e-12	1.3355e-11	6.4	0.699313	0.797854	0.659112	0.0457731	0.0889161
MgIM767.03G060300.v1.1	Chr_03	19467500	19469834	5	0.78	155.02	0	0	18.08	0.0342567	0.136848	0.724911	0.0205966	0.326022
MgIM767.03G060400.v1.1	Chr_03	19492961	19502084	3	0.54	117.86	0	0	5.7	0.769527	0.845218	0.841713	0.0589135	0.049193
MgIM767.03G060500.v1.1	Chr_03	19502594	19506769	4	0.7	79.68	1.87073e-13	6.3351e-13	9.92	0.357	0.540117	0.737265	0.0490366	0.157113
MgIM767.03G060900.v1.1	Chr_03	19541333	19544065	3	0.62	113.28	0	0	16.34	0.0601121	0.192285	0.79788	0.0172615	0.196402
MgIM767.03G061000.v1.1	Chr_03	19544322	19548399	3	0.58	45.28	8.18894e-07	1.56351e-06	6.9	0.64753	0.761659	0.817848	0.0145044	0.0690402
MgIM767.03G061200.v1.1	Chr_03	19559544	19561207	2	0.18	10.6	0.304126	0.316354	10.64	0.301194	0.493329	0.911451	0.088432	0.0116896
MgIM767.03G061400.v1.1	Chr_03	19568858	19572765	3	0.66	41.26	4.4853e-06	7.96317e-06	21.88	0.00926717	0.0599964	0.803938	0.0818315	0.0842491
MgIM767.03G061600.v1.1	Chr_03	19575145	19578241	4	0.74	112.56	0	0	11.84	0.22248	0.414363	0.789333	0.0202582	0.146978
MgIM767.03G061700.v1.1	Chr_03	19583978	19586100	4	0.72	277.4	0	0	28.72	0.000722385	0.0102643	0.488987	0.11663	0.398001
MgIM767.03G062100.v1.1	Chr_03	19597323	19599630	4	0.72	165.7	0	0	14.96	0.0920406	0.247686	0.738381	0.0207366	0.0994362
MgIM767.03G062200.v1.1	Chr_03	19605428	19610120	4	0.66	117.36	0	0	8.8	0.455937	0.618731	0.774784	0.0571225	0.0648683
MgIM767.03G062300.v1.1	Chr_03	19618207	19621555	4	0.7	166.8	0	0	14.82	0.0960004	0.253922	0.646843	0.0632986	0.305378
MgIM767.03G062400.v1.1	Chr_03	19621957	19624802	4	0.7	128.6	0	0	9.2	0.419021	0.590028	0.723508	0.0540427	0.169653
MgIM767.03G062500.v1.1	Chr_03	19630207	19635847	2	0.32	54.26	1.6847e-08	3.75801e-08	9.2	0.419021	0.590028	0.772899	0.0972675	0.0924903
MgIM767.03G062600.v1.1	Chr_03	19638067	19642161	3	0.46	51.82	4.88876e-08	1.0427e-07	11.48	0.244236	0.43702	0.873197	0.034519	0.127214
MgIM767.03G063000.v1.1	Chr_03	19667497	19673184	4	0.72	116.76	0	0	16.56	0.056069	0.184253	0.702399	0.049267	0.201
MgIM767.03G063200.v1.1	Chr_03	19677099	19680979	3	0.58	40.5	6.16648e-06	1.08017e-05	17.98	0.0354063	0.139467	0.846364	0.0500739	-0.00246252
MgIM767.03G063400.v1.1	Chr_03	19684771	19688089	3	0.56	22.16	0.00838549	0.0104513	5.7	0.769527	0.845218	0.85544	0.0971655	0.00544319
MgIM767.03G063500.v1.1	Chr_03	19688934	19694640	3	0.62	170.62	0	0	12.34	0.194813	0.385971	0.665597	0.0374574	0.246255
MgIM767.03G063600.v1.1	Chr_03	19694795	19697388	2	0.48	24.12	0.00411557	0.00533422	20.96	0.0128292	0.0735923	0.90008	0.0707885	0.017708
MgIM767.03G063700.v1.1	Chr_03	19698324	19702105	2	0.5	10.06	0.34565	0.357657	9.58	0.385543	0.563413	0.896784	0.0555374	-0.00198814
MgIM767.03G063900.v1.1	Chr_03	19723885	19726984	3	0.56	58.32	2.82158e-09	6.7422e-09	7.24	0.612147	0.737131	0.845856	0.0994123	0.124823
MgIM767.03G064000.v1.1	Chr_03	19742097	19744953	2	0.48	24.26	0.00390864	0.00507767	5.98	0.741918	0.826354	0.886754	0.072628	0.00508895
MgIM767.03G064100.v1.1	Chr_03	19759660	19759785	3	0.66	26	0.00204299	0.00275746	14	0.122325	0.292782	0.929187	0.0230785	0.0233571
MgIM767.03G064200.v1.1	Chr_03	19759828	19760645	4	0.74	43.12	2.04899e-06	3.75638e-06	22.76	0.00675842	0.0490071	0.851886	0.079547	0.0910425
MgIM767.03G064500.v1.1	Chr_03	19773119	19775306	3	0.64	22.58	0.00721175	0.00907285	8.88	0.448424	0.61302	0.932326	0.0435331	0.00711242
MgIM767.03G064800.v1.1	Chr_03	19788327	19791365	3	0.66	17.92	0.0361131	0.0416742	26.46	0.00171716	0.0195278	0.862121	0.0952662	0.0194956
MgIM767.03G064900.v1.1	Chr_03	19791671	19794357	3	0.62	26.76	0.00153247	0.00209807	13.02	0.161703	0.346713	0.809843	0.0977738	0.0499923
MgIM767.03G065000.v1.1	Chr_03	19796193	19799909	2	0.48	38.06	1.70046e-05	2.851e-05	12.84	0.169981	0.357381	0.821563	0.0633199	0.0569249
MgIM767.03G065100.v1.1	Chr_03	19812437	19817465	2	0.32	28.66	0.000739367	0.00105022	8.64	0.471146	0.631714	0.948547	0.0485246	0.0566381
MgIM767.03G065200.v1.1	Chr_03	19817610	19818919	3	0.62	30.7	0.000333227	0.000490325	21.18	0.0118747	0.0699081	0.721996	0.0229712	0.0323673
MgIM767.03G065300.v1.1	Chr_03	19820611	19824043	3	0.58	23.16	0.00584681	0.00742761	11.18	0.263572	0.457194	0.948732	0.0180457	0.0383003
MgIM767.03G065400.v1.1	Chr_03	19824398	19828122	5	0.76	170.62	0	0	7.22	0.614226	0.738949	0.665378	0.0364365	0.0806777
MgIM767.03G065800.v1.1	Chr_03	19860854	19864048	2	0.48	20.3	0.0161486	0.0194205	27.42	0.00119158	0.0148941	0.851751	0.084508	0.00853097
MgIM767.03G066000.v1.1	Chr_03	19888046	19890229	3	0.58	37.18	2.44412e-05	4.04199e-05	13.04	0.160805	0.345528	0.685787	0.0553015	0.0447564
MgIM767.03G066400.v1.1	Chr_03	19919628	19926022	3	0.62	42.56	2.59572e-06	4.7095e-06	5.56	0.783019	0.854256	0.922233	0.017489	0.0617978
MgIM767.03G066700.v1.1	Chr_03	19950475	19955617	4	0.7	27.56	0.0011294	0.00156855	9.34	0.406499	0.579814	0.965349	0.0115905	0.0245284
MgIM767.03G066800.v1.1	Chr_03	19961942	19963556	3	0.62	42.06	3.20458e-06	5.76585e-06	6.14	0.725829	0.814722	0.859171	0.0410306	0.0492045
MgIM767.03G066900.v1.1	Chr_03	19966770	19971756	4	0.7	125.36	0	0	16.78	0.0522747	0.176795	0.818183	0.00312917	0.135631
MgIM767.03G067000.v1.1	Chr_03	19973879	19976484	2	0.48	10.46	0.314544	0.326694	4.06	0.907419	0.935364	0.944462	0.0349522	-0.00352997
MgIM767.03G067200.v1.1	Chr_03	19978168	19983220	4	0.64	55.14	1.14537e-08	2.59417e-08	5.88	0.751866	0.833147	0.924628	0.0161582	0.0638483
MgIM767.03G067300.v1.1	Chr_03	19983594	19987443	2	0.48	48.12	2.4255e-07	4.86411e-07	10.38	0.320607	0.509822	0.960258	0.00990248	0.0203803
MgIM767.03G067400.v1.1	Chr_03	19991656	19995519	5	0.8	138.14	0	0	19.86	0.0187963	0.0932421	0.708675	0.0312747	0.231468
MgIM767.03G067600.v1.1	Chr_03	20003050	20005168	6	0.82	333.66	0	0	21.68	0.0099504	0.0627614	0.459326	0.00770327	0.365325
MgIM767.03G067700.v1.1	Chr_03	20007730	20017970	4	0.64	36.94	2.69751e-05	4.44632e-05	14.86	0.094854	0.252225	0.922278	0.00844692	0.0396857
MgIM767.03G068000.v1.1	Chr_03	20036563	20038768	3	0.54	20.76	0.0137598	0.0166789	3.26	0.953089	0.967466	0.957158	0.0288626	0.0142186
MgIM767.03G068200.v1.1	Chr_03	20054094	20058712	3	0.54	49.48	1.349e-07	2.77426e-07	10.26	0.32985	0.517362	0.920483	0.045578	0.109393
MgIM767.03G068300.v1.1	Chr_03	20059908	20062482	3	0.66	67.5	4.69759e-11	1.29831e-10	11.36	0.251837	0.445588	0.843066	0.0458451	0.0555619
MgIM767.03G068400.v1.1	Chr_03	20065067	20067164	3	0.66	24.54	0.00352447	0.00460208	21.58	0.0103098	0.0640636	0.926644	0.0308235	0.0192692
MgIM767.03G068600.v1.1	Chr_03	20077204	20079637	3	0.54	38.76	1.27269e-05	2.16029e-05	14.24	0.11404	0.281086	0.853438	0.0919127	0.0754396
MgIM767.03G068700.v1.1	Chr_03	20084466	20095295	5	0.78	79.1	2.43916e-13	8.18748e-13	8.32	0.502247	0.65548	0.836463	0.00803508	0.133337
MgIM767.03G068800.v1.1	Chr_03	20105481	20106336	2	0.48	25.2	0.00275773	0.00365754	6.06	0.733899	0.820377	0.833948	0.155108	0.00672042
MgIM767.03G068900.v1.1	Chr_03	20115946	20121971	3	0.64	25.82	0.00218618	0.00293791	12.32	0.195864	0.386932	0.857277	0.076079	0.0467199
MgIM767.03G069100.v1.1	Chr_03	20154357	20156427	4	0.66	35.34	5.18909e-05	8.30548e-05	6.4	0.699313	0.797854	0.920962	0.0193374	0.0277269
MgIM767.03G069200.v1.1	Chr_03	20163747	20169790	3	0.54	21.7	0.00987997	0.0122073	8.16	0.518106	0.668187	0.874171	0.0574441	0.0278607
MgIM767.03G069400.v1.1	Chr_03	20172183	20175284	3	0.66	68	3.75124e-11	1.04701e-10	7.04	0.632955	0.750907	0.759801	0.0774667	0.0676026
MgIM767.03G069500.v1.1	Chr_03	20175886	20180790	3	0.56	23.02	0.00615156	0.00779113	9.34	0.406499	0.579814	0.982518	9.82518e-06	0.0122229
MgIM767.03G069600.v1.1	Chr_03	20187744	20193599	2	0.42	7.74	0.560545	0.570339	18.1	0.0340309	0.136365	0.91027	0.0792229	-0.0148987
MgIM767.03G069700.v1.1	Chr_03	20197117	20202709	2	0.48	32.02	0.00019755	0.000298011	23.9	0.00446224	0.0377286	0.945642	0.0368714	0.0316268
MgIM767.03G069900.v1.1	Chr_03	20233599	20236455	3	0.62	46.4	5.07512e-07	9.88312e-07	7.92	0.542228	0.685411	0.868322	0.0302209	0.0522479
MgIM767.03G070100.v1.1	Chr_03	20243054	20244473	2	0.5	7.52	0.583145	0.592312	8.82	0.454053	0.617271	0.898744	0.0470489	-0.00675404
MgIM767.03G070200.v1.1	Chr_03	20245086	20247797	2	0.18	76.92	6.59472e-13	2.14275e-12	29.36	0.000563359	0.00849749	0.810242	0.0510671	-0.00994447
MgIM767.03G070300.v1.1	Chr_03	20248425	20250837	3	0.66	16.2	0.0628207	0.0704962	12.24	0.200115	0.391341	0.902254	0.0659996	0.0194099
MgIM767.03G070400.v1.1	Chr_03	20250686	20255414	3	0.54	16.1	0.0648225	0.0725983	14.22	0.114712	0.282205	0.839752	0.109694	0.0163038
MgIM767.03G070800.v1.1	Chr_03	20265376	20269504	2	0.32	28.68	0.000733663	0.00104246	17.02	0.0484037	0.169302	0.901433	0.0599697	-0.00432638
MgIM767.03G070900.v1.1	Chr_03	20296300	20299030	3	0.58	23.06	0.00606296	0.00768492	12.26	0.199045	0.39013	0.985333	0.00308033	0.00744
MgIM767.03G071000.v1.1	Chr_03	20300568	20302883	2	0.48	11.72	0.229559	0.241575	12.34	0.194813	0.385971	0.674817	0.46272	0.0084153
MgIM767.03G071200.v1.1	Chr_03	20311069	20313256	3	0.54	151.86	0	0	6.84	0.653773	0.766296	0.811956	0.00538311	0.00532845
MgIM767.03G071300.v1.1	Chr_03	20313955	20315722	2	0.48	21.02	0.0125619	0.0153156	20.52	0.0149609	0.0807889	0.926306	0.0310718	0.0200498
MgIM767.03G071400.v1.1	Chr_03	20316278	20319586	2	0.42	25.16	0.00279919	0.0037095	23.54	0.00509098	0.0409137	0.796102	0.159517	0.0334885
MgIM767.03G071500.v1.1	Chr_03	20320234	20326972	3	0.58	93.56	3.33067e-16	1.39534e-15	11.28	0.257004	0.451163	0.79289	0.0363341	0.0106767
MgIM767.03G071600.v1.1	Chr_03	20328522	20333516	3	0.58	146.22	0	0	19.3	0.0227595	0.10579	0.814739	0.00813771	0.0969185
MgIM767.03G071900.v1.1	Chr_03	20347085	20352805	3	0.58	26.22	0.0018803	0.00254847	16.04	0.066051	0.203706	0.886414	0.0513092	0.0231822
MgIM767.03G072000.v1.1	Chr_03	20354388	20355234	2	0.5	24.1	0.00414598	0.00537203	5.24	0.812905	0.87394	0.786402	0.100342	0.0227204
MgIM767.03G072100.v1.1	Chr_03	20357901	20362173	4	0.64	141.4	0	0	17.18	0.0459707	0.16465	0.699474	0.0129602	0.230393
MgIM767.03G072200.v1.1	Chr_03	20363159	20365475	3	0.54	14.46	0.106877	0.116738	10.24	0.331408	0.518866	0.870557	0.0864307	0.00965023
MgIM767.03G072400.v1.1	Chr_03	20373097	20378464	2	0.5	27.98	0.000961235	0.00134841	19.16	0.0238663	0.109023	0.800409	0.107154	0.0264997
MgIM767.03G072500.v1.1	Chr_03	20381396	20383433	4	0.74	89.4	2.10942e-15	8.32424e-15	8.9	0.446556	0.611624	0.819491	0.0278863	0.11275
MgIM767.03G072600.v1.1	Chr_03	20384630	20391745	2	0.42	25.72	0.00226989	0.00304473	15.32	0.0825129	0.233871	0.87963	0.044675	0.033527
MgIM767.03G072700.v1.1	Chr_03	20392013	20397481	3	0.62	59.16	1.94559e-09	4.70352e-09	18.42	0.0306019	0.128742	0.900542	0.0167307	0.0529294
MgIM767.03G072800.v1.1	Chr_03	20398679	20406924	2	0.5	28.88	0.00067894	0.000967987	7.82	0.552383	0.692318	0.959359	9.59359e-06	0.0239881
MgIM767.03G072900.v1.1	Chr_03	20407388	20411337	3	0.64	54.18	1.74477e-08	3.88135e-08	4.72	0.858002	0.90394	0.678828	0.0492255	0.0238022
MgIM767.03G073000.v1.1	Chr_03	20415742	20419890	3	0.56	33.1	0.000128302	0.000197378	20.12	0.0171861	0.0882547	0.831041	0.149831	0.0171191
MgIM767.03G073100.v1.1	Chr_03	20425248	20426286	3	0.54	14.26	0.113372	0.123293	30.12	0.000418563	0.00679485	0.701724	0.125502	0.0243017
MgIM767.03G073200.v1.1	Chr_03	20428972	20431095	5	0.76	140.44	0	0	14.5	0.105618	0.268479	0.668991	0.013385	0.255488
MgIM767.03G073300.v1.1	Chr_03	20431106	20439974	4	0.72	29.56	0.000521091	0.000751266	25.1	0.00286253	0.0277017	0.958946	0.0179896	0.0351578
MgIM767.03G073400.v1.1	Chr_03	20440137	20443242	3	0.64	37.72	1.95671e-05	3.26462e-05	6.92	0.645448	0.760243	0.970478	9.70478e-06	0.0405282
MgIM767.03G073500.v1.1	Chr_03	20446874	20450848	3	0.66	106.3	0	0	4.54	0.872425	0.913062	0.884598	0.000980649	0.0736407
MgIM767.03G073700.v1.1	Chr_03	20454937	20460490	3	0.58	34.82	6.40998e-05	0.000101619	5.68	0.771469	0.846419	0.956705	0.00866235	0.0328489
MgIM767.03G074600.v1.1	Chr_03	20484704	20486613	2	0.32	19.6	0.0205479	0.0243882	10.08	0.344048	0.529339	0.873229	0.0790376	-0.0114975
MgIM767.03G075000.v1.1	Chr_03	20510154	20512574	2	0.42	23.54	0.00509098	0.00651394	10.48	0.313041	0.504399	0.970067	0.0112754	0.0151655
MgIM767.03G075200.v1.1	Chr_03	20519659	20521645	3	0.54	24.66	0.00337123	0.00441085	18.32	0.0316373	0.131228	0.768379	0.107815	0.0385609
MgIM767.03G075500.v1.1	Chr_03	20531310	20533784	2	0.32	16.18	0.0632165	0.0709098	20.64	0.0143484	0.0784933	0.849775	0.0919576	-0.0126289
MgIM767.03G075700.v1.1	Chr_03	20537167	20539412	4	0.72	55.82	8.49596e-09	1.95011e-08	20.32	0.0160371	0.0844237	0.917275	0.026185	0.0139254
MgIM767.03G076000.v1.1	Chr_03	20552010	20555777	3	0.62	19.96	0.0181609	0.0217098	9.6	0.383827	0.562106	0.896548	0.0304757	0.0180566
MgIM767.03G076500.v1.1	Chr_03	20580904	20584530	2	0.5	15.16	0.0866338	0.0955672	24.1	0.00414598	0.0359199	0.821142	0.0601747	0.0130172
MgIM767.03G076700.v1.1	Chr_03	20623580	20625832	3	0.58	14.84	0.0954257	0.104723	11.86	0.221317	0.413204	0.962929	0.0279594	0.0138703
MgIM767.03G077000.v1.1	Chr_03	20632812	20634694	3	0.64	49.34	1.43314e-07	2.93939e-07	9.94	0.355364	0.53852	0.864593	0.0333003	0.0585874
MgIM767.03G077500.v1.1	Chr_03	20654649	20659109	5	0.72	305.16	0	0	137.44	0	0	0.556705	0.127365	0.629269
MgIM767.03G077800.v1.1	Chr_03	20667971	20677936	3	0.58	129.84	0	0	38.5	1.41748e-05	0.000409084	0.756916	0.0229042	0.0454976
MgIM767.03G078100.v1.1	Chr_03	20699977	20703866	4	0.7	97	1.11022e-16	4.76959e-16	13.5	0.141256	0.319597	0.560166	0.124703	0.201938
MgIM767.03G078300.v1.1	Chr_03	20711179	20713598	4	0.7	81.42	8.43769e-14	2.94729e-13	12.46	0.188601	0.379099	0.834606	0.0357458	0.0850494
MgIM767.03G078500.v1.1	Chr_03	20724703	20729719	4	0.7	55.1	1.16566e-08	2.63552e-08	13.72	0.13264	0.308598	0.880518	0.00950743	0.0761603
MgIM767.03G078600.v1.1	Chr_03	20729720	20731437	3	0.62	61.56	6.70266e-10	1.68273e-09	21.18	0.0118747	0.0699081	0.859954	0.0886007	0.104947
MgIM767.03G078700.v1.1	Chr_03	20731945	20734442	3	0.62	96.58	1.11022e-16	4.76959e-16	4.2	0.897763	0.929542	0.808306	0.0229787	0.118458
MgIM767.03G078800.v1.1	Chr_03	20734314	20737484	3	0.58	64.06	2.19723e-10	5.74499e-10	7.9	0.544254	0.686369	0.833428	0.0211541	0.0721681
MgIM767.03G079600.v1.1	Chr_03	20770614	20773476	3	0.46	25.36	0.00259772	0.00345733	5.36	0.801865	0.866231	0.963455	0.0145196	0.0254938
MgIM767.03G079700.v1.1	Chr_03	20776808	20778440	3	0.34	59.16	1.94559e-09	4.70352e-09	26.62	0.00161612	0.0186897	0.651866	0.181026	0.0973689
MgIM767.03G080200.v1.1	Chr_03	20796975	20799910	4	0.48	187.54	0	0	28.38	0.000823906	0.011287	0.60454	0.0522771	0.233565
MgIM767.03G081000.v1.1	Chr_03	20818047	20818829	4	0.64	390.7	0	0	417.26	0	0	0.305362	0.00795697	0.722273
MgIM767.03G082200.v1.1	Chr_03	20860385	20863609	4	0.7	89.82	1.77636e-15	7.05707e-15	10.5	0.311542	0.502859	0.733584	0.056325	0.211407
MgIM767.03G082300.v1.1	Chr_03	20863431	20869651	2	0.42	19.68	0.0199933	0.0237646	12.34	0.194813	0.385971	0.859238	0.0507588	0.0196234
MgIM767.03G082800.v1.1	Chr_03	20891746	20895125	2	0.48	31	0.000296032	0.00043733	60.42	1.11265e-09	7.52601e-08	0.866611	0.078029	0.0477397
MgIM767.03G082900.v1.1	Chr_03	20896193	20899912	3	0.56	31.24	0.000269234	0.000399833	8.78	0.457825	0.620062	0.906421	0.0425341	0.0476522
MgIM767.03G083000.v1.1	Chr_03	20901611	20906387	3	0.58	100.28	0	0	6.22	0.717714	0.810517	0.893578	8.93578e-06	0.103371
MgIM767.03G083100.v1.1	Chr_03	20906702	20911590	3	0.62	47.96	2.5984e-07	5.1972e-07	14.88	0.0942854	0.251176	0.905112	0.0329489	0.0264082
MgIM767.03G083200.v1.1	Chr_03	20919940	20922540	3	0.66	83.2	3.73035e-14	1.33755e-13	19.82	0.0190563	0.0940291	0.7778	0.0263221	0.123834
MgIM767.03G083400.v1.1	Chr_03	20927374	20933837	2	0.5	49.18	1.5357e-07	3.13637e-07	5.44	0.794391	0.861165	0.848709	0.0285432	0.038456
MgIM767.03G083500.v1.1	Chr_03	20933938	20936742	4	0.7	153	0	0	15.58	0.0761874	0.2232	0.746551	0.0557413	0.404375
MgIM767.03G083800.v1.1	Chr_03	20945576	20947589	2	0.48	58.88	2.2024e-09	5.30759e-09	11.56	0.239266	0.431935	0.821172	0.0869125	0.0914363
MgIM767.03G083900.v1.1	Chr_03	20947442	20949266	2	0.5	22.8	0.00666146	0.00841069	14.98	0.0914868	0.246963	0.813323	0.106489	0.024734
MgIM767.03G084100.v1.1	Chr_03	20954821	20959846	4	0.64	22.32	0.00791828	0.00990319	3.64	0.933472	0.95329	0.96881	0.0169699	0.0154215
MgIM767.03G084300.v1.1	Chr_03	20961142	20963471	4	0.72	44.5	1.1414e-06	2.14956e-06	6.22	0.717714	0.810517	0.922111	0.0126053	0.0550001
MgIM767.03G084700.v1.1	Chr_03	20981791	20983801	3	0.34	18.46	0.0301966	0.0351811	10.92	0.281232	0.474518	0.968028	0.00336478	0.0087574
MgIM767.03G084800.v1.1	Chr_03	20988376	20992007	3	0.62	39.74	8.46849e-06	1.46348e-05	12.6	0.181557	0.371319	0.935648	0.0145779	0.044528
MgIM767.03G085100.v1.1	Chr_03	21000388	21007950	4	0.7	78.8	2.79665e-13	9.32002e-13	22.06	0.00869075	0.0580591	0.809905	0.0734036	0.0469181
MgIM767.03G085400.v1.1	Chr_03	21021498	21022691	4	0.72	34.22	8.17282e-05	0.00012839	11.16	0.264901	0.458336	0.935751	9.35751e-06	0.0367445
MgIM767.03G085600.v1.1	Chr_03	21044342	21047185	4	0.74	41.72	3.69736e-06	6.61035e-06	9.6	0.383827	0.562106	0.948075	0.0147001	0.0481847
MgIM767.03G085700.v1.1	Chr_03	21046828	21048879	4	0.7	151.22	0	0	13.6	0.137282	0.314831	0.766554	0.0158646	0.154912
MgIM767.03G085800.v1.1	Chr_03	21049428	21051831	4	0.64	95.96	1.11022e-16	4.76959e-16	24.1	0.00414598	0.0359199	0.789529	0.0311325	0.0486324
MgIM767.03G085900.v1.1	Chr_03	21052348	21057533	4	0.7	143.86	0	0	14.62	0.101917	0.262514	0.696554	0.054479	0.350543
MgIM767.03G086200.v1.1	Chr_03	21084104	21090110	5	0.78	174.96	0	0	19.3	0.0227595	0.10579	0.751747	0.0127787	0.203096
MgIM767.03G086500.v1.1	Chr_03	21098879	21101728	3	0.62	39.44	9.59518e-06	1.64962e-05	3	0.964295	0.974803	0.774273	0.0914712	0.0963078
MgIM767.03G086600.v1.1	Chr_03	21103703	21104914	4	0.72	28.48	0.000792683	0.00112227	14.62	0.101917	0.262514	0.821996	0.0103728	0.0318351
MgIM767.03G086900.v1.1	Chr_03	21115053	21116619	3	0.62	39.02	1.14253e-05	1.94904e-05	10.72	0.295391	0.488382	0.856813	0.0657773	0.0633865
MgIM767.03G087100.v1.1	Chr_03	21124357	21127714	3	0.62	43.62	1.65818e-06	3.07113e-06	8.38	0.496351	0.651056	0.946015	0.0229606	0.0349452
MgIM767.03G087200.v1.1	Chr_03	21160012	21163093	4	0.66	147.88	0	0	22.04	0.00875307	0.0582655	0.600031	0.11657	0.336154
MgIM767.03G087300.v1.1	Chr_03	21165510	21166516	2	0.42	13.68	0.134172	0.144846	11.34	0.253122	0.446886	0.892665	0.0358031	0.00115771
MgIM767.03G087700.v1.1	Chr_03	21201834	21204463	4	0.74	60.86	9.15084e-10	2.27275e-09	13.02	0.161703	0.346713	0.882902	0.010679	0.0787938
MgIM767.03G087900.v1.1	Chr_03	21207276	21210311	4	0.7	73.28	3.45113e-12	1.05757e-11	13.44	0.143686	0.322847	0.734433	0.148338	0.178764
MgIM767.03G088000.v1.1	Chr_03	21215272	21219101	3	0.66	47.2	3.60194e-07	7.10487e-07	7.96	0.538182	0.683023	0.882825	0.046138	0.0218148
MgIM767.03G088100.v1.1	Chr_03	21225890	21231197	3	0.58	35.12	5.6748e-05	9.04056e-05	10.26	0.32985	0.517362	0.94662	0.0390308	0.0504043
MgIM767.03G088200.v1.1	Chr_03	21232683	21233592	3	0.58	19.52	0.0211171	0.0250203	15.64	0.0747907	0.220351	0.805923	0.121641	0.0203759
MgIM767.03G088700.v1.1	Chr_03	21265339	21267374	3	0.66	25.6	0.00237444	0.00317611	9.38	0.402962	0.577304	0.954698	0.00666057	0.0211148
MgIM767.03G088800.v1.1	Chr_03	21267804	21269433	4	0.7	188.98	0	0	9.98	0.352107	0.535333	0.698369	0.0362661	0.351252
MgIM767.03G088900.v1.1	Chr_03	21268939	21271404	3	0.66	21.86	0.00933342	0.0115684	11.18	0.263572	0.457194	0.987991	9.87991e-06	0.0177749
MgIM767.03G089000.v1.1	Chr_03	21282234	21285407	2	0.5	24	0.00430131	0.00556109	17.32	0.0439344	0.160229	0.926996	0.0461294	0.0209256
MgIM767.03G089200.v1.1	Chr_03	21295376	21298604	4	0.74	41.36	4.30097e-06	7.64532e-06	10.1	0.342451	0.527694	0.931303	9.31303e-06	0.0374659
MgIM767.03G089300.v1.1	Chr_03	21299577	21302437	4	0.7	45.52	7.39218e-07	1.41994e-06	9.36	0.404728	0.578431	0.940152	0.0100077	0.0223036
MgIM767.03G089400.v1.1	Chr_03	21304156	21308350	2	0.48	14.04	0.120909	0.131062	4.06	0.907419	0.935364	0.965112	0.014935	0.00120004
MgIM767.03G089600.v1.1	Chr_03	21314259	21317893	3	0.66	285.3	0	0	155.12	0	0	0.436089	0.0322243	0.418866
MgIM767.03G089900.v1.1	Chr_03	21324283	21326574	5	0.78	143.7	0	0	9.66	0.378705	0.557876	0.795902	0.00653339	0.225646
MgIM767.03G090000.v1.1	Chr_03	21334801	21338361	2	0.5	35.54	4.78321e-05	7.68141e-05	12.88	0.168112	0.35483	0.792646	0.110653	0.0210561
MgIM767.03G090100.v1.1	Chr_03	21341638	21342972	4	0.7	66.54	7.2317e-11	1.9677e-10	4.14	0.901959	0.932103	0.899073	0.00229725	0.0494927
MgIM767.03G090200.v1.1	Chr_03	21345750	21349663	4	0.7	55.54	9.60855e-09	2.19539e-08	29.14	0.000613726	0.00908832	0.729893	0.0807088	0.0991673
MgIM767.03G090300.v1.1	Chr_03	21349754	21352431	3	0.64	64.7	1.65014e-10	4.36198e-10	16.4	0.058984	0.190081	0.658469	0.137112	0.0540052
MgIM767.03G090600.v1.1	Chr_03	21363146	21365020	2	0.48	10.06	0.34565	0.357657	17.14	0.0465682	0.165739	0.746049	0.274968	-0.00428945
MgIM767.03G091400.v1.1	Chr_03	21398673	21403645	4	0.72	49.04	1.6314e-07	3.31773e-07	7.18	0.618385	0.741137	0.942766	0.00407952	0.070678
MgIM767.03G091600.v1.1	Chr_03	21407495	21411010	3	0.64	144.44	0	0	10.74	0.293952	0.487058	0.673326	0.0635841	0.187496
MgIM767.03G091700.v1.1	Chr_03	21412378	21415006	3	0.62	29.6	0.000513017	0.000740119	6.18	0.721777	0.812421	0.961081	0.00474908	0.00209
MgIM767.03G091800.v1.1	Chr_03	21415284	21418195	4	0.7	100.14	0	0	14.38	0.109435	0.274053	0.735203	0.0569854	0.0931434
MgIM767.03G092800.v1.1	Chr_03	21471350	21474908	4	0.74	79.86	1.72307e-13	5.85644e-13	12.62	0.180568	0.37023	0.867572	0.0262293	0.135981
MgIM767.03G093000.v1.1	Chr_03	21485777	21487838	3	0.54	93.56	3.33067e-16	1.39534e-15	26.16	0.00192338	0.0212767	0.658189	0.152754	-0.00976165
MgIM767.03G093100.v1.1	Chr_03	21490140	21496335	2	0.5	17.68	0.0390729	0.0448784	7.78	0.55646	0.695682	0.868111	0.0663732	-0.0111457
MgIM767.03G093200.v1.1	Chr_03	21496629	21499407	3	0.66	29.84	0.000467083	0.000676934	7.44	0.591409	0.722883	0.945751	0.0248166	0.00625902
MgIM767.03G093500.v1.1	Chr_03	21503861	21507669	3	0.66	133.1	0	0	7.46	0.589341	0.721033	0.770107	0.00792675	0.177213
MgIM767.03G093600.v1.1	Chr_03	21508220	21511192	4	0.66	70.38	1.28257e-11	3.72969e-11	37.36	2.26963e-05	0.00062054	0.886129	0.00149341	0.113905
MgIM767.03G093900.v1.1	Chr_03	21522548	21523897	4	0.74	91.08	9.99201e-16	4.03753e-15	20.38	0.0157068	0.0832927	0.839879	0.0152621	0.0685858
MgIM767.03G094400.v1.1	Chr_03	21548148	21550785	2	0.48	24.68	0.00334632	0.00438047	9.24	0.415422	0.587444	0.700853	0.0806861	0.030747
MgIM767.03G094500.v1.1	Chr_03	21554738	21560229	3	0.66	96.42	1.11022e-16	4.76959e-16	9.46	0.39594	0.572486	0.681243	0.0613556	0.203499
MgIM767.03G094700.v1.1	Chr_03	21567918	21572252	2	0.42	22.52	0.00736923	0.0092593	25.84	0.0021698	0.0230599	0.780021	0.0820194	0.0381241
MgIM767.03G094900.v1.1	Chr_03	21575834	21577663	3	0.34	45.34	7.9821e-07	1.52693e-06	10.66	0.299736	0.492058	0.890306	0.0507613	0.0875746
MgIM767.03G095200.v1.1	Chr_03	21582880	21586718	4	0.7	75.96	1.02107e-12	3.26939e-12	11.8	0.224821	0.416749	0.803612	0.0526163	0.144749
MgIM767.03G095300.v1.1	Chr_03	21586657	21588576	4	0.64	226.02	0	0	43.24	1.94759e-06	6.91075e-05	0.612951	0.0378567	0.397188
MgIM767.03G095500.v1.1	Chr_03	21594163	21595433	4	0.7	105	0	0	12.3	0.19692	0.387956	0.839166	0.016781	0.132321
MgIM767.03G095700.v1.1	Chr_03	21602367	21605079	2	0.18	15.86	0.0698633	0.0779012	5.32	0.805569	0.868858	0.902724	0.0596276	0.0146042
MgIM767.03G095800.v1.1	Chr_03	21606345	21613231	4	0.58	43.12	2.04899e-06	3.75638e-06	9.52	0.390721	0.567784	0.931379	0.00679199	0.0660681
MgIM767.03G095900.v1.1	Chr_03	21616837	21622848	4	0.7	72.46	5.00489e-12	1.50808e-11	10.2	0.334538	0.521191	0.887822	0.0182133	0.122819
MgIM767.03G096200.v1.1	Chr_03	21628313	21631663	3	0.46	63.58	2.723e-10	7.06283e-10	16	0.0668816	0.205195	0.886941	0.0207071	0.0728823
MgIM767.03G096300.v1.1	Chr_03	21634236	21635519	3	0.62	99.02	0	0	7.62	0.572847	0.708462	0.851396	0.0337912	0.163676
MgIM767.03G096400.v1.1	Chr_03	21638189	21642143	3	0.64	17.7	0.038818	0.0446053	22.58	0.00721175	0.051096	0.969341	0.0100019	0.0108002
MgIM767.03G096500.v1.1	Chr_03	21642149	21644016	3	0.54	73.2	3.57858e-12	1.09456e-11	9.66	0.378705	0.557876	0.919408	0.00591103	0.0678092
MgIM767.03G096600.v1.1	Chr_03	21644442	21647583	4	0.66	36.02	3.93239e-05	6.37021e-05	6.06	0.733899	0.820377	0.884243	0.0214004	0.0545304
MgIM767.03G096700.v1.1	Chr_03	21647262	21648555	3	0.56	141.48	0	0	25.76	0.00223604	0.0235137	0.624286	0.0343124	0.245169
MgIM767.03G096800.v1.1	Chr_03	21648725	21656348	4	0.7	31.2	0.000273529	0.000405933	26.58	0.00164083	0.0188913	0.935221	0.00504958	0.0328794
MgIM767.03G096900.v1.1	Chr_03	21658366	21663200	4	0.74	124.72	0	0	10.16	0.337688	0.523836	0.656229	0.0291558	0.135647
MgIM767.03G097100.v1.1	Chr_03	21679051	21685135	3	0.58	27.68	0.00107863	0.0015027	15.74	0.0725136	0.216391	0.961736	9.61736e-06	0.0224957
MgIM767.03G097200.v1.1	Chr_03	21685542	21688590	3	0.62	53.38	2.47587e-08	5.43787e-08	8.8	0.455937	0.618731	0.876349	0.0253217	0.0996467
MgIM767.03G097300.v1.1	Chr_03	21687791	21693469	3	0.62	18.84	0.0265882	0.0311616	14.76	0.0977429	0.256909	0.914673	0.0462742	0.0212082
MgIM767.03G097600.v1.1	Chr_03	21701929	21707435	1	0	5.66	0.773405	0.778259	18.4	0.0308064	0.129226	0.887913	0.0937026	-0.0107418
MgIM767.03G097900.v1.1	Chr_03	21714346	21716490	4	0.66	76.08	9.66893e-13	3.10204e-12	22.86	0.00651851	0.048237	0.805866	0.021564	0.141215
MgIM767.03G098000.v1.1	Chr_03	21719718	21722829	3	0.54	41.4	4.22936e-06	7.51905e-06	9.96	0.353733	0.536674	0.953305	9.53305e-06	0.0357546
MgIM767.03G098100.v1.1	Chr_03	21726765	21730696	3	0.66	44.52	1.13174e-06	2.13229e-06	4.46	0.878618	0.916957	0.870802	0.029922	0.0411107
MgIM767.03G098300.v1.1	Chr_03	21740615	21743726	2	0.48	18.78	0.0271299	0.0317562	6.6	0.678686	0.783266	0.932158	0.039059	0.00467961
MgIM767.03G098800.v1.1	Chr_03	21786556	21790277	5	0.78	94.56	2.22045e-16	9.42076e-16	14.46	0.106877	0.270568	0.898384	8.98384e-06	0.107559
MgIM767.03G099000.v1.1	Chr_03	21794958	21797975	2	0.48	22.56	0.00726388	0.00913135	2.68	0.975644	0.982453	0.902607	0.0386449	0.0211301
MgIM767.03G099300.v1.1	Chr_03	21810879	21814263	3	0.54	43.3	1.89877e-06	3.49332e-06	7.12	0.624627	0.745043	0.915091	0.00997023	0.061266
MgIM767.03G099400.v1.1	Chr_03	21814612	21817454	3	0.54	55.4	1.0218e-08	2.32606e-08	3.92	0.916599	0.94206	0.818708	0.0639139	0.0868373
MgIM767.03G099800.v1.1	Chr_03	21835583	21840840	4	0.72	52.2	4.14323e-08	8.89243e-08	14.42	0.10815	0.27204	0.926707	9.26707e-06	0.0788823
MgIM767.03G099900.v1.1	Chr_03	21841537	21845221	3	0.58	20.6	0.0145499	0.0175793	8.96	0.440975	0.607439	0.792	0.0682792	0.00764576
MgIM767.03G100000.v1.1	Chr_03	21856769	21860200	4	0.7	32.12	0.000189837	0.00028691	15.16	0.0866338	0.240255	0.886593	0.0590454	0.0537311
MgIM767.03G100100.v1.1	Chr_03	21860201	21863824	4	0.58	75.06	1.53777e-12	4.85322e-12	6.08	0.731886	0.818973	0.747161	0.0592806	0.162184
MgIM767.03G100300.v1.1	Chr_03	21876562	21882143	6	0.8	467.22	0	0	119.26	0	0	0.275099	0.0414336	0.307609
MgIM767.03G100500.v1.1	Chr_03	21884636	21886757	4	0.7	41.04	4.91879e-06	8.69475e-06	9.34	0.406499	0.579814	0.939611	9.39611e-06	0.0268528
MgIM767.03G100600.v1.1	Chr_03	21887746	21891046	4	0.66	44.04	1.38768e-06	2.59456e-06	24.5	0.00357703	0.0323052	0.961338	9.61338e-06	0.036439
MgIM767.03G100700.v1.1	Chr_03	21891233	21892259	2	0.48	16.26	0.0616467	0.0692505	19.68	0.0199933	0.0972481	0.858462	0.0461193	-0.00405319
MgIM767.03G100800.v1.1	Chr_03	21892441	21894112	3	0.62	230.16	0	0	13.26	0.15119	0.332798	0.620759	0.0335079	0.107803
MgIM767.03G100900.v1.1	Chr_03	21894058	21897472	4	0.7	227.76	0	0	16.9	0.0503052	0.172743	0.661891	0.0395008	0.382725
MgIM767.03G101200.v1.1	Chr_03	21902768	21906674	4	0.66	70.62	1.15077e-11	3.35692e-11	15.2	0.0855868	0.23883	0.890707	8.90707e-06	0.119971
MgIM767.03G101300.v1.1	Chr_03	21907301	21921599	4	0.7	346.04	0	0	66.04	9.05127e-11	6.99696e-09	0.351633	0.0499427	0.421538
MgIM767.03G101400.v1.1	Chr_03	21923016	21925132	2	0.48	35.86	4.19795e-05	6.77842e-05	8.2	0.514124	0.664701	0.891353	0.0382588	0.039471
[truncated: 10,989 more rows]
