# Supplementary material for: The quantitative genetics of gene expression in Mimulus guttatus
Source: PLoS Genet. 2024 Apr 11;20(4):e1011072. doi: 10.1371/journal.pgen.1011072 (PMC11060551; doi:10.1371/journal.pgen.1011072)
Supplement: S6 Table — Each locus is given a unique name (first column) and then identified to cross and genomic location. The last two columns are the number and identity of affected genes. (XLSX) [file pgen.1011072.s006.xlsx]

## Sheet: Sheet1
Supplemental Table 6. Significant trans eQTL tests are distilled into 1,979 loci. Each locus is given a unique name (first column) and then identified to cross and genomic location. The last two columns are the number and identity of affected genes.
Locus	cross	QTL chrom	QTL pos	No affected genes	List of affected genes
502_148	502	10	21124143	639	['MiIM7v11003220m.g', 'MiIM7v11003522m.g', 'MiIM7v11004806m.g', 'MiIM7v11006071m.g', 'MiIM7v11007037m.g', 'MiIM7v11010652m.g', 'MiIM7v11013195m.g', 'MiIM7v11014115m.g', 'MiIM7v11014366m.g', 'MiIM7v11014867m.g', 'MiIM7v11017317m.g', 'MiIM7v11019347m.g', 'MiIM7v11021601m.g', 'MiIM7v11023189m.g', 'MiIM7v11023228m.g', 'MiIM7v11030149m.g', 'MiIM7v11035190m.g', 'MiIM7v11035694m.g', 'MiIM7v11036395m.g',…
1192_161	1192	11	2069515	175	['MiIM7v11002628m.g', 'MiIM7v11007605m.g', 'MiIM7v11009218m.g', 'MiIM7v11010174m.g', 'MiIM7v11011909m.g', 'MiIM7v11014485m.g', 'MiIM7v11019764m.g', 'MiIM7v11031228m.g', 'MiIM7v11034075m.g', 'MiIM7v11034123m.g', 'MiIM7v11036264m.g', 'MiIM7v11026486m.g', 'MiIM7v11001221m.g', 'MiIM7v11008460m.g', 'MiIM7v11019600m.g', 'MiIM7v11031617m.g', 'MiIM7v11038351m.g', 'MiIM7v11002592m.g', 'MiIM7v11004002m.g',…
909_172	909	13	692199	121	['MiIM7v11000138m.g', 'MiIM7v11001482m.g', 'MiIM7v11002511m.g', 'MiIM7v11002599m.g', 'MiIM7v11009501m.g', 'MiIM7v11011683m.g', 'MiIM7v11020261m.g', 'MiIM7v11021887m.g', 'MiIM7v11002343m.g', 'MiIM7v11002496m.g', 'MiIM7v11012587m.g', 'MiIM7v11013488m.g', 'MiIM7v11014077m.g', 'MiIM7v11025176m.g', 'MiIM7v11030878m.g', 'MiIM7v11036367m.g', 'MiIM7v11038389m.g', 'MiIM7v11040312m.g', 'MiIM7v11041611m.g',…
1034_165	1034	11	1299694	114	['MiIM7v11041031m.g', 'MiIM7v11033286m.g', 'MiIM7v11019850m.g', 'MiIM7v11015930m.g', 'MiIM7v11019974m.g', 'MiIM7v11039656m.g', 'MiIM7v11007600m.g', 'MiIM7v11009534m.g', 'MiIM7v11010346m.g', 'MiIM7v11033765m.g', 'MiIM7v11000847m.g', 'MiIM7v11025303m.g', 'MiIM7v11015530m.g', 'MiIM7v11026893m.g', 'MiIM7v11038583m.g', 'MiIM7v11019832m.g', 'MiIM7v11030704m.g', 'MiIM7v11032372m.g', 'MiIM7v11007195m.g',…
541_35	541	4	3691799	105	['MiIM7v11014585m.g', 'MiIM7v11028403m.g', 'MiIM7v11036252m.g', 'MiIM7v11040727m.g', 'MiIM7v11024620m.g', 'MiIM7v11041066m.g', 'MiIM7v11015858m.g', 'MiIM7v11007156m.g', 'MiIM7v11007865m.g', 'MiIM7v11009135m.g', 'MiIM7v11019601m.g', 'MiIM7v11023843m.g', 'MiIM7v11026907m.g', 'MiIM7v11032963m.g', 'MiIM7v11041411m.g', 'MiIM7v11022807m.g', 'MiIM7v11025678m.g', 'MiIM7v11041898m.g', 'MiIM7v11031572m.g',…
1034_97	1034	7	1125081	89	['MiIM7v11026191m.g', 'MiIM7v11026142m.g', 'MiIM7v11030568m.g', 'MiIM7v11011397m.g', 'MiIM7v11003463m.g', 'MiIM7v11010776m.g', 'MiIM7v11021428m.g', 'MiIM7v11031275m.g', 'MiIM7v11008480m.g', 'MiIM7v11033304m.g', 'MiIM7v11000909m.g', 'MiIM7v11040711m.g', 'MiIM7v11033051m.g', 'MiIM7v11039445m.g', 'MiIM7v11008797m.g', 'MiIM7v11011116m.g', 'MiIM7v11019908m.g', 'MiIM7v11034950m.g', 'MiIM7v11013626m.g',…
155_28	155	2	18802852	80	['MiIM7v11000595m.g', 'MiIM7v11002639m.g', 'MiIM7v11016535m.g', 'MiIM7v11035257m.g', 'MiIM7v11036783m.g', 'MiIM7v11041219m.g', 'MiIM7v11009782m.g', 'MiIM7v11017096m.g', 'MiIM7v11000781m.g', 'MiIM7v11007431m.g', 'MiIM7v11007555m.g', 'MiIM7v11019130m.g', 'MiIM7v11020340m.g', 'MiIM7v11023779m.g', 'MiIM7v11024006m.g', 'MiIM7v11025747m.g', 'MiIM7v11026127m.g', 'MiIM7v11027063m.g', 'MiIM7v11027656m.g',…
541_96	541	8	23853673	80	['MiIM7v11018402m.g', 'MiIM7v11040243m.g', 'MiIM7v11041555m.g', 'MiIM7v11001651m.g', 'MiIM7v11002912m.g', 'MiIM7v11040661m.g', 'MiIM7v11032238m.g', 'MiIM7v11041116m.g', 'MiIM7v11031946m.g', 'MiIM7v11002168m.g', 'MiIM7v11008547m.g', 'MiIM7v11010026m.g', 'MiIM7v11023544m.g', 'MiIM7v11000254m.g', 'MiIM7v11000583m.g', 'MiIM7v11000859m.g', 'MiIM7v11001513m.g', 'MiIM7v11002973m.g', 'MiIM7v11004120m.g',…
541_36	541	4	14021850	78	['MiIM7v11002638m.g', 'MiIM7v11022803m.g', 'MiIM7v11038032m.g', 'MiIM7v11025131m.g', 'MiIM7v11008371m.g', 'MiIM7v11035285m.g', 'MiIM7v11010444m.g', 'MiIM7v11040418m.g', 'MiIM7v11001651m.g', 'MiIM7v11007889m.g', 'MiIM7v11021017m.g', 'MiIM7v11019593m.g', 'MiIM7v11030951m.g', 'MiIM7v11006017m.g', 'MiIM7v11006811m.g', 'MiIM7v11039813m.g', 'MiIM7v11029811m.g', 'MiIM7v11019130m.g', 'MiIM7v11002947m.g',…
502_99	502	8	1788434	77	['MiIM7v11002436m.g', 'MiIM7v11020072m.g', 'MiIM7v11023773m.g', 'MiIM7v11036007m.g', 'MiIM7v11029467m.g', 'MiIM7v11029937m.g', 'MiIM7v11031637m.g', 'MiIM7v11003291m.g', 'MiIM7v11040814m.g', 'MiIM7v11029973m.g', 'MiIM7v11024230m.g', 'MiIM7v11025662m.g', 'MiIM7v11021552m.g', 'MiIM7v11008853m.g', 'MiIM7v11012666m.g', 'MiIM7v11005099m.g', 'MiIM7v11040880m.g', 'MiIM7v11001116m.g', 'MiIM7v11031679m.g',…
155_1	155	1	769402	68	['MiIM7v11000775m.g', 'MiIM7v11002860m.g', 'MiIM7v11035042m.g', 'MiIM7v11024949m.g', 'MiIM7v11028839m.g', 'MiIM7v11013725m.g', 'MiIM7v11037830m.g', 'MiIM7v11040773m.g', 'MiIM7v11015587m.g', 'MiIM7v11019765m.g', 'MiIM7v11028133m.g', 'MiIM7v11033156m.g', 'MiIM7v11014400m.g', 'MiIM7v11029001m.g', 'MiIM7v11022049m.g', 'MiIM7v11021191m.g', 'MiIM7v11017865m.g', 'MiIM7v11002813m.g', 'MiIM7v11006801m.g',…
155_27	155	2	17010661	66	['MiIM7v11002172m.g', 'MiIM7v11036227m.g', 'MiIM7v11022664m.g', 'MiIM7v11039224m.g', 'MiIM7v11008278m.g', 'MiIM7v11019352m.g', 'MiIM7v11024529m.g', 'MiIM7v11036089m.g', 'MiIM7v11013558m.g', 'MiIM7v11004887m.g', 'MiIM7v11007218m.g', 'MiIM7v11003342m.g', 'MiIM7v11016762m.g', 'MiIM7v11016877m.g', 'MiIM7v11019336m.g', 'MiIM7v11038317m.g', 'MiIM7v11003700m.g', 'MiIM7v11013407m.g', 'MiIM7v11014048m.g',…
664_51	664	4	18660185	58	['MiIM7v11035298m.g', 'MiIM7v11018232m.g', 'MiIM7v11035912m.g', 'MiIM7v11036227m.g', 'MiIM7v11027517m.g', 'MiIM7v11016949m.g', 'MiIM7v11039813m.g', 'MiIM7v11004598m.g', 'MiIM7v11004609m.g', 'MiIM7v11004642m.g', 'MiIM7v11013036m.g', 'MiIM7v11033920m.g', 'MiIM7v11037047m.g', 'MiIM7v11035392m.g', 'MiIM7v11040195m.g', 'MiIM7v11004634m.g', 'MiIM7v11014179m.g', 'MiIM7v11036350m.g', 'MiIM7v11025981m.g',…
541_97	541	8	24901451	53	['MiIM7v11001796m.g', 'MiIM7v11002793m.g', 'MiIM7v11004993m.g', 'MiIM7v11005408m.g', 'MiIM7v11006496m.g', 'MiIM7v11009018m.g', 'MiIM7v11010577m.g', 'MiIM7v11010579m.g', 'MiIM7v11010689m.g', 'MiIM7v11014160m.g', 'MiIM7v11015453m.g', 'MiIM7v11015587m.g', 'MiIM7v11020001m.g', 'MiIM7v11022111m.g', 'MiIM7v11022192m.g', 'MiIM7v11023032m.g', 'MiIM7v11023073m.g', 'MiIM7v11024497m.g', 'MiIM7v11025316m.g',…
909_173	909	13	3096027	53	['MiIM7v11002386m.g', 'MiIM7v11006336m.g', 'MiIM7v11007777m.g', 'MiIM7v11010481m.g', 'MiIM7v11011347m.g', 'MiIM7v11011841m.g', 'MiIM7v11017618m.g', 'MiIM7v11026527m.g', 'MiIM7v11000598m.g', 'MiIM7v11001326m.g', 'MiIM7v11003062m.g', 'MiIM7v11010856m.g', 'MiIM7v11017514m.g', 'MiIM7v11017798m.g', 'MiIM7v11025707m.g', 'MiIM7v11032569m.g', 'MiIM7v11034687m.g', 'MiIM7v11040389m.g', 'MiIM7v11040719m.g',…
502_55	502	5	1022812	47	['MiIM7v11025743m.g', 'MiIM7v11039942m.g', 'MiIM7v11038812m.g', 'MiIM7v11041633m.g', 'MiIM7v11023199m.g', 'MiIM7v11000906m.g', 'MiIM7v11010056m.g', 'MiIM7v11016473m.g', 'MiIM7v11019541m.g', 'MiIM7v11021110m.g', 'MiIM7v11026127m.g', 'MiIM7v11030092m.g', 'MiIM7v11014534m.g', 'MiIM7v11017061m.g', 'MiIM7v11028003m.g', 'MiIM7v11021643m.g', 'MiIM7v11008834m.g', 'MiIM7v11005948m.g', 'MiIM7v11005091m.g',…
444_28	444	2	19301996	46	['MiIM7v11018073m.g', 'MiIM7v11019153m.g', 'MiIM7v11019514m.g', 'MiIM7v11041876m.g', 'MiIM7v11026449m.g', 'MiIM7v11017376m.g', 'MiIM7v11022947m.g', 'MiIM7v11041735m.g', 'MiIM7v11030432m.g', 'MiIM7v11016463m.g', 'MiIM7v11011423m.g', 'MiIM7v11027100m.g', 'MiIM7v11040779m.g', 'MiIM7v11008278m.g', 'MiIM7v11008699m.g', 'MiIM7v11021589m.g', 'MiIM7v11030563m.g', 'MiIM7v11032366m.g', 'MiIM7v11041883m.g',…
1192_203	1192	14	8569592	46	['MiIM7v11022683m.g', 'MiIM7v11037484m.g', 'MiIM7v11037794m.g', 'MiIM7v11020955m.g', 'MiIM7v11026505m.g', 'MiIM7v11038742m.g', 'MiIM7v11036097m.g', 'MiIM7v11020028m.g', 'MiIM7v11000721m.g', 'MiIM7v11025819m.g', 'MiIM7v11007972m.g', 'MiIM7v11038040m.g', 'MiIM7v11023349m.g', 'MiIM7v11001823m.g', 'MiIM7v11026874m.g', 'MiIM7v11028738m.g', 'MiIM7v11029294m.g', 'MiIM7v11030044m.g', 'MiIM7v11018709m.g',…
502_147	502	10	19642879	45	['MiIM7v11026727m.g', 'MiIM7v11038347m.g', 'MiIM7v11003004m.g', 'MiIM7v11040913m.g', 'MiIM7v11001790m.g', 'MiIM7v11015478m.g', 'MiIM7v11000646m.g', 'MiIM7v11026757m.g', 'MiIM7v11002293m.g', 'MiIM7v11014978m.g', 'MiIM7v11028770m.g', 'MiIM7v11029217m.g', 'MiIM7v11037977m.g', 'MiIM7v11002644m.g', 'MiIM7v11006358m.g', 'MiIM7v11017548m.g', 'MiIM7v11025710m.g', 'MiIM7v11030961m.g', 'MiIM7v11025330m.g',…
1034_51	1034	4	14549929	43	['MiIM7v11030863m.g', 'MiIM7v11015761m.g', 'MiIM7v11021687m.g', 'MiIM7v11024475m.g', 'MiIM7v11034925m.g', 'MiIM7v11010949m.g', 'MiIM7v11023288m.g', 'MiIM7v11000515m.g', 'MiIM7v11002466m.g', 'MiIM7v11003013m.g', 'MiIM7v11006452m.g', 'MiIM7v11007289m.g', 'MiIM7v11007374m.g', 'MiIM7v11007483m.g', 'MiIM7v11009950m.g', 'MiIM7v11009999m.g', 'MiIM7v11010259m.g', 'MiIM7v11011001m.g', 'MiIM7v11011519m.g',…
502_58	502	5	8711880	42	['MiIM7v11000009m.g', 'MiIM7v11022227m.g', 'MiIM7v11007264m.g', 'MiIM7v11041004m.g', 'MiIM7v11017960m.g', 'MiIM7v11005893m.g', 'MiIM7v11002930m.g', 'MiIM7v11033679m.g', 'MiIM7v11018476m.g', 'MiIM7v11025207m.g', 'MiIM7v11025229m.g', 'MiIM7v11029648m.g', 'MiIM7v11005322m.g', 'MiIM7v11009121m.g', 'MiIM7v11025744m.g', 'MiIM7v11040024m.g', 'MiIM7v11040626m.g', 'MiIM7v11011976m.g', 'MiIM7v11023480m.g',…
502_132	502	9	23131188	41	['MiIM7v11001038m.g', 'MiIM7v11005325m.g', 'MiIM7v11012171m.g', 'MiIM7v11039232m.g', 'MiIM7v11041452m.g', 'MiIM7v11010314m.g', 'MiIM7v11000207m.g', 'MiIM7v11021952m.g', 'MiIM7v11025623m.g', 'MiIM7v11024591m.g', 'MiIM7v11040719m.g', 'MiIM7v11015663m.g', 'MiIM7v11006177m.g', 'MiIM7v11015248m.g', 'MiIM7v11004476m.g', 'MiIM7v11013359m.g', 'MiIM7v11010300m.g', 'MiIM7v11029241m.g', 'MiIM7v11036690m.g',…
155_81	155	6	1967391	40	['MiIM7v11028903m.g', 'MiIM7v11029216m.g', 'MiIM7v11034182m.g', 'MiIM7v11037761m.g', 'MiIM7v11007005m.g', 'MiIM7v11013410m.g', 'MiIM7v11041493m.g', 'MiIM7v11029960m.g', 'MiIM7v11019461m.g', 'MiIM7v11000648m.g', 'MiIM7v11006514m.g', 'MiIM7v11040469m.g', 'MiIM7v11027897m.g', 'MiIM7v11007650m.g', 'MiIM7v11010663m.g', 'MiIM7v11032414m.g', 'MiIM7v11021819m.g', 'MiIM7v11036931m.g', 'MiIM7v11015858m.g',…
1192_89	1192	6	19479909	38	['MiIM7v11003711m.g', 'MiIM7v11019861m.g', 'MiIM7v11032526m.g', 'MiIM7v11039818m.g', 'MiIM7v11041326m.g', 'MiIM7v11027819m.g', 'MiIM7v11032562m.g', 'MiIM7v11018347m.g', 'MiIM7v11030303m.g', 'MiIM7v11038440m.g', 'MiIM7v11023845m.g', 'MiIM7v11015337m.g', 'MiIM7v11039793m.g', 'MiIM7v11018229m.g', 'MiIM7v11014565m.g', 'MiIM7v11012442m.g', 'MiIM7v11024356m.g', 'MiIM7v11008258m.g', 'MiIM7v11024063m.g',…
502_23	502	2	15970112	37	['MiIM7v11038848m.g', 'MiIM7v11014234m.g', 'MiIM7v11003650m.g', 'MiIM7v11035333m.g', 'MiIM7v11003010m.g', 'MiIM7v11005892m.g', 'MiIM7v11029303m.g', 'MiIM7v11004315m.g', 'MiIM7v11021826m.g', 'MiIM7v11029609m.g', 'MiIM7v11007786m.g', 'MiIM7v11003042m.g', 'MiIM7v11017603m.g', 'MiIM7v11030867m.g', 'MiIM7v11019414m.g', 'MiIM7v11020411m.g', 'MiIM7v11022906m.g', 'MiIM7v11027242m.g', 'MiIM7v11000797m.g',…
1034_217	1034	14	8316192	36	['MiIM7v11008304m.g', 'MiIM7v11029999m.g', 'MiIM7v11033316m.g', 'MiIM7v11006367m.g', 'MiIM7v11008770m.g', 'MiIM7v11035503m.g', 'MiIM7v11041378m.g', 'MiIM7v11020590m.g', 'MiIM7v11033215m.g', 'MiIM7v11022724m.g', 'MiIM7v11023118m.g', 'MiIM7v11017103m.g', 'MiIM7v11032313m.g', 'MiIM7v11007681m.g', 'MiIM7v11013069m.g', 'MiIM7v11031056m.g', 'MiIM7v11000802m.g', 'MiIM7v11023075m.g', 'MiIM7v11030500m.g',…
541_166	541	13	29952514	35	['MiIM7v11034738m.g', 'MiIM7v11015469m.g', 'MiIM7v11038368m.g', 'MiIM7v11002563m.g', 'MiIM7v11012184m.g', 'MiIM7v11015367m.g', 'MiIM7v11025643m.g', 'MiIM7v11030931m.g', 'MiIM7v11041031m.g', 'MiIM7v11006696m.g', 'MiIM7v11041558m.g', 'MiIM7v11013171m.g', 'MiIM7v11025408m.g', 'MiIM7v11028753m.g', 'MiIM7v11032687m.g', 'MiIM7v11003948m.g', 'MiIM7v11006198m.g', 'MiIM7v11007932m.g', 'MiIM7v11000535m.g',…
909_2	909	1	954609	35	['MiIM7v11007372m.g', 'MiIM7v11011160m.g', 'MiIM7v11019328m.g', 'MiIM7v11017520m.g', 'MiIM7v11037118m.g', 'MiIM7v11037754m.g', 'MiIM7v11009731m.g', 'MiIM7v11002985m.g', 'MiIM7v11037961m.g', 'MiIM7v11038151m.g', 'MiIM7v11004641m.g', 'MiIM7v11021814m.g', 'MiIM7v11006979m.g', 'MiIM7v11033565m.g', 'MiIM7v11041802m.g', 'MiIM7v11029804m.g', 'MiIM7v11000648m.g', 'MiIM7v11026661m.g', 'MiIM7v11014098m.g',…
1034_81	1034	6	4072921	34	['MiIM7v11028523m.g', 'MiIM7v11013570m.g', 'MiIM7v11029545m.g', 'MiIM7v11029648m.g', 'MiIM7v11004105m.g', 'MiIM7v11004664m.g', 'MiIM7v11002936m.g', 'MiIM7v11019662m.g', 'MiIM7v11024465m.g', 'MiIM7v11028814m.g', 'MiIM7v11006227m.g', 'MiIM7v11010360m.g', 'MiIM7v11004940m.g', 'MiIM7v11017175m.g', 'MiIM7v11040814m.g', 'MiIM7v11018909m.g', 'MiIM7v11019781m.g', 'MiIM7v11021457m.g', 'MiIM7v11002813m.g',…
1192_88	1192	6	18652582	34	['MiIM7v11000980m.g', 'MiIM7v11014313m.g', 'MiIM7v11029565m.g', 'MiIM7v11036789m.g', 'MiIM7v11024098m.g', 'MiIM7v11016184m.g', 'MiIM7v11040646m.g', 'MiIM7v11013583m.g', 'MiIM7v11027260m.g', 'MiIM7v11003195m.g', 'MiIM7v11011815m.g', 'MiIM7v11038017m.g', 'MiIM7v11001318m.g', 'MiIM7v11026395m.g', 'MiIM7v11029013m.g', 'MiIM7v11031275m.g', 'MiIM7v11035295m.g', 'MiIM7v11037138m.g', 'MiIM7v11038773m.g',…
1192_98	1192	8	783549	34	['MiIM7v11011372m.g', 'MiIM7v11026115m.g', 'MiIM7v11005031m.g', 'MiIM7v11019717m.g', 'MiIM7v11037262m.g', 'MiIM7v11018358m.g', 'MiIM7v11014442m.g', 'MiIM7v11034889m.g', 'MiIM7v11005942m.g', 'MiIM7v11013808m.g', 'MiIM7v11014934m.g', 'MiIM7v11016365m.g', 'MiIM7v11024497m.g', 'MiIM7v11032714m.g', 'MiIM7v11034739m.g', 'MiIM7v11035111m.g', 'MiIM7v11035159m.g', 'MiIM7v11036476m.g', 'MiIM7v11037848m.g',…
1192_170	1192	12	4504486	31	['MiIM7v11009121m.g', 'MiIM7v11012304m.g', 'MiIM7v11025450m.g', 'MiIM7v11032552m.g', 'MiIM7v11000816m.g', 'MiIM7v11004687m.g', 'MiIM7v11008844m.g', 'MiIM7v11029603m.g', 'MiIM7v11002464m.g', 'MiIM7v11001326m.g', 'MiIM7v11004443m.g', 'MiIM7v11034490m.g', 'MiIM7v11038036m.g', 'MiIM7v11019138m.g', 'MiIM7v11028187m.g', 'MiIM7v11008017m.g', 'MiIM7v11032700m.g', 'MiIM7v11009017m.g', 'MiIM7v11025647m.g',…
155_82	155	6	4083443	30	['MiIM7v11002592m.g', 'MiIM7v11019788m.g', 'MiIM7v11002620m.g', 'MiIM7v11036512m.g', 'MiIM7v11037450m.g', 'MiIM7v11028556m.g', 'MiIM7v11022194m.g', 'MiIM7v11026051m.g', 'MiIM7v11033040m.g', 'MiIM7v11034610m.g', 'MiIM7v11014733m.g', 'MiIM7v11032404m.g', 'MiIM7v11039797m.g', 'MiIM7v11022623m.g', 'MiIM7v11030706m.g', 'MiIM7v11014838m.g', 'MiIM7v11038807m.g', 'MiIM7v11005031m.g', 'MiIM7v11015834m.g',…
664_1	664	1	300805	30	['MiIM7v11002765m.g', 'MiIM7v11030166m.g', 'MiIM7v11023032m.g', 'MiIM7v11030255m.g', 'MiIM7v11031946m.g', 'MiIM7v11024099m.g', 'MiIM7v11014021m.g', 'MiIM7v11018584m.g', 'MiIM7v11028032m.g', 'MiIM7v11006587m.g', 'MiIM7v11017752m.g', 'MiIM7v11035550m.g', 'MiIM7v11001427m.g', 'MiIM7v11026811m.g', 'MiIM7v11036164m.g', 'MiIM7v11034964m.g', 'MiIM7v11027851m.g', 'MiIM7v11013659m.g', 'MiIM7v11022131m.g',…
1192_190	1192	13	24596345	30	['MiIM7v11034926m.g', 'MiIM7v11002206m.g', 'MiIM7v11026188m.g', 'MiIM7v11028507m.g', 'MiIM7v11035599m.g', 'MiIM7v11038763m.g', 'MiIM7v11002091m.g', 'MiIM7v11025265m.g', 'MiIM7v11039806m.g', 'MiIM7v11001863m.g', 'MiIM7v11035227m.g', 'MiIM7v11000781m.g', 'MiIM7v11014719m.g', 'MiIM7v11033717m.g', 'MiIM7v11000866m.g', 'MiIM7v11005174m.g', 'MiIM7v11023090m.g', 'MiIM7v11027239m.g', 'MiIM7v11035382m.g',…
541_103	541	9	18343693	29	['MiIM7v11017939m.g', 'MiIM7v11016561m.g', 'MiIM7v11016647m.g', 'MiIM7v11011430m.g', 'MiIM7v11019186m.g', 'MiIM7v11021354m.g', 'MiIM7v11028701m.g', 'MiIM7v11028249m.g', 'MiIM7v11009391m.g', 'MiIM7v11002466m.g', 'MiIM7v11037509m.g', 'MiIM7v11003013m.g', 'MiIM7v11024787m.g', 'MiIM7v11028061m.g', 'MiIM7v11030791m.g', 'MiIM7v11009099m.g', 'MiIM7v11025405m.g', 'MiIM7v11027985m.g', 'MiIM7v11011095m.g',…
664_31	664	3	19272022	28	['MiIM7v11010406m.g', 'MiIM7v11013033m.g', 'MiIM7v11013165m.g', 'MiIM7v11014248m.g', 'MiIM7v11017711m.g', 'MiIM7v11017752m.g', 'MiIM7v11022691m.g', 'MiIM7v11028997m.g', 'MiIM7v11031986m.g', 'MiIM7v11039834m.g', 'MiIM7v11014180m.g', 'MiIM7v11020071m.g', 'MiIM7v11001500m.g', 'MiIM7v11000802m.g', 'MiIM7v11002159m.g', 'MiIM7v11006038m.g', 'MiIM7v11010574m.g', 'MiIM7v11013720m.g', 'MiIM7v11013936m.g',…
909_21	909	2	7572857	28	['MiIM7v11021569m.g', 'MiIM7v11026472m.g', 'MiIM7v11033192m.g', 'MiIM7v11019580m.g', 'MiIM7v11006785m.g', 'MiIM7v11025008m.g', 'MiIM7v11033785m.g', 'MiIM7v11041655m.g', 'MiIM7v11006352m.g', 'MiIM7v11023357m.g', 'MiIM7v11002367m.g', 'MiIM7v11000660m.g', 'MiIM7v11028159m.g', 'MiIM7v11037510m.g', 'MiIM7v11037793m.g', 'MiIM7v11042071m.g', 'MiIM7v11002868m.g', 'MiIM7v11007431m.g', 'MiIM7v11038040m.g',…
502_100	502	8	2660801	27	['MiIM7v11000061m.g', 'MiIM7v11038293m.g', 'MiIM7v11037752m.g', 'MiIM7v11038267m.g', 'MiIM7v11010174m.g', 'MiIM7v11027419m.g', 'MiIM7v11028071m.g', 'MiIM7v11033276m.g', 'MiIM7v11037104m.g', 'MiIM7v11002338m.g', 'MiIM7v11000354m.g', 'MiIM7v11025193m.g', 'MiIM7v11000163m.g', 'MiIM7v11007039m.g', 'MiIM7v11010910m.g', 'MiIM7v11011188m.g', 'MiIM7v11016944m.g', 'MiIM7v11034591m.g', 'MiIM7v11035108m.g',…
541_83	541	8	957347	27	['MiIM7v11019756m.g', 'MiIM7v11014949m.g', 'MiIM7v11035735m.g', 'MiIM7v11011568m.g', 'MiIM7v11038835m.g', 'MiIM7v11001181m.g', 'MiIM7v11020305m.g', 'MiIM7v11028242m.g', 'MiIM7v11029368m.g', 'MiIM7v11038243m.g', 'MiIM7v11039673m.g', 'MiIM7v11001304m.g', 'MiIM7v11007746m.g', 'MiIM7v11021608m.g', 'MiIM7v11039656m.g', 'MiIM7v11041359m.g', 'MiIM7v11029479m.g', 'MiIM7v11029828m.g', 'MiIM7v11002109m.g',…
541_181	541	14	26557398	27	['MiIM7v11007938m.g', 'MiIM7v11013165m.g', 'MiIM7v11000115m.g', 'MiIM7v11028900m.g', 'MiIM7v11040902m.g', 'MiIM7v11001043m.g', 'MiIM7v11000251m.g', 'MiIM7v11004621m.g', 'MiIM7v11037080m.g', 'MiIM7v11025581m.g', 'MiIM7v11026396m.g', 'MiIM7v11041561m.g', 'MiIM7v11012247m.g', 'MiIM7v11013906m.g', 'MiIM7v11022697m.g', 'MiIM7v11026520m.g', 'MiIM7v11033821m.g', 'MiIM7v11003845m.g', 'MiIM7v11000844m.g',…
1192_67	1192	5	1782349	27	['MiIM7v11035178m.g', 'MiIM7v11006634m.g', 'MiIM7v11004684m.g', 'MiIM7v11004136m.g', 'MiIM7v11008815m.g', 'MiIM7v11027909m.g', 'MiIM7v11007345m.g', 'MiIM7v11016448m.g', 'MiIM7v11028708m.g', 'MiIM7v11041329m.g', 'MiIM7v11041437m.g', 'MiIM7v11001863m.g', 'MiIM7v11040567m.g', 'MiIM7v11039920m.g', 'MiIM7v11040584m.g', 'MiIM7v11038720m.g', 'MiIM7v11040639m.g', 'MiIM7v11041162m.g', 'MiIM7v11024369m.g',…
541_146	541	12	20039897	26	['MiIM7v11005303m.g', 'MiIM7v11013285m.g', 'MiIM7v11040926m.g', 'MiIM7v11021292m.g', 'MiIM7v11014082m.g', 'MiIM7v11017045m.g', 'MiIM7v11003096m.g', 'MiIM7v11021569m.g', 'MiIM7v11005070m.g', 'MiIM7v11016213m.g', 'MiIM7v11033163m.g', 'MiIM7v11007650m.g', 'MiIM7v11008137m.g', 'MiIM7v11014499m.g', 'MiIM7v11019352m.g', 'MiIM7v11022804m.g', 'MiIM7v11040708m.g', 'MiIM7v11006917m.g', 'MiIM7v11030280m.g',…
155_194	155	13	22221607	25	['MiIM7v11029161m.g', 'MiIM7v11007689m.g', 'MiIM7v11029406m.g', 'MiIM7v11030568m.g', 'MiIM7v11019208m.g', 'MiIM7v11019554m.g', 'MiIM7v11034669m.g', 'MiIM7v11001379m.g', 'MiIM7v11024096m.g', 'MiIM7v11029126m.g', 'MiIM7v11006693m.g', 'MiIM7v11013755m.g', 'MiIM7v11015201m.g', 'MiIM7v11025581m.g', 'MiIM7v11026619m.g', 'MiIM7v11029489m.g', 'MiIM7v11032502m.g', 'MiIM7v11035853m.g', 'MiIM7v11039862m.g',…
444_29	444	3	2478895	25	['MiIM7v11015923m.g', 'MiIM7v11028746m.g', 'MiIM7v11041245m.g', 'MiIM7v11006785m.g', 'MiIM7v11015834m.g', 'MiIM7v11023484m.g', 'MiIM7v11027831m.g', 'MiIM7v11028714m.g', 'MiIM7v11033727m.g', 'MiIM7v11010481m.g', 'MiIM7v11008066m.g', 'MiIM7v11008986m.g', 'MiIM7v11016092m.g', 'MiIM7v11012203m.g', 'MiIM7v11029383m.g', 'MiIM7v11000658m.g', 'MiIM7v11005045m.g', 'MiIM7v11013346m.g', 'MiIM7v11019765m.g',…
1034_59	1034	5	931364	25	['MiIM7v11011813m.g', 'MiIM7v11030102m.g', 'MiIM7v11017282m.g', 'MiIM7v11017769m.g', 'MiIM7v11026643m.g', 'MiIM7v11037541m.g', 'MiIM7v11004964m.g', 'MiIM7v11031262m.g', 'MiIM7v11002039m.g', 'MiIM7v11013930m.g', 'MiIM7v11026956m.g', 'MiIM7v11000211m.g', 'MiIM7v11036683m.g', 'MiIM7v11008238m.g', 'MiIM7v11024188m.g', 'MiIM7v11023294m.g', 'MiIM7v11015930m.g', 'MiIM7v11023341m.g', 'MiIM7v11001073m.g',…
1034_65	1034	5	3500080	25	['MiIM7v11034680m.g', 'MiIM7v11035670m.g', 'MiIM7v11037594m.g', 'MiIM7v11019028m.g', 'MiIM7v11015094m.g', 'MiIM7v11021163m.g', 'MiIM7v11023568m.g', 'MiIM7v11024773m.g', 'MiIM7v11026924m.g', 'MiIM7v11028095m.g', 'MiIM7v11032669m.g', 'MiIM7v11037645m.g', 'MiIM7v11040321m.g', 'MiIM7v11041289m.g', 'MiIM7v11023159m.g', 'MiIM7v11010977m.g', 'MiIM7v11026562m.g', 'MiIM7v11027683m.g', 'MiIM7v11030893m.g',…
1034_167	1034	11	2686135	25	['MiIM7v11040444m.g', 'MiIM7v11014093m.g', 'MiIM7v11040443m.g', 'MiIM7v11020273m.g', 'MiIM7v11034813m.g', 'MiIM7v11011497m.g', 'MiIM7v11040833m.g', 'MiIM7v11004863m.g', 'MiIM7v11038557m.g', 'MiIM7v11021215m.g', 'MiIM7v11011469m.g', 'MiIM7v11000126m.g', 'MiIM7v11019775m.g', 'MiIM7v11015206m.g', 'MiIM7v11011409m.g', 'MiIM7v11011091m.g', 'MiIM7v11028375m.g', 'MiIM7v11006136m.g', 'MiIM7v11019505m.g',…
541_180	541	14	24620237	24	['MiIM7v11014025m.g', 'MiIM7v11032970m.g', 'MiIM7v11034817m.g', 'MiIM7v11035582m.g', 'MiIM7v11025310m.g', 'MiIM7v11034610m.g', 'MiIM7v11022371m.g', 'MiIM7v11002206m.g', 'MiIM7v11025039m.g', 'MiIM7v11016217m.g', 'MiIM7v11013679m.g', 'MiIM7v11013971m.g', 'MiIM7v11035612m.g', 'MiIM7v11035898m.g', 'MiIM7v11041074m.g', 'MiIM7v11026757m.g', 'MiIM7v11035174m.g', 'MiIM7v11026583m.g', 'MiIM7v11032900m.g',…
1034_208	1034	14	742529	24	['MiIM7v11014168m.g', 'MiIM7v11018023m.g', 'MiIM7v11033744m.g', 'MiIM7v11002337m.g', 'MiIM7v11019329m.g', 'MiIM7v11025303m.g', 'MiIM7v11041139m.g', 'MiIM7v11005328m.g', 'MiIM7v11034934m.g', 'MiIM7v11004437m.g', 'MiIM7v11039405m.g', 'MiIM7v11008947m.g', 'MiIM7v11009666m.g', 'MiIM7v11016092m.g', 'MiIM7v11010720m.g', 'MiIM7v11015614m.g', 'MiIM7v11024137m.g', 'MiIM7v11032229m.g', 'MiIM7v11037442m.g',…
1192_160	1192	11	861998	24	['MiIM7v11035531m.g', 'MiIM7v11009922m.g', 'MiIM7v11041898m.g', 'MiIM7v11007893m.g', 'MiIM7v11006522m.g', 'MiIM7v11015506m.g', 'MiIM7v11041174m.g', 'MiIM7v11010736m.g', 'MiIM7v11008410m.g', 'MiIM7v11014087m.g', 'MiIM7v11016483m.g', 'MiIM7v11021435m.g', 'MiIM7v11001153m.g', 'MiIM7v11018916m.g', 'MiIM7v11010121m.g', 'MiIM7v11014010m.g', 'MiIM7v11014247m.g', 'MiIM7v11021275m.g', 'MiIM7v11030799m.g',…
62_1	62	1	620798	23	['MiIM7v11009257m.g', 'MiIM7v11017902m.g', 'MiIM7v11040195m.g', 'MiIM7v11019241m.g', 'MiIM7v11027835m.g', 'MiIM7v11025316m.g', 'MiIM7v11002515m.g', 'MiIM7v11025356m.g', 'MiIM7v11016658m.g', 'MiIM7v11037501m.g', 'MiIM7v11015004m.g', 'MiIM7v11008945m.g', 'MiIM7v11036011m.g', 'MiIM7v11024360m.g', 'MiIM7v11018898m.g', 'MiIM7v11022806m.g', 'MiIM7v11041438m.g', 'MiIM7v11004445m.g', 'MiIM7v11030161m.g',…
541_16	541	2	12223882	23	['MiIM7v11007444m.g', 'MiIM7v11021315m.g', 'MiIM7v11037848m.g', 'MiIM7v11041838m.g', 'MiIM7v11011611m.g', 'MiIM7v11024592m.g', 'MiIM7v11014371m.g', 'MiIM7v11008351m.g', 'MiIM7v11010736m.g', 'MiIM7v11035521m.g', 'MiIM7v11032687m.g', 'MiIM7v11026210m.g', 'MiIM7v11013786m.g', 'MiIM7v11012016m.g', 'MiIM7v11013887m.g', 'MiIM7v11031672m.g', 'MiIM7v11004794m.g', 'MiIM7v11011955m.g', 'MiIM7v11030357m.g',…
664_101	664	8	1355985	23	['MiIM7v11004863m.g', 'MiIM7v11013766m.g', 'MiIM7v11018645m.g', 'MiIM7v11034956m.g', 'MiIM7v11036385m.g', 'MiIM7v11014438m.g', 'MiIM7v11028229m.g', 'MiIM7v11007704m.g', 'MiIM7v11012361m.g', 'MiIM7v11014294m.g', 'MiIM7v11024868m.g', 'MiIM7v11028347m.g', 'MiIM7v11034182m.g', 'MiIM7v11004559m.g', 'MiIM7v11033290m.g', 'MiIM7v11001010m.g', 'MiIM7v11013089m.g', 'MiIM7v11033405m.g', 'MiIM7v11038522m.g',…
155_126	155	8	25598576	22	['MiIM7v11041914m.g', 'MiIM7v11002475m.g', 'MiIM7v11011653m.g', 'MiIM7v11024147m.g', 'MiIM7v11030318m.g', 'MiIM7v11038535m.g', 'MiIM7v11034518m.g', 'MiIM7v11025395m.g', 'MiIM7v11037240m.g', 'MiIM7v11038872m.g', 'MiIM7v11029658m.g', 'MiIM7v11022231m.g', 'MiIM7v11034824m.g', 'MiIM7v11006020m.g', 'MiIM7v11022288m.g', 'MiIM7v11007794m.g', 'MiIM7v11026724m.g', 'MiIM7v11041916m.g', 'MiIM7v11021969m.g',…
502_68	502	6	2675354	22	['MiIM7v11012923m.g', 'MiIM7v11032886m.g', 'MiIM7v11000160m.g', 'MiIM7v11015847m.g', 'MiIM7v11030355m.g', 'MiIM7v11039959m.g', 'MiIM7v11030180m.g', 'MiIM7v11039533m.g', 'MiIM7v11024979m.g', 'MiIM7v11040359m.g', 'MiIM7v11014313m.g', 'MiIM7v11014355m.g', 'MiIM7v11002225m.g', 'MiIM7v11010084m.g', 'MiIM7v11020152m.g', 'MiIM7v11028005m.g', 'MiIM7v11004640m.g', 'MiIM7v11038907m.g', 'MiIM7v11013694m.g',…
502_181	502	13	2301839	22	['MiIM7v11042007m.g', 'MiIM7v11021987m.g', 'MiIM7v11035117m.g', 'MiIM7v11021092m.g', 'MiIM7v11028157m.g', 'MiIM7v11004455m.g', 'MiIM7v11013813m.g', 'MiIM7v11031030m.g', 'MiIM7v11033385m.g', 'MiIM7v11040584m.g', 'MiIM7v11006522m.g', 'MiIM7v11008718m.g', 'MiIM7v11012068m.g', 'MiIM7v11015448m.g', 'MiIM7v11038949m.g', 'MiIM7v11041437m.g', 'MiIM7v11007208m.g', 'MiIM7v11019138m.g', 'MiIM7v11006422m.g',…
664_164	664	11	18445721	22	['MiIM7v11004611m.g', 'MiIM7v11018013m.g', 'MiIM7v11041418m.g', 'MiIM7v11004113m.g', 'MiIM7v11029545m.g', 'MiIM7v11015094m.g', 'MiIM7v11022992m.g', 'MiIM7v11038160m.g', 'MiIM7v11029648m.g', 'MiIM7v11039071m.g', 'MiIM7v11027966m.g', 'MiIM7v11028223m.g', 'MiIM7v11041096m.g', 'MiIM7v11035277m.g', 'MiIM7v11029789m.g', 'MiIM7v11023505m.g', 'MiIM7v11036233m.g', 'MiIM7v11003413m.g', 'MiIM7v11011331m.g',…
909_51	909	4	17325534	22	['MiIM7v11002841m.g', 'MiIM7v11024188m.g', 'MiIM7v11010218m.g', 'MiIM7v11008530m.g', 'MiIM7v11023675m.g', 'MiIM7v11010117m.g', 'MiIM7v11016986m.g', 'MiIM7v11041962m.g', 'MiIM7v11014490m.g', 'MiIM7v11020760m.g', 'MiIM7v11025147m.g', 'MiIM7v11010455m.g', 'MiIM7v11031093m.g', 'MiIM7v11034730m.g', 'MiIM7v11029502m.g', 'MiIM7v11013532m.g', 'MiIM7v11033446m.g', 'MiIM7v11004113m.g', 'MiIM7v11033016m.g',…
909_95	909	7	2393598	22	['MiIM7v11003961m.g', 'MiIM7v11006923m.g', 'MiIM7v11015617m.g', 'MiIM7v11020401m.g', 'MiIM7v11022994m.g', 'MiIM7v11007209m.g', 'MiIM7v11008403m.g', 'MiIM7v11030799m.g', 'MiIM7v11005127m.g', 'MiIM7v11010964m.g', 'MiIM7v11025110m.g', 'MiIM7v11032610m.g', 'MiIM7v11033647m.g', 'MiIM7v11034153m.g', 'MiIM7v11007620m.g', 'MiIM7v11018200m.g', 'MiIM7v11038461m.g', 'MiIM7v11006656m.g', 'MiIM7v11026115m.g',…
62_73	62	5	19685349	21	['MiIM7v11004400m.g', 'MiIM7v11027310m.g', 'MiIM7v11032078m.g', 'MiIM7v11037782m.g', 'MiIM7v11002976m.g', 'MiIM7v11013507m.g', 'MiIM7v11040389m.g', 'MiIM7v11003062m.g', 'MiIM7v11015593m.g', 'MiIM7v11035145m.g', 'MiIM7v11037020m.g', 'MiIM7v11030598m.g', 'MiIM7v11035558m.g', 'MiIM7v11006258m.g', 'MiIM7v11026725m.g', 'MiIM7v11038218m.g', 'MiIM7v11004284m.g', 'MiIM7v11014066m.g', 'MiIM7v11030044m.g',…
62_91	62	6	19479909	21	['MiIM7v11008069m.g', 'MiIM7v11019723m.g', 'MiIM7v11040444m.g', 'MiIM7v11018198m.g', 'MiIM7v11029016m.g', 'MiIM7v11016365m.g', 'MiIM7v11034577m.g', 'MiIM7v11000160m.g', 'MiIM7v11009628m.g', 'MiIM7v11016242m.g', 'MiIM7v11025829m.g', 'MiIM7v11029193m.g', 'MiIM7v11039831m.g', 'MiIM7v11021481m.g', 'MiIM7v11004174m.g', 'MiIM7v11019721m.g', 'MiIM7v11031946m.g', 'MiIM7v11040443m.g', 'MiIM7v11015319m.g',…
62_93	62	7	1031456	21	['MiIM7v11023031m.g', 'MiIM7v11023009m.g', 'MiIM7v11036864m.g', 'MiIM7v11002611m.g', 'MiIM7v11007359m.g', 'MiIM7v11000125m.g', 'MiIM7v11007209m.g', 'MiIM7v11010639m.g', 'MiIM7v11003663m.g', 'MiIM7v11015256m.g', 'MiIM7v11001657m.g', 'MiIM7v11002189m.g', 'MiIM7v11027600m.g', 'MiIM7v11041650m.g', 'MiIM7v11007196m.g', 'MiIM7v11002044m.g', 'MiIM7v11033734m.g', 'MiIM7v11040837m.g', 'MiIM7v11000222m.g',…
62_143	62	10	1369942	21	['MiIM7v11006695m.g', 'MiIM7v11011111m.g', 'MiIM7v11026766m.g', 'MiIM7v11011150m.g', 'MiIM7v11015463m.g', 'MiIM7v11025964m.g', 'MiIM7v11014354m.g', 'MiIM7v11030488m.g', 'MiIM7v11013903m.g', 'MiIM7v11026325m.g', 'MiIM7v11021301m.g', 'MiIM7v11009069m.g', 'MiIM7v11021611m.g', 'MiIM7v11040787m.g', 'MiIM7v11013024m.g', 'MiIM7v11004705m.g', 'MiIM7v11023544m.g', 'MiIM7v11021702m.g', 'MiIM7v11022454m.g',…
155_18	155	2	3683998	21	['MiIM7v11000458m.g', 'MiIM7v11021452m.g', 'MiIM7v11030598m.g', 'MiIM7v11026433m.g', 'MiIM7v11002402m.g', 'MiIM7v11036565m.g', 'MiIM7v11041379m.g', 'MiIM7v11002484m.g', 'MiIM7v11021613m.g', 'MiIM7v11038025m.g', 'MiIM7v11003561m.g', 'MiIM7v11032610m.g', 'MiIM7v11038954m.g', 'MiIM7v11004785m.g', 'MiIM7v11007404m.g', 'MiIM7v11013861m.g', 'MiIM7v11035592m.g', 'MiIM7v11003842m.g', 'MiIM7v11014098m.g',…
155_80	155	6	748276	21	['MiIM7v11040595m.g', 'MiIM7v11035714m.g', 'MiIM7v11000357m.g', 'MiIM7v11032133m.g', 'MiIM7v11031946m.g', 'MiIM7v11020582m.g', 'MiIM7v11014576m.g', 'MiIM7v11025677m.g', 'MiIM7v11003374m.g', 'MiIM7v11007239m.g', 'MiIM7v11007775m.g', 'MiIM7v11000342m.g', 'MiIM7v11035190m.g', 'MiIM7v11008238m.g', 'MiIM7v11003012m.g', 'MiIM7v11019846m.g', 'MiIM7v11036772m.g', 'MiIM7v11038557m.g', 'MiIM7v11017558m.g',…
541_164	541	13	28200994	21	['MiIM7v11028864m.g', 'MiIM7v11001419m.g', 'MiIM7v11031239m.g', 'MiIM7v11017591m.g', 'MiIM7v11037739m.g', 'MiIM7v11041069m.g', 'MiIM7v11000593m.g', 'MiIM7v11002285m.g', 'MiIM7v11028276m.g', 'MiIM7v11004625m.g', 'MiIM7v11026634m.g', 'MiIM7v11032115m.g', 'MiIM7v11012438m.g', 'MiIM7v11022331m.g', 'MiIM7v11002906m.g', 'MiIM7v11007600m.g', 'MiIM7v11032231m.g', 'MiIM7v11028002m.g', 'MiIM7v11033762m.g',…
1034_68	1034	5	5456553	21	['MiIM7v11002466m.g', 'MiIM7v11003003m.g', 'MiIM7v11011001m.g', 'MiIM7v11014733m.g', 'MiIM7v11040250m.g', 'MiIM7v11040674m.g', 'MiIM7v11041878m.g', 'MiIM7v11009999m.g', 'MiIM7v11021776m.g', 'MiIM7v11026826m.g', 'MiIM7v11032738m.g', 'MiIM7v11032862m.g', 'MiIM7v11034361m.g', 'MiIM7v11037646m.g', 'MiIM7v11011271m.g', 'MiIM7v11020167m.g', 'MiIM7v11020909m.g', 'MiIM7v11006345m.g', 'MiIM7v11006557m.g',…
62_48	62	4	4405202	20	['MiIM7v11004431m.g', 'MiIM7v11037782m.g', 'MiIM7v11041428m.g', 'MiIM7v11027849m.g', 'MiIM7v11024866m.g', 'MiIM7v11036432m.g', 'MiIM7v11037080m.g', 'MiIM7v11008480m.g', 'MiIM7v11006027m.g', 'MiIM7v11009414m.g', 'MiIM7v11025236m.g', 'MiIM7v11038844m.g', 'MiIM7v11004550m.g', 'MiIM7v11013248m.g', 'MiIM7v11016053m.g', 'MiIM7v11025922m.g', 'MiIM7v11021901m.g', 'MiIM7v11023036m.g', 'MiIM7v11041116m.g',…
444_167	444	10	19510377	20	['MiIM7v11027322m.g', 'MiIM7v11038173m.g', 'MiIM7v11034183m.g', 'MiIM7v11041419m.g', 'MiIM7v11009058m.g', 'MiIM7v11004821m.g', 'MiIM7v11010383m.g', 'MiIM7v11032111m.g', 'MiIM7v11021335m.g', 'MiIM7v11017308m.g', 'MiIM7v11007407m.g', 'MiIM7v11028353m.g', 'MiIM7v11020061m.g', 'MiIM7v11025872m.g', 'MiIM7v11033832m.g', 'MiIM7v11009007m.g', 'MiIM7v11030801m.g', 'MiIM7v11037672m.g', 'MiIM7v11002850m.g',…
444_214	444	13	27178371	20	['MiIM7v11013599m.g', 'MiIM7v11032589m.g', 'MiIM7v11017550m.g', 'MiIM7v11029381m.g', 'MiIM7v11020353m.g', 'MiIM7v11021886m.g', 'MiIM7v11007365m.g', 'MiIM7v11005367m.g', 'MiIM7v11028365m.g', 'MiIM7v11032748m.g', 'MiIM7v11041926m.g', 'MiIM7v11034774m.g', 'MiIM7v11030117m.g', 'MiIM7v11036643m.g', 'MiIM7v11005434m.g', 'MiIM7v11006058m.g', 'MiIM7v11029506m.g', 'MiIM7v11038734m.g', 'MiIM7v11039217m.g',…
541_11	541	2	1486343	20	['MiIM7v11007583m.g', 'MiIM7v11002076m.g', 'MiIM7v11013995m.g', 'MiIM7v11024099m.g', 'MiIM7v11027221m.g', 'MiIM7v11034989m.g', 'MiIM7v11036336m.g', 'MiIM7v11037151m.g', 'MiIM7v11037932m.g', 'MiIM7v11038840m.g', 'MiIM7v11039749m.g', 'MiIM7v11040395m.g', 'MiIM7v11011498m.g', 'MiIM7v11011631m.g', 'MiIM7v11014020m.g', 'MiIM7v11026556m.g', 'MiIM7v11006400m.g', 'MiIM7v11008934m.g', 'MiIM7v11031805m.g',…
1034_195	1034	13	5131582	20	['MiIM7v11005433m.g', 'MiIM7v11040182m.g', 'MiIM7v11035922m.g', 'MiIM7v11022159m.g', 'MiIM7v11028499m.g', 'MiIM7v11034813m.g', 'MiIM7v11039167m.g', 'MiIM7v11028604m.g', 'MiIM7v11036478m.g', 'MiIM7v11000320m.g', 'MiIM7v11017548m.g', 'MiIM7v11028788m.g', 'MiIM7v11035592m.g', 'MiIM7v11038750m.g', 'MiIM7v11007196m.g', 'MiIM7v11014373m.g', 'MiIM7v11024879m.g', 'MiIM7v11027594m.g', 'MiIM7v11028500m.g',…
155_168	155	11	5019018	19	['MiIM7v11014932m.g', 'MiIM7v11034367m.g', 'MiIM7v11026146m.g', 'MiIM7v11014178m.g', 'MiIM7v11022297m.g', 'MiIM7v11034072m.g', 'MiIM7v11003340m.g', 'MiIM7v11007287m.g', 'MiIM7v11001826m.g', 'MiIM7v11004174m.g', 'MiIM7v11035092m.g', 'MiIM7v11004734m.g', 'MiIM7v11009314m.g', 'MiIM7v11031767m.g', 'MiIM7v11032160m.g', 'MiIM7v11029388m.g', 'MiIM7v11029844m.g', 'MiIM7v11039831m.g', 'MiIM7v11027730m.g']
541_170	541	14	5172489	19	['MiIM7v11015360m.g', 'MiIM7v11022335m.g', 'MiIM7v11031231m.g', 'MiIM7v11000439m.g', 'MiIM7v11002235m.g', 'MiIM7v11017404m.g', 'MiIM7v11026872m.g', 'MiIM7v11003397m.g', 'MiIM7v11017670m.g', 'MiIM7v11011787m.g', 'MiIM7v11014806m.g', 'MiIM7v11031905m.g', 'MiIM7v11041050m.g', 'MiIM7v11034300m.g', 'MiIM7v11023207m.g', 'MiIM7v11028881m.g', 'MiIM7v11000457m.g', 'MiIM7v11018237m.g', 'MiIM7v11026443m.g']
664_216	664	14	22663613	19	['MiIM7v11010689m.g', 'MiIM7v11005621m.g', 'MiIM7v11008498m.g', 'MiIM7v11014694m.g', 'MiIM7v11041652m.g', 'MiIM7v11007354m.g', 'MiIM7v11021017m.g', 'MiIM7v11021510m.g', 'MiIM7v11033121m.g', 'MiIM7v11036101m.g', 'MiIM7v11036236m.g', 'MiIM7v11041120m.g', 'MiIM7v11041763m.g', 'MiIM7v11027000m.g', 'MiIM7v11033300m.g', 'MiIM7v11035017m.g', 'MiIM7v11024006m.g', 'MiIM7v11032452m.g', 'MiIM7v11036077m.g']
1192_54	1192	4	19532650	19	['MiIM7v11010460m.g', 'MiIM7v11029502m.g', 'MiIM7v11035277m.g', 'MiIM7v11040025m.g', 'MiIM7v11010719m.g', 'MiIM7v11009429m.g', 'MiIM7v11019182m.g', 'MiIM7v11001743m.g', 'MiIM7v11022875m.g', 'MiIM7v11041577m.g', 'MiIM7v11041982m.g', 'MiIM7v11013896m.g', 'MiIM7v11022218m.g', 'MiIM7v11033663m.g', 'MiIM7v11016019m.g', 'MiIM7v11006398m.g', 'MiIM7v11041159m.g', 'MiIM7v11025296m.g', 'MiIM7v11039106m.g']
62_24	62	2	17787043	18	['MiIM7v11004284m.g', 'MiIM7v11027880m.g', 'MiIM7v11037631m.g', 'MiIM7v11027841m.g', 'MiIM7v11028133m.g', 'MiIM7v11040950m.g', 'MiIM7v11024188m.g', 'MiIM7v11006264m.g', 'MiIM7v11003670m.g', 'MiIM7v11001310m.g', 'MiIM7v11014066m.g', 'MiIM7v11038440m.g', 'MiIM7v11030803m.g', 'MiIM7v11007901m.g', 'MiIM7v11019711m.g', 'MiIM7v11033473m.g', 'MiIM7v11023132m.g', 'MiIM7v11033215m.g']
155_74	155	5	19605352	18	['MiIM7v11005291m.g', 'MiIM7v11007893m.g', 'MiIM7v11026486m.g', 'MiIM7v11039305m.g', 'MiIM7v11010117m.g', 'MiIM7v11024830m.g', 'MiIM7v11037489m.g', 'MiIM7v11037618m.g', 'MiIM7v11039801m.g', 'MiIM7v11025315m.g', 'MiIM7v11004006m.g', 'MiIM7v11004995m.g', 'MiIM7v11015516m.g', 'MiIM7v11023385m.g', 'MiIM7v11036209m.g', 'MiIM7v11025279m.g', 'MiIM7v11021553m.g', 'MiIM7v11025979m.g']
444_3	444	1	2940613	18	['MiIM7v11035053m.g', 'MiIM7v11005040m.g', 'MiIM7v11006219m.g', 'MiIM7v11027858m.g', 'MiIM7v11034649m.g', 'MiIM7v11015210m.g', 'MiIM7v11036234m.g', 'MiIM7v11000287m.g', 'MiIM7v11000236m.g', 'MiIM7v11041289m.g', 'MiIM7v11002655m.g', 'MiIM7v11009854m.g', 'MiIM7v11024063m.g', 'MiIM7v11030684m.g', 'MiIM7v11039392m.g', 'MiIM7v11039830m.g', 'MiIM7v11009148m.g', 'MiIM7v11012195m.g']
502_54	502	4	22296733	18	['MiIM7v11011741m.g', 'MiIM7v11012381m.g', 'MiIM7v11024465m.g', 'MiIM7v11006801m.g', 'MiIM7v11020293m.g', 'MiIM7v11013453m.g', 'MiIM7v11017971m.g', 'MiIM7v11026415m.g', 'MiIM7v11002480m.g', 'MiIM7v11008555m.g', 'MiIM7v11000135m.g', 'MiIM7v11006693m.g', 'MiIM7v11024220m.g', 'MiIM7v11038576m.g', 'MiIM7v11013938m.g', 'MiIM7v11014508m.g', 'MiIM7v11037768m.g', 'MiIM7v11015825m.g']
502_60	502	5	18331753	18	['MiIM7v11020255m.g', 'MiIM7v11017758m.g', 'MiIM7v11004722m.g', 'MiIM7v11014065m.g', 'MiIM7v11022008m.g', 'MiIM7v11023306m.g', 'MiIM7v11033870m.g', 'MiIM7v11022738m.g', 'MiIM7v11038433m.g', 'MiIM7v11019171m.g', 'MiIM7v11031644m.g', 'MiIM7v11013507m.g', 'MiIM7v11023637m.g', 'MiIM7v11018108m.g', 'MiIM7v11014925m.g', 'MiIM7v11007720m.g', 'MiIM7v11000081m.g', 'MiIM7v11040437m.g']
502_157	502	11	6595461	18	['MiIM7v11030042m.g', 'MiIM7v11030132m.g', 'MiIM7v11029334m.g', 'MiIM7v11029713m.g', 'MiIM7v11022519m.g', 'MiIM7v11035141m.g', 'MiIM7v11002606m.g', 'MiIM7v11030118m.g', 'MiIM7v11029951m.g', 'MiIM7v11030247m.g', 'MiIM7v11000219m.g', 'MiIM7v11033709m.g', 'MiIM7v11022484m.g', 'MiIM7v11026727m.g', 'MiIM7v11034643m.g', 'MiIM7v11018033m.g', 'MiIM7v11035968m.g', 'MiIM7v11004627m.g']
541_74	541	7	1750526	18	['MiIM7v11023823m.g', 'MiIM7v11020215m.g', 'MiIM7v11029813m.g', 'MiIM7v11030529m.g', 'MiIM7v11033709m.g', 'MiIM7v11037285m.g', 'MiIM7v11039110m.g', 'MiIM7v11039942m.g', 'MiIM7v11008945m.g', 'MiIM7v11028385m.g', 'MiIM7v11017224m.g', 'MiIM7v11027737m.g', 'MiIM7v11034652m.g', 'MiIM7v11015603m.g', 'MiIM7v11017982m.g', 'MiIM7v11023147m.g', 'MiIM7v11033156m.g', 'MiIM7v11040418m.g']
62_173	62	11	18676528	17	['MiIM7v11000222m.g', 'MiIM7v11000223m.g', 'MiIM7v11030717m.g', 'MiIM7v11002314m.g', 'MiIM7v11016875m.g', 'MiIM7v11025479m.g', 'MiIM7v11003842m.g', 'MiIM7v11013400m.g', 'MiIM7v11015845m.g', 'MiIM7v11014366m.g', 'MiIM7v11037407m.g', 'MiIM7v11035956m.g', 'MiIM7v11039855m.g', 'MiIM7v11024646m.g', 'MiIM7v11030196m.g', 'MiIM7v11013079m.g', 'MiIM7v11028269m.g']
155_96	155	7	1276297	17	['MiIM7v11022641m.g', 'MiIM7v11029945m.g', 'MiIM7v11004861m.g', 'MiIM7v11023132m.g', 'MiIM7v11038276m.g', 'MiIM7v11037510m.g', 'MiIM7v11006519m.g', 'MiIM7v11013556m.g', 'MiIM7v11026123m.g', 'MiIM7v11009279m.g', 'MiIM7v11000291m.g', 'MiIM7v11032925m.g', 'MiIM7v11038211m.g', 'MiIM7v11009892m.g', 'MiIM7v11004906m.g', 'MiIM7v11042065m.g', 'MiIM7v11032824m.g']
155_137	155	9	21971276	17	['MiIM7v11023653m.g', 'MiIM7v11003330m.g', 'MiIM7v11022314m.g', 'MiIM7v11019995m.g', 'MiIM7v11023102m.g', 'MiIM7v11017513m.g', 'MiIM7v11039535m.g', 'MiIM7v11020146m.g', 'MiIM7v11040111m.g', 'MiIM7v11001310m.g', 'MiIM7v11025154m.g', 'MiIM7v11020914m.g', 'MiIM7v11039302m.g', 'MiIM7v11000163m.g', 'MiIM7v11020547m.g', 'MiIM7v11001114m.g', 'MiIM7v11017127m.g']
155_163	155	11	1439337	17	['MiIM7v11033288m.g', 'MiIM7v11037010m.g', 'MiIM7v11011792m.g', 'MiIM7v11004850m.g', 'MiIM7v11007053m.g', 'MiIM7v11039384m.g', 'MiIM7v11000374m.g', 'MiIM7v11007462m.g', 'MiIM7v11004038m.g', 'MiIM7v11017618m.g', 'MiIM7v11026452m.g', 'MiIM7v11004106m.g', 'MiIM7v11016793m.g', 'MiIM7v11033156m.g', 'MiIM7v11005037m.g', 'MiIM7v11019449m.g', 'MiIM7v11000012m.g']
155_169	155	11	15102475	17	['MiIM7v11029460m.g', 'MiIM7v11029491m.g', 'MiIM7v11033333m.g', 'MiIM7v11036303m.g', 'MiIM7v11041181m.g', 'MiIM7v11022450m.g', 'MiIM7v11011909m.g', 'MiIM7v11020545m.g', 'MiIM7v11032452m.g', 'MiIM7v11027729m.g', 'MiIM7v11023827m.g', 'MiIM7v11009257m.g', 'MiIM7v11017503m.g', 'MiIM7v11039743m.g', 'MiIM7v11011568m.g', 'MiIM7v11002606m.g', 'MiIM7v11016544m.g']
909_55	909	4	22296733	17	['MiIM7v11017065m.g', 'MiIM7v11022235m.g', 'MiIM7v11024015m.g', 'MiIM7v11007501m.g', 'MiIM7v11007927m.g', 'MiIM7v11029444m.g', 'MiIM7v11041902m.g', 'MiIM7v11020330m.g', 'MiIM7v11025805m.g', 'MiIM7v11040389m.g', 'MiIM7v11011469m.g', 'MiIM7v11012597m.g', 'MiIM7v11004120m.g', 'MiIM7v11018221m.g', 'MiIM7v11034643m.g', 'MiIM7v11025922m.g', 'MiIM7v11023406m.g']
909_148	909	10	20316229	17	['MiIM7v11000248m.g', 'MiIM7v11024713m.g', 'MiIM7v11033161m.g', 'MiIM7v11041652m.g', 'MiIM7v11007669m.g', 'MiIM7v11020612m.g', 'MiIM7v11021366m.g', 'MiIM7v11027405m.g', 'MiIM7v11036382m.g', 'MiIM7v11041385m.g', 'MiIM7v11017976m.g', 'MiIM7v11018732m.g', 'MiIM7v11035467m.g', 'MiIM7v11037664m.g', 'MiIM7v11016607m.g', 'MiIM7v11012851m.g', 'MiIM7v11032587m.g']
1034_75	1034	5	20572515	17	['MiIM7v11040017m.g', 'MiIM7v11000568m.g', 'MiIM7v11010377m.g', 'MiIM7v11010413m.g', 'MiIM7v11011561m.g', 'MiIM7v11012018m.g', 'MiIM7v11012923m.g', 'MiIM7v11014638m.g', 'MiIM7v11017588m.g', 'MiIM7v11025041m.g', 'MiIM7v11030015m.g', 'MiIM7v11030752m.g', 'MiIM7v11032259m.g', 'MiIM7v11034020m.g', 'MiIM7v11039453m.g', 'MiIM7v11039755m.g', 'MiIM7v11006947m.g']
1034_218	1034	14	13937543	17	['MiIM7v11004282m.g', 'MiIM7v11014529m.g', 'MiIM7v11037674m.g', 'MiIM7v11007224m.g', 'MiIM7v11017884m.g', 'MiIM7v11036527m.g', 'MiIM7v11007514m.g', 'MiIM7v11013593m.g', 'MiIM7v11026472m.g', 'MiIM7v11028131m.g', 'MiIM7v11041723m.g', 'MiIM7v11015977m.g', 'MiIM7v11026747m.g', 'MiIM7v11011089m.g', 'MiIM7v11038680m.g', 'MiIM7v11028582m.g', 'MiIM7v11031605m.g']
155_192	155	13	3411839	16	['MiIM7v11011277m.g', 'MiIM7v11013631m.g', 'MiIM7v11033920m.g', 'MiIM7v11041036m.g', 'MiIM7v11041518m.g', 'MiIM7v11029354m.g', 'MiIM7v11031488m.g', 'MiIM7v11034361m.g', 'MiIM7v11011755m.g', 'MiIM7v11041645m.g', 'MiIM7v11011380m.g', 'MiIM7v11011865m.g', 'MiIM7v11011959m.g', 'MiIM7v11017618m.g', 'MiIM7v11025430m.g', 'MiIM7v11035562m.g']
444_218	444	14	537752	16	['MiIM7v11014490m.g', 'MiIM7v11027738m.g', 'MiIM7v11037442m.g', 'MiIM7v11002257m.g', 'MiIM7v11030431m.g', 'MiIM7v11011236m.g', 'MiIM7v11013033m.g', 'MiIM7v11027221m.g', 'MiIM7v11016681m.g', 'MiIM7v11018419m.g', 'MiIM7v11019145m.g', 'MiIM7v11029254m.g', 'MiIM7v11029109m.g', 'MiIM7v11035858m.g', 'MiIM7v11028761m.g', 'MiIM7v11038939m.g']
541_15	541	2	4817802	16	['MiIM7v11032460m.g', 'MiIM7v11008674m.g', 'MiIM7v11012070m.g', 'MiIM7v11039409m.g', 'MiIM7v11002466m.g', 'MiIM7v11029255m.g', 'MiIM7v11013626m.g', 'MiIM7v11002129m.g', 'MiIM7v11004867m.g', 'MiIM7v11016357m.g', 'MiIM7v11033206m.g', 'MiIM7v11002235m.g', 'MiIM7v11007474m.g', 'MiIM7v11009016m.g', 'MiIM7v11021542m.g', 'MiIM7v11041258m.g']
541_61	541	6	3481868	16	['MiIM7v11015133m.g', 'MiIM7v11013807m.g', 'MiIM7v11014027m.g', 'MiIM7v11037594m.g', 'MiIM7v11028208m.g', 'MiIM7v11026002m.g', 'MiIM7v11037113m.g', 'MiIM7v11037745m.g', 'MiIM7v11038777m.g', 'MiIM7v11000954m.g', 'MiIM7v11026189m.g', 'MiIM7v11038907m.g', 'MiIM7v11027688m.g', 'MiIM7v11019825m.g', 'MiIM7v11021966m.g', 'MiIM7v11006337m.g']
541_102	541	9	2118746	16	['MiIM7v11041876m.g', 'MiIM7v11030456m.g', 'MiIM7v11037768m.g', 'MiIM7v11033647m.g', 'MiIM7v11013208m.g', 'MiIM7v11015839m.g', 'MiIM7v11020297m.g', 'MiIM7v11012852m.g', 'MiIM7v11007129m.g', 'MiIM7v11024866m.g', 'MiIM7v11026252m.g', 'MiIM7v11038485m.g', 'MiIM7v11004998m.g', 'MiIM7v11009705m.g', 'MiIM7v11010491m.g', 'MiIM7v11040108m.g']
541_165	541	13	29195582	16	['MiIM7v11042021m.g', 'MiIM7v11035790m.g', 'MiIM7v11004325m.g', 'MiIM7v11007253m.g', 'MiIM7v11033842m.g', 'MiIM7v11013238m.g', 'MiIM7v11022010m.g', 'MiIM7v11027344m.g', 'MiIM7v11026568m.g', 'MiIM7v11026757m.g', 'MiIM7v11016575m.g', 'MiIM7v11007274m.g', 'MiIM7v11007462m.g', 'MiIM7v11020949m.g', 'MiIM7v11034980m.g', 'MiIM7v11037652m.g']
541_179	541	14	23499115	16	['MiIM7v11014879m.g', 'MiIM7v11017156m.g', 'MiIM7v11001160m.g', 'MiIM7v11015172m.g', 'MiIM7v11014884m.g', 'MiIM7v11000854m.g', 'MiIM7v11005941m.g', 'MiIM7v11017464m.g', 'MiIM7v11021349m.g', 'MiIM7v11029828m.g', 'MiIM7v11020688m.g', 'MiIM7v11015896m.g', 'MiIM7v11003301m.g', 'MiIM7v11002583m.g', 'MiIM7v11036233m.g', 'MiIM7v11014355m.g']
664_145	664	10	4051450	16	['MiIM7v11028480m.g', 'MiIM7v11037434m.g', 'MiIM7v11007686m.g', 'MiIM7v11033215m.g', 'MiIM7v11011375m.g', 'MiIM7v11033703m.g', 'MiIM7v11039844m.g', 'MiIM7v11028267m.g', 'MiIM7v11032974m.g', 'MiIM7v11029584m.g', 'MiIM7v11000092m.g', 'MiIM7v11003519m.g', 'MiIM7v11024056m.g', 'MiIM7v11014423m.g', 'MiIM7v11000178m.g', 'MiIM7v11039637m.g']
1192_206	1192	14	21671957	16	['MiIM7v11000149m.g', 'MiIM7v11010089m.g', 'MiIM7v11013766m.g', 'MiIM7v11038680m.g', 'MiIM7v11021776m.g', 'MiIM7v11019613m.g', 'MiIM7v11032328m.g', 'MiIM7v11026200m.g', 'MiIM7v11024049m.g', 'MiIM7v11040012m.g', 'MiIM7v11020470m.g', 'MiIM7v11007073m.g', 'MiIM7v11007300m.g', 'MiIM7v11011758m.g', 'MiIM7v11004353m.g', 'MiIM7v11012461m.g']
62_199	62	13	28318036	15	['MiIM7v11032345m.g', 'MiIM7v11035151m.g', 'MiIM7v11036295m.g', 'MiIM7v11005482m.g', 'MiIM7v11041841m.g', 'MiIM7v11011896m.g', 'MiIM7v11036983m.g', 'MiIM7v11035409m.g', 'MiIM7v11014498m.g', 'MiIM7v11025508m.g', 'MiIM7v11025550m.g', 'MiIM7v11025677m.g', 'MiIM7v11005133m.g', 'MiIM7v11013752m.g', 'MiIM7v11040477m.g']
502_61	502	5	19955478	15	['MiIM7v11001379m.g', 'MiIM7v11006106m.g', 'MiIM7v11035679m.g', 'MiIM7v11041038m.g', 'MiIM7v11029153m.g', 'MiIM7v11023792m.g', 'MiIM7v11014144m.g', 'MiIM7v11019400m.g', 'MiIM7v11015468m.g', 'MiIM7v11038908m.g', 'MiIM7v11013813m.g', 'MiIM7v11004689m.g', 'MiIM7v11003955m.g', 'MiIM7v11008733m.g', 'MiIM7v11026605m.g']
502_145	502	10	6301698	15	['MiIM7v11013720m.g', 'MiIM7v11020259m.g', 'MiIM7v11040401m.g', 'MiIM7v11002894m.g', 'MiIM7v11033203m.g', 'MiIM7v11038348m.g', 'MiIM7v11002476m.g', 'MiIM7v11023485m.g', 'MiIM7v11025766m.g', 'MiIM7v11037584m.g', 'MiIM7v11028335m.g', 'MiIM7v11026767m.g', 'MiIM7v11017599m.g', 'MiIM7v11021865m.g', 'MiIM7v11028524m.g']
541_51	541	5	5456553	15	['MiIM7v11010619m.g', 'MiIM7v11011409m.g', 'MiIM7v11001826m.g', 'MiIM7v11013819m.g', 'MiIM7v11033793m.g', 'MiIM7v11025744m.g', 'MiIM7v11007704m.g', 'MiIM7v11000794m.g', 'MiIM7v11012881m.g', 'MiIM7v11002984m.g', 'MiIM7v11011999m.g', 'MiIM7v11000740m.g', 'MiIM7v11022928m.g', 'MiIM7v11035695m.g', 'MiIM7v11024442m.g']
541_89	541	8	15495400	15	['MiIM7v11027451m.g', 'MiIM7v11028051m.g', 'MiIM7v11025669m.g', 'MiIM7v11014119m.g', 'MiIM7v11029637m.g', 'MiIM7v11027365m.g', 'MiIM7v11004260m.g', 'MiIM7v11006264m.g', 'MiIM7v11010135m.g', 'MiIM7v11026325m.g', 'MiIM7v11020648m.g', 'MiIM7v11029994m.g', 'MiIM7v11007407m.g', 'MiIM7v11017804m.g', 'MiIM7v11019634m.g']
664_64	664	5	4701796	15	['MiIM7v11014457m.g', 'MiIM7v11022738m.g', 'MiIM7v11041343m.g', 'MiIM7v11030290m.g', 'MiIM7v11040939m.g', 'MiIM7v11028099m.g', 'MiIM7v11016991m.g', 'MiIM7v11041020m.g', 'MiIM7v11013667m.g', 'MiIM7v11020268m.g', 'MiIM7v11037411m.g', 'MiIM7v11035620m.g', 'MiIM7v11007884m.g', 'MiIM7v11021188m.g', 'MiIM7v11022319m.g']
909_130	909	9	22512969	15	['MiIM7v11025344m.g', 'MiIM7v11027925m.g', 'MiIM7v11032234m.g', 'MiIM7v11033070m.g', 'MiIM7v11001601m.g', 'MiIM7v11037509m.g', 'MiIM7v11017819m.g', 'MiIM7v11002693m.g', 'MiIM7v11038224m.g', 'MiIM7v11017010m.g', 'MiIM7v11034194m.g', 'MiIM7v11017721m.g', 'MiIM7v11023060m.g', 'MiIM7v11017980m.g', 'MiIM7v11038791m.g']
1034_66	1034	5	4086174	15	['MiIM7v11014101m.g', 'MiIM7v11014254m.g', 'MiIM7v11040012m.g', 'MiIM7v11016847m.g', 'MiIM7v11039743m.g', 'MiIM7v11020146m.g', 'MiIM7v11005113m.g', 'MiIM7v11014198m.g', 'MiIM7v11013147m.g', 'MiIM7v11013891m.g', 'MiIM7v11010211m.g', 'MiIM7v11013895m.g', 'MiIM7v11014112m.g', 'MiIM7v11002600m.g', 'MiIM7v11019714m.g']
1034_116	1034	8	3468950	15	['MiIM7v11010582m.g', 'MiIM7v11000559m.g', 'MiIM7v11026013m.g', 'MiIM7v11020626m.g', 'MiIM7v11041692m.g', 'MiIM7v11033380m.g', 'MiIM7v11022482m.g', 'MiIM7v11011566m.g', 'MiIM7v11024655m.g', 'MiIM7v11025550m.g', 'MiIM7v11034194m.g', 'MiIM7v11023603m.g', 'MiIM7v11032308m.g', 'MiIM7v11036557m.g', 'MiIM7v11020078m.g']
1034_118	1034	8	15816963	15	['MiIM7v11008430m.g', 'MiIM7v11019538m.g', 'MiIM7v11009148m.g', 'MiIM7v11027723m.g', 'MiIM7v11033146m.g', 'MiIM7v11030092m.g', 'MiIM7v11041014m.g', 'MiIM7v11025554m.g', 'MiIM7v11000908m.g', 'MiIM7v11007407m.g', 'MiIM7v11030622m.g', 'MiIM7v11002617m.g', 'MiIM7v11039554m.g', 'MiIM7v11024976m.g', 'MiIM7v11020273m.g']
1192_83	1192	6	3525832	15	['MiIM7v11025204m.g', 'MiIM7v11034518m.g', 'MiIM7v11001510m.g', 'MiIM7v11026297m.g', 'MiIM7v11037765m.g', 'MiIM7v11041623m.g', 'MiIM7v11039437m.g', 'MiIM7v11026849m.g', 'MiIM7v11007820m.g', 'MiIM7v11028328m.g', 'MiIM7v11034139m.g', 'MiIM7v11024806m.g', 'MiIM7v11026486m.g', 'MiIM7v11014001m.g', 'MiIM7v11029236m.g']
1192_204	1192	14	18312845	15	['MiIM7v11029193m.g', 'MiIM7v11031888m.g', 'MiIM7v11033870m.g', 'MiIM7v11025625m.g', 'MiIM7v11034964m.g', 'MiIM7v11002833m.g', 'MiIM7v11008971m.g', 'MiIM7v11041735m.g', 'MiIM7v11031137m.g', 'MiIM7v11036575m.g', 'MiIM7v11038812m.g', 'MiIM7v11009872m.g', 'MiIM7v11007407m.g', 'MiIM7v11025391m.g', 'MiIM7v11039802m.g']
62_144	62	10	3234365	14	['MiIM7v11016432m.g', 'MiIM7v11004454m.g', 'MiIM7v11009388m.g', 'MiIM7v11002106m.g', 'MiIM7v11002441m.g', 'MiIM7v11041836m.g', 'MiIM7v11005357m.g', 'MiIM7v11007669m.g', 'MiIM7v11017169m.g', 'MiIM7v11027898m.g', 'MiIM7v11029499m.g', 'MiIM7v11037174m.g', 'MiIM7v11022486m.g', 'MiIM7v11019681m.g']
155_120	155	8	20135566	14	['MiIM7v11029018m.g', 'MiIM7v11022533m.g', 'MiIM7v11003949m.g', 'MiIM7v11000396m.g', 'MiIM7v11004442m.g', 'MiIM7v11038168m.g', 'MiIM7v11021191m.g', 'MiIM7v11037647m.g', 'MiIM7v11029099m.g', 'MiIM7v11011001m.g', 'MiIM7v11026005m.g', 'MiIM7v11031103m.g', 'MiIM7v11003536m.g', 'MiIM7v11015180m.g']
155_187	155	12	21560867	14	['MiIM7v11010652m.g', 'MiIM7v11023613m.g', 'MiIM7v11033541m.g', 'MiIM7v11030355m.g', 'MiIM7v11039808m.g', 'MiIM7v11021141m.g', 'MiIM7v11032783m.g', 'MiIM7v11039490m.g', 'MiIM7v11000056m.g', 'MiIM7v11039595m.g', 'MiIM7v11002974m.g', 'MiIM7v11039023m.g', 'MiIM7v11018449m.g', 'MiIM7v11010657m.g']
502_195	502	14	830451	14	['MiIM7v11014346m.g', 'MiIM7v11001338m.g', 'MiIM7v11002039m.g', 'MiIM7v11002823m.g', 'MiIM7v11036304m.g', 'MiIM7v11023306m.g', 'MiIM7v11031300m.g', 'MiIM7v11013403m.g', 'MiIM7v11029684m.g', 'MiIM7v11036184m.g', 'MiIM7v11004556m.g', 'MiIM7v11020285m.g', 'MiIM7v11001431m.g', 'MiIM7v11041715m.g']
541_5	541	1	3418557	14	['MiIM7v11009259m.g', 'MiIM7v11029396m.g', 'MiIM7v11023691m.g', 'MiIM7v11009798m.g', 'MiIM7v11020914m.g', 'MiIM7v11017047m.g', 'MiIM7v11007404m.g', 'MiIM7v11036994m.g', 'MiIM7v11006231m.g', 'MiIM7v11004646m.g', 'MiIM7v11012450m.g', 'MiIM7v11012447m.g', 'MiIM7v11009265m.g', 'MiIM7v11013397m.g']
541_76	541	7	2349257	14	['MiIM7v11012184m.g', 'MiIM7v11026597m.g', 'MiIM7v11030473m.g', 'MiIM7v11036248m.g', 'MiIM7v11042028m.g', 'MiIM7v11020968m.g', 'MiIM7v11021969m.g', 'MiIM7v11002509m.g', 'MiIM7v11031030m.g', 'MiIM7v11041795m.g', 'MiIM7v11030147m.g', 'MiIM7v11005408m.g', 'MiIM7v11012194m.g', 'MiIM7v11023384m.g']
541_84	541	8	1615111	14	['MiIM7v11010173m.g', 'MiIM7v11018404m.g', 'MiIM7v11017323m.g', 'MiIM7v11002993m.g', 'MiIM7v11018057m.g', 'MiIM7v11006092m.g', 'MiIM7v11006498m.g', 'MiIM7v11014959m.g', 'MiIM7v11020326m.g', 'MiIM7v11027597m.g', 'MiIM7v11032460m.g', 'MiIM7v11023378m.g', 'MiIM7v11025338m.g', 'MiIM7v11007998m.g']
541_92	541	8	19104990	14	['MiIM7v11042018m.g', 'MiIM7v11008288m.g', 'MiIM7v11035357m.g', 'MiIM7v11027414m.g', 'MiIM7v11017755m.g', 'MiIM7v11033361m.g', 'MiIM7v11022347m.g', 'MiIM7v11002984m.g', 'MiIM7v11008483m.g', 'MiIM7v11017780m.g', 'MiIM7v11010553m.g', 'MiIM7v11034357m.g', 'MiIM7v11021499m.g', 'MiIM7v11036602m.g']
664_210	664	14	17247208	14	['MiIM7v11003281m.g', 'MiIM7v11028392m.g', 'MiIM7v11039167m.g', 'MiIM7v11030474m.g', 'MiIM7v11037031m.g', 'MiIM7v11010682m.g', 'MiIM7v11006030m.g', 'MiIM7v11016445m.g', 'MiIM7v11041026m.g', 'MiIM7v11027591m.g', 'MiIM7v11019139m.g', 'MiIM7v11026776m.g', 'MiIM7v11028238m.g', 'MiIM7v11040012m.g']
909_20	909	2	5292942	14	['MiIM7v11003750m.g', 'MiIM7v11014289m.g', 'MiIM7v11028006m.g', 'MiIM7v11030918m.g', 'MiIM7v11038840m.g', 'MiIM7v11039551m.g', 'MiIM7v11028479m.g', 'MiIM7v11030113m.g', 'MiIM7v11036102m.g', 'MiIM7v11004466m.g', 'MiIM7v11005516m.g', 'MiIM7v11012031m.g', 'MiIM7v11019814m.g', 'MiIM7v11041166m.g']
909_184	909	13	30002956	14	['MiIM7v11036086m.g', 'MiIM7v11015673m.g', 'MiIM7v11020353m.g', 'MiIM7v11007483m.g', 'MiIM7v11035672m.g', 'MiIM7v11024049m.g', 'MiIM7v11030122m.g', 'MiIM7v11007956m.g', 'MiIM7v11026026m.g', 'MiIM7v11009018m.g', 'MiIM7v11012031m.g', 'MiIM7v11020093m.g', 'MiIM7v11002156m.g', 'MiIM7v11017856m.g']
1034_63	1034	5	2218621	14	['MiIM7v11011575m.g', 'MiIM7v11021601m.g', 'MiIM7v11001504m.g', 'MiIM7v11007828m.g', 'MiIM7v11016547m.g', 'MiIM7v11033508m.g', 'MiIM7v11041203m.g', 'MiIM7v11003579m.g', 'MiIM7v11004849m.g', 'MiIM7v11014184m.g', 'MiIM7v11029322m.g', 'MiIM7v11038251m.g', 'MiIM7v11037940m.g', 'MiIM7v11028321m.g']
1034_164	1034	11	304973	14	['MiIM7v11004559m.g', 'MiIM7v11007956m.g', 'MiIM7v11024608m.g', 'MiIM7v11038682m.g', 'MiIM7v11014400m.g', 'MiIM7v11020567m.g', 'MiIM7v11035750m.g', 'MiIM7v11000500m.g', 'MiIM7v11000648m.g', 'MiIM7v11035006m.g', 'MiIM7v11006543m.g', 'MiIM7v11036304m.g', 'MiIM7v11041470m.g', 'MiIM7v11002338m.g']
62_197	62	13	27286550	13	['MiIM7v11038342m.g', 'MiIM7v11033652m.g', 'MiIM7v11036339m.g', 'MiIM7v11026758m.g', 'MiIM7v11008015m.g', 'MiIM7v11025922m.g', 'MiIM7v11041221m.g', 'MiIM7v11029031m.g', 'MiIM7v11041009m.g', 'MiIM7v11011538m.g', 'MiIM7v11019751m.g', 'MiIM7v11023926m.g', 'MiIM7v11025351m.g']
155_147	155	10	4434288	13	['MiIM7v11011150m.g', 'MiIM7v11033286m.g', 'MiIM7v11002233m.g', 'MiIM7v11005832m.g', 'MiIM7v11006947m.g', 'MiIM7v11002335m.g', 'MiIM7v11023573m.g', 'MiIM7v11028430m.g', 'MiIM7v11040012m.g', 'MiIM7v11036316m.g', 'MiIM7v11007346m.g', 'MiIM7v11026132m.g', 'MiIM7v11002048m.g']
155_196	155	13	23700604	13	['MiIM7v11006071m.g', 'MiIM7v11010679m.g', 'MiIM7v11016447m.g', 'MiIM7v11017480m.g', 'MiIM7v11017982m.g', 'MiIM7v11020386m.g', 'MiIM7v11021354m.g', 'MiIM7v11039869m.g', 'MiIM7v11006497m.g', 'MiIM7v11026134m.g', 'MiIM7v11037639m.g', 'MiIM7v11039570m.g', 'MiIM7v11038433m.g']
444_135	444	8	24892864	13	['MiIM7v11022435m.g', 'MiIM7v11023036m.g', 'MiIM7v11002560m.g', 'MiIM7v11020005m.g', 'MiIM7v11026521m.g', 'MiIM7v11015467m.g', 'MiIM7v11026408m.g', 'MiIM7v11026762m.g', 'MiIM7v11028314m.g', 'MiIM7v11023034m.g', 'MiIM7v11023467m.g', 'MiIM7v11033336m.g', 'MiIM7v11021197m.g']
502_35	502	3	19997089	13	['MiIM7v11021532m.g', 'MiIM7v11032372m.g', 'MiIM7v11002732m.g', 'MiIM7v11008499m.g', 'MiIM7v11013899m.g', 'MiIM7v11034302m.g', 'MiIM7v11004216m.g', 'MiIM7v11004627m.g', 'MiIM7v11015048m.g', 'MiIM7v11017474m.g', 'MiIM7v11042143m.g', 'MiIM7v11003138m.g', 'MiIM7v11041655m.g']
502_37	502	3	21207276	13	['MiIM7v11003114m.g', 'MiIM7v11040822m.g', 'MiIM7v11011230m.g', 'MiIM7v11031141m.g', 'MiIM7v11038618m.g', 'MiIM7v11010832m.g', 'MiIM7v11033219m.g', 'MiIM7v11041329m.g', 'MiIM7v11036157m.g', 'MiIM7v11038528m.g', 'MiIM7v11009153m.g', 'MiIM7v11034320m.g', 'MiIM7v11039794m.g']
502_51	502	4	20180517	13	['MiIM7v11036666m.g', 'MiIM7v11037805m.g', 'MiIM7v11021293m.g', 'MiIM7v11006139m.g', 'MiIM7v11039705m.g', 'MiIM7v11026486m.g', 'MiIM7v11005334m.g', 'MiIM7v11006286m.g', 'MiIM7v11000631m.g', 'MiIM7v11024900m.g', 'MiIM7v11010829m.g', 'MiIM7v11023668m.g', 'MiIM7v11011070m.g']
502_146	502	10	17519591	13	['MiIM7v11001464m.g', 'MiIM7v11037243m.g', 'MiIM7v11004590m.g', 'MiIM7v11038859m.g', 'MiIM7v11035714m.g', 'MiIM7v11030282m.g', 'MiIM7v11033053m.g', 'MiIM7v11033565m.g', 'MiIM7v11034988m.g', 'MiIM7v11005095m.g', 'MiIM7v11032883m.g', 'MiIM7v11020268m.g', 'MiIM7v11030717m.g']
502_165	502	12	14994448	13	['MiIM7v11035810m.g', 'MiIM7v11011641m.g', 'MiIM7v11011086m.g', 'MiIM7v11021333m.g', 'MiIM7v11039342m.g', 'MiIM7v11006033m.g', 'MiIM7v11019717m.g', 'MiIM7v11021328m.g', 'MiIM7v11027014m.g', 'MiIM7v11028940m.g', 'MiIM7v11031998m.g', 'MiIM7v11030016m.g', 'MiIM7v11032857m.g']
541_10	541	2	684613	13	['MiIM7v11038869m.g', 'MiIM7v11012178m.g', 'MiIM7v11014302m.g', 'MiIM7v11025986m.g', 'MiIM7v11029612m.g', 'MiIM7v11028841m.g', 'MiIM7v11006136m.g', 'MiIM7v11007170m.g', 'MiIM7v11000178m.g', 'MiIM7v11028147m.g', 'MiIM7v11029425m.g', 'MiIM7v11015102m.g', 'MiIM7v11028002m.g']
541_30	541	3	21304156	13	['MiIM7v11006373m.g', 'MiIM7v11004888m.g', 'MiIM7v11005941m.g', 'MiIM7v11023075m.g', 'MiIM7v11036442m.g', 'MiIM7v11027592m.g', 'MiIM7v11032577m.g', 'MiIM7v11030652m.g', 'MiIM7v11003330m.g', 'MiIM7v11002366m.g', 'MiIM7v11015776m.g', 'MiIM7v11000529m.g', 'MiIM7v11005166m.g']
541_56	541	5	20912847	13	['MiIM7v11028997m.g', 'MiIM7v11029155m.g', 'MiIM7v11004734m.g', 'MiIM7v11032711m.g', 'MiIM7v11027203m.g', 'MiIM7v11019723m.g', 'MiIM7v11029214m.g', 'MiIM7v11037526m.g', 'MiIM7v11025370m.g', 'MiIM7v11006822m.g', 'MiIM7v11036671m.g', 'MiIM7v11004284m.g', 'MiIM7v11019448m.g']
541_62	541	6	4919051	13	['MiIM7v11039959m.g', 'MiIM7v11009179m.g', 'MiIM7v11016473m.g', 'MiIM7v11032115m.g', 'MiIM7v11033192m.g', 'MiIM7v11021453m.g', 'MiIM7v11000802m.g', 'MiIM7v11003461m.g', 'MiIM7v11025644m.g', 'MiIM7v11000160m.g', 'MiIM7v11037296m.g', 'MiIM7v11028674m.g', 'MiIM7v11026695m.g']
664_36	664	3	21530046	13	['MiIM7v11041433m.g', 'MiIM7v11024049m.g', 'MiIM7v11037384m.g', 'MiIM7v11024853m.g', 'MiIM7v11002484m.g', 'MiIM7v11007391m.g', 'MiIM7v11038844m.g', 'MiIM7v11013488m.g', 'MiIM7v11018365m.g', 'MiIM7v11023885m.g', 'MiIM7v11012432m.g', 'MiIM7v11031875m.g', 'MiIM7v11013735m.g']
664_65	664	5	18563660	13	['MiIM7v11010132m.g', 'MiIM7v11021509m.g', 'MiIM7v11004657m.g', 'MiIM7v11002209m.g', 'MiIM7v11016458m.g', 'MiIM7v11037826m.g', 'MiIM7v11022014m.g', 'MiIM7v11012265m.g', 'MiIM7v11039409m.g', 'MiIM7v11015571m.g', 'MiIM7v11029225m.g', 'MiIM7v11014219m.g', 'MiIM7v11020185m.g']
664_178	664	12	21408237	13	['MiIM7v11027418m.g', 'MiIM7v11014822m.g', 'MiIM7v11026736m.g', 'MiIM7v11014669m.g', 'MiIM7v11007417m.g', 'MiIM7v11038123m.g', 'MiIM7v11013658m.g', 'MiIM7v11021907m.g', 'MiIM7v11030230m.g', 'MiIM7v11039942m.g', 'MiIM7v11001585m.g', 'MiIM7v11014254m.g', 'MiIM7v11007824m.g']
909_113	909	8	19521054	13	['MiIM7v11015719m.g', 'MiIM7v11019935m.g', 'MiIM7v11026637m.g', 'MiIM7v11038468m.g', 'MiIM7v11022833m.g', 'MiIM7v11034178m.g', 'MiIM7v11010552m.g', 'MiIM7v11028512m.g', 'MiIM7v11031819m.g', 'MiIM7v11041096m.g', 'MiIM7v11014696m.g', 'MiIM7v11019706m.g', 'MiIM7v11033880m.g']
909_147	909	10	20058837	13	['MiIM7v11017428m.g', 'MiIM7v11000105m.g', 'MiIM7v11033351m.g', 'MiIM7v11018391m.g', 'MiIM7v11041514m.g', 'MiIM7v11015923m.g', 'MiIM7v11030295m.g', 'MiIM7v11034658m.g', 'MiIM7v11035159m.g', 'MiIM7v11039954m.g', 'MiIM7v11011947m.g', 'MiIM7v11003935m.g', 'MiIM7v11016840m.g']
909_183	909	13	28972881	13	['MiIM7v11036585m.g', 'MiIM7v11032950m.g', 'MiIM7v11029205m.g', 'MiIM7v11036561m.g', 'MiIM7v11003711m.g', 'MiIM7v11022928m.g', 'MiIM7v11009206m.g', 'MiIM7v11010579m.g', 'MiIM7v11016547m.g', 'MiIM7v11021603m.g', 'MiIM7v11041758m.g', 'MiIM7v11014048m.g', 'MiIM7v11025213m.g']
1034_201	1034	13	25705761	13	['MiIM7v11025191m.g', 'MiIM7v11027656m.g', 'MiIM7v11041399m.g', 'MiIM7v11025952m.g', 'MiIM7v11035876m.g', 'MiIM7v11027865m.g', 'MiIM7v11014117m.g', 'MiIM7v11009190m.g', 'MiIM7v11025145m.g', 'MiIM7v11028353m.g', 'MiIM7v11031882m.g', 'MiIM7v11031592m.g', 'MiIM7v11036887m.g']
1192_119	1192	8	26163033	13	['MiIM7v11010802m.g', 'MiIM7v11015174m.g', 'MiIM7v11009501m.g', 'MiIM7v11002841m.g', 'MiIM7v11004437m.g', 'MiIM7v11030392m.g', 'MiIM7v11032978m.g', 'MiIM7v11041674m.g', 'MiIM7v11032671m.g', 'MiIM7v11034929m.g', 'MiIM7v11033496m.g', 'MiIM7v11007518m.g', 'MiIM7v11007592m.g']
62_123	62	8	25648311	12	['MiIM7v11023039m.g', 'MiIM7v11025620m.g', 'MiIM7v11007148m.g', 'MiIM7v11030475m.g', 'MiIM7v11002333m.g', 'MiIM7v11015043m.g', 'MiIM7v11004589m.g', 'MiIM7v11027132m.g', 'MiIM7v11007097m.g', 'MiIM7v11005398m.g', 'MiIM7v11017738m.g', 'MiIM7v11035406m.g']
155_79	155	5	21312317	12	['MiIM7v11030442m.g', 'MiIM7v11022293m.g', 'MiIM7v11027037m.g', 'MiIM7v11002579m.g', 'MiIM7v11030939m.g', 'MiIM7v11037619m.g', 'MiIM7v11029498m.g', 'MiIM7v11029297m.g', 'MiIM7v11022557m.g', 'MiIM7v11009777m.g', 'MiIM7v11012492m.g', 'MiIM7v11025546m.g']
155_190	155	13	1014208	12	['MiIM7v11012963m.g', 'MiIM7v11000736m.g', 'MiIM7v11019300m.g', 'MiIM7v11020621m.g', 'MiIM7v11034305m.g', 'MiIM7v11001273m.g', 'MiIM7v11013581m.g', 'MiIM7v11022249m.g', 'MiIM7v11028992m.g', 'MiIM7v11022506m.g', 'MiIM7v11014133m.g', 'MiIM7v11022435m.g']
502_28	502	3	1339258	12	['MiIM7v11009195m.g', 'MiIM7v11017147m.g', 'MiIM7v11026163m.g', 'MiIM7v11029993m.g', 'MiIM7v11038468m.g', 'MiIM7v11008937m.g', 'MiIM7v11041221m.g', 'MiIM7v11034972m.g', 'MiIM7v11020325m.g', 'MiIM7v11031056m.g', 'MiIM7v11005351m.g', 'MiIM7v11019460m.g']
502_59	502	5	17520714	12	['MiIM7v11004100m.g', 'MiIM7v11008960m.g', 'MiIM7v11009380m.g', 'MiIM7v11010402m.g', 'MiIM7v11012217m.g', 'MiIM7v11027011m.g', 'MiIM7v11032005m.g', 'MiIM7v11039255m.g', 'MiIM7v11040197m.g', 'MiIM7v11041392m.g', 'MiIM7v11041758m.g', 'MiIM7v11041892m.g']
502_63	502	5	21350332	12	['MiIM7v11026438m.g', 'MiIM7v11018439m.g', 'MiIM7v11010405m.g', 'MiIM7v11034150m.g', 'MiIM7v11015397m.g', 'MiIM7v11021642m.g', 'MiIM7v11038373m.g', 'MiIM7v11041221m.g', 'MiIM7v11007810m.g', 'MiIM7v11013400m.g', 'MiIM7v11032365m.g', 'MiIM7v11017660m.g']
541_82	541	8	447343	12	['MiIM7v11006330m.g', 'MiIM7v11037812m.g', 'MiIM7v11000015m.g', 'MiIM7v11009184m.g', 'MiIM7v11010185m.g', 'MiIM7v11013669m.g', 'MiIM7v11014311m.g', 'MiIM7v11014379m.g', 'MiIM7v11014540m.g', 'MiIM7v11027939m.g', 'MiIM7v11033950m.g', 'MiIM7v11035221m.g']
541_134	541	11	4390778	12	['MiIM7v11004823m.g', 'MiIM7v11006768m.g', 'MiIM7v11023784m.g', 'MiIM7v11033403m.g', 'MiIM7v11020470m.g', 'MiIM7v11005417m.g', 'MiIM7v11026758m.g', 'MiIM7v11023440m.g', 'MiIM7v11035864m.g', 'MiIM7v11003928m.g', 'MiIM7v11025802m.g', 'MiIM7v11041062m.g']
541_136	541	12	552813	12	['MiIM7v11013123m.g', 'MiIM7v11039725m.g', 'MiIM7v11037797m.g', 'MiIM7v11037576m.g', 'MiIM7v11020176m.g', 'MiIM7v11036194m.g', 'MiIM7v11000138m.g', 'MiIM7v11033048m.g', 'MiIM7v11022555m.g', 'MiIM7v11012102m.g', 'MiIM7v11013235m.g', 'MiIM7v11033857m.g']
541_161	541	13	26593928	12	['MiIM7v11017065m.g', 'MiIM7v11011408m.g', 'MiIM7v11028995m.g', 'MiIM7v11035045m.g', 'MiIM7v11025401m.g', 'MiIM7v11034331m.g', 'MiIM7v11004174m.g', 'MiIM7v11006486m.g', 'MiIM7v11009613m.g', 'MiIM7v11018584m.g', 'MiIM7v11012343m.g', 'MiIM7v11041166m.g']
664_22	664	2	15938592	12	['MiIM7v11014820m.g', 'MiIM7v11004449m.g', 'MiIM7v11013386m.g', 'MiIM7v11007832m.g', 'MiIM7v11009808m.g', 'MiIM7v11000629m.g', 'MiIM7v11039194m.g', 'MiIM7v11007785m.g', 'MiIM7v11007088m.g', 'MiIM7v11035298m.g', 'MiIM7v11036013m.g', 'MiIM7v11002974m.g']
664_84	664	6	13969085	12	['MiIM7v11000331m.g', 'MiIM7v11003725m.g', 'MiIM7v11009677m.g', 'MiIM7v11003932m.g', 'MiIM7v11007329m.g', 'MiIM7v11014636m.g', 'MiIM7v11015418m.g', 'MiIM7v11015575m.g', 'MiIM7v11026831m.g', 'MiIM7v11015608m.g', 'MiIM7v11014300m.g', 'MiIM7v11032490m.g']
664_209	664	14	15959400	12	['MiIM7v11000978m.g', 'MiIM7v11039112m.g', 'MiIM7v11026323m.g', 'MiIM7v11028051m.g', 'MiIM7v11002067m.g', 'MiIM7v11025743m.g', 'MiIM7v11032512m.g', 'MiIM7v11016547m.g', 'MiIM7v11029573m.g', 'MiIM7v11027616m.g', 'MiIM7v11001565m.g', 'MiIM7v11040108m.g']
909_18	909	2	3626277	12	['MiIM7v11010379m.g', 'MiIM7v11011890m.g', 'MiIM7v11024178m.g', 'MiIM7v11008791m.g', 'MiIM7v11030697m.g', 'MiIM7v11002320m.g', 'MiIM7v11039793m.g', 'MiIM7v11005127m.g', 'MiIM7v11036182m.g', 'MiIM7v11036583m.g', 'MiIM7v11000658m.g', 'MiIM7v11036666m.g']
909_145	909	10	19068073	12	['MiIM7v11021233m.g', 'MiIM7v11022752m.g', 'MiIM7v11002126m.g', 'MiIM7v11036990m.g', 'MiIM7v11021106m.g', 'MiIM7v11022594m.g', 'MiIM7v11025647m.g', 'MiIM7v11027245m.g', 'MiIM7v11032287m.g', 'MiIM7v11033734m.g', 'MiIM7v11002980m.g', 'MiIM7v11015741m.g']
909_175	909	13	23506415	12	['MiIM7v11008797m.g', 'MiIM7v11019367m.g', 'MiIM7v11011001m.g', 'MiIM7v11019174m.g', 'MiIM7v11035392m.g', 'MiIM7v11033488m.g', 'MiIM7v11034994m.g', 'MiIM7v11036808m.g', 'MiIM7v11038835m.g', 'MiIM7v11031246m.g', 'MiIM7v11020400m.g', 'MiIM7v11019277m.g']
1034_31	1034	3	14924459	12	['MiIM7v11008053m.g', 'MiIM7v11010930m.g', 'MiIM7v11014360m.g', 'MiIM7v11019174m.g', 'MiIM7v11026210m.g', 'MiIM7v11027522m.g', 'MiIM7v11032473m.g', 'MiIM7v11038521m.g', 'MiIM7v11011231m.g', 'MiIM7v11035861m.g', 'MiIM7v11037203m.g', 'MiIM7v11029065m.g']
1034_67	1034	5	5066864	12	['MiIM7v11022545m.g', 'MiIM7v11025338m.g', 'MiIM7v11029394m.g', 'MiIM7v11029499m.g', 'MiIM7v11036842m.g', 'MiIM7v11001215m.g', 'MiIM7v11007686m.g', 'MiIM7v11008577m.g', 'MiIM7v11014211m.g', 'MiIM7v11011787m.g', 'MiIM7v11021516m.g', 'MiIM7v11024208m.g']
1034_156	1034	10	17065634	12	['MiIM7v11026893m.g', 'MiIM7v11032512m.g', 'MiIM7v11026562m.g', 'MiIM7v11022624m.g', 'MiIM7v11027519m.g', 'MiIM7v11003438m.g', 'MiIM7v11041738m.g', 'MiIM7v11017790m.g', 'MiIM7v11033601m.g', 'MiIM7v11027538m.g', 'MiIM7v11001251m.g', 'MiIM7v11007991m.g']
1034_221	1034	14	18614555	12	['MiIM7v11027497m.g', 'MiIM7v11028237m.g', 'MiIM7v11041129m.g', 'MiIM7v11040391m.g', 'MiIM7v11008430m.g', 'MiIM7v11027230m.g', 'MiIM7v11041029m.g', 'MiIM7v11011980m.g', 'MiIM7v11028147m.g', 'MiIM7v11009675m.g', 'MiIM7v11003932m.g', 'MiIM7v11025144m.g']
62_23	62	2	16859159	11	['MiIM7v11000354m.g', 'MiIM7v11011849m.g', 'MiIM7v11011747m.g', 'MiIM7v11007553m.g', 'MiIM7v11009362m.g', 'MiIM7v11019920m.g', 'MiIM7v11039148m.g', 'MiIM7v11035540m.g', 'MiIM7v11002416m.g', 'MiIM7v11003961m.g', 'MiIM7v11032541m.g']
62_62	62	4	22159882	11	['MiIM7v11004527m.g', 'MiIM7v11032579m.g', 'MiIM7v11023449m.g', 'MiIM7v11024388m.g', 'MiIM7v11025344m.g', 'MiIM7v11031893m.g', 'MiIM7v11001565m.g', 'MiIM7v11009543m.g', 'MiIM7v11022181m.g', 'MiIM7v11033453m.g', 'MiIM7v11039492m.g']
155_73	155	5	18125921	11	['MiIM7v11010193m.g', 'MiIM7v11014116m.g', 'MiIM7v11034302m.g', 'MiIM7v11040894m.g', 'MiIM7v11012674m.g', 'MiIM7v11036523m.g', 'MiIM7v11008547m.g', 'MiIM7v11041993m.g', 'MiIM7v11007206m.g', 'MiIM7v11026220m.g', 'MiIM7v11032955m.g']
155_170	155	11	17224153	11	['MiIM7v11004582m.g', 'MiIM7v11029663m.g', 'MiIM7v11032245m.g', 'MiIM7v11041285m.g', 'MiIM7v11000077m.g', 'MiIM7v11038527m.g', 'MiIM7v11031056m.g', 'MiIM7v11036350m.g', 'MiIM7v11002181m.g', 'MiIM7v11024990m.g', 'MiIM7v11033371m.g']
444_53	444	4	17639471	11	['MiIM7v11017790m.g', 'MiIM7v11028175m.g', 'MiIM7v11029502m.g', 'MiIM7v11010705m.g', 'MiIM7v11022841m.g', 'MiIM7v11001130m.g', 'MiIM7v11041213m.g', 'MiIM7v11039106m.g', 'MiIM7v11012597m.g', 'MiIM7v11014438m.g', 'MiIM7v11002109m.g']
444_76	444	5	21227329	11	['MiIM7v11036721m.g', 'MiIM7v11015874m.g', 'MiIM7v11002263m.g', 'MiIM7v11009597m.g', 'MiIM7v11012581m.g', 'MiIM7v11013955m.g', 'MiIM7v11022357m.g', 'MiIM7v11004621m.g', 'MiIM7v11027557m.g', 'MiIM7v11012346m.g', 'MiIM7v11022295m.g']
444_141	444	9	17523255	11	['MiIM7v11004527m.g', 'MiIM7v11015174m.g', 'MiIM7v11036369m.g', 'MiIM7v11007773m.g', 'MiIM7v11008498m.g', 'MiIM7v11010646m.g', 'MiIM7v11028070m.g', 'MiIM7v11016432m.g', 'MiIM7v11012674m.g', 'MiIM7v11024475m.g', 'MiIM7v11027600m.g']
444_202	444	13	1222285	11	['MiIM7v11015081m.g', 'MiIM7v11002847m.g', 'MiIM7v11024208m.g', 'MiIM7v11026029m.g', 'MiIM7v11033094m.g', 'MiIM7v11037442m.g', 'MiIM7v11022311m.g', 'MiIM7v11030526m.g', 'MiIM7v11034134m.g', 'MiIM7v11022652m.g', 'MiIM7v11036803m.g']
502_65	502	6	829965	11	['MiIM7v11000565m.g', 'MiIM7v11023056m.g', 'MiIM7v11031060m.g', 'MiIM7v11030529m.g', 'MiIM7v11020205m.g', 'MiIM7v11001314m.g', 'MiIM7v11012332m.g', 'MiIM7v11014585m.g', 'MiIM7v11025555m.g', 'MiIM7v11028840m.g', 'MiIM7v11031419m.g']
502_102	502	8	3950511	11	['MiIM7v11036842m.g', 'MiIM7v11007327m.g', 'MiIM7v11004659m.g', 'MiIM7v11020868m.g', 'MiIM7v11010768m.g', 'MiIM7v11023136m.g', 'MiIM7v11003947m.g', 'MiIM7v11011375m.g', 'MiIM7v11020536m.g', 'MiIM7v11002735m.g', 'MiIM7v11004995m.g']
541_39	541	4	20828989	11	['MiIM7v11008791m.g', 'MiIM7v11030356m.g', 'MiIM7v11004174m.g', 'MiIM7v11011469m.g', 'MiIM7v11032307m.g', 'MiIM7v11030672m.g', 'MiIM7v11017769m.g', 'MiIM7v11039266m.g', 'MiIM7v11037581m.g', 'MiIM7v11000297m.g', 'MiIM7v11036164m.g']
541_132	541	11	3170697	11	['MiIM7v11024818m.g', 'MiIM7v11002714m.g', 'MiIM7v11014438m.g', 'MiIM7v11024875m.g', 'MiIM7v11013280m.g', 'MiIM7v11015193m.g', 'MiIM7v11019710m.g', 'MiIM7v11029648m.g', 'MiIM7v11030224m.g', 'MiIM7v11011469m.g', 'MiIM7v11030652m.g']
541_135	541	11	18612909	11	['MiIM7v11042057m.g', 'MiIM7v11029813m.g', 'MiIM7v11002860m.g', 'MiIM7v11029501m.g', 'MiIM7v11003353m.g', 'MiIM7v11028756m.g', 'MiIM7v11028510m.g', 'MiIM7v11036227m.g', 'MiIM7v11020881m.g', 'MiIM7v11010851m.g', 'MiIM7v11029444m.g']
541_167	541	14	1193347	11	['MiIM7v11027606m.g', 'MiIM7v11032198m.g', 'MiIM7v11036102m.g', 'MiIM7v11028012m.g', 'MiIM7v11037785m.g', 'MiIM7v11007820m.g', 'MiIM7v11028755m.g', 'MiIM7v11006027m.g', 'MiIM7v11032816m.g', 'MiIM7v11025635m.g', 'MiIM7v11003035m.g']
664_13	664	2	366782	11	['MiIM7v11026121m.g', 'MiIM7v11002720m.g', 'MiIM7v11013650m.g', 'MiIM7v11029310m.g', 'MiIM7v11039966m.g', 'MiIM7v11032337m.g', 'MiIM7v11035949m.g', 'MiIM7v11010642m.g', 'MiIM7v11019400m.g', 'MiIM7v11041579m.g', 'MiIM7v11015051m.g']
664_161	664	11	4139231	11	['MiIM7v11031072m.g', 'MiIM7v11009153m.g', 'MiIM7v11028715m.g', 'MiIM7v11014112m.g', 'MiIM7v11035737m.g', 'MiIM7v11003326m.g', 'MiIM7v11029576m.g', 'MiIM7v11035680m.g', 'MiIM7v11009299m.g', 'MiIM7v11012669m.g', 'MiIM7v11024834m.g']
664_186	664	13	26235125	11	['MiIM7v11002646m.g', 'MiIM7v11008667m.g', 'MiIM7v11015278m.g', 'MiIM7v11015608m.g', 'MiIM7v11021769m.g', 'MiIM7v11039297m.g', 'MiIM7v11039603m.g', 'MiIM7v11036146m.g', 'MiIM7v11041646m.g', 'MiIM7v11031419m.g', 'MiIM7v11005476m.g']
909_101	909	8	1755209	11	['MiIM7v11020389m.g', 'MiIM7v11002468m.g', 'MiIM7v11017566m.g', 'MiIM7v11032659m.g', 'MiIM7v11037443m.g', 'MiIM7v11001643m.g', 'MiIM7v11000559m.g', 'MiIM7v11017477m.g', 'MiIM7v11010519m.g', 'MiIM7v11009731m.g', 'MiIM7v11015629m.g']
909_137	909	10	3740663	11	['MiIM7v11026805m.g', 'MiIM7v11010341m.g', 'MiIM7v11026529m.g', 'MiIM7v11013676m.g', 'MiIM7v11038337m.g', 'MiIM7v11011198m.g', 'MiIM7v11020660m.g', 'MiIM7v11040864m.g', 'MiIM7v11010759m.g', 'MiIM7v11040626m.g', 'MiIM7v11037981m.g']
1034_184	1034	12	15700726	11	['MiIM7v11026037m.g', 'MiIM7v11028310m.g', 'MiIM7v11037046m.g', 'MiIM7v11013033m.g', 'MiIM7v11026439m.g', 'MiIM7v11041838m.g', 'MiIM7v11011240m.g', 'MiIM7v11030181m.g', 'MiIM7v11004325m.g', 'MiIM7v11011318m.g', 'MiIM7v11037650m.g']
1192_163	1192	11	4004585	11	['MiIM7v11005017m.g', 'MiIM7v11013098m.g', 'MiIM7v11023073m.g', 'MiIM7v11038428m.g', 'MiIM7v11007057m.g', 'MiIM7v11017945m.g', 'MiIM7v11011820m.g', 'MiIM7v11032967m.g', 'MiIM7v11011469m.g', 'MiIM7v11002108m.g', 'MiIM7v11017390m.g']
155_22	155	2	5199788	10	['MiIM7v11024610m.g', 'MiIM7v11025613m.g', 'MiIM7v11034238m.g', 'MiIM7v11042156m.g', 'MiIM7v11006702m.g', 'MiIM7v11020005m.g', 'MiIM7v11029926m.g', 'MiIM7v11032119m.g', 'MiIM7v11008403m.g', 'MiIM7v11040396m.g']
155_72	155	5	7605416	10	['MiIM7v11012381m.g', 'MiIM7v11025744m.g', 'MiIM7v11042123m.g', 'MiIM7v11012328m.g', 'MiIM7v11012303m.g', 'MiIM7v11024230m.g', 'MiIM7v11012441m.g', 'MiIM7v11004527m.g', 'MiIM7v11014609m.g', 'MiIM7v11016547m.g']
155_160	155	10	20402966	10	['MiIM7v11031803m.g', 'MiIM7v11019702m.g', 'MiIM7v11014232m.g', 'MiIM7v11015583m.g', 'MiIM7v11019711m.g', 'MiIM7v11005020m.g', 'MiIM7v11021279m.g', 'MiIM7v11042129m.g', 'MiIM7v11003634m.g', 'MiIM7v11008087m.g']
155_176	155	12	1739671	10	['MiIM7v11013407m.g', 'MiIM7v11031361m.g', 'MiIM7v11035090m.g', 'MiIM7v11021641m.g', 'MiIM7v11039264m.g', 'MiIM7v11004426m.g', 'MiIM7v11033636m.g', 'MiIM7v11001431m.g', 'MiIM7v11032396m.g', 'MiIM7v11040014m.g']
155_197	155	13	25112123	10	['MiIM7v11010828m.g', 'MiIM7v11023616m.g', 'MiIM7v11027623m.g', 'MiIM7v11036261m.g', 'MiIM7v11025236m.g', 'MiIM7v11035679m.g', 'MiIM7v11035386m.g', 'MiIM7v11010818m.g', 'MiIM7v11041838m.g', 'MiIM7v11000149m.g']
444_91	444	6	16673009	10	['MiIM7v11013292m.g', 'MiIM7v11011961m.g', 'MiIM7v11017001m.g', 'MiIM7v11017753m.g', 'MiIM7v11028838m.g', 'MiIM7v11030295m.g', 'MiIM7v11038158m.g', 'MiIM7v11004958m.g', 'MiIM7v11013280m.g', 'MiIM7v11031262m.g']
444_142	444	9	19755367	10	['MiIM7v11007562m.g', 'MiIM7v11036426m.g', 'MiIM7v11008995m.g', 'MiIM7v11017590m.g', 'MiIM7v11004894m.g', 'MiIM7v11023389m.g', 'MiIM7v11026343m.g', 'MiIM7v11029062m.g', 'MiIM7v11029830m.g', 'MiIM7v11036494m.g']
444_179	444	11	14144047	10	['MiIM7v11030354m.g', 'MiIM7v11005122m.g', 'MiIM7v11006757m.g', 'MiIM7v11016789m.g', 'MiIM7v11019380m.g', 'MiIM7v11021130m.g', 'MiIM7v11024514m.g', 'MiIM7v11029635m.g', 'MiIM7v11013831m.g', 'MiIM7v11014931m.g']
444_191	444	12	3728907	10	['MiIM7v11001401m.g', 'MiIM7v11006942m.g', 'MiIM7v11022203m.g', 'MiIM7v11029996m.g', 'MiIM7v11033727m.g', 'MiIM7v11036668m.g', 'MiIM7v11000079m.g', 'MiIM7v11000359m.g', 'MiIM7v11011541m.g', 'MiIM7v11039257m.g']
444_215	444	13	28102538	10	['MiIM7v11022205m.g', 'MiIM7v11028397m.g', 'MiIM7v11007909m.g', 'MiIM7v11002841m.g', 'MiIM7v11017001m.g', 'MiIM7v11024901m.g', 'MiIM7v11025619m.g', 'MiIM7v11036580m.g', 'MiIM7v11003932m.g', 'MiIM7v11012779m.g']
444_239	444	14	22783492	10	['MiIM7v11013342m.g', 'MiIM7v11003864m.g', 'MiIM7v11007979m.g', 'MiIM7v11010710m.g', 'MiIM7v11008847m.g', 'MiIM7v11011517m.g', 'MiIM7v11025500m.g', 'MiIM7v11035531m.g', 'MiIM7v11006439m.g', 'MiIM7v11016709m.g']
502_24	502	2	17487407	10	['MiIM7v11003300m.g', 'MiIM7v11008874m.g', 'MiIM7v11023077m.g', 'MiIM7v11037752m.g', 'MiIM7v11019399m.g', 'MiIM7v11040011m.g', 'MiIM7v11040673m.g', 'MiIM7v11017272m.g', 'MiIM7v11025373m.g', 'MiIM7v11033393m.g']
502_25	502	2	18390179	10	['MiIM7v11007288m.g', 'MiIM7v11019289m.g', 'MiIM7v11019992m.g', 'MiIM7v11010552m.g', 'MiIM7v11028813m.g', 'MiIM7v11027853m.g', 'MiIM7v11006006m.g', 'MiIM7v11013609m.g', 'MiIM7v11016931m.g', 'MiIM7v11026310m.g']
502_105	502	8	17439547	10	['MiIM7v11000727m.g', 'MiIM7v11014058m.g', 'MiIM7v11023440m.g', 'MiIM7v11030488m.g', 'MiIM7v11004828m.g', 'MiIM7v11013833m.g', 'MiIM7v11039263m.g', 'MiIM7v11034213m.g', 'MiIM7v11036025m.g', 'MiIM7v11029926m.g']
502_171	502	12	19180649	10	['MiIM7v11042133m.g', 'MiIM7v11041517m.g', 'MiIM7v11006867m.g', 'MiIM7v11018923m.g', 'MiIM7v11040540m.g', 'MiIM7v11003096m.g', 'MiIM7v11041793m.g', 'MiIM7v11012956m.g', 'MiIM7v11013263m.g', 'MiIM7v11031183m.g']
541_22	541	2	19408996	10	['MiIM7v11000942m.g', 'MiIM7v11009360m.g', 'MiIM7v11010689m.g', 'MiIM7v11011919m.g', 'MiIM7v11027712m.g', 'MiIM7v11041018m.g', 'MiIM7v11036194m.g', 'MiIM7v11004657m.g', 'MiIM7v11019978m.g', 'MiIM7v11029400m.g']
541_78	541	7	3308206	10	['MiIM7v11002714m.g', 'MiIM7v11003340m.g', 'MiIM7v11005108m.g', 'MiIM7v11021428m.g', 'MiIM7v11014843m.g', 'MiIM7v11001498m.g', 'MiIM7v11014418m.g', 'MiIM7v11022841m.g', 'MiIM7v11033247m.g', 'MiIM7v11025978m.g']
541_81	541	7	7261571	10	['MiIM7v11041797m.g', 'MiIM7v11010083m.g', 'MiIM7v11039340m.g', 'MiIM7v11033309m.g', 'MiIM7v11022861m.g', 'MiIM7v11015829m.g', 'MiIM7v11019059m.g', 'MiIM7v11021260m.g', 'MiIM7v11037450m.g', 'MiIM7v11013953m.g']
664_29	664	3	17496240	10	['MiIM7v11025099m.g', 'MiIM7v11037256m.g', 'MiIM7v11014101m.g', 'MiIM7v11029391m.g', 'MiIM7v11011876m.g', 'MiIM7v11019626m.g', 'MiIM7v11014914m.g', 'MiIM7v11011732m.g', 'MiIM7v11006522m.g', 'MiIM7v11029482m.g']
664_92	664	7	549661	10	['MiIM7v11002657m.g', 'MiIM7v11040103m.g', 'MiIM7v11001094m.g', 'MiIM7v11031970m.g', 'MiIM7v11024274m.g', 'MiIM7v11040406m.g', 'MiIM7v11038751m.g', 'MiIM7v11038989m.g', 'MiIM7v11000472m.g', 'MiIM7v11037256m.g']
664_202	664	14	7024383	10	['MiIM7v11022740m.g', 'MiIM7v11040814m.g', 'MiIM7v11011187m.g', 'MiIM7v11000128m.g', 'MiIM7v11006259m.g', 'MiIM7v11037197m.g', 'MiIM7v11012053m.g', 'MiIM7v11017430m.g', 'MiIM7v11024466m.g', 'MiIM7v11018054m.g']
909_100	909	8	963758	10	['MiIM7v11004778m.g', 'MiIM7v11040250m.g', 'MiIM7v11038702m.g', 'MiIM7v11028003m.g', 'MiIM7v11032204m.g', 'MiIM7v11017520m.g', 'MiIM7v11029811m.g', 'MiIM7v11009817m.g', 'MiIM7v11004136m.g', 'MiIM7v11006832m.g']
909_104	909	8	3181830	10	['MiIM7v11025581m.g', 'MiIM7v11003522m.g', 'MiIM7v11012332m.g', 'MiIM7v11020471m.g', 'MiIM7v11017737m.g', 'MiIM7v11000862m.g', 'MiIM7v11007918m.g', 'MiIM7v11020959m.g', 'MiIM7v11026671m.g', 'MiIM7v11014675m.g']
909_115	909	8	20617637	10	['MiIM7v11018221m.g', 'MiIM7v11036591m.g', 'MiIM7v11014825m.g', 'MiIM7v11034300m.g', 'MiIM7v11039023m.g', 'MiIM7v11004208m.g', 'MiIM7v11029298m.g', 'MiIM7v11038497m.g', 'MiIM7v11041823m.g', 'MiIM7v11020625m.g']
1034_14	1034	2	1021989	10	['MiIM7v11008069m.g', 'MiIM7v11006822m.g', 'MiIM7v11022080m.g', 'MiIM7v11030178m.g', 'MiIM7v11029323m.g', 'MiIM7v11001160m.g', 'MiIM7v11028838m.g', 'MiIM7v11039840m.g', 'MiIM7v11040257m.g', 'MiIM7v11011943m.g']
1034_53	1034	4	19145787	10	['MiIM7v11010995m.g', 'MiIM7v11012502m.g', 'MiIM7v11035298m.g', 'MiIM7v11029502m.g', 'MiIM7v11036361m.g', 'MiIM7v11036064m.g', 'MiIM7v11012281m.g', 'MiIM7v11036744m.g', 'MiIM7v11003045m.g', 'MiIM7v11039004m.g']
1034_80	1034	6	3134363	10	['MiIM7v11014115m.g', 'MiIM7v11015359m.g', 'MiIM7v11040232m.g', 'MiIM7v11028429m.g', 'MiIM7v11015301m.g', 'MiIM7v11008993m.g', 'MiIM7v11014311m.g', 'MiIM7v11021244m.g', 'MiIM7v11011061m.g', 'MiIM7v11021512m.g']
1034_94	1034	6	20097241	10	['MiIM7v11019723m.g', 'MiIM7v11036973m.g', 'MiIM7v11040444m.g', 'MiIM7v11001513m.g', 'MiIM7v11032860m.g', 'MiIM7v11034780m.g', 'MiIM7v11041190m.g', 'MiIM7v11002246m.g', 'MiIM7v11036303m.g', 'MiIM7v11041921m.g']
1192_162	1192	11	3505940	10	['MiIM7v11008960m.g', 'MiIM7v11012315m.g', 'MiIM7v11031637m.g', 'MiIM7v11012037m.g', 'MiIM7v11036789m.g', 'MiIM7v11039415m.g', 'MiIM7v11040423m.g', 'MiIM7v11018441m.g', 'MiIM7v11006481m.g', 'MiIM7v11014454m.g']
1192_195	1192	13	27723066	10	['MiIM7v11029485m.g', 'MiIM7v11041619m.g', 'MiIM7v11032245m.g', 'MiIM7v11000702m.g', 'MiIM7v11008994m.g', 'MiIM7v11003195m.g', 'MiIM7v11023442m.g', 'MiIM7v11003984m.g', 'MiIM7v11028109m.g', 'MiIM7v11015430m.g']
62_84	62	6	4623129	9	['MiIM7v11025646m.g', 'MiIM7v11007615m.g', 'MiIM7v11038751m.g', 'MiIM7v11023357m.g', 'MiIM7v11016213m.g', 'MiIM7v11021362m.g', 'MiIM7v11011790m.g', 'MiIM7v11019425m.g', 'MiIM7v11019296m.g']
62_171	62	11	6595461	9	['MiIM7v11036916m.g', 'MiIM7v11004914m.g', 'MiIM7v11024180m.g', 'MiIM7v11029732m.g', 'MiIM7v11030053m.g', 'MiIM7v11032072m.g', 'MiIM7v11035099m.g', 'MiIM7v11036572m.g', 'MiIM7v11016529m.g']
62_191	62	13	1360552	9	['MiIM7v11040166m.g', 'MiIM7v11019174m.g', 'MiIM7v11026186m.g', 'MiIM7v11041211m.g', 'MiIM7v11002691m.g', 'MiIM7v11013862m.g', 'MiIM7v11027452m.g', 'MiIM7v11034219m.g', 'MiIM7v11034134m.g']
155_167	155	11	3623220	9	['MiIM7v11013978m.g', 'MiIM7v11028126m.g', 'MiIM7v11030728m.g', 'MiIM7v11025178m.g', 'MiIM7v11030556m.g', 'MiIM7v11009815m.g', 'MiIM7v11010986m.g', 'MiIM7v11014760m.g', 'MiIM7v11016613m.g']
444_30	444	3	14924459	9	['MiIM7v11008299m.g', 'MiIM7v11016062m.g', 'MiIM7v11017883m.g', 'MiIM7v11020180m.g', 'MiIM7v11037825m.g', 'MiIM7v11039906m.g', 'MiIM7v11029460m.g', 'MiIM7v11013684m.g', 'MiIM7v11029303m.g']
444_194	444	12	16985160	9	['MiIM7v11000409m.g', 'MiIM7v11025427m.g', 'MiIM7v11029661m.g', 'MiIM7v11035380m.g', 'MiIM7v11012295m.g', 'MiIM7v11032360m.g', 'MiIM7v11006557m.g', 'MiIM7v11036254m.g', 'MiIM7v11040895m.g']
502_32	502	3	18076245	9	['MiIM7v11007935m.g', 'MiIM7v11032114m.g', 'MiIM7v11038530m.g', 'MiIM7v11032854m.g', 'MiIM7v11041159m.g', 'MiIM7v11037553m.g', 'MiIM7v11039254m.g', 'MiIM7v11000767m.g', 'MiIM7v11028047m.g']
502_200	502	14	4761308	9	['MiIM7v11007454m.g', 'MiIM7v11041110m.g', 'MiIM7v11016210m.g', 'MiIM7v11032280m.g', 'MiIM7v11000566m.g', 'MiIM7v11023287m.g', 'MiIM7v11036832m.g', 'MiIM7v11037197m.g', 'MiIM7v11013544m.g']
541_58	541	6	767584	9	['MiIM7v11033495m.g', 'MiIM7v11030347m.g', 'MiIM7v11006193m.g', 'MiIM7v11031094m.g', 'MiIM7v11027220m.g', 'MiIM7v11020089m.g', 'MiIM7v11011976m.g', 'MiIM7v11038584m.g', 'MiIM7v11009598m.g']
664_150	664	10	8346081	9	['MiIM7v11009368m.g', 'MiIM7v11019595m.g', 'MiIM7v11014454m.g', 'MiIM7v11012303m.g', 'MiIM7v11020116m.g', 'MiIM7v11003784m.g', 'MiIM7v11023017m.g', 'MiIM7v11039110m.g', 'MiIM7v11007955m.g']
1034_8	1034	1	4732491	9	['MiIM7v11035349m.g', 'MiIM7v11019674m.g', 'MiIM7v11005426m.g', 'MiIM7v11041693m.g', 'MiIM7v11041647m.g', 'MiIM7v11038125m.g', 'MiIM7v11029404m.g', 'MiIM7v11010584m.g', 'MiIM7v11011070m.g']
1034_19	1034	2	7575912	9	['MiIM7v11018786m.g', 'MiIM7v11036898m.g', 'MiIM7v11000105m.g', 'MiIM7v11026659m.g', 'MiIM7v11031605m.g', 'MiIM7v11023937m.g', 'MiIM7v11040933m.g', 'MiIM7v11008351m.g', 'MiIM7v11019157m.g']
1034_29	1034	3	1280491	9	['MiIM7v11041715m.g', 'MiIM7v11032439m.g', 'MiIM7v11028678m.g', 'MiIM7v11034199m.g', 'MiIM7v11040777m.g', 'MiIM7v11041110m.g', 'MiIM7v11026231m.g', 'MiIM7v11041281m.g', 'MiIM7v11005832m.g']
1034_126	1034	8	23838219	9	['MiIM7v11024665m.g', 'MiIM7v11031769m.g', 'MiIM7v11001820m.g', 'MiIM7v11011329m.g', 'MiIM7v11000163m.g', 'MiIM7v11032365m.g', 'MiIM7v11037325m.g', 'MiIM7v11041372m.g', 'MiIM7v11002185m.g']
1034_135	1034	9	5680924	9	['MiIM7v11029116m.g', 'MiIM7v11001848m.g', 'MiIM7v11013880m.g', 'MiIM7v11027446m.g', 'MiIM7v11018015m.g', 'MiIM7v11024095m.g', 'MiIM7v11024360m.g', 'MiIM7v11041752m.g', 'MiIM7v11042078m.g']
1034_136	1034	9	17523255	9	['MiIM7v11023679m.g', 'MiIM7v11038440m.g', 'MiIM7v11007168m.g', 'MiIM7v11016820m.g', 'MiIM7v11020305m.g', 'MiIM7v11001525m.g', 'MiIM7v11029425m.g', 'MiIM7v11007979m.g', 'MiIM7v11014146m.g']
1034_169	1034	11	4588128	9	['MiIM7v11037201m.g', 'MiIM7v11019598m.g', 'MiIM7v11019145m.g', 'MiIM7v11001826m.g', 'MiIM7v11007486m.g', 'MiIM7v11022529m.g', 'MiIM7v11025315m.g', 'MiIM7v11033333m.g', 'MiIM7v11033874m.g']
1034_173	1034	11	13858429	9	['MiIM7v11013063m.g', 'MiIM7v11038872m.g', 'MiIM7v11017272m.g', 'MiIM7v11019721m.g', 'MiIM7v11039743m.g', 'MiIM7v11010052m.g', 'MiIM7v11009257m.g', 'MiIM7v11029254m.g', 'MiIM7v11021703m.g']
1192_84	1192	6	4518909	9	['MiIM7v11020660m.g', 'MiIM7v11025329m.g', 'MiIM7v11000988m.g', 'MiIM7v11041633m.g', 'MiIM7v11040511m.g', 'MiIM7v11031818m.g', 'MiIM7v11037866m.g', 'MiIM7v11002049m.g', 'MiIM7v11016302m.g']
1192_100	1192	8	1579767	9	['MiIM7v11027169m.g', 'MiIM7v11009613m.g', 'MiIM7v11017503m.g', 'MiIM7v11000294m.g', 'MiIM7v11022555m.g', 'MiIM7v11004719m.g', 'MiIM7v11014144m.g', 'MiIM7v11026976m.g', 'MiIM7v11014320m.g']
62_33	62	3	2819346	8	['MiIM7v11004542m.g', 'MiIM7v11018232m.g', 'MiIM7v11025773m.g', 'MiIM7v11026206m.g', 'MiIM7v11041887m.g', 'MiIM7v11017963m.g', 'MiIM7v11029121m.g', 'MiIM7v11029466m.g']
62_112	62	8	4984898	8	['MiIM7v11004840m.g', 'MiIM7v11004739m.g', 'MiIM7v11041613m.g', 'MiIM7v11028099m.g', 'MiIM7v11014383m.g', 'MiIM7v11039412m.g', 'MiIM7v11007134m.g', 'MiIM7v11019710m.g']
62_187	62	12	21756833	8	['MiIM7v11002611m.g', 'MiIM7v11032562m.g', 'MiIM7v11012385m.g', 'MiIM7v11025367m.g', 'MiIM7v11023136m.g', 'MiIM7v11008414m.g', 'MiIM7v11013884m.g', 'MiIM7v11034519m.g']
62_196	62	13	26185025	8	['MiIM7v11008655m.g', 'MiIM7v11004823m.g', 'MiIM7v11002477m.g', 'MiIM7v11008999m.g', 'MiIM7v11010341m.g', 'MiIM7v11026116m.g', 'MiIM7v11024236m.g', 'MiIM7v11027150m.g']
62_225	62	14	24881252	8	['MiIM7v11007938m.g', 'MiIM7v11026460m.g', 'MiIM7v11033701m.g', 'MiIM7v11038840m.g', 'MiIM7v11010042m.g', 'MiIM7v11026189m.g', 'MiIM7v11041170m.g', 'MiIM7v11032218m.g']
155_21	155	2	4951966	8	['MiIM7v11012067m.g', 'MiIM7v11039701m.g', 'MiIM7v11006412m.g', 'MiIM7v11009934m.g', 'MiIM7v11010842m.g', 'MiIM7v11015246m.g', 'MiIM7v11022773m.g', 'MiIM7v11041676m.g']
155_55	155	4	14666213	8	['MiIM7v11000959m.g', 'MiIM7v11007471m.g', 'MiIM7v11022314m.g', 'MiIM7v11004589m.g', 'MiIM7v11000202m.g', 'MiIM7v11022279m.g', 'MiIM7v11002691m.g', 'MiIM7v11021924m.g']
155_86	155	6	7252423	8	['MiIM7v11019629m.g', 'MiIM7v11040017m.g', 'MiIM7v11009259m.g', 'MiIM7v11023758m.g', 'MiIM7v11037647m.g', 'MiIM7v11035750m.g', 'MiIM7v11008374m.g', 'MiIM7v11036256m.g']
155_173	155	12	444338	8	['MiIM7v11028712m.g', 'MiIM7v11018928m.g', 'MiIM7v11015341m.g', 'MiIM7v11021949m.g', 'MiIM7v11002210m.g', 'MiIM7v11031072m.g', 'MiIM7v11033659m.g', 'MiIM7v11012945m.g']
155_193	155	13	5012801	8	['MiIM7v11001437m.g', 'MiIM7v11023490m.g', 'MiIM7v11023808m.g', 'MiIM7v11029152m.g', 'MiIM7v11032308m.g', 'MiIM7v11021509m.g', 'MiIM7v11025178m.g', 'MiIM7v11029150m.g']
155_209	155	14	1852836	8	['MiIM7v11032336m.g', 'MiIM7v11004832m.g', 'MiIM7v11019721m.g', 'MiIM7v11029937m.g', 'MiIM7v11009621m.g', 'MiIM7v11040444m.g', 'MiIM7v11028125m.g', 'MiIM7v11004734m.g']
155_215	155	14	6239479	8	['MiIM7v11035655m.g', 'MiIM7v11000015m.g', 'MiIM7v11022843m.g', 'MiIM7v11012621m.g', 'MiIM7v11028476m.g', 'MiIM7v11032345m.g', 'MiIM7v11040844m.g', 'MiIM7v11020484m.g']
444_74	444	5	20082210	8	['MiIM7v11007211m.g', 'MiIM7v11029988m.g', 'MiIM7v11037313m.g', 'MiIM7v11014146m.g', 'MiIM7v11021652m.g', 'MiIM7v11028071m.g', 'MiIM7v11038206m.g', 'MiIM7v11006281m.g']
502_30	502	3	16944506	8	['MiIM7v11002181m.g', 'MiIM7v11006639m.g', 'MiIM7v11009937m.g', 'MiIM7v11014402m.g', 'MiIM7v11015608m.g', 'MiIM7v11032313m.g', 'MiIM7v11027260m.g', 'MiIM7v11006337m.g']
502_43	502	4	3640934	8	['MiIM7v11008219m.g', 'MiIM7v11040363m.g', 'MiIM7v11014438m.g', 'MiIM7v11011490m.g', 'MiIM7v11040359m.g', 'MiIM7v11035598m.g', 'MiIM7v11014543m.g', 'MiIM7v11025679m.g']
502_56	502	5	2504391	8	['MiIM7v11031951m.g', 'MiIM7v11041611m.g', 'MiIM7v11017855m.g', 'MiIM7v11017571m.g', 'MiIM7v11002066m.g', 'MiIM7v11030744m.g', 'MiIM7v11014219m.g', 'MiIM7v11028071m.g']
502_64	502	6	318145	8	['MiIM7v11016495m.g', 'MiIM7v11021292m.g', 'MiIM7v11004431m.g', 'MiIM7v11029926m.g', 'MiIM7v11003342m.g', 'MiIM7v11002336m.g', 'MiIM7v11035333m.g', 'MiIM7v11025151m.g']
502_76	502	6	6121001	8	['MiIM7v11029225m.g', 'MiIM7v11004727m.g', 'MiIM7v11011785m.g', 'MiIM7v11015156m.g', 'MiIM7v11021393m.g', 'MiIM7v11000202m.g', 'MiIM7v11011148m.g', 'MiIM7v11022074m.g']
502_98	502	8	582591	8	['MiIM7v11004832m.g', 'MiIM7v11011117m.g', 'MiIM7v11011641m.g', 'MiIM7v11017472m.g', 'MiIM7v11010570m.g', 'MiIM7v11018584m.g', 'MiIM7v11019813m.g', 'MiIM7v11026762m.g']
502_107	502	8	18583845	8	['MiIM7v11013969m.g', 'MiIM7v11019033m.g', 'MiIM7v11002101m.g', 'MiIM7v11002323m.g', 'MiIM7v11017529m.g', 'MiIM7v11020068m.g', 'MiIM7v11024811m.g', 'MiIM7v11034899m.g']
502_178	502	13	484172	8	['MiIM7v11025663m.g', 'MiIM7v11033395m.g', 'MiIM7v11014474m.g', 'MiIM7v11034490m.g', 'MiIM7v11019329m.g', 'MiIM7v11010702m.g', 'MiIM7v11025413m.g', 'MiIM7v11029996m.g']
502_186	502	13	23722252	8	['MiIM7v11008229m.g', 'MiIM7v11020225m.g', 'MiIM7v11012174m.g', 'MiIM7v11007992m.g', 'MiIM7v11026677m.g', 'MiIM7v11040510m.g', 'MiIM7v11021141m.g', 'MiIM7v11032948m.g']
541_86	541	8	2808734	8	['MiIM7v11026562m.g', 'MiIM7v11001270m.g', 'MiIM7v11017365m.g', 'MiIM7v11009770m.g', 'MiIM7v11035858m.g', 'MiIM7v11021774m.g', 'MiIM7v11029329m.g', 'MiIM7v11042009m.g']
541_91	541	8	17733816	8	['MiIM7v11026519m.g', 'MiIM7v11035048m.g', 'MiIM7v11037324m.g', 'MiIM7v11006565m.g', 'MiIM7v11035013m.g', 'MiIM7v11006218m.g', 'MiIM7v11002074m.g', 'MiIM7v11021856m.g']
541_99	541	8	25961929	8	['MiIM7v11011225m.g', 'MiIM7v11024734m.g', 'MiIM7v11022615m.g', 'MiIM7v11006278m.g', 'MiIM7v11012569m.g', 'MiIM7v11017660m.g', 'MiIM7v11035372m.g', 'MiIM7v11030727m.g']
541_144	541	12	18278252	8	['MiIM7v11014373m.g', 'MiIM7v11015603m.g', 'MiIM7v11022249m.g', 'MiIM7v11041812m.g', 'MiIM7v11038515m.g', 'MiIM7v11024881m.g', 'MiIM7v11027169m.g', 'MiIM7v11032821m.g']
541_172	541	14	8795078	8	['MiIM7v11039297m.g', 'MiIM7v11011198m.g', 'MiIM7v11038371m.g', 'MiIM7v11017560m.g', 'MiIM7v11027419m.g', 'MiIM7v11038351m.g', 'MiIM7v11028362m.g', 'MiIM7v11025122m.g']
664_24	664	2	18075060	8	['MiIM7v11008351m.g', 'MiIM7v11040947m.g', 'MiIM7v11026152m.g', 'MiIM7v11026291m.g', 'MiIM7v11006139m.g', 'MiIM7v11035341m.g', 'MiIM7v11002224m.g', 'MiIM7v11024850m.g']
664_134	664	9	22413967	8	['MiIM7v11006027m.g', 'MiIM7v11006351m.g', 'MiIM7v11017962m.g', 'MiIM7v11025875m.g', 'MiIM7v11016637m.g', 'MiIM7v11025150m.g', 'MiIM7v11028494m.g', 'MiIM7v11011677m.g']
664_160	664	11	3023703	8	['MiIM7v11038032m.g', 'MiIM7v11000213m.g', 'MiIM7v11014021m.g', 'MiIM7v11000009m.g', 'MiIM7v11012330m.g', 'MiIM7v11020304m.g', 'MiIM7v11020902m.g', 'MiIM7v11000481m.g']
664_162	664	11	5143448	8	['MiIM7v11015171m.g', 'MiIM7v11041411m.g', 'MiIM7v11041797m.g', 'MiIM7v11015396m.g', 'MiIM7v11002548m.g', 'MiIM7v11016877m.g', 'MiIM7v11039076m.g', 'MiIM7v11040281m.g']
664_175	664	12	19537122	8	['MiIM7v11007726m.g', 'MiIM7v11009639m.g', 'MiIM7v11029099m.g', 'MiIM7v11034962m.g', 'MiIM7v11033195m.g', 'MiIM7v11025073m.g', 'MiIM7v11029091m.g', 'MiIM7v11029092m.g']
664_196	664	14	671595	8	['MiIM7v11021087m.g', 'MiIM7v11016221m.g', 'MiIM7v11007331m.g', 'MiIM7v11028820m.g', 'MiIM7v11003279m.g', 'MiIM7v11037459m.g', 'MiIM7v11025764m.g', 'MiIM7v11029020m.g']
909_28	909	2	18075060	8	['MiIM7v11027729m.g', 'MiIM7v11005313m.g', 'MiIM7v11008145m.g', 'MiIM7v11019686m.g', 'MiIM7v11012447m.g', 'MiIM7v11008958m.g', 'MiIM7v11011556m.g', 'MiIM7v11039762m.g']
909_94	909	7	2050086	8	['MiIM7v11034407m.g', 'MiIM7v11038468m.g', 'MiIM7v11024579m.g', 'MiIM7v11020139m.g', 'MiIM7v11011597m.g', 'MiIM7v11013274m.g', 'MiIM7v11020688m.g', 'MiIM7v11022864m.g']
909_181	909	13	28210790	8	['MiIM7v11041836m.g', 'MiIM7v11029654m.g', 'MiIM7v11025156m.g', 'MiIM7v11012220m.g', 'MiIM7v11036660m.g', 'MiIM7v11039654m.g', 'MiIM7v11012833m.g', 'MiIM7v11007345m.g']
909_190	909	14	3362433	8	['MiIM7v11010639m.g', 'MiIM7v11021079m.g', 'MiIM7v11025865m.g', 'MiIM7v11021457m.g', 'MiIM7v11037301m.g', 'MiIM7v11000242m.g', 'MiIM7v11020949m.g', 'MiIM7v11038173m.g']
1034_17	1034	2	2798545	8	['MiIM7v11026292m.g', 'MiIM7v11011686m.g', 'MiIM7v11017120m.g', 'MiIM7v11023885m.g', 'MiIM7v11017865m.g', 'MiIM7v11019131m.g', 'MiIM7v11017469m.g', 'MiIM7v11010245m.g']
1034_78	1034	6	1752206	8	['MiIM7v11022584m.g', 'MiIM7v11015263m.g', 'MiIM7v11013876m.g', 'MiIM7v11039810m.g', 'MiIM7v11040832m.g', 'MiIM7v11023046m.g', 'MiIM7v11013892m.g', 'MiIM7v11017529m.g']
1034_95	1034	6	20372632	8	['MiIM7v11012597m.g', 'MiIM7v11003463m.g', 'MiIM7v11038342m.g', 'MiIM7v11000652m.g', 'MiIM7v11004611m.g', 'MiIM7v11037144m.g', 'MiIM7v11041437m.g', 'MiIM7v11041625m.g']
1034_99	1034	7	2348141	8	['MiIM7v11033020m.g', 'MiIM7v11029973m.g', 'MiIM7v11017156m.g', 'MiIM7v11024416m.g', 'MiIM7v11025522m.g', 'MiIM7v11039649m.g', 'MiIM7v11001256m.g', 'MiIM7v11032721m.g']
1034_132	1034	9	2419748	8	['MiIM7v11002717m.g', 'MiIM7v11012154m.g', 'MiIM7v11006008m.g', 'MiIM7v11034493m.g', 'MiIM7v11001865m.g', 'MiIM7v11008269m.g', 'MiIM7v11021295m.g', 'MiIM7v11035639m.g']
1192_6	1192	1	3334338	8	['MiIM7v11032082m.g', 'MiIM7v11003961m.g', 'MiIM7v11032659m.g', 'MiIM7v11020565m.g', 'MiIM7v11041207m.g', 'MiIM7v11006404m.g', 'MiIM7v11019686m.g', 'MiIM7v11041104m.g']
1192_43	1192	4	1924337	8	['MiIM7v11020104m.g', 'MiIM7v11037170m.g', 'MiIM7v11018088m.g', 'MiIM7v11030733m.g', 'MiIM7v11008813m.g', 'MiIM7v11028912m.g', 'MiIM7v11008866m.g', 'MiIM7v11016302m.g']
1192_69	1192	5	2822217	8	['MiIM7v11016944m.g', 'MiIM7v11002728m.g', 'MiIM7v11015651m.g', 'MiIM7v11026395m.g', 'MiIM7v11026458m.g', 'MiIM7v11027169m.g', 'MiIM7v11029515m.g', 'MiIM7v11019546m.g']
1192_104	1192	8	2789543	8	['MiIM7v11020626m.g', 'MiIM7v11002303m.g', 'MiIM7v11014215m.g', 'MiIM7v11024465m.g', 'MiIM7v11000391m.g', 'MiIM7v11010048m.g', 'MiIM7v11027540m.g', 'MiIM7v11020760m.g']
1192_133	1192	9	21306364	8	['MiIM7v11027827m.g', 'MiIM7v11015468m.g', 'MiIM7v11021353m.g', 'MiIM7v11024221m.g', 'MiIM7v11023600m.g', 'MiIM7v11041537m.g', 'MiIM7v11025516m.g', 'MiIM7v11041322m.g']
1192_186	1192	13	1923217	8	['MiIM7v11035614m.g', 'MiIM7v11013882m.g', 'MiIM7v11026049m.g', 'MiIM7v11033148m.g', 'MiIM7v11037638m.g', 'MiIM7v11012177m.g', 'MiIM7v11012415m.g', 'MiIM7v11015582m.g']
1192_197	1192	13	29605823	8	['MiIM7v11022546m.g', 'MiIM7v11007785m.g', 'MiIM7v11023056m.g', 'MiIM7v11011412m.g', 'MiIM7v11041009m.g', 'MiIM7v11010363m.g', 'MiIM7v11035943m.g', 'MiIM7v11041463m.g']
62_13	62	2	1206573	7	['MiIM7v11038869m.g', 'MiIM7v11002823m.g', 'MiIM7v11041103m.g', 'MiIM7v11003142m.g', 'MiIM7v11007254m.g', 'MiIM7v11009243m.g', 'MiIM7v11026206m.g']
62_95	62	7	2355532	7	['MiIM7v11021210m.g', 'MiIM7v11034246m.g', 'MiIM7v11033724m.g', 'MiIM7v11003522m.g', 'MiIM7v11005296m.g', 'MiIM7v11008096m.g', 'MiIM7v11008345m.g']
62_167	62	11	3170697	7	['MiIM7v11016304m.g', 'MiIM7v11023284m.g', 'MiIM7v11035421m.g', 'MiIM7v11007382m.g', 'MiIM7v11018968m.g', 'MiIM7v11003166m.g', 'MiIM7v11013386m.g']
62_213	62	14	11057180	7	['MiIM7v11005900m.g', 'MiIM7v11039654m.g', 'MiIM7v11016195m.g', 'MiIM7v11039454m.g', 'MiIM7v11023449m.g', 'MiIM7v11001130m.g', 'MiIM7v11038480m.g']
155_3	155	1	1723986	7	['MiIM7v11001070m.g', 'MiIM7v11025736m.g', 'MiIM7v11019812m.g', 'MiIM7v11017103m.g', 'MiIM7v11024892m.g', 'MiIM7v11040435m.g', 'MiIM7v11004729m.g']
155_17	155	2	2691789	7	['MiIM7v11034357m.g', 'MiIM7v11002364m.g', 'MiIM7v11025084m.g', 'MiIM7v11020110m.g', 'MiIM7v11039054m.g', 'MiIM7v11033920m.g', 'MiIM7v11032238m.g']
155_25	155	2	14805058	7	['MiIM7v11015864m.g', 'MiIM7v11003718m.g', 'MiIM7v11014136m.g', 'MiIM7v11015571m.g', 'MiIM7v11017651m.g', 'MiIM7v11026628m.g', 'MiIM7v11033242m.g']
155_69	155	5	2248010	7	['MiIM7v11008165m.g', 'MiIM7v11030121m.g', 'MiIM7v11007518m.g', 'MiIM7v11012371m.g', 'MiIM7v11017188m.g', 'MiIM7v11028524m.g', 'MiIM7v11033053m.g']
155_94	155	6	20331934	7	['MiIM7v11012597m.g', 'MiIM7v11014438m.g', 'MiIM7v11006020m.g', 'MiIM7v11012921m.g', 'MiIM7v11014803m.g', 'MiIM7v11012570m.g', 'MiIM7v11027730m.g']
155_151	155	10	6423617	7	['MiIM7v11032715m.g', 'MiIM7v11002436m.g', 'MiIM7v11003096m.g', 'MiIM7v11004214m.g', 'MiIM7v11021966m.g', 'MiIM7v11006530m.g', 'MiIM7v11027233m.g']
155_195	155	13	23316724	7	['MiIM7v11035755m.g', 'MiIM7v11008998m.g', 'MiIM7v11014444m.g', 'MiIM7v11007976m.g', 'MiIM7v11013229m.g', 'MiIM7v11020297m.g', 'MiIM7v11026472m.g']
155_217	155	14	7851176	7	['MiIM7v11017571m.g', 'MiIM7v11039223m.g', 'MiIM7v11030244m.g', 'MiIM7v11029744m.g', 'MiIM7v11011425m.g', 'MiIM7v11005861m.g', 'MiIM7v11004861m.g']
444_1	444	1	757575	7	['MiIM7v11018901m.g', 'MiIM7v11014879m.g', 'MiIM7v11007328m.g', 'MiIM7v11000644m.g', 'MiIM7v11028919m.g', 'MiIM7v11028364m.g', 'MiIM7v11014931m.g']
444_13	444	2	1263302	7	['MiIM7v11016607m.g', 'MiIM7v11028362m.g', 'MiIM7v11002639m.g', 'MiIM7v11019511m.g', 'MiIM7v11035146m.g', 'MiIM7v11014498m.g', 'MiIM7v11038869m.g']
444_82	444	6	3161473	7	['MiIM7v11039794m.g', 'MiIM7v11014112m.g', 'MiIM7v11007199m.g', 'MiIM7v11002092m.g', 'MiIM7v11022181m.g', 'MiIM7v11027628m.g', 'MiIM7v11032895m.g']
444_138	444	9	1316001	7	['MiIM7v11021349m.g', 'MiIM7v11017127m.g', 'MiIM7v11019319m.g', 'MiIM7v11017769m.g', 'MiIM7v11038869m.g', 'MiIM7v11041430m.g', 'MiIM7v11007048m.g']
444_144	444	9	20386411	7	['MiIM7v11014824m.g', 'MiIM7v11023603m.g', 'MiIM7v11011703m.g', 'MiIM7v11002326m.g', 'MiIM7v11002210m.g', 'MiIM7v11014383m.g', 'MiIM7v11011116m.g']
444_155	444	10	1907684	7	['MiIM7v11042029m.g', 'MiIM7v11040471m.g', 'MiIM7v11014037m.g', 'MiIM7v11026253m.g', 'MiIM7v11019656m.g', 'MiIM7v11002121m.g', 'MiIM7v11019349m.g']
444_241	444	14	24021128	7	['MiIM7v11001647m.g', 'MiIM7v11025373m.g', 'MiIM7v11006634m.g', 'MiIM7v11006628m.g', 'MiIM7v11018593m.g', 'MiIM7v11041583m.g', 'MiIM7v11011643m.g']
502_27	502	2	19234606	7	['MiIM7v11015641m.g', 'MiIM7v11012942m.g', 'MiIM7v11039418m.g', 'MiIM7v11015815m.g', 'MiIM7v11010943m.g', 'MiIM7v11001252m.g', 'MiIM7v11036428m.g']
502_31	502	3	17636465	7	['MiIM7v11003976m.g', 'MiIM7v11034037m.g', 'MiIM7v11035033m.g', 'MiIM7v11040280m.g', 'MiIM7v11028561m.g', 'MiIM7v11005099m.g', 'MiIM7v11009136m.g']
502_80	502	6	17612809	7	['MiIM7v11037354m.g', 'MiIM7v11006401m.g', 'MiIM7v11016802m.g', 'MiIM7v11033235m.g', 'MiIM7v11006319m.g', 'MiIM7v11004734m.g', 'MiIM7v11007254m.g']
502_202	502	14	7413416	7	['MiIM7v11022690m.g', 'MiIM7v11005045m.g', 'MiIM7v11041333m.g', 'MiIM7v11003650m.g', 'MiIM7v11011561m.g', 'MiIM7v11033372m.g', 'MiIM7v11038669m.g']
541_38	541	4	20474089	7	['MiIM7v11029924m.g', 'MiIM7v11039322m.g', 'MiIM7v11002815m.g', 'MiIM7v11011566m.g', 'MiIM7v11021442m.g', 'MiIM7v11040147m.g', 'MiIM7v11014203m.g']
541_88	541	8	5336731	7	['MiIM7v11007516m.g', 'MiIM7v11027812m.g', 'MiIM7v11011060m.g', 'MiIM7v11020069m.g', 'MiIM7v11002976m.g', 'MiIM7v11003116m.g', 'MiIM7v11033016m.g']
541_133	541	11	3753863	7	['MiIM7v11030028m.g', 'MiIM7v11041090m.g', 'MiIM7v11039833m.g', 'MiIM7v11010402m.g', 'MiIM7v11021215m.g', 'MiIM7v11029649m.g', 'MiIM7v11029881m.g']
541_153	541	13	807922	7	['MiIM7v11025479m.g', 'MiIM7v11008624m.g', 'MiIM7v11011298m.g', 'MiIM7v11034031m.g', 'MiIM7v11022615m.g', 'MiIM7v11030433m.g', 'MiIM7v11034577m.g']
664_14	664	2	996159	7	['MiIM7v11035189m.g', 'MiIM7v11003011m.g', 'MiIM7v11014933m.g', 'MiIM7v11029092m.g', 'MiIM7v11002082m.g', 'MiIM7v11039862m.g', 'MiIM7v11000135m.g']
664_87	664	6	18054793	7	['MiIM7v11041247m.g', 'MiIM7v11003126m.g', 'MiIM7v11005079m.g', 'MiIM7v11037154m.g', 'MiIM7v11038414m.g', 'MiIM7v11004590m.g', 'MiIM7v11020068m.g']
664_109	664	8	4565238	7	['MiIM7v11021151m.g', 'MiIM7v11035175m.g', 'MiIM7v11009504m.g', 'MiIM7v11011381m.g', 'MiIM7v11028507m.g', 'MiIM7v11038874m.g', 'MiIM7v11032753m.g']
664_213	664	14	20656079	7	['MiIM7v11040566m.g', 'MiIM7v11000932m.g', 'MiIM7v11019541m.g', 'MiIM7v11008675m.g', 'MiIM7v11026220m.g', 'MiIM7v11036681m.g', 'MiIM7v11038038m.g']
909_1	909	1	192438	7	['MiIM7v11006400m.g', 'MiIM7v11018348m.g', 'MiIM7v11021834m.g', 'MiIM7v11037276m.g', 'MiIM7v11005892m.g', 'MiIM7v11012011m.g', 'MiIM7v11038129m.g']
909_19	909	2	4587583	7	['MiIM7v11005729m.g', 'MiIM7v11014386m.g', 'MiIM7v11021826m.g', 'MiIM7v11028276m.g', 'MiIM7v11039586m.g', 'MiIM7v11002805m.g', 'MiIM7v11030587m.g']
909_23	909	2	16041299	7	['MiIM7v11014438m.g', 'MiIM7v11020047m.g', 'MiIM7v11037581m.g', 'MiIM7v11006754m.g', 'MiIM7v11011066m.g', 'MiIM7v11015489m.g', 'MiIM7v11023784m.g']
1034_2	1034	1	1328276	7	['MiIM7v11030096m.g', 'MiIM7v11019598m.g', 'MiIM7v11007786m.g', 'MiIM7v11032858m.g', 'MiIM7v11020032m.g', 'MiIM7v11018923m.g', 'MiIM7v11025905m.g']
1034_9	1034	1	6169794	7	['MiIM7v11041435m.g', 'MiIM7v11039520m.g', 'MiIM7v11039270m.g', 'MiIM7v11040105m.g', 'MiIM7v11002346m.g', 'MiIM7v11029994m.g', 'MiIM7v11014485m.g']
1034_189	1034	12	19732152	7	['MiIM7v11022105m.g', 'MiIM7v11028507m.g', 'MiIM7v11033435m.g', 'MiIM7v11033079m.g', 'MiIM7v11023720m.g', 'MiIM7v11014178m.g', 'MiIM7v11010249m.g']
1192_40	1192	4	410711	7	['MiIM7v11006965m.g', 'MiIM7v11023089m.g', 'MiIM7v11035006m.g', 'MiIM7v11017804m.g', 'MiIM7v11016462m.g', 'MiIM7v11038776m.g', 'MiIM7v11038227m.g']
1192_59	1192	4	21949183	7	['MiIM7v11000712m.g', 'MiIM7v11004589m.g', 'MiIM7v11027952m.g', 'MiIM7v11020366m.g', 'MiIM7v11029987m.g', 'MiIM7v11034349m.g', 'MiIM7v11025664m.g']
1192_165	1192	11	17171715	7	['MiIM7v11029789m.g', 'MiIM7v11027873m.g', 'MiIM7v11026323m.g', 'MiIM7v11002246m.g', 'MiIM7v11016462m.g', 'MiIM7v11025089m.g', 'MiIM7v11029542m.g']
1192_169	1192	12	2793291	7	['MiIM7v11025391m.g', 'MiIM7v11000783m.g', 'MiIM7v11003953m.g', 'MiIM7v11004851m.g', 'MiIM7v11039464m.g', 'MiIM7v11042051m.g', 'MiIM7v11032136m.g']
62_2	62	1	1582598	6	['MiIM7v11019349m.g', 'MiIM7v11003120m.g', 'MiIM7v11002449m.g', 'MiIM7v11007723m.g', 'MiIM7v11009475m.g', 'MiIM7v11032121m.g']
62_27	62	2	18895360	6	['MiIM7v11023075m.g', 'MiIM7v11033510m.g', 'MiIM7v11011954m.g', 'MiIM7v11023526m.g', 'MiIM7v11024371m.g', 'MiIM7v11020013m.g']
62_40	62	3	22193167	6	['MiIM7v11021522m.g', 'MiIM7v11019235m.g', 'MiIM7v11017474m.g', 'MiIM7v11011377m.g', 'MiIM7v11013558m.g', 'MiIM7v11042029m.g']
62_63	62	4	22603223	6	['MiIM7v11023500m.g', 'MiIM7v11033544m.g', 'MiIM7v11032637m.g', 'MiIM7v11011568m.g', 'MiIM7v11033542m.g', 'MiIM7v11041883m.g']
62_82	62	6	3236333	6	['MiIM7v11014259m.g', 'MiIM7v11028715m.g', 'MiIM7v11000708m.g', 'MiIM7v11001340m.g', 'MiIM7v11013070m.g', 'MiIM7v11019538m.g']
62_111	62	8	3258246	6	['MiIM7v11004073m.g', 'MiIM7v11001809m.g', 'MiIM7v11020726m.g', 'MiIM7v11006882m.g', 'MiIM7v11017498m.g', 'MiIM7v11002694m.g']
62_117	62	8	19005746	6	['MiIM7v11022241m.g', 'MiIM7v11023823m.g', 'MiIM7v11007670m.g', 'MiIM7v11021283m.g', 'MiIM7v11022192m.g', 'MiIM7v11034899m.g']
62_172	62	11	17890046	6	['MiIM7v11004745m.g', 'MiIM7v11003725m.g', 'MiIM7v11007746m.g', 'MiIM7v11021727m.g', 'MiIM7v11039335m.g', 'MiIM7v11033008m.g']
62_174	62	12	643912	6	['MiIM7v11026083m.g', 'MiIM7v11031184m.g', 'MiIM7v11020917m.g', 'MiIM7v11002691m.g', 'MiIM7v11023076m.g', 'MiIM7v11013174m.g']
62_198	62	13	27545418	6	['MiIM7v11034203m.g', 'MiIM7v11015395m.g', 'MiIM7v11021642m.g', 'MiIM7v11000578m.g', 'MiIM7v11029444m.g', 'MiIM7v11037201m.g']
62_223	62	14	23839491	6	['MiIM7v11007653m.g', 'MiIM7v11023032m.g', 'MiIM7v11019600m.g', 'MiIM7v11032729m.g', 'MiIM7v11030487m.g', 'MiIM7v11040778m.g']
62_226	62	14	25223570	6	['MiIM7v11001525m.g', 'MiIM7v11006651m.g', 'MiIM7v11026349m.g', 'MiIM7v11001270m.g', 'MiIM7v11006390m.g', 'MiIM7v11029152m.g']
155_49	155	4	4013683	6	['MiIM7v11028780m.g', 'MiIM7v11036287m.g', 'MiIM7v11022765m.g', 'MiIM7v11025964m.g', 'MiIM7v11040428m.g', 'MiIM7v11013246m.g']
155_52	155	4	5382452	6	['MiIM7v11017350m.g', 'MiIM7v11040494m.g', 'MiIM7v11004073m.g', 'MiIM7v11025914m.g', 'MiIM7v11006521m.g', 'MiIM7v11032666m.g']
155_54	155	4	7285458	6	['MiIM7v11009121m.g', 'MiIM7v11010523m.g', 'MiIM7v11035537m.g', 'MiIM7v11009222m.g', 'MiIM7v11011549m.g', 'MiIM7v11040166m.g']
155_68	155	5	1271740	6	['MiIM7v11013936m.g', 'MiIM7v11006025m.g', 'MiIM7v11035285m.g', 'MiIM7v11037836m.g', 'MiIM7v11041174m.g', 'MiIM7v11027661m.g']
155_111	155	8	2185655	6	['MiIM7v11011103m.g', 'MiIM7v11014638m.g', 'MiIM7v11020367m.g', 'MiIM7v11025373m.g', 'MiIM7v11037511m.g', 'MiIM7v11038733m.g']
155_121	155	8	20839975	6	['MiIM7v11008258m.g', 'MiIM7v11040032m.g', 'MiIM7v11009189m.g', 'MiIM7v11036393m.g', 'MiIM7v11021807m.g', 'MiIM7v11033219m.g']
155_162	155	11	430700	6	['MiIM7v11036756m.g', 'MiIM7v11041203m.g', 'MiIM7v11014276m.g', 'MiIM7v11009193m.g', 'MiIM7v11013488m.g', 'MiIM7v11001508m.g']
155_233	155	14	26045904	6	['MiIM7v11006832m.g', 'MiIM7v11042124m.g', 'MiIM7v11006770m.g', 'MiIM7v11034993m.g', 'MiIM7v11023343m.g', 'MiIM7v11041279m.g']
444_36	444	3	22871186	6	['MiIM7v11030606m.g', 'MiIM7v11030276m.g', 'MiIM7v11034440m.g', 'MiIM7v11003035m.g', 'MiIM7v11041993m.g', 'MiIM7v11000590m.g']
444_86	444	6	6298753	6	['MiIM7v11012283m.g', 'MiIM7v11040462m.g', 'MiIM7v11015316m.g', 'MiIM7v11007664m.g', 'MiIM7v11038756m.g', 'MiIM7v11021659m.g']
444_159	444	10	4772568	6	['MiIM7v11000355m.g', 'MiIM7v11022323m.g', 'MiIM7v11017477m.g', 'MiIM7v11020664m.g', 'MiIM7v11023059m.g', 'MiIM7v11022861m.g']
444_192	444	12	15183420	6	['MiIM7v11002171m.g', 'MiIM7v11011982m.g', 'MiIM7v11027841m.g', 'MiIM7v11008934m.g', 'MiIM7v11041343m.g', 'MiIM7v11016255m.g']
444_193	444	12	15642117	6	['MiIM7v11025389m.g', 'MiIM7v11017719m.g', 'MiIM7v11019047m.g', 'MiIM7v11026015m.g', 'MiIM7v11016365m.g', 'MiIM7v11023032m.g']
502_41	502	4	1929534	6	['MiIM7v11017376m.g', 'MiIM7v11027673m.g', 'MiIM7v11007599m.g', 'MiIM7v11016066m.g', 'MiIM7v11007443m.g', 'MiIM7v11037939m.g']
502_67	502	6	1665055	6	['MiIM7v11021476m.g', 'MiIM7v11024954m.g', 'MiIM7v11017884m.g', 'MiIM7v11019471m.g', 'MiIM7v11014843m.g', 'MiIM7v11030652m.g']
502_104	502	8	4724693	6	['MiIM7v11004646m.g', 'MiIM7v11007822m.g', 'MiIM7v11021019m.g', 'MiIM7v11041906m.g', 'MiIM7v11032146m.g', 'MiIM7v11040034m.g']
502_183	502	13	4166465	6	['MiIM7v11001160m.g', 'MiIM7v11007280m.g', 'MiIM7v11007331m.g', 'MiIM7v11012374m.g', 'MiIM7v11035045m.g', 'MiIM7v11039254m.g']
502_207	502	14	17413295	6	['MiIM7v11026917m.g', 'MiIM7v11038528m.g', 'MiIM7v11039366m.g', 'MiIM7v11039598m.g', 'MiIM7v11012597m.g', 'MiIM7v11041079m.g']
541_3	541	1	2004464	6	['MiIM7v11000160m.g', 'MiIM7v11008380m.g', 'MiIM7v11033670m.g', 'MiIM7v11030035m.g', 'MiIM7v11001108m.g', 'MiIM7v11040155m.g']
541_12	541	2	1887569	6	['MiIM7v11008247m.g', 'MiIM7v11008414m.g', 'MiIM7v11001652m.g', 'MiIM7v11012627m.g', 'MiIM7v11024794m.g', 'MiIM7v11011411m.g']
541_54	541	5	19740997	6	['MiIM7v11024669m.g', 'MiIM7v11013724m.g', 'MiIM7v11012597m.g', 'MiIM7v11025178m.g', 'MiIM7v11040444m.g', 'MiIM7v11006008m.g']
541_70	541	6	20420607	6	['MiIM7v11016798m.g', 'MiIM7v11015153m.g', 'MiIM7v11000213m.g', 'MiIM7v11006532m.g', 'MiIM7v11009107m.g', 'MiIM7v11022369m.g']
541_90	541	8	16874210	6	['MiIM7v11012658m.g', 'MiIM7v11035708m.g', 'MiIM7v11040926m.g', 'MiIM7v11032414m.g', 'MiIM7v11009016m.g', 'MiIM7v11037605m.g']
541_124	541	10	20149663	6	['MiIM7v11025909m.g', 'MiIM7v11032135m.g', 'MiIM7v11040237m.g', 'MiIM7v11038810m.g', 'MiIM7v11040106m.g', 'MiIM7v11021703m.g']
541_156	541	13	4928624	6	['MiIM7v11001706m.g', 'MiIM7v11037214m.g', 'MiIM7v11021161m.g', 'MiIM7v11013861m.g', 'MiIM7v11022474m.g', 'MiIM7v11029117m.g']
541_169	541	14	2334122	6	['MiIM7v11017311m.g', 'MiIM7v11021497m.g', 'MiIM7v11021608m.g', 'MiIM7v11033870m.g', 'MiIM7v11028761m.g', 'MiIM7v11001779m.g']
541_173	541	14	15403274	6	['MiIM7v11010518m.g', 'MiIM7v11023845m.g', 'MiIM7v11039743m.g', 'MiIM7v11003303m.g', 'MiIM7v11012461m.g', 'MiIM7v11016998m.g']
664_19	664	2	4834834	6	['MiIM7v11013147m.g', 'MiIM7v11009594m.g', 'MiIM7v11008015m.g', 'MiIM7v11029536m.g', 'MiIM7v11015092m.g', 'MiIM7v11015395m.g']
664_34	664	3	20510154	6	['MiIM7v11036051m.g', 'MiIM7v11028494m.g', 'MiIM7v11035896m.g', 'MiIM7v11032080m.g', 'MiIM7v11036720m.g', 'MiIM7v11007626m.g']
664_66	664	5	19416554	6	['MiIM7v11012640m.g', 'MiIM7v11012199m.g', 'MiIM7v11031989m.g', 'MiIM7v11032010m.g', 'MiIM7v11006234m.g', 'MiIM7v11009508m.g']
664_67	664	5	19877637	6	['MiIM7v11038233m.g', 'MiIM7v11030424m.g', 'MiIM7v11017868m.g', 'MiIM7v11010061m.g', 'MiIM7v11012371m.g', 'MiIM7v11005482m.g']
664_74	664	5	21685416	6	['MiIM7v11007024m.g', 'MiIM7v11008570m.g', 'MiIM7v11009520m.g', 'MiIM7v11023505m.g', 'MiIM7v11030695m.g', 'MiIM7v11037782m.g']
664_82	664	6	1153260	6	['MiIM7v11000009m.g', 'MiIM7v11006307m.g', 'MiIM7v11015051m.g', 'MiIM7v11015615m.g', 'MiIM7v11022679m.g', 'MiIM7v11030125m.g']
664_100	664	8	68959	6	['MiIM7v11021687m.g', 'MiIM7v11013314m.g', 'MiIM7v11017735m.g', 'MiIM7v11023378m.g', 'MiIM7v11021924m.g', 'MiIM7v11014992m.g']
664_138	664	10	108431	6	['MiIM7v11029809m.g', 'MiIM7v11005772m.g', 'MiIM7v11009146m.g', 'MiIM7v11029018m.g', 'MiIM7v11041242m.g', 'MiIM7v11006893m.g']
664_181	664	13	1588177	6	['MiIM7v11001626m.g', 'MiIM7v11006517m.g', 'MiIM7v11021053m.g', 'MiIM7v11017365m.g', 'MiIM7v11007557m.g', 'MiIM7v11041411m.g']
664_206	664	14	9097317	6	['MiIM7v11038402m.g', 'MiIM7v11021662m.g', 'MiIM7v11029225m.g', 'MiIM7v11040103m.g', 'MiIM7v11003985m.g', 'MiIM7v11022414m.g']
909_8	909	1	3427093	6	['MiIM7v11021826m.g', 'MiIM7v11007189m.g', 'MiIM7v11035159m.g', 'MiIM7v11039492m.g', 'MiIM7v11029362m.g', 'MiIM7v11038846m.g']
909_71	909	6	1008170	6	['MiIM7v11027816m.g', 'MiIM7v11023797m.g', 'MiIM7v11000678m.g', 'MiIM7v11013063m.g', 'MiIM7v11036974m.g', 'MiIM7v11023357m.g']
909_73	909	6	2131953	6	['MiIM7v11000470m.g', 'MiIM7v11021837m.g', 'MiIM7v11037489m.g', 'MiIM7v11038040m.g', 'MiIM7v11001429m.g', 'MiIM7v11012213m.g']
909_186	909	14	986965	6	['MiIM7v11041647m.g', 'MiIM7v11032336m.g', 'MiIM7v11038025m.g', 'MiIM7v11021662m.g', 'MiIM7v11022269m.g', 'MiIM7v11032452m.g']
1034_33	1034	3	18132649	6	['MiIM7v11005585m.g', 'MiIM7v11006319m.g', 'MiIM7v11011780m.g', 'MiIM7v11015330m.g', 'MiIM7v11028740m.g', 'MiIM7v11032666m.g']
1034_58	1034	5	360781	6	['MiIM7v11005941m.g', 'MiIM7v11025650m.g', 'MiIM7v11023148m.g', 'MiIM7v11025430m.g', 'MiIM7v11026817m.g', 'MiIM7v11039668m.g']
1034_64	1034	5	2740882	6	['MiIM7v11032262m.g', 'MiIM7v11033618m.g', 'MiIM7v11024301m.g', 'MiIM7v11004764m.g', 'MiIM7v11006781m.g', 'MiIM7v11001040m.g']
1034_98	1034	7	2002143	6	['MiIM7v11014357m.g', 'MiIM7v11015651m.g', 'MiIM7v11026951m.g', 'MiIM7v11008594m.g', 'MiIM7v11035686m.g', 'MiIM7v11000242m.g']
1034_134	1034	9	4269818	6	['MiIM7v11040951m.g', 'MiIM7v11001676m.g', 'MiIM7v11041646m.g', 'MiIM7v11018069m.g', 'MiIM7v11023397m.g', 'MiIM7v11023338m.g']
1034_196	1034	13	21102068	6	['MiIM7v11010021m.g', 'MiIM7v11019812m.g', 'MiIM7v11034837m.g', 'MiIM7v11002461m.g', 'MiIM7v11027780m.g', 'MiIM7v11040702m.g']
1034_216	1034	14	7167950	6	['MiIM7v11039657m.g', 'MiIM7v11025108m.g', 'MiIM7v11000766m.g', 'MiIM7v11017956m.g', 'MiIM7v11034627m.g', 'MiIM7v11010768m.g']
1192_36	1192	3	21248101	6	['MiIM7v11010759m.g', 'MiIM7v11006234m.g', 'MiIM7v11011378m.g', 'MiIM7v11029061m.g', 'MiIM7v11034810m.g', 'MiIM7v11006496m.g']
1192_48	1192	4	3716587	6	['MiIM7v11010758m.g', 'MiIM7v11007884m.g', 'MiIM7v11021410m.g', 'MiIM7v11000578m.g', 'MiIM7v11006345m.g', 'MiIM7v11009191m.g']
1192_66	1192	5	1305673	6	['MiIM7v11033497m.g', 'MiIM7v11008328m.g', 'MiIM7v11026291m.g', 'MiIM7v11028781m.g', 'MiIM7v11039633m.g', 'MiIM7v11033385m.g']
1192_105	1192	8	3468950	6	['MiIM7v11013174m.g', 'MiIM7v11019913m.g', 'MiIM7v11032061m.g', 'MiIM7v11021138m.g', 'MiIM7v11011321m.g', 'MiIM7v11025859m.g']
1192_113	1192	8	21771161	6	['MiIM7v11042011m.g', 'MiIM7v11024151m.g', 'MiIM7v11017529m.g', 'MiIM7v11022482m.g', 'MiIM7v11026424m.g', 'MiIM7v11040147m.g']
1192_167	1192	12	1077165	6	['MiIM7v11040287m.g', 'MiIM7v11009142m.g', 'MiIM7v11003120m.g', 'MiIM7v11006249m.g', 'MiIM7v11021767m.g', 'MiIM7v11027528m.g']
62_8	62	1	4616174	5	['MiIM7v11019541m.g', 'MiIM7v11034993m.g', 'MiIM7v11006509m.g', 'MiIM7v11011505m.g', 'MiIM7v11017736m.g']
62_9	62	1	5297355	5	['MiIM7v11000500m.g', 'MiIM7v11032440m.g', 'MiIM7v11023653m.g', 'MiIM7v11017328m.g', 'MiIM7v11024040m.g']
62_39	62	3	21602367	5	['MiIM7v11018013m.g', 'MiIM7v11003169m.g', 'MiIM7v11021357m.g', 'MiIM7v11029385m.g', 'MiIM7v11021515m.g']
62_42	62	3	23133792	5	['MiIM7v11003044m.g', 'MiIM7v11016963m.g', 'MiIM7v11022625m.g', 'MiIM7v11024785m.g', 'MiIM7v11028713m.g']
62_56	62	4	20093848	5	['MiIM7v11026184m.g', 'MiIM7v11028005m.g', 'MiIM7v11025270m.g', 'MiIM7v11035116m.g', 'MiIM7v11040813m.g']
62_64	62	5	360781	5	['MiIM7v11027813m.g', 'MiIM7v11000942m.g', 'MiIM7v11009264m.g', 'MiIM7v11000064m.g', 'MiIM7v11014663m.g']
62_92	62	6	20382834	5	['MiIM7v11027730m.g', 'MiIM7v11037501m.g', 'MiIM7v11022942m.g', 'MiIM7v11022971m.g', 'MiIM7v11035814m.g']
62_104	62	8	977116	5	['MiIM7v11003663m.g', 'MiIM7v11030153m.g', 'MiIM7v11013958m.g', 'MiIM7v11019174m.g', 'MiIM7v11020949m.g']
62_147	62	10	4147234	5	['MiIM7v11025624m.g', 'MiIM7v11037639m.g', 'MiIM7v11009667m.g', 'MiIM7v11021879m.g', 'MiIM7v11036382m.g']
62_164	62	11	812845	5	['MiIM7v11001297m.g', 'MiIM7v11020182m.g', 'MiIM7v11026671m.g', 'MiIM7v11030214m.g', 'MiIM7v11009803m.g']
62_185	62	12	20663216	5	['MiIM7v11011080m.g', 'MiIM7v11012159m.g', 'MiIM7v11033382m.g', 'MiIM7v11010802m.g', 'MiIM7v11029449m.g']
155_12	155	1	7092706	5	['MiIM7v11000652m.g', 'MiIM7v11037027m.g', 'MiIM7v11041817m.g', 'MiIM7v11009264m.g', 'MiIM7v11005173m.g']
155_19	155	2	4212052	5	['MiIM7v11006909m.g', 'MiIM7v11021427m.g', 'MiIM7v11039942m.g', 'MiIM7v11030041m.g', 'MiIM7v11042019m.g']
155_24	155	2	13917739	5	['MiIM7v11010450m.g', 'MiIM7v11004792m.g', 'MiIM7v11018645m.g', 'MiIM7v11007407m.g', 'MiIM7v11008351m.g']
155_51	155	4	4878971	5	['MiIM7v11005350m.g', 'MiIM7v11006795m.g', 'MiIM7v11024392m.g', 'MiIM7v11005855m.g', 'MiIM7v11040540m.g']
155_60	155	4	20462047	5	['MiIM7v11038032m.g', 'MiIM7v11038169m.g', 'MiIM7v11025845m.g', 'MiIM7v11029844m.g', 'MiIM7v11020138m.g']
155_66	155	5	707814	5	['MiIM7v11029436m.g', 'MiIM7v11037614m.g', 'MiIM7v11014916m.g', 'MiIM7v11019805m.g', 'MiIM7v11036233m.g']
155_103	155	7	7578835	5	['MiIM7v11006358m.g', 'MiIM7v11022807m.g', 'MiIM7v11037031m.g', 'MiIM7v11038687m.g', 'MiIM7v11030658m.g']
155_109	155	8	1504038	5	['MiIM7v11026391m.g', 'MiIM7v11028507m.g', 'MiIM7v11001094m.g', 'MiIM7v11019296m.g', 'MiIM7v11020204m.g']
155_118	155	8	18649474	5	['MiIM7v11010628m.g', 'MiIM7v11027685m.g', 'MiIM7v11017529m.g', 'MiIM7v11002172m.g', 'MiIM7v11039830m.g']
155_171	155	11	18205434	5	['MiIM7v11000391m.g', 'MiIM7v11020325m.g', 'MiIM7v11006556m.g', 'MiIM7v11037674m.g', 'MiIM7v11022773m.g']
155_207	155	14	521963	5	['MiIM7v11015663m.g', 'MiIM7v11013955m.g', 'MiIM7v11042009m.g', 'MiIM7v11003450m.g', 'MiIM7v11041349m.g']
155_210	155	14	2275679	5	['MiIM7v11037090m.g', 'MiIM7v11035503m.g', 'MiIM7v11027011m.g', 'MiIM7v11030125m.g', 'MiIM7v11027548m.g']
155_219	155	14	9309745	5	['MiIM7v11014669m.g', 'MiIM7v11041383m.g', 'MiIM7v11002363m.g', 'MiIM7v11009129m.g', 'MiIM7v11031999m.g']
155_226	155	14	21500229	5	['MiIM7v11020519m.g', 'MiIM7v11017285m.g', 'MiIM7v11035711m.g', 'MiIM7v11034852m.g', 'MiIM7v11035672m.g']
444_11	444	1	7971208	5	['MiIM7v11001513m.g', 'MiIM7v11001819m.g', 'MiIM7v11003078m.g', 'MiIM7v11001872m.g', 'MiIM7v11001836m.g']
444_22	444	2	7586338	5	['MiIM7v11040592m.g', 'MiIM7v11039808m.g', 'MiIM7v11008171m.g', 'MiIM7v11025184m.g', 'MiIM7v11015449m.g']
444_24	444	2	14718039	5	['MiIM7v11024584m.g', 'MiIM7v11009322m.g', 'MiIM7v11024048m.g', 'MiIM7v11003602m.g', 'MiIM7v11030672m.g']
444_27	444	2	17757394	5	['MiIM7v11004910m.g', 'MiIM7v11029506m.g', 'MiIM7v11006826m.g', 'MiIM7v11031194m.g', 'MiIM7v11030867m.g']
444_46	444	4	4891288	5	['MiIM7v11027405m.g', 'MiIM7v11027978m.g', 'MiIM7v11034693m.g', 'MiIM7v11011946m.g', 'MiIM7v11026695m.g']
444_52	444	4	16359650	5	['MiIM7v11023573m.g', 'MiIM7v11024953m.g', 'MiIM7v11029229m.g', 'MiIM7v11031183m.g', 'MiIM7v11031692m.g']
444_69	444	5	16905533	5	['MiIM7v11026240m.g', 'MiIM7v11029088m.g', 'MiIM7v11037225m.g', 'MiIM7v11010920m.g', 'MiIM7v11041127m.g']
444_125	444	8	8014878	5	['MiIM7v11020208m.g', 'MiIM7v11020955m.g', 'MiIM7v11027600m.g', 'MiIM7v11004741m.g', 'MiIM7v11037492m.g']
444_168	444	10	20194963	5	['MiIM7v11022050m.g', 'MiIM7v11022730m.g', 'MiIM7v11001332m.g', 'MiIM7v11020626m.g', 'MiIM7v11017513m.g']
444_178	444	11	5237800	5	['MiIM7v11017063m.g', 'MiIM7v11001761m.g', 'MiIM7v11029648m.g', 'MiIM7v11035220m.g', 'MiIM7v11035980m.g']
444_211	444	13	25702090	5	['MiIM7v11007089m.g', 'MiIM7v11013229m.g', 'MiIM7v11014762m.g', 'MiIM7v11015428m.g', 'MiIM7v11018885m.g']
444_217	444	13	30054491	5	['MiIM7v11037211m.g', 'MiIM7v11030673m.g', 'MiIM7v11019217m.g', 'MiIM7v11006349m.g', 'MiIM7v11009945m.g']
444_227	444	14	9302719	5	['MiIM7v11020094m.g', 'MiIM7v11026762m.g', 'MiIM7v11008490m.g', 'MiIM7v11039146m.g', 'MiIM7v11007858m.g']
444_229	444	14	14284419	5	['MiIM7v11040099m.g', 'MiIM7v11021695m.g', 'MiIM7v11035116m.g', 'MiIM7v11039916m.g', 'MiIM7v11021060m.g']
444_238	444	14	21960272	5	['MiIM7v11022581m.g', 'MiIM7v11025508m.g', 'MiIM7v11022612m.g', 'MiIM7v11021562m.g', 'MiIM7v11025943m.g']
444_243	444	14	24817273	5	['MiIM7v11039299m.g', 'MiIM7v11026088m.g', 'MiIM7v11035372m.g', 'MiIM7v11030893m.g', 'MiIM7v11016665m.g']
502_1	502	1	353070	5	['MiIM7v11024099m.g', 'MiIM7v11033863m.g', 'MiIM7v11027712m.g', 'MiIM7v11028659m.g', 'MiIM7v11034964m.g']
502_89	502	7	2303696	5	['MiIM7v11006857m.g', 'MiIM7v11007365m.g', 'MiIM7v11020225m.g', 'MiIM7v11031943m.g', 'MiIM7v11000316m.g']
502_110	502	8	20700279	5	['MiIM7v11001459m.g', 'MiIM7v11029664m.g', 'MiIM7v11034786m.g', 'MiIM7v11002515m.g', 'MiIM7v11017050m.g']
502_149	502	11	438042	5	['MiIM7v11001655m.g', 'MiIM7v11017593m.g', 'MiIM7v11028949m.g', 'MiIM7v11016460m.g', 'MiIM7v11038685m.g']
502_154	502	11	2915359	5	['MiIM7v11030505m.g', 'MiIM7v11009429m.g', 'MiIM7v11041030m.g', 'MiIM7v11013195m.g', 'MiIM7v11019921m.g']
541_1	541	1	541475	5	['MiIM7v11024099m.g', 'MiIM7v11022264m.g', 'MiIM7v11008027m.g', 'MiIM7v11019365m.g', 'MiIM7v11034964m.g']
541_13	541	2	2264075	5	['MiIM7v11003774m.g', 'MiIM7v11014560m.g', 'MiIM7v11020005m.g', 'MiIM7v11011653m.g', 'MiIM7v11003255m.g']
541_45	541	5	1085797	5	['MiIM7v11017153m.g', 'MiIM7v11009784m.g', 'MiIM7v11015235m.g', 'MiIM7v11034679m.g', 'MiIM7v11004859m.g']
541_49	541	5	2879310	5	['MiIM7v11002095m.g', 'MiIM7v11010167m.g', 'MiIM7v11006721m.g', 'MiIM7v11016762m.g', 'MiIM7v11030418m.g']
541_93	541	8	19574412	5	['MiIM7v11003230m.g', 'MiIM7v11007550m.g', 'MiIM7v11036081m.g', 'MiIM7v11025887m.g', 'MiIM7v11040024m.g']
541_95	541	8	21150241	5	['MiIM7v11001483m.g', 'MiIM7v11014248m.g', 'MiIM7v11001508m.g', 'MiIM7v11033073m.g', 'MiIM7v11011386m.g']
541_101	541	9	1006644	5	['MiIM7v11028456m.g', 'MiIM7v11004800m.g', 'MiIM7v11000590m.g', 'MiIM7v11027430m.g', 'MiIM7v11032295m.g']
541_130	541	11	2353863	5	['MiIM7v11017734m.g', 'MiIM7v11028335m.g', 'MiIM7v11024345m.g', 'MiIM7v11001439m.g', 'MiIM7v11039381m.g']
541_140	541	12	4469243	5	['MiIM7v11001489m.g', 'MiIM7v11031786m.g', 'MiIM7v11031918m.g', 'MiIM7v11007728m.g', 'MiIM7v11041624m.g']
541_145	541	12	19153764	5	['MiIM7v11041101m.g', 'MiIM7v11040870m.g', 'MiIM7v11033965m.g', 'MiIM7v11002336m.g', 'MiIM7v11006972m.g']
541_160	541	13	25763226	5	['MiIM7v11023017m.g', 'MiIM7v11037797m.g', 'MiIM7v11017469m.g', 'MiIM7v11016665m.g', 'MiIM7v11000817m.g']
541_177	541	14	21747192	5	['MiIM7v11016454m.g', 'MiIM7v11033719m.g', 'MiIM7v11016445m.g', 'MiIM7v11001823m.g', 'MiIM7v11005447m.g']
664_16	664	2	1809429	5	['MiIM7v11015048m.g', 'MiIM7v11002168m.g', 'MiIM7v11014393m.g', 'MiIM7v11027918m.g', 'MiIM7v11036981m.g']
664_27	664	3	3998044	5	['MiIM7v11024511m.g', 'MiIM7v11026602m.g', 'MiIM7v11014916m.g', 'MiIM7v11015825m.g', 'MiIM7v11005929m.g']
664_88	664	6	19209340	5	['MiIM7v11025344m.g', 'MiIM7v11036841m.g', 'MiIM7v11017606m.g', 'MiIM7v11032729m.g', 'MiIM7v11015177m.g']
664_105	664	8	2976039	5	['MiIM7v11036711m.g', 'MiIM7v11024459m.g', 'MiIM7v11001585m.g', 'MiIM7v11008204m.g', 'MiIM7v11016551m.g']
664_114	664	8	18206262	5	['MiIM7v11026898m.g', 'MiIM7v11029449m.g', 'MiIM7v11010757m.g', 'MiIM7v11038467m.g', 'MiIM7v11037981m.g']
664_128	664	9	37419	5	['MiIM7v11008204m.g', 'MiIM7v11008805m.g', 'MiIM7v11010225m.g', 'MiIM7v11010405m.g', 'MiIM7v11023025m.g']
664_144	664	10	3521184	5	['MiIM7v11000047m.g', 'MiIM7v11002343m.g', 'MiIM7v11010659m.g', 'MiIM7v11027480m.g', 'MiIM7v11035821m.g']
664_159	664	11	2052458	5	['MiIM7v11036789m.g', 'MiIM7v11026460m.g', 'MiIM7v11036692m.g', 'MiIM7v11037323m.g', 'MiIM7v11032992m.g']
664_174	664	12	18785644	5	['MiIM7v11014843m.g', 'MiIM7v11019861m.g', 'MiIM7v11031572m.g', 'MiIM7v11041221m.g', 'MiIM7v11028615m.g']
664_205	664	14	8517694	5	['MiIM7v11025841m.g', 'MiIM7v11014020m.g', 'MiIM7v11030476m.g', 'MiIM7v11036256m.g', 'MiIM7v11017769m.g']
664_215	664	14	22261814	5	['MiIM7v11033160m.g', 'MiIM7v11013658m.g', 'MiIM7v11035672m.g', 'MiIM7v11027169m.g', 'MiIM7v11041478m.g']
909_3	909	1	1198684	5	['MiIM7v11008211m.g', 'MiIM7v11000740m.g', 'MiIM7v11003178m.g', 'MiIM7v11008726m.g', 'MiIM7v11011979m.g']
909_9	909	1	3813024	5	['MiIM7v11027312m.g', 'MiIM7v11025765m.g', 'MiIM7v11039437m.g', 'MiIM7v11003255m.g', 'MiIM7v11013795m.g']
909_22	909	2	14805058	5	['MiIM7v11039438m.g', 'MiIM7v11015151m.g', 'MiIM7v11003291m.g', 'MiIM7v11025403m.g', 'MiIM7v11016849m.g']
909_87	909	6	20469195	5	['MiIM7v11001372m.g', 'MiIM7v11015298m.g', 'MiIM7v11027538m.g', 'MiIM7v11027704m.g', 'MiIM7v11032594m.g']
909_88	909	6	20476105	5	['MiIM7v11009232m.g', 'MiIM7v11010460m.g', 'MiIM7v11013284m.g', 'MiIM7v11019423m.g', 'MiIM7v11027618m.g']
909_112	909	8	18618834	5	['MiIM7v11014905m.g', 'MiIM7v11020344m.g', 'MiIM7v11034577m.g', 'MiIM7v11036585m.g', 'MiIM7v11023032m.g']
909_131	909	9	23631435	5	['MiIM7v11010346m.g', 'MiIM7v11006025m.g', 'MiIM7v11011890m.g', 'MiIM7v11037294m.g', 'MiIM7v11037788m.g']
909_156	909	11	5237800	5	['MiIM7v11025050m.g', 'MiIM7v11030357m.g', 'MiIM7v11029435m.g', 'MiIM7v11029927m.g', 'MiIM7v11036561m.g']
909_165	909	12	17103287	5	['MiIM7v11031518m.g', 'MiIM7v11032206m.g', 'MiIM7v11029388m.g', 'MiIM7v11010616m.g', 'MiIM7v11031554m.g']
909_169	909	12	20663216	5	['MiIM7v11013702m.g', 'MiIM7v11007583m.g', 'MiIM7v11012964m.g', 'MiIM7v11013533m.g', 'MiIM7v11022541m.g']
909_200	909	14	16817705	5	['MiIM7v11006750m.g', 'MiIM7v11017511m.g', 'MiIM7v11041069m.g', 'MiIM7v11019721m.g', 'MiIM7v11036557m.g']
909_202	909	14	19678035	5	['MiIM7v11040520m.g', 'MiIM7v11039354m.g', 'MiIM7v11002586m.g', 'MiIM7v11028778m.g', 'MiIM7v11008417m.g']
909_207	909	14	24419841	5	['MiIM7v11004106m.g', 'MiIM7v11041652m.g', 'MiIM7v11036472m.g', 'MiIM7v11016024m.g', 'MiIM7v11019134m.g']
1034_12	1034	2	105064	5	['MiIM7v11019186m.g', 'MiIM7v11021901m.g', 'MiIM7v11029217m.g', 'MiIM7v11035588m.g', 'MiIM7v11036623m.g']
1034_32	1034	3	17652041	5	['MiIM7v11000228m.g', 'MiIM7v11008132m.g', 'MiIM7v11015370m.g', 'MiIM7v11024679m.g', 'MiIM7v11031729m.g']
1034_47	1034	4	4338475	5	['MiIM7v11024168m.g', 'MiIM7v11037810m.g', 'MiIM7v11004238m.g', 'MiIM7v11000034m.g', 'MiIM7v11034610m.g']
1034_50	1034	4	5292425	5	['MiIM7v11031028m.g', 'MiIM7v11029443m.g', 'MiIM7v11008609m.g', 'MiIM7v11033307m.g', 'MiIM7v11004208m.g']
1034_74	1034	5	20217514	5	['MiIM7v11009288m.g', 'MiIM7v11033372m.g', 'MiIM7v11000578m.g', 'MiIM7v11021338m.g', 'MiIM7v11039963m.g']
1034_79	1034	6	2693126	5	['MiIM7v11042100m.g', 'MiIM7v11030581m.g', 'MiIM7v11040197m.g', 'MiIM7v11010005m.g', 'MiIM7v11015504m.g']
1034_105	1034	7	7624865	5	['MiIM7v11007602m.g', 'MiIM7v11010076m.g', 'MiIM7v11011941m.g', 'MiIM7v11031592m.g', 'MiIM7v11036512m.g']
1034_163	1034	10	20474940	5	['MiIM7v11003126m.g', 'MiIM7v11041345m.g', 'MiIM7v11023642m.g', 'MiIM7v11024934m.g', 'MiIM7v11037002m.g']
1034_228	1034	14	24221158	5	['MiIM7v11032735m.g', 'MiIM7v11013843m.g', 'MiIM7v11035779m.g', 'MiIM7v11020104m.g', 'MiIM7v11036249m.g']
1192_1	1192	1	470083	5	['MiIM7v11020319m.g', 'MiIM7v11010723m.g', 'MiIM7v11009288m.g', 'MiIM7v11014513m.g', 'MiIM7v11028597m.g']
1192_8	1192	1	5194043	5	['MiIM7v11023073m.g', 'MiIM7v11017310m.g', 'MiIM7v11006517m.g', 'MiIM7v11009360m.g', 'MiIM7v11034591m.g']
1192_12	1192	1	7882629	5	['MiIM7v11001613m.g', 'MiIM7v11001823m.g', 'MiIM7v11001848m.g', 'MiIM7v11001531m.g', 'MiIM7v11001807m.g']
1192_15	1192	2	1833152	5	['MiIM7v11036687m.g', 'MiIM7v11009376m.g', 'MiIM7v11022113m.g', 'MiIM7v11023477m.g', 'MiIM7v11011820m.g']
1192_38	1192	3	22814338	5	['MiIM7v11025943m.g', 'MiIM7v11037618m.g', 'MiIM7v11004995m.g', 'MiIM7v11007731m.g', 'MiIM7v11035821m.g']
1192_53	1192	4	8902201	5	['MiIM7v11020723m.g', 'MiIM7v11032067m.g', 'MiIM7v11011909m.g', 'MiIM7v11033774m.g', 'MiIM7v11038289m.g']
1192_58	1192	4	21537312	5	['MiIM7v11013882m.g', 'MiIM7v11036810m.g', 'MiIM7v11010519m.g', 'MiIM7v11033372m.g', 'MiIM7v11008190m.g']
1192_60	1192	4	22515723	5	['MiIM7v11010130m.g', 'MiIM7v11002707m.g', 'MiIM7v11010240m.g', 'MiIM7v11020097m.g', 'MiIM7v11034203m.g']
1192_68	1192	5	2272922	5	['MiIM7v11012239m.g', 'MiIM7v11013353m.g', 'MiIM7v11019733m.g', 'MiIM7v11039174m.g', 'MiIM7v11004426m.g']
1192_77	1192	5	20669889	5	['MiIM7v11038177m.g', 'MiIM7v11039533m.g', 'MiIM7v11031694m.g', 'MiIM7v11013225m.g', 'MiIM7v11015292m.g']
1192_106	1192	8	6769012	5	['MiIM7v11020975m.g', 'MiIM7v11020177m.g', 'MiIM7v11013833m.g', 'MiIM7v11027730m.g', 'MiIM7v11020576m.g']
1192_112	1192	8	20203712	5	['MiIM7v11000354m.g', 'MiIM7v11028984m.g', 'MiIM7v11022350m.g', 'MiIM7v11014839m.g', 'MiIM7v11012322m.g']
1192_118	1192	8	25595189	5	['MiIM7v11005505m.g', 'MiIM7v11016544m.g', 'MiIM7v11011970m.g', 'MiIM7v11033703m.g', 'MiIM7v11042127m.g']
1192_187	1192	13	2795699	5	['MiIM7v11016852m.g', 'MiIM7v11016171m.g', 'MiIM7v11002112m.g', 'MiIM7v11013263m.g', 'MiIM7v11020914m.g']
1192_189	1192	13	20624861	5	['MiIM7v11040046m.g', 'MiIM7v11003314m.g', 'MiIM7v11035298m.g', 'MiIM7v11039278m.g', 'MiIM7v11015871m.g']
1192_200	1192	14	1627967	5	['MiIM7v11018198m.g', 'MiIM7v11016667m.g', 'MiIM7v11041463m.g', 'MiIM7v11017045m.g', 'MiIM7v11022724m.g']
62_22	62	2	15526772	4	['MiIM7v11029236m.g', 'MiIM7v11035935m.g', 'MiIM7v11019343m.g', 'MiIM7v11030713m.g']
62_29	62	3	898332	4	['MiIM7v11000404m.g', 'MiIM7v11026135m.g', 'MiIM7v11038471m.g', 'MiIM7v11041562m.g']
62_51	62	4	7069093	4	['MiIM7v11000243m.g', 'MiIM7v11041725m.g', 'MiIM7v11012852m.g', 'MiIM7v11013669m.g']
62_58	62	4	20725166	4	['MiIM7v11030728m.g', 'MiIM7v11038908m.g', 'MiIM7v11013953m.g', 'MiIM7v11023325m.g']
62_60	62	4	21176897	4	['MiIM7v11004443m.g', 'MiIM7v11013174m.g', 'MiIM7v11027808m.g', 'MiIM7v11033449m.g']
62_71	62	5	5048256	4	['MiIM7v11011436m.g', 'MiIM7v11000458m.g', 'MiIM7v11011793m.g', 'MiIM7v11012671m.g']
62_94	62	7	2063766	4	['MiIM7v11020335m.g', 'MiIM7v11004627m.g', 'MiIM7v11020309m.g', 'MiIM7v11036980m.g']
62_107	62	8	2042652	4	['MiIM7v11041435m.g', 'MiIM7v11023081m.g', 'MiIM7v11023118m.g', 'MiIM7v11036549m.g']
62_110	62	8	2886597	4	['MiIM7v11017528m.g', 'MiIM7v11023120m.g', 'MiIM7v11036967m.g', 'MiIM7v11014500m.g']
62_132	62	9	19907416	4	['MiIM7v11020777m.g', 'MiIM7v11032451m.g', 'MiIM7v11016944m.g', 'MiIM7v11027409m.g']
62_133	62	9	20314759	4	['MiIM7v11021603m.g', 'MiIM7v11034133m.g', 'MiIM7v11039633m.g', 'MiIM7v11030788m.g']
62_155	62	10	18547698	4	['MiIM7v11026976m.g', 'MiIM7v11024811m.g', 'MiIM7v11021018m.g', 'MiIM7v11019242m.g']
62_168	62	11	3756733	4	['MiIM7v11035151m.g', 'MiIM7v11041342m.g', 'MiIM7v11027999m.g', 'MiIM7v11028965m.g']
62_182	62	12	19699950	4	['MiIM7v11010646m.g', 'MiIM7v11018033m.g', 'MiIM7v11011284m.g', 'MiIM7v11010874m.g']
62_211	62	14	8659953	4	['MiIM7v11005401m.g', 'MiIM7v11035712m.g', 'MiIM7v11040828m.g', 'MiIM7v11041815m.g']
62_214	62	14	15472808	4	['MiIM7v11038949m.g', 'MiIM7v11008465m.g', 'MiIM7v11034223m.g', 'MiIM7v11006832m.g']
62_222	62	14	22705676	4	['MiIM7v11004214m.g', 'MiIM7v11040147m.g', 'MiIM7v11022968m.g', 'MiIM7v11040383m.g']
62_228	62	14	26201555	4	['MiIM7v11017758m.g', 'MiIM7v11023126m.g', 'MiIM7v11019606m.g', 'MiIM7v11011449m.g']
155_8	155	1	3880198	4	['MiIM7v11014212m.g', 'MiIM7v11029865m.g', 'MiIM7v11035398m.g', 'MiIM7v11008288m.g']
155_23	155	2	12124963	4	['MiIM7v11021292m.g', 'MiIM7v11018628m.g', 'MiIM7v11033611m.g', 'MiIM7v11002950m.g']
155_26	155	2	15173683	4	['MiIM7v11006602m.g', 'MiIM7v11025719m.g', 'MiIM7v11010727m.g', 'MiIM7v11019067m.g']
155_30	155	3	1564729	4	['MiIM7v11026131m.g', 'MiIM7v11025496m.g', 'MiIM7v11000535m.g', 'MiIM7v11040347m.g']
155_40	155	3	20328522	4	['MiIM7v11039731m.g', 'MiIM7v11036117m.g', 'MiIM7v11007432m.g', 'MiIM7v11017311m.g']
155_41	155	3	21403047	4	['MiIM7v11007156m.g', 'MiIM7v11028143m.g', 'MiIM7v11006538m.g', 'MiIM7v11013277m.g']
155_48	155	4	2881779	4	['MiIM7v11027613m.g', 'MiIM7v11013533m.g', 'MiIM7v11008986m.g', 'MiIM7v11017304m.g']
155_63	155	4	22495651	4	['MiIM7v11018467m.g', 'MiIM7v11012415m.g', 'MiIM7v11034926m.g', 'MiIM7v11040792m.g']
155_65	155	5	244064	4	['MiIM7v11014884m.g', 'MiIM7v11042007m.g', 'MiIM7v11023442m.g', 'MiIM7v11035695m.g']
155_78	155	5	20992886	4	['MiIM7v11028800m.g', 'MiIM7v11002185m.g', 'MiIM7v11003561m.g', 'MiIM7v11003784m.g']
155_138	155	9	22664156	4	['MiIM7v11037794m.g', 'MiIM7v11024332m.g', 'MiIM7v11024516m.g', 'MiIM7v11022819m.g']
155_139	155	9	23106733	4	['MiIM7v11019818m.g', 'MiIM7v11040787m.g', 'MiIM7v11024713m.g', 'MiIM7v11039959m.g']
155_146	155	10	3813064	4	['MiIM7v11012850m.g', 'MiIM7v11021984m.g', 'MiIM7v11008820m.g', 'MiIM7v11025747m.g']
155_149	155	10	5744334	4	['MiIM7v11026289m.g', 'MiIM7v11027459m.g', 'MiIM7v11033782m.g', 'MiIM7v11035805m.g']
155_200	155	13	27070835	4	['MiIM7v11002472m.g', 'MiIM7v11033884m.g', 'MiIM7v11015276m.g', 'MiIM7v11024135m.g']
155_201	155	13	27384721	4	['MiIM7v11012163m.g', 'MiIM7v11028015m.g', 'MiIM7v11028152m.g', 'MiIM7v11013617m.g']
155_208	155	14	924346	4	['MiIM7v11037655m.g', 'MiIM7v11017618m.g', 'MiIM7v11029177m.g', 'MiIM7v11014198m.g']
155_232	155	14	25104604	4	['MiIM7v11010829m.g', 'MiIM7v11003248m.g', 'MiIM7v11013919m.g', 'MiIM7v11025330m.g']
444_15	444	2	2404040	4	['MiIM7v11008021m.g', 'MiIM7v11026809m.g', 'MiIM7v11008666m.g', 'MiIM7v11021281m.g']
444_21	444	2	5755187	4	['MiIM7v11012069m.g', 'MiIM7v11025003m.g', 'MiIM7v11002540m.g', 'MiIM7v11017133m.g']
444_31	444	3	16943107	4	['MiIM7v11005389m.g', 'MiIM7v11011597m.g', 'MiIM7v11014604m.g', 'MiIM7v11026156m.g']
444_32	444	3	17652041	4	['MiIM7v11000527m.g', 'MiIM7v11011327m.g', 'MiIM7v11019208m.g', 'MiIM7v11021887m.g']
444_41	444	4	3051411	4	['MiIM7v11040581m.g', 'MiIM7v11013147m.g', 'MiIM7v11007287m.g', 'MiIM7v11004689m.g']
444_50	444	4	8902201	4	['MiIM7v11040759m.g', 'MiIM7v11010240m.g', 'MiIM7v11009784m.g', 'MiIM7v11037201m.g']
444_66	444	5	5077060	4	['MiIM7v11033782m.g', 'MiIM7v11038522m.g', 'MiIM7v11041252m.g', 'MiIM7v11001215m.g']
444_72	444	5	18634847	4	['MiIM7v11034567m.g', 'MiIM7v11021150m.g', 'MiIM7v11030235m.g', 'MiIM7v11017602m.g']
444_83	444	6	3953849	4	['MiIM7v11041595m.g', 'MiIM7v11004668m.g', 'MiIM7v11014430m.g', 'MiIM7v11025473m.g']
444_110	444	7	7624865	4	['MiIM7v11005904m.g', 'MiIM7v11014444m.g', 'MiIM7v11020215m.g', 'MiIM7v11038219m.g']
444_115	444	8	1172452	4	['MiIM7v11013314m.g', 'MiIM7v11013218m.g', 'MiIM7v11009172m.g', 'MiIM7v11025242m.g']
444_136	444	8	26098218	4	['MiIM7v11022008m.g', 'MiIM7v11033696m.g', 'MiIM7v11027351m.g', 'MiIM7v11031920m.g']
444_175	444	11	3351474	4	['MiIM7v11015004m.g', 'MiIM7v11039097m.g', 'MiIM7v11006187m.g', 'MiIM7v11013076m.g']
444_185	444	12	1077165	4	['MiIM7v11020297m.g', 'MiIM7v11026938m.g', 'MiIM7v11009023m.g', 'MiIM7v11040746m.g']
444_190	444	12	3539928	4	['MiIM7v11035398m.g', 'MiIM7v11037151m.g', 'MiIM7v11011095m.g', 'MiIM7v11032040m.g']
444_222	444	14	4208421	4	['MiIM7v11023602m.g', 'MiIM7v11006522m.g', 'MiIM7v11012210m.g', 'MiIM7v11040522m.g']
444_223	444	14	4495164	4	['MiIM7v11038621m.g', 'MiIM7v11036967m.g', 'MiIM7v11018059m.g', 'MiIM7v11021233m.g']
444_226	444	14	8177750	4	['MiIM7v11039039m.g', 'MiIM7v11033663m.g', 'MiIM7v11038261m.g', 'MiIM7v11038305m.g']
444_240	444	14	23361719	4	['MiIM7v11029863m.g', 'MiIM7v11004851m.g', 'MiIM7v11025624m.g', 'MiIM7v11022006m.g']
502_22	502	2	8176151	4	['MiIM7v11015206m.g', 'MiIM7v11008596m.g', 'MiIM7v11033769m.g', 'MiIM7v11008351m.g']
502_26	502	2	18704865	4	['MiIM7v11004130m.g', 'MiIM7v11017428m.g', 'MiIM7v11027104m.g', 'MiIM7v11033585m.g']
502_33	502	3	19209456	4	['MiIM7v11005948m.g', 'MiIM7v11000852m.g', 'MiIM7v11010721m.g', 'MiIM7v11032997m.g']
502_47	502	4	7686061	4	['MiIM7v11006768m.g', 'MiIM7v11011643m.g', 'MiIM7v11024786m.g', 'MiIM7v11001386m.g']
502_53	502	4	21586478	4	['MiIM7v11041815m.g', 'MiIM7v11010443m.g', 'MiIM7v11019608m.g', 'MiIM7v11039598m.g']
502_73	502	6	4811990	4	['MiIM7v11004660m.g', 'MiIM7v11013238m.g', 'MiIM7v11039487m.g', 'MiIM7v11035790m.g']
502_75	502	6	5322840	4	['MiIM7v11032352m.g', 'MiIM7v11031262m.g', 'MiIM7v11016357m.g', 'MiIM7v11028936m.g']
502_86	502	7	377269	4	['MiIM7v11030178m.g', 'MiIM7v11017578m.g', 'MiIM7v11040581m.g', 'MiIM7v11031058m.g']
502_90	502	7	3456383	4	['MiIM7v11023408m.g', 'MiIM7v11006406m.g', 'MiIM7v11002638m.g', 'MiIM7v11036157m.g']
502_106	502	8	18104652	4	['MiIM7v11035175m.g', 'MiIM7v11021021m.g', 'MiIM7v11000729m.g', 'MiIM7v11029124m.g']
502_108	502	8	19521054	4	['MiIM7v11039861m.g', 'MiIM7v11035598m.g', 'MiIM7v11017827m.g', 'MiIM7v11022336m.g']
502_109	502	8	20156200	4	['MiIM7v11011096m.g', 'MiIM7v11011566m.g', 'MiIM7v11017661m.g', 'MiIM7v11004586m.g']
502_111	502	8	21974365	4	['MiIM7v11015895m.g', 'MiIM7v11028346m.g', 'MiIM7v11037448m.g', 'MiIM7v11027478m.g']
502_113	502	8	23687299	4	['MiIM7v11006136m.g', 'MiIM7v11017575m.g', 'MiIM7v11000081m.g', 'MiIM7v11022997m.g']
502_182	502	13	3751461	4	['MiIM7v11026760m.g', 'MiIM7v11031414m.g', 'MiIM7v11033884m.g', 'MiIM7v11041725m.g']
502_185	502	13	22360818	4	['MiIM7v11002143m.g', 'MiIM7v11012151m.g', 'MiIM7v11006789m.g', 'MiIM7v11008978m.g']
502_204	502	14	9020472	4	['MiIM7v11026296m.g', 'MiIM7v11029042m.g', 'MiIM7v11006890m.g', 'MiIM7v11000640m.g']
541_20	541	2	17902096	4	['MiIM7v11028884m.g', 'MiIM7v11015439m.g', 'MiIM7v11022546m.g', 'MiIM7v11008953m.g']
541_23	541	3	16039503	4	['MiIM7v11028355m.g', 'MiIM7v11005499m.g', 'MiIM7v11005570m.g', 'MiIM7v11005313m.g']
541_57	541	6	568252	4	['MiIM7v11029329m.g', 'MiIM7v11000794m.g', 'MiIM7v11034713m.g', 'MiIM7v11014604m.g']
541_75	541	7	1962866	4	['MiIM7v11025979m.g', 'MiIM7v11039602m.g', 'MiIM7v11033787m.g', 'MiIM7v11039327m.g']
541_77	541	7	2951680	4	['MiIM7v11033756m.g', 'MiIM7v11009857m.g', 'MiIM7v11022642m.g', 'MiIM7v11041891m.g']
541_87	541	8	3226903	4	['MiIM7v11015593m.g', 'MiIM7v11016816m.g', 'MiIM7v11010379m.g', 'MiIM7v11000481m.g']
541_120	541	10	7359011	4	['MiIM7v11008386m.g', 'MiIM7v11021300m.g', 'MiIM7v11032119m.g', 'MiIM7v11020705m.g']
541_128	541	11	512695	4	['MiIM7v11001017m.g', 'MiIM7v11039194m.g', 'MiIM7v11015022m.g', 'MiIM7v11000331m.g']
541_143	541	12	17939843	4	['MiIM7v11011335m.g', 'MiIM7v11020890m.g', 'MiIM7v11019186m.g', 'MiIM7v11015275m.g']
541_157	541	13	24238253	4	['MiIM7v11034217m.g', 'MiIM7v11017893m.g', 'MiIM7v11032198m.g', 'MiIM7v11000987m.g']
541_163	541	13	27384721	4	['MiIM7v11015858m.g', 'MiIM7v11026989m.g', 'MiIM7v11029003m.g', 'MiIM7v11036765m.g']
664_12	664	1	9112690	4	['MiIM7v11024056m.g', 'MiIM7v11001865m.g', 'MiIM7v11016989m.g', 'MiIM7v11001859m.g']
664_17	664	2	3036763	4	['MiIM7v11007954m.g', 'MiIM7v11041239m.g', 'MiIM7v11010669m.g', 'MiIM7v11025052m.g']
664_30	664	3	18531861	4	['MiIM7v11028567m.g', 'MiIM7v11010675m.g', 'MiIM7v11007570m.g', 'MiIM7v11040774m.g']
664_33	664	3	19997089	4	['MiIM7v11028491m.g', 'MiIM7v11002363m.g', 'MiIM7v11002202m.g', 'MiIM7v11012330m.g']
664_40	664	4	1788613	4	['MiIM7v11015373m.g', 'MiIM7v11033719m.g', 'MiIM7v11013293m.g', 'MiIM7v11031033m.g']
664_56	664	4	22515723	4	['MiIM7v11038654m.g', 'MiIM7v11005880m.g', 'MiIM7v11036426m.g', 'MiIM7v11033601m.g']
664_57	664	5	364037	4	['MiIM7v11035204m.g', 'MiIM7v11011758m.g', 'MiIM7v11022078m.g', 'MiIM7v11011176m.g']
664_76	664	6	545941	4	['MiIM7v11019962m.g', 'MiIM7v11031616m.g', 'MiIM7v11040947m.g', 'MiIM7v11030466m.g']
664_77	664	6	626573	4	['MiIM7v11024800m.g', 'MiIM7v11025242m.g', 'MiIM7v11035445m.g', 'MiIM7v11025872m.g']
664_83	664	6	3233194	4	['MiIM7v11003711m.g', 'MiIM7v11002883m.g', 'MiIM7v11008041m.g', 'MiIM7v11014508m.g']
664_103	664	8	2118565	4	['MiIM7v11011469m.g', 'MiIM7v11005907m.g', 'MiIM7v11021622m.g', 'MiIM7v11020349m.g']
664_107	664	8	3712893	4	['MiIM7v11023073m.g', 'MiIM7v11001580m.g', 'MiIM7v11006517m.g', 'MiIM7v11012914m.g']
664_137	664	10	42283	4	['MiIM7v11004308m.g', 'MiIM7v11009135m.g', 'MiIM7v11020090m.g', 'MiIM7v11024904m.g']
664_152	664	10	17315631	4	['MiIM7v11030561m.g', 'MiIM7v11017788m.g', 'MiIM7v11031972m.g', 'MiIM7v11027082m.g']
664_155	664	11	480868	4	['MiIM7v11038557m.g', 'MiIM7v11021622m.g', 'MiIM7v11029199m.g', 'MiIM7v11011500m.g']
664_163	664	11	15785491	4	['MiIM7v11028997m.g', 'MiIM7v11006073m.g', 'MiIM7v11040370m.g', 'MiIM7v11025774m.g']
664_180	664	13	727674	4	['MiIM7v11016092m.g', 'MiIM7v11011645m.g', 'MiIM7v11008568m.g', 'MiIM7v11034557m.g']
664_203	664	14	7730745	4	['MiIM7v11007968m.g', 'MiIM7v11032345m.g', 'MiIM7v11037154m.g', 'MiIM7v11038182m.g']
664_220	664	14	24675955	4	['MiIM7v11007471m.g', 'MiIM7v11030287m.g', 'MiIM7v11034384m.g', 'MiIM7v11030685m.g']
909_6	909	1	2375541	4	['MiIM7v11000316m.g', 'MiIM7v11022026m.g', 'MiIM7v11020554m.g', 'MiIM7v11042033m.g']
909_13	909	2	357533	4	['MiIM7v11017447m.g', 'MiIM7v11026021m.g', 'MiIM7v11016019m.g', 'MiIM7v11036453m.g']
909_30	909	2	19277812	4	['MiIM7v11013626m.g', 'MiIM7v11013506m.g', 'MiIM7v11009621m.g', 'MiIM7v11036127m.g']
909_41	909	3	22743933	4	['MiIM7v11041144m.g', 'MiIM7v11007555m.g', 'MiIM7v11041054m.g', 'MiIM7v11024546m.g']
909_52	909	4	21249031	4	['MiIM7v11011188m.g', 'MiIM7v11027260m.g', 'MiIM7v11032314m.g', 'MiIM7v11037145m.g']
909_61	909	5	18625074	4	['MiIM7v11033264m.g', 'MiIM7v11002981m.g', 'MiIM7v11033772m.g', 'MiIM7v11026243m.g']
909_62	909	5	18794875	4	['MiIM7v11013516m.g', 'MiIM7v11014673m.g', 'MiIM7v11026860m.g', 'MiIM7v11033701m.g']
909_77	909	6	4369407	4	['MiIM7v11014056m.g', 'MiIM7v11012450m.g', 'MiIM7v11000729m.g', 'MiIM7v11004403m.g']
909_85	909	6	19904020	4	['MiIM7v11023455m.g', 'MiIM7v11035612m.g', 'MiIM7v11015603m.g', 'MiIM7v11029867m.g']
909_134	909	10	1347296	4	['MiIM7v11025329m.g', 'MiIM7v11002103m.g', 'MiIM7v11040811m.g', 'MiIM7v11034094m.g']
909_139	909	10	4595475	4	['MiIM7v11011394m.g', 'MiIM7v11011045m.g', 'MiIM7v11022837m.g', 'MiIM7v11008386m.g']
909_164	909	12	15774794	4	['MiIM7v11006750m.g', 'MiIM7v11017606m.g', 'MiIM7v11038170m.g', 'MiIM7v11017769m.g']
909_167	909	12	18531601	4	['MiIM7v11041664m.g', 'MiIM7v11016326m.g', 'MiIM7v11031700m.g', 'MiIM7v11037931m.g']
909_176	909	13	24160391	4	['MiIM7v11003450m.g', 'MiIM7v11011883m.g', 'MiIM7v11040685m.g', 'MiIM7v11023187m.g']
909_189	909	14	1891394	4	['MiIM7v11002474m.g', 'MiIM7v11026911m.g', 'MiIM7v11002860m.g', 'MiIM7v11036972m.g']
909_204	909	14	22680835	4	['MiIM7v11010336m.g', 'MiIM7v11021283m.g', 'MiIM7v11001184m.g', 'MiIM7v11011690m.g']
1034_10	1034	1	7204657	4	['MiIM7v11001500m.g', 'MiIM7v11001886m.g', 'MiIM7v11024127m.g', 'MiIM7v11025191m.g']
1034_11	1034	1	11362623	4	['MiIM7v11019686m.g', 'MiIM7v11002263m.g', 'MiIM7v11014775m.g', 'MiIM7v11020520m.g']
1034_18	1034	2	4305914	4	['MiIM7v11017192m.g', 'MiIM7v11011647m.g', 'MiIM7v11037094m.g', 'MiIM7v11004075m.g']
1034_34	1034	3	18564283	4	['MiIM7v11025473m.g', 'MiIM7v11002525m.g', 'MiIM7v11007812m.g', 'MiIM7v11017061m.g']
1034_38	1034	3	20863431	4	['MiIM7v11038555m.g', 'MiIM7v11031028m.g', 'MiIM7v11038043m.g', 'MiIM7v11019061m.g']
1034_55	1034	4	21087146	4	['MiIM7v11025372m.g', 'MiIM7v11033130m.g', 'MiIM7v11041789m.g', 'MiIM7v11007886m.g']
1034_70	1034	5	18125921	4	['MiIM7v11003779m.g', 'MiIM7v11013556m.g', 'MiIM7v11022738m.g', 'MiIM7v11024625m.g']
1034_76	1034	5	21219166	4	['MiIM7v11039183m.g', 'MiIM7v11025036m.g', 'MiIM7v11001457m.g', 'MiIM7v11013777m.g']
1034_77	1034	6	626573	4	['MiIM7v11014379m.g', 'MiIM7v11011240m.g', 'MiIM7v11020987m.g', 'MiIM7v11021518m.g']
1034_83	1034	6	6298753	4	['MiIM7v11016473m.g', 'MiIM7v11021021m.g', 'MiIM7v11018447m.g', 'MiIM7v11030764m.g']
1034_108	1034	8	312114	4	['MiIM7v11013260m.g', 'MiIM7v11004132m.g', 'MiIM7v11029323m.g', 'MiIM7v11008033m.g']
1034_130	1034	9	377342	4	['MiIM7v11001386m.g', 'MiIM7v11035990m.g', 'MiIM7v11000085m.g', 'MiIM7v11004174m.g']
1034_158	1034	10	18907182	4	['MiIM7v11011380m.g', 'MiIM7v11019129m.g', 'MiIM7v11025379m.g', 'MiIM7v11007191m.g']
1034_181	1034	12	2698392	4	['MiIM7v11010068m.g', 'MiIM7v11040829m.g', 'MiIM7v11011556m.g', 'MiIM7v11036476m.g']
1034_183	1034	12	15059925	4	['MiIM7v11008798m.g', 'MiIM7v11024757m.g', 'MiIM7v11006522m.g', 'MiIM7v11036172m.g']
1034_186	1034	12	17477097	4	['MiIM7v11001339m.g', 'MiIM7v11030957m.g', 'MiIM7v11010657m.g', 'MiIM7v11010844m.g']
1034_191	1034	12	21270130	4	['MiIM7v11030420m.g', 'MiIM7v11007209m.g', 'MiIM7v11032451m.g', 'MiIM7v11030051m.g']
1034_198	1034	13	23712433	4	['MiIM7v11019324m.g', 'MiIM7v11002154m.g', 'MiIM7v11010063m.g', 'MiIM7v11033492m.g']
1034_199	1034	13	24150006	4	['MiIM7v11039862m.g', 'MiIM7v11017422m.g', 'MiIM7v11010515m.g', 'MiIM7v11017181m.g']
1034_220	1034	14	16863284	4	['MiIM7v11040389m.g', 'MiIM7v11017511m.g', 'MiIM7v11024990m.g', 'MiIM7v11027503m.g']
1192_28	1192	3	1063920	4	['MiIM7v11014636m.g', 'MiIM7v11037442m.g', 'MiIM7v11041647m.g', 'MiIM7v11019447m.g']
1192_37	1192	3	22031907	4	['MiIM7v11029152m.g', 'MiIM7v11029444m.g', 'MiIM7v11024532m.g', 'MiIM7v11019905m.g']
1192_39	1192	4	190977	4	['MiIM7v11000033m.g', 'MiIM7v11002326m.g', 'MiIM7v11017803m.g', 'MiIM7v11037894m.g']
1192_41	1192	4	1075195	4	['MiIM7v11005518m.g', 'MiIM7v11005407m.g', 'MiIM7v11035953m.g', 'MiIM7v11006730m.g']
1192_78	1192	5	21387858	4	['MiIM7v11008910m.g', 'MiIM7v11021979m.g', 'MiIM7v11015795m.g', 'MiIM7v11034627m.g']
1192_108	1192	8	17830164	4	['MiIM7v11002485m.g', 'MiIM7v11020575m.g', 'MiIM7v11039831m.g', 'MiIM7v11038409m.g']
1192_127	1192	9	16958184	4	['MiIM7v11002589m.g', 'MiIM7v11024198m.g', 'MiIM7v11018462m.g', 'MiIM7v11008084m.g']
1192_136	1192	9	22584364	4	['MiIM7v11024369m.g', 'MiIM7v11040563m.g', 'MiIM7v11036609m.g', 'MiIM7v11012461m.g']
1192_157	1192	10	20316229	4	['MiIM7v11014424m.g', 'MiIM7v11029988m.g', 'MiIM7v11033016m.g', 'MiIM7v11020548m.g']
1192_159	1192	10	21388930	4	['MiIM7v11024782m.g', 'MiIM7v11003711m.g', 'MiIM7v11004840m.g', 'MiIM7v11027855m.g']
1192_214	1192	14	26445382	4	['MiIM7v11017628m.g', 'MiIM7v11039322m.g', 'MiIM7v11005698m.g', 'MiIM7v11030282m.g']
62_14	62	2	1806017	3	['MiIM7v11018057m.g', 'MiIM7v11028988m.g', 'MiIM7v11008999m.g']
62_19	62	2	7530857	3	['MiIM7v11022026m.g', 'MiIM7v11003841m.g', 'MiIM7v11004165m.g']
62_26	62	2	18522519	3	['MiIM7v11017350m.g', 'MiIM7v11030178m.g', 'MiIM7v11032317m.g']
62_41	62	3	22995195	3	['MiIM7v11023509m.g', 'MiIM7v11030792m.g', 'MiIM7v11041520m.g']
62_53	62	4	15848437	3	['MiIM7v11042100m.g', 'MiIM7v11016949m.g', 'MiIM7v11008718m.g']
62_70	62	5	3432779	3	['MiIM7v11022557m.g', 'MiIM7v11033541m.g', 'MiIM7v11006061m.g']
62_72	62	5	18089458	3	['MiIM7v11011894m.g', 'MiIM7v11023406m.g', 'MiIM7v11036255m.g']
62_83	62	6	3757448	3	['MiIM7v11020993m.g', 'MiIM7v11011070m.g', 'MiIM7v11028904m.g']
62_85	62	6	6820026	3	['MiIM7v11040547m.g', 'MiIM7v11011093m.g', 'MiIM7v11023042m.g']
62_87	62	6	15384634	3	['MiIM7v11026948m.g', 'MiIM7v11013899m.g', 'MiIM7v11019230m.g']
62_98	62	7	3824693	3	['MiIM7v11020398m.g', 'MiIM7v11023608m.g', 'MiIM7v11032586m.g']
62_103	62	8	84688	3	['MiIM7v11013076m.g', 'MiIM7v11030276m.g', 'MiIM7v11017227m.g']
62_108	62	8	2341324	3	['MiIM7v11000320m.g', 'MiIM7v11037316m.g', 'MiIM7v11020205m.g']
62_109	62	8	2583582	3	['MiIM7v11021906m.g', 'MiIM7v11032042m.g', 'MiIM7v11000113m.g']
62_115	62	8	17123080	3	['MiIM7v11016838m.g', 'MiIM7v11019388m.g', 'MiIM7v11036446m.g']
62_116	62	8	17471141	3	['MiIM7v11021629m.g', 'MiIM7v11002363m.g', 'MiIM7v11019836m.g']
62_118	62	8	19959588	3	['MiIM7v11000128m.g', 'MiIM7v11024666m.g', 'MiIM7v11020643m.g']
62_136	62	9	21569198	3	['MiIM7v11011453m.g', 'MiIM7v11015442m.g', 'MiIM7v11024063m.g']
62_139	62	9	22402723	3	['MiIM7v11039407m.g', 'MiIM7v11038729m.g', 'MiIM7v11028019m.g']
62_148	62	10	4629442	3	['MiIM7v11037214m.g', 'MiIM7v11037721m.g', 'MiIM7v11002863m.g']
62_153	62	10	6581010	3	['MiIM7v11010637m.g', 'MiIM7v11026505m.g', 'MiIM7v11021348m.g']
62_156	62	10	19135506	3	['MiIM7v11032753m.g', 'MiIM7v11001060m.g', 'MiIM7v11001498m.g']
62_157	62	10	19570052	3	['MiIM7v11027405m.g', 'MiIM7v11032233m.g', 'MiIM7v11026081m.g']
62_159	62	10	20176223	3	['MiIM7v11016206m.g', 'MiIM7v11011652m.g', 'MiIM7v11022909m.g']
62_163	62	11	677925	3	['MiIM7v11037591m.g', 'MiIM7v11021599m.g', 'MiIM7v11035178m.g']
62_177	62	12	7293857	3	['MiIM7v11041103m.g', 'MiIM7v11029225m.g', 'MiIM7v11017034m.g']
62_178	62	12	14069031	3	['MiIM7v11011602m.g', 'MiIM7v11032407m.g', 'MiIM7v11031867m.g']
62_181	62	12	19244294	3	['MiIM7v11007199m.g', 'MiIM7v11025552m.g', 'MiIM7v11034009m.g']
62_184	62	12	20207168	3	['MiIM7v11012220m.g', 'MiIM7v11021427m.g', 'MiIM7v11032365m.g']
62_186	62	12	21237160	3	['MiIM7v11010531m.g', 'MiIM7v11006650m.g', 'MiIM7v11040435m.g']
62_195	62	13	22180064	3	['MiIM7v11023325m.g', 'MiIM7v11025612m.g', 'MiIM7v11026123m.g']
62_203	62	13	30027817	3	['MiIM7v11017007m.g', 'MiIM7v11029460m.g', 'MiIM7v11019486m.g']
62_207	62	14	3407704	3	['MiIM7v11033297m.g', 'MiIM7v11037420m.g', 'MiIM7v11031911m.g']
62_208	62	14	7273272	3	['MiIM7v11023804m.g', 'MiIM7v11023567m.g', 'MiIM7v11028061m.g']
62_210	62	14	8418484	3	['MiIM7v11032330m.g', 'MiIM7v11039504m.g', 'MiIM7v11039544m.g']
62_220	62	14	21818295	3	['MiIM7v11017556m.g', 'MiIM7v11009784m.g', 'MiIM7v11028998m.g']
62_221	62	14	22373674	3	['MiIM7v11007002m.g', 'MiIM7v11009526m.g', 'MiIM7v11023100m.g']
62_227	62	14	25435067	3	['MiIM7v11040115m.g', 'MiIM7v11016462m.g', 'MiIM7v11042031m.g']
155_4	155	1	2590897	3	['MiIM7v11031923m.g', 'MiIM7v11038756m.g', 'MiIM7v11025036m.g']
155_7	155	1	3611522	3	['MiIM7v11018901m.g', 'MiIM7v11001748m.g', 'MiIM7v11041674m.g']
155_15	155	2	1470434	3	['MiIM7v11030225m.g', 'MiIM7v11007432m.g', 'MiIM7v11038869m.g']
155_32	155	3	16997118	3	['MiIM7v11021685m.g', 'MiIM7v11017753m.g', 'MiIM7v11018418m.g']
155_33	155	3	17496240	3	['MiIM7v11021442m.g', 'MiIM7v11041577m.g', 'MiIM7v11040398m.g']
155_45	155	4	731768	3	['MiIM7v11008371m.g', 'MiIM7v11021105m.g', 'MiIM7v11020344m.g']
155_53	155	4	6259616	3	['MiIM7v11002276m.g', 'MiIM7v11015497m.g', 'MiIM7v11025887m.g']
155_71	155	5	4299787	3	['MiIM7v11011047m.g', 'MiIM7v11011830m.g', 'MiIM7v11025260m.g']
155_76	155	5	20360134	3	['MiIM7v11041002m.g', 'MiIM7v11015209m.g', 'MiIM7v11023737m.g']
155_83	155	6	4864717	3	['MiIM7v11000782m.g', 'MiIM7v11034312m.g', 'MiIM7v11030622m.g']
155_85	155	6	6471988	3	['MiIM7v11002317m.g', 'MiIM7v11012929m.g', 'MiIM7v11021215m.g']
155_92	155	6	18929188	3	['MiIM7v11011094m.g', 'MiIM7v11036409m.g', 'MiIM7v11010705m.g']
155_95	155	6	20420607	3	['MiIM7v11017790m.g', 'MiIM7v11031819m.g', 'MiIM7v11041046m.g']
155_99	155	7	2871414	3	['MiIM7v11007889m.g', 'MiIM7v11039640m.g', 'MiIM7v11027047m.g']
155_110	155	8	1846637	3	['MiIM7v11041708m.g', 'MiIM7v11006140m.g', 'MiIM7v11040839m.g']
155_129	155	9	2294461	3	['MiIM7v11021151m.g', 'MiIM7v11036478m.g', 'MiIM7v11036614m.g']
155_133	155	9	19495275	3	['MiIM7v11002611m.g', 'MiIM7v11024888m.g', 'MiIM7v11032146m.g']
155_136	155	9	21317102	3	['MiIM7v11025662m.g', 'MiIM7v11007186m.g', 'MiIM7v11016769m.g']
155_143	155	10	2162377	3	['MiIM7v11025540m.g', 'MiIM7v11029479m.g', 'MiIM7v11021391m.g']
155_145	155	10	3258977	3	['MiIM7v11024810m.g', 'MiIM7v11016835m.g', 'MiIM7v11021826m.g']
155_156	155	10	18621751	3	['MiIM7v11020349m.g', 'MiIM7v11019131m.g', 'MiIM7v11028678m.g']
155_157	155	10	19185578	3	['MiIM7v11019781m.g', 'MiIM7v11032701m.g', 'MiIM7v11011321m.g']
155_172	155	11	18784027	3	['MiIM7v11002089m.g', 'MiIM7v11004339m.g', 'MiIM7v11004443m.g']
155_183	155	12	18190366	3	['MiIM7v11031762m.g', 'MiIM7v11023170m.g', 'MiIM7v11032521m.g']
155_185	155	12	19692934	3	['MiIM7v11013899m.g', 'MiIM7v11008969m.g', 'MiIM7v11035338m.g']
155_189	155	13	584725	3	['MiIM7v11011618m.g', 'MiIM7v11032082m.g', 'MiIM7v11035968m.g']
155_191	155	13	1923217	3	['MiIM7v11029530m.g', 'MiIM7v11036182m.g', 'MiIM7v11008922m.g']
155_206	155	13	29476646	3	['MiIM7v11037090m.g', 'MiIM7v11013599m.g', 'MiIM7v11004219m.g']
155_211	155	14	2687558	3	['MiIM7v11039833m.g', 'MiIM7v11023604m.g', 'MiIM7v11017401m.g']
155_216	155	14	7403355	3	['MiIM7v11011090m.g', 'MiIM7v11023457m.g', 'MiIM7v11039023m.g']
444_4	444	1	3759006	3	['MiIM7v11010227m.g', 'MiIM7v11036595m.g', 'MiIM7v11040773m.g']
444_8	444	1	4993850	3	['MiIM7v11001601m.g', 'MiIM7v11002654m.g', 'MiIM7v11027784m.g']
444_9	444	1	5566861	3	['MiIM7v11001612m.g', 'MiIM7v11001842m.g', 'MiIM7v11014806m.g']
444_10	444	1	6684025	3	['MiIM7v11003152m.g', 'MiIM7v11039793m.g', 'MiIM7v11020254m.g']
444_16	444	2	3002174	3	['MiIM7v11041805m.g', 'MiIM7v11015321m.g', 'MiIM7v11040191m.g']
444_17	444	2	3535926	3	['MiIM7v11038825m.g', 'MiIM7v11040696m.g', 'MiIM7v11041364m.g']
444_19	444	2	4719183	3	['MiIM7v11040727m.g', 'MiIM7v11015823m.g', 'MiIM7v11033667m.g']
444_26	444	2	16869745	3	['MiIM7v11001573m.g', 'MiIM7v11001304m.g', 'MiIM7v11016434m.g']
444_38	444	4	1140886	3	['MiIM7v11031493m.g', 'MiIM7v11016042m.g', 'MiIM7v11011502m.g']
444_47	444	4	5713780	3	['MiIM7v11016700m.g', 'MiIM7v11002181m.g', 'MiIM7v11032133m.g']
444_51	444	4	14021850	3	['MiIM7v11009486m.g', 'MiIM7v11024786m.g', 'MiIM7v11007210m.g']
444_54	444	4	19351433	3	['MiIM7v11035298m.g', 'MiIM7v11019387m.g', 'MiIM7v11008145m.g']
444_56	444	4	21054365	3	['MiIM7v11024847m.g', 'MiIM7v11031514m.g', 'MiIM7v11011041m.g']
444_57	444	4	22709183	3	['MiIM7v11028775m.g', 'MiIM7v11012203m.g', 'MiIM7v11010828m.g']
444_65	444	5	4473239	3	['MiIM7v11028999m.g', 'MiIM7v11000729m.g', 'MiIM7v11001804m.g']
444_67	444	5	5783554	3	['MiIM7v11020595m.g', 'MiIM7v11027419m.g', 'MiIM7v11039807m.g']
444_68	444	5	7710419	3	['MiIM7v11038014m.g', 'MiIM7v11004002m.g', 'MiIM7v11021110m.g']
444_81	444	6	2179905	3	['MiIM7v11013708m.g', 'MiIM7v11034637m.g', 'MiIM7v11008555m.g']
444_84	444	6	4850937	3	['MiIM7v11036635m.g', 'MiIM7v11002781m.g', 'MiIM7v11013592m.g']
444_87	444	6	6826225	3	['MiIM7v11013862m.g', 'MiIM7v11036667m.g', 'MiIM7v11007773m.g']
444_104	444	7	3401003	3	['MiIM7v11012553m.g', 'MiIM7v11002528m.g', 'MiIM7v11002534m.g']
444_111	444	7	12748261	3	['MiIM7v11006552m.g', 'MiIM7v11036263m.g', 'MiIM7v11020563m.g']
444_134	444	8	23521977	3	['MiIM7v11035227m.g', 'MiIM7v11014570m.g', 'MiIM7v11013912m.g']
444_137	444	9	62229	3	['MiIM7v11038655m.g', 'MiIM7v11034444m.g', 'MiIM7v11010469m.g']
444_153	444	10	623616	3	['MiIM7v11000470m.g', 'MiIM7v11024910m.g', 'MiIM7v11035874m.g']
444_156	444	10	2900360	3	['MiIM7v11015632m.g', 'MiIM7v11019756m.g', 'MiIM7v11010759m.g']
444_160	444	10	5477970	3	['MiIM7v11040811m.g', 'MiIM7v11040600m.g', 'MiIM7v11019841m.g']
444_166	444	10	18019767	3	['MiIM7v11033071m.g', 'MiIM7v11012382m.g', 'MiIM7v11013900m.g']
444_181	444	11	16747876	3	['MiIM7v11008529m.g', 'MiIM7v11015241m.g', 'MiIM7v11029881m.g']
444_188	444	12	2721604	3	['MiIM7v11030842m.g', 'MiIM7v11036565m.g', 'MiIM7v11037437m.g']
444_199	444	12	21906283	3	['MiIM7v11020342m.g', 'MiIM7v11010650m.g', 'MiIM7v11027011m.g']
444_200	444	13	245477	3	['MiIM7v11015174m.g', 'MiIM7v11002575m.g', 'MiIM7v11002363m.g']
444_204	444	13	4117381	3	['MiIM7v11007546m.g', 'MiIM7v11033059m.g', 'MiIM7v11017956m.g']
444_208	444	13	23643220	3	['MiIM7v11035247m.g', 'MiIM7v11039309m.g', 'MiIM7v11014983m.g']
444_219	444	14	1213714	3	['MiIM7v11014087m.g', 'MiIM7v11030760m.g', 'MiIM7v11034071m.g']
444_225	444	14	7453218	3	['MiIM7v11040438m.g', 'MiIM7v11015574m.g', 'MiIM7v11038657m.g']
502_3	502	1	981119	3	['MiIM7v11014142m.g', 'MiIM7v11002849m.g', 'MiIM7v11030870m.g']
502_34	502	3	19441095	3	['MiIM7v11009075m.g', 'MiIM7v11025541m.g', 'MiIM7v11007209m.g']
502_42	502	4	2677880	3	['MiIM7v11025759m.g', 'MiIM7v11017529m.g', 'MiIM7v11013969m.g']
502_48	502	4	15848437	3	['MiIM7v11027597m.g', 'MiIM7v11033457m.g', 'MiIM7v11020393m.g']
502_52	502	4	20940936	3	['MiIM7v11032816m.g', 'MiIM7v11019235m.g', 'MiIM7v11036631m.g']
502_69	502	6	3396031	3	['MiIM7v11022314m.g', 'MiIM7v11003602m.g', 'MiIM7v11014383m.g']
502_70	502	6	3833996	3	['MiIM7v11028424m.g', 'MiIM7v11025384m.g', 'MiIM7v11032419m.g']
502_79	502	6	15960063	3	['MiIM7v11013248m.g', 'MiIM7v11040202m.g', 'MiIM7v11038347m.g']
502_87	502	7	833170	3	['MiIM7v11013755m.g', 'MiIM7v11015431m.g', 'MiIM7v11028043m.g']
502_92	502	7	5146736	3	['MiIM7v11020522m.g', 'MiIM7v11007991m.g', 'MiIM7v11022107m.g']
502_93	502	7	6532827	3	['MiIM7v11000357m.g', 'MiIM7v11007087m.g', 'MiIM7v11034973m.g']
502_112	502	8	23058685	3	['MiIM7v11008844m.g', 'MiIM7v11006774m.g', 'MiIM7v11023063m.g']
502_114	502	8	24476864	3	['MiIM7v11031913m.g', 'MiIM7v11006780m.g', 'MiIM7v11030698m.g']
502_115	502	8	25115290	3	['MiIM7v11001823m.g', 'MiIM7v11014510m.g', 'MiIM7v11037929m.g']
502_117	502	8	26480888	3	['MiIM7v11004054m.g', 'MiIM7v11019639m.g', 'MiIM7v11026146m.g']
502_118	502	9	457068	3	['MiIM7v11033141m.g', 'MiIM7v11008912m.g', 'MiIM7v11025246m.g']
502_123	502	9	4797391	3	['MiIM7v11007384m.g', 'MiIM7v11026561m.g', 'MiIM7v11002579m.g']
502_125	502	9	18886896	3	['MiIM7v11006270m.g', 'MiIM7v11018266m.g', 'MiIM7v11025648m.g']
502_126	502	9	19489872	3	['MiIM7v11030091m.g', 'MiIM7v11012316m.g', 'MiIM7v11026774m.g']
502_131	502	9	22413967	3	['MiIM7v11010402m.g', 'MiIM7v11023079m.g', 'MiIM7v11024459m.g']
502_133	502	10	135165	3	['MiIM7v11033774m.g', 'MiIM7v11008412m.g', 'MiIM7v11025865m.g']
502_138	502	10	3544621	3	['MiIM7v11026433m.g', 'MiIM7v11016797m.g', 'MiIM7v11006754m.g']
502_160	502	12	201326	3	['MiIM7v11023680m.g', 'MiIM7v11025209m.g', 'MiIM7v11016155m.g']
502_166	502	12	16417396	3	['MiIM7v11028961m.g', 'MiIM7v11040207m.g', 'MiIM7v11008575m.g']
502_168	502	12	17682908	3	['MiIM7v11007605m.g', 'MiIM7v11020116m.g', 'MiIM7v11042029m.g']
502_176	502	12	20950231	3	['MiIM7v11007913m.g', 'MiIM7v11021930m.g', 'MiIM7v11015022m.g']
502_188	502	13	25933306	3	['MiIM7v11002477m.g', 'MiIM7v11034139m.g', 'MiIM7v11035639m.g']
502_191	502	13	27107754	3	['MiIM7v11032799m.g', 'MiIM7v11003182m.g', 'MiIM7v11013014m.g']
502_199	502	14	2520567	3	['MiIM7v11008739m.g', 'MiIM7v11008175m.g', 'MiIM7v11000825m.g']
502_210	502	14	21550963	3	['MiIM7v11029368m.g', 'MiIM7v11038017m.g', 'MiIM7v11039381m.g']
502_213	502	14	23506179	3	['MiIM7v11010694m.g', 'MiIM7v11039278m.g', 'MiIM7v11040200m.g']
502_216	502	14	24179221	3	['MiIM7v11007501m.g', 'MiIM7v11024954m.g', 'MiIM7v11041750m.g']
502_217	502	14	24287069	3	['MiIM7v11024495m.g', 'MiIM7v11033832m.g', 'MiIM7v11035175m.g']
541_9	541	2	384098	3	['MiIM7v11033113m.g', 'MiIM7v11007173m.g', 'MiIM7v11016024m.g']
541_48	541	5	2610266	3	['MiIM7v11011229m.g', 'MiIM7v11011641m.g', 'MiIM7v11011755m.g']
541_55	541	5	20342918	3	['MiIM7v11007725m.g', 'MiIM7v11030581m.g', 'MiIM7v11032125m.g']
541_65	541	6	8777028	3	['MiIM7v11037782m.g', 'MiIM7v11041955m.g', 'MiIM7v11015833m.g']
541_68	541	6	19688594	3	['MiIM7v11012304m.g', 'MiIM7v11022897m.g', 'MiIM7v11029384m.g']
541_71	541	7	142317	3	['MiIM7v11006534m.g', 'MiIM7v11020297m.g', 'MiIM7v11024679m.g']
541_94	541	8	20182269	3	['MiIM7v11020352m.g', 'MiIM7v11020949m.g', 'MiIM7v11017209m.g']
541_109	541	9	23349998	3	['MiIM7v11002595m.g', 'MiIM7v11023383m.g', 'MiIM7v11002048m.g']
541_111	541	10	1400423	3	['MiIM7v11001174m.g', 'MiIM7v11007621m.g', 'MiIM7v11039304m.g']
541_112	541	10	1828887	3	['MiIM7v11004208m.g', 'MiIM7v11036392m.g', 'MiIM7v11002166m.g']
541_119	541	10	5697420	3	['MiIM7v11004024m.g', 'MiIM7v11024775m.g', 'MiIM7v11005636m.g']
541_125	541	10	20367057	3	['MiIM7v11020811m.g', 'MiIM7v11032545m.g', 'MiIM7v11016998m.g']
541_131	541	11	2737645	3	['MiIM7v11014785m.g', 'MiIM7v11036614m.g', 'MiIM7v11006073m.g']
541_147	541	12	20207168	3	['MiIM7v11033203m.g', 'MiIM7v11035548m.g', 'MiIM7v11035780m.g']
541_149	541	12	20683029	3	['MiIM7v11002477m.g', 'MiIM7v11008204m.g', 'MiIM7v11030011m.g']
541_150	541	12	21504019	3	['MiIM7v11021018m.g', 'MiIM7v11004126m.g', 'MiIM7v11036209m.g']
541_162	541	13	27178371	3	['MiIM7v11021626m.g', 'MiIM7v11022085m.g', 'MiIM7v11030512m.g']
541_171	541	14	8020014	3	['MiIM7v11023567m.g', 'MiIM7v11033859m.g', 'MiIM7v11039591m.g']
541_174	541	14	16752979	3	['MiIM7v11011339m.g', 'MiIM7v11026334m.g', 'MiIM7v11022536m.g']
541_175	541	14	20145365	3	['MiIM7v11025389m.g', 'MiIM7v11013629m.g', 'MiIM7v11032818m.g']
664_2	664	1	1813389	3	['MiIM7v11031605m.g', 'MiIM7v11002235m.g', 'MiIM7v11000942m.g']
664_8	664	1	3786436	3	['MiIM7v11027989m.g', 'MiIM7v11038169m.g', 'MiIM7v11025091m.g']
664_23	664	2	17245307	3	['MiIM7v11014402m.g', 'MiIM7v11015474m.g', 'MiIM7v11007016m.g']
664_26	664	2	19186785	3	['MiIM7v11012049m.g', 'MiIM7v11033414m.g', 'MiIM7v11010624m.g']
664_39	664	4	1057052	3	['MiIM7v11001347m.g', 'MiIM7v11011020m.g', 'MiIM7v11020147m.g']
664_42	664	4	2912075	3	['MiIM7v11011623m.g', 'MiIM7v11000574m.g', 'MiIM7v11032146m.g']
664_44	664	4	3644235	3	['MiIM7v11009052m.g', 'MiIM7v11011608m.g', 'MiIM7v11019541m.g']
664_62	664	5	3456044	3	['MiIM7v11000062m.g', 'MiIM7v11011921m.g', 'MiIM7v11016246m.g']
664_63	664	5	3542620	3	['MiIM7v11022623m.g', 'MiIM7v11007189m.g', 'MiIM7v11023383m.g']
664_72	664	5	21119208	3	['MiIM7v11009330m.g', 'MiIM7v11033619m.g', 'MiIM7v11003559m.g']
664_93	664	7	1360152	3	['MiIM7v11002225m.g', 'MiIM7v11023162m.g', 'MiIM7v11033998m.g']
664_99	664	7	19251387	3	['MiIM7v11027785m.g', 'MiIM7v11007071m.g', 'MiIM7v11028873m.g']
664_117	664	8	20579873	3	['MiIM7v11000758m.g', 'MiIM7v11040581m.g', 'MiIM7v11017169m.g']
664_123	664	8	24183748	3	['MiIM7v11023100m.g', 'MiIM7v11022502m.g', 'MiIM7v11027548m.g']
664_129	664	9	858386	3	['MiIM7v11010986m.g', 'MiIM7v11039445m.g', 'MiIM7v11003663m.g']
664_146	664	10	4775505	3	['MiIM7v11032115m.g', 'MiIM7v11014490m.g', 'MiIM7v11033921m.g']
664_153	664	10	19592318	3	['MiIM7v11022555m.g', 'MiIM7v11034216m.g', 'MiIM7v11038670m.g']
664_156	664	11	718150	3	['MiIM7v11036763m.g', 'MiIM7v11024226m.g', 'MiIM7v11019419m.g']
664_157	664	11	1278980	3	['MiIM7v11036776m.g', 'MiIM7v11039506m.g', 'MiIM7v11038115m.g']
664_166	664	12	1860007	3	['MiIM7v11022754m.g', 'MiIM7v11004443m.g', 'MiIM7v11008269m.g']
664_170	664	12	16836009	3	['MiIM7v11021573m.g', 'MiIM7v11023505m.g', 'MiIM7v11026013m.g']
664_171	664	12	17170395	3	['MiIM7v11000092m.g', 'MiIM7v11032778m.g', 'MiIM7v11031115m.g']
664_183	664	13	23643220	3	['MiIM7v11038645m.g', 'MiIM7v11007704m.g', 'MiIM7v11034985m.g']
664_185	664	13	26185025	3	['MiIM7v11026639m.g', 'MiIM7v11016984m.g', 'MiIM7v11029116m.g']
664_188	664	13	26694630	3	['MiIM7v11010519m.g', 'MiIM7v11025855m.g', 'MiIM7v11017353m.g']
664_194	664	13	29240844	3	['MiIM7v11021013m.g', 'MiIM7v11021741m.g', 'MiIM7v11003093m.g']
664_198	664	14	1841399	3	['MiIM7v11035570m.g', 'MiIM7v11020326m.g', 'MiIM7v11017065m.g']
664_201	664	14	4929672	3	['MiIM7v11037131m.g', 'MiIM7v11005426m.g', 'MiIM7v11009151m.g']
664_219	664	14	24180064	3	['MiIM7v11039763m.g', 'MiIM7v11032570m.g', 'MiIM7v11025162m.g']
909_15	909	2	1367571	3	['MiIM7v11026270m.g', 'MiIM7v11021379m.g', 'MiIM7v11036871m.g']
909_16	909	2	1946857	3	['MiIM7v11038355m.g', 'MiIM7v11028931m.g', 'MiIM7v11025285m.g']
909_17	909	2	2307652	3	['MiIM7v11011369m.g', 'MiIM7v11036261m.g', 'MiIM7v11041378m.g']
909_47	909	4	3051411	3	['MiIM7v11003330m.g', 'MiIM7v11016376m.g', 'MiIM7v11016920m.g']
909_59	909	5	5025301	3	['MiIM7v11027557m.g', 'MiIM7v11036542m.g', 'MiIM7v11009917m.g']
909_75	909	6	3105763	3	['MiIM7v11011159m.g', 'MiIM7v11015578m.g', 'MiIM7v11040150m.g']
909_78	909	6	4919051	3	['MiIM7v11041608m.g', 'MiIM7v11009179m.g', 'MiIM7v11022369m.g']
909_81	909	6	17740675	3	['MiIM7v11024356m.g', 'MiIM7v11007048m.g', 'MiIM7v11008286m.g']
909_84	909	6	18953776	3	['MiIM7v11007654m.g', 'MiIM7v11017721m.g', 'MiIM7v11019324m.g']
909_90	909	7	628233	3	['MiIM7v11010881m.g', 'MiIM7v11039076m.g', 'MiIM7v11041127m.g']
909_91	909	7	1301276	3	['MiIM7v11038895m.g', 'MiIM7v11038074m.g', 'MiIM7v11030140m.g']
909_93	909	7	1843666	3	['MiIM7v11039704m.g', 'MiIM7v11007062m.g', 'MiIM7v11022951m.g']
909_103	909	8	2574745	3	['MiIM7v11011792m.g', 'MiIM7v11011793m.g', 'MiIM7v11004174m.g']
909_109	909	8	5730286	3	['MiIM7v11010637m.g', 'MiIM7v11010239m.g', 'MiIM7v11036790m.g']
909_121	909	8	26480888	3	['MiIM7v11007920m.g', 'MiIM7v11012385m.g', 'MiIM7v11019047m.g']
909_146	909	10	19592318	3	['MiIM7v11017387m.g', 'MiIM7v11019605m.g', 'MiIM7v11041664m.g']
909_149	909	10	21362611	3	['MiIM7v11005711m.g', 'MiIM7v11027629m.g', 'MiIM7v11029003m.g']
909_166	909	12	17785521	3	['MiIM7v11001317m.g', 'MiIM7v11032423m.g', 'MiIM7v11032428m.g']
909_168	909	12	19150436	3	['MiIM7v11040477m.g', 'MiIM7v11035979m.g', 'MiIM7v11016443m.g']
909_182	909	13	28275487	3	['MiIM7v11008622m.g', 'MiIM7v11035666m.g', 'MiIM7v11021664m.g']
909_193	909	14	5991482	3	['MiIM7v11037452m.g', 'MiIM7v11038616m.g', 'MiIM7v11038454m.g']
1034_3	1034	1	2335255	3	['MiIM7v11027673m.g', 'MiIM7v11008812m.g', 'MiIM7v11011149m.g']
1034_15	1034	2	1579932	3	['MiIM7v11011505m.g', 'MiIM7v11038291m.g', 'MiIM7v11020093m.g']
1034_21	1034	2	14740701	3	['MiIM7v11004793m.g', 'MiIM7v11014320m.g', 'MiIM7v11032217m.g']
1034_23	1034	2	17457786	3	['MiIM7v11015279m.g', 'MiIM7v11015207m.g', 'MiIM7v11021595m.g']
1034_25	1034	2	18187760	3	['MiIM7v11006078m.g', 'MiIM7v11004353m.g', 'MiIM7v11030363m.g']
1034_54	1034	4	20324768	3	['MiIM7v11010859m.g', 'MiIM7v11025623m.g', 'MiIM7v11012579m.g']
1034_62	1034	5	1977356	3	['MiIM7v11014080m.g', 'MiIM7v11019059m.g', 'MiIM7v11003362m.g']
1034_69	1034	5	16610066	3	['MiIM7v11013424m.g', 'MiIM7v11019420m.g', 'MiIM7v11023034m.g']
1034_86	1034	6	8904506	3	['MiIM7v11006853m.g', 'MiIM7v11016347m.g', 'MiIM7v11007329m.g']
1034_88	1034	6	17704424	3	['MiIM7v11038576m.g', 'MiIM7v11034213m.g', 'MiIM7v11032080m.g']
1034_91	1034	6	19183975	3	['MiIM7v11038569m.g', 'MiIM7v11018028m.g', 'MiIM7v11027599m.g']
1034_113	1034	8	2323419	3	['MiIM7v11008351m.g', 'MiIM7v11029739m.g', 'MiIM7v11035160m.g']
1034_122	1034	8	19202931	3	['MiIM7v11010130m.g', 'MiIM7v11013786m.g', 'MiIM7v11024411m.g']
1034_125	1034	8	22601479	3	['MiIM7v11022734m.g', 'MiIM7v11002236m.g', 'MiIM7v11023095m.g']
1034_140	1034	9	22104791	3	['MiIM7v11025213m.g', 'MiIM7v11041063m.g', 'MiIM7v11034779m.g']
1034_152	1034	10	5204564	3	['MiIM7v11009151m.g', 'MiIM7v11020090m.g', 'MiIM7v11035640m.g']
1034_159	1034	10	19982819	3	['MiIM7v11007210m.g', 'MiIM7v11018407m.g', 'MiIM7v11025430m.g']
1034_168	1034	11	3857602	3	['MiIM7v11008738m.g', 'MiIM7v11017047m.g', 'MiIM7v11031803m.g']
1034_192	1034	13	605265	3	['MiIM7v11022172m.g', 'MiIM7v11030703m.g', 'MiIM7v11030899m.g']
1034_210	1034	14	3097203	3	['MiIM7v11016346m.g', 'MiIM7v11003534m.g', 'MiIM7v11037385m.g']
1034_222	1034	14	20637242	3	['MiIM7v11001060m.g', 'MiIM7v11035347m.g', 'MiIM7v11040844m.g']
1034_231	1034	14	26406813	3	['MiIM7v11008187m.g', 'MiIM7v11016561m.g', 'MiIM7v11022997m.g']
1192_2	1192	1	972132	3	['MiIM7v11021569m.g', 'MiIM7v11019620m.g', 'MiIM7v11020246m.g']
1192_9	1192	1	5471859	3	['MiIM7v11004450m.g', 'MiIM7v11014247m.g', 'MiIM7v11029648m.g']
1192_10	1192	1	6193902	3	['MiIM7v11001112m.g', 'MiIM7v11001010m.g', 'MiIM7v11024156m.g']
1192_13	1192	2	591474	3	['MiIM7v11014972m.g', 'MiIM7v11028082m.g', 'MiIM7v11011789m.g']
1192_17	1192	2	3292081	3	['MiIM7v11005091m.g', 'MiIM7v11008247m.g', 'MiIM7v11041520m.g']
1192_20	1192	2	12124963	3	['MiIM7v11004705m.g', 'MiIM7v11010194m.g', 'MiIM7v11003291m.g']
1192_33	1192	3	19160887	3	['MiIM7v11012865m.g', 'MiIM7v11039506m.g', 'MiIM7v11029060m.g']
1192_44	1192	4	2273447	3	['MiIM7v11009194m.g', 'MiIM7v11007686m.g', 'MiIM7v11025344m.g']
1192_45	1192	4	2738641	3	['MiIM7v11007889m.g', 'MiIM7v11037331m.g', 'MiIM7v11008054m.g']
1192_72	1192	5	5098973	3	['MiIM7v11004527m.g', 'MiIM7v11004502m.g', 'MiIM7v11012792m.g']
1192_85	1192	6	5441456	3	['MiIM7v11021980m.g', 'MiIM7v11014151m.g', 'MiIM7v11038305m.g']
1192_91	1192	6	20372632	3	['MiIM7v11031958m.g', 'MiIM7v11036294m.g', 'MiIM7v11019639m.g']
1192_95	1192	7	3329259	3	['MiIM7v11012102m.g', 'MiIM7v11012049m.g', 'MiIM7v11029404m.g']
1192_103	1192	8	2500914	3	['MiIM7v11012315m.g', 'MiIM7v11030864m.g', 'MiIM7v11032125m.g']
1192_134	1192	9	21588350	3	['MiIM7v11033867m.g', 'MiIM7v11037666m.g', 'MiIM7v11016909m.g']
1192_135	1192	9	21971276	3	['MiIM7v11006612m.g', 'MiIM7v11012621m.g', 'MiIM7v11027082m.g']
1192_138	1192	9	23131188	3	['MiIM7v11038847m.g', 'MiIM7v11005335m.g', 'MiIM7v11037992m.g']
1192_152	1192	10	17463405	3	['MiIM7v11013843m.g', 'MiIM7v11003326m.g', 'MiIM7v11033644m.g']
1192_164	1192	11	15143554	3	['MiIM7v11032473m.g', 'MiIM7v11025521m.g', 'MiIM7v11001338m.g']
1192_171	1192	12	16641350	3	['MiIM7v11011532m.g', 'MiIM7v11011873m.g', 'MiIM7v11025387m.g']
1192_174	1192	12	18081579	3	['MiIM7v11016607m.g', 'MiIM7v11017006m.g', 'MiIM7v11037619m.g']
1192_178	1192	12	21188991	3	['MiIM7v11025463m.g', 'MiIM7v11007590m.g', 'MiIM7v11007785m.g']
1192_182	1192	13	217551	3	['MiIM7v11020726m.g', 'MiIM7v11024449m.g', 'MiIM7v11032660m.g']
1192_192	1192	13	26003218	3	['MiIM7v11009334m.g', 'MiIM7v11024866m.g', 'MiIM7v11032721m.g']
1192_201	1192	14	2334122	3	['MiIM7v11037040m.g', 'MiIM7v11031851m.g', 'MiIM7v11030563m.g']
1192_202	1192	14	4246265	3	['MiIM7v11035204m.g', 'MiIM7v11038339m.g', 'MiIM7v11003025m.g']
1192_208	1192	14	23431741	3	['MiIM7v11033615m.g', 'MiIM7v11033449m.g', 'MiIM7v11007273m.g']
62_25	62	2	18356341	2	['MiIM7v11034636m.g', 'MiIM7v11034103m.g']
62_28	62	2	19277812	2	['MiIM7v11023714m.g', 'MiIM7v11000033m.g']
62_35	62	3	18888333	2	['MiIM7v11010910m.g', 'MiIM7v11024528m.g']
62_43	62	4	656725	2	['MiIM7v11015977m.g', 'MiIM7v11002204m.g']
62_44	62	4	1116775	2	['MiIM7v11037666m.g', 'MiIM7v11032184m.g']
62_47	62	4	3644235	2	['MiIM7v11007751m.g', 'MiIM7v11023077m.g']
62_49	62	4	5777625	2	['MiIM7v11000479m.g', 'MiIM7v11007372m.g']
62_55	62	4	19293025	2	['MiIM7v11007509m.g', 'MiIM7v11037256m.g']
62_61	62	4	21738347	2	['MiIM7v11002087m.g', 'MiIM7v11004344m.g']
62_68	62	5	2435589	2	['MiIM7v11014353m.g', 'MiIM7v11011703m.g']
62_69	62	5	2753986	2	['MiIM7v11020724m.g', 'MiIM7v11035896m.g']
62_74	62	5	20220660	2	['MiIM7v11007521m.g', 'MiIM7v11029937m.g']
62_75	62	5	20369433	2	['MiIM7v11003784m.g', 'MiIM7v11002252m.g']
62_76	62	5	21273551	2	['MiIM7v11024218m.g', 'MiIM7v11022214m.g']
62_80	62	6	1346127	2	['MiIM7v11000592m.g', 'MiIM7v11024466m.g']
62_105	62	8	1253924	2	['MiIM7v11032451m.g', 'MiIM7v11019909m.g']
62_106	62	8	1501080	2	['MiIM7v11002524m.g', 'MiIM7v11011293m.g']
62_113	62	8	14780240	2	['MiIM7v11015174m.g', 'MiIM7v11022641m.g']
62_119	62	8	20942596	2	['MiIM7v11035370m.g', 'MiIM7v11001424m.g']
62_120	62	8	22052321	2	['MiIM7v11016852m.g', 'MiIM7v11022632m.g']
62_125	62	9	942020	2	['MiIM7v11005929m.g', 'MiIM7v11031533m.g']
62_126	62	9	1316001	2	['MiIM7v11004556m.g', 'MiIM7v11033382m.g']
62_130	62	9	4269818	2	['MiIM7v11007027m.g', 'MiIM7v11014312m.g']
62_134	62	9	20950782	2	['MiIM7v11000988m.g', 'MiIM7v11036610m.g']
62_140	62	9	22811229	2	['MiIM7v11011314m.g', 'MiIM7v11039553m.g']
62_146	62	10	3751080	2	['MiIM7v11036192m.g', 'MiIM7v11038579m.g']
62_151	62	10	5657056	2	['MiIM7v11001675m.g', 'MiIM7v11002961m.g']
62_152	62	10	5985837	2	['MiIM7v11014014m.g', 'MiIM7v11027812m.g']
62_154	62	10	16287049	2	['MiIM7v11035145m.g', 'MiIM7v11023246m.g']
62_158	62	10	19977612	2	['MiIM7v11018198m.g', 'MiIM7v11001657m.g']
62_162	62	11	260099	2	['MiIM7v11011959m.g', 'MiIM7v11040197m.g']
62_190	62	13	807922	2	['MiIM7v11029000m.g', 'MiIM7v11033096m.g']
62_200	62	13	28729059	2	['MiIM7v11024147m.g', 'MiIM7v11006773m.g']
62_206	62	14	2897715	2	['MiIM7v11011876m.g', 'MiIM7v11030915m.g']
62_212	62	14	9249290	2	['MiIM7v11009654m.g', 'MiIM7v11019083m.g']
62_215	62	14	16724825	2	['MiIM7v11030973m.g', 'MiIM7v11039194m.g']
62_216	62	14	17569359	2	['MiIM7v11039340m.g', 'MiIM7v11017259m.g']
62_217	62	14	19397320	2	['MiIM7v11040171m.g', 'MiIM7v11025651m.g']
62_218	62	14	20668805	2	['MiIM7v11027200m.g', 'MiIM7v11039420m.g']
62_219	62	14	21228195	2	['MiIM7v11025462m.g', 'MiIM7v11035588m.g']
155_5	155	1	2930881	2	['MiIM7v11020097m.g', 'MiIM7v11042139m.g']
155_9	155	1	4703415	2	['MiIM7v11006691m.g', 'MiIM7v11013676m.g']
155_14	155	2	788066	2	['MiIM7v11014151m.g', 'MiIM7v11023166m.g']
155_16	155	2	2156130	2	['MiIM7v11030601m.g', 'MiIM7v11002266m.g']
155_20	155	2	4527752	2	['MiIM7v11002646m.g', 'MiIM7v11026486m.g']
155_38	155	3	19694795	2	['MiIM7v11037619m.g', 'MiIM7v11039424m.g']
155_39	155	3	20003050	2	['MiIM7v11008998m.g', 'MiIM7v11019197m.g']
155_44	155	3	23045181	2	['MiIM7v11010194m.g', 'MiIM7v11027589m.g']
155_57	155	4	16682242	2	['MiIM7v11039286m.g', 'MiIM7v11039641m.g']
155_64	155	4	22932413	2	['MiIM7v11034768m.g', 'MiIM7v11037040m.g']
155_75	155	5	20220660	2	['MiIM7v11008652m.g', 'MiIM7v11011507m.g']
155_77	155	5	20511259	2	['MiIM7v11019717m.g', 'MiIM7v11023259m.g']
155_84	155	6	5432823	2	['MiIM7v11035293m.g', 'MiIM7v11035478m.g']
155_87	155	6	15624705	2	['MiIM7v11039752m.g', 'MiIM7v11015184m.g']
155_88	155	6	16505465	2	['MiIM7v11016533m.g', 'MiIM7v11023439m.g']
155_90	155	6	18205626	2	['MiIM7v11016793m.g', 'MiIM7v11041349m.g']
155_91	155	6	18652582	2	['MiIM7v11013836m.g', 'MiIM7v11027239m.g']
155_100	155	7	5007247	2	['MiIM7v11008483m.g', 'MiIM7v11017779m.g']
155_106	155	7	19337278	2	['MiIM7v11015779m.g', 'MiIM7v11023228m.g']
155_108	155	8	982701	2	['MiIM7v11028019m.g', 'MiIM7v11033506m.g']
155_115	155	8	15495400	2	['MiIM7v11032847m.g', 'MiIM7v11038605m.g']
155_117	155	8	17766137	2	['MiIM7v11039576m.g', 'MiIM7v11023440m.g']
155_123	155	8	23724554	2	['MiIM7v11018057m.g', 'MiIM7v11003220m.g']
155_127	155	9	419375	2	['MiIM7v11029973m.g', 'MiIM7v11019813m.g']
155_131	155	9	4519615	2	['MiIM7v11035549m.g', 'MiIM7v11005970m.g']
155_132	155	9	4938105	2	['MiIM7v11019204m.g', 'MiIM7v11038825m.g']
155_134	155	9	19943350	2	['MiIM7v11023762m.g', 'MiIM7v11008677m.g']
155_140	155	9	23661662	2	['MiIM7v11032280m.g', 'MiIM7v11036134m.g']
155_142	155	10	1654463	2	['MiIM7v11036059m.g', 'MiIM7v11025249m.g']
155_144	155	10	2436244	2	['MiIM7v11020105m.g', 'MiIM7v11033226m.g']
155_155	155	10	18016536	2	['MiIM7v11012358m.g', 'MiIM7v11026811m.g']
155_159	155	10	19964741	2	['MiIM7v11001438m.g', 'MiIM7v11042024m.g']
155_161	155	10	21479591	2	['MiIM7v11012064m.g', 'MiIM7v11028570m.g']
155_164	155	11	2334589	2	['MiIM7v11002076m.g', 'MiIM7v11029533m.g']
155_166	155	11	2985162	2	['MiIM7v11021287m.g', 'MiIM7v11041625m.g']
155_174	155	12	1015696	2	['MiIM7v11023323m.g', 'MiIM7v11019842m.g']
155_177	155	12	5098248	2	['MiIM7v11041790m.g', 'MiIM7v11020471m.g']
155_179	155	12	16443401	2	['MiIM7v11026277m.g', 'MiIM7v11035871m.g']
155_181	155	12	17750866	2	['MiIM7v11039912m.g', 'MiIM7v11007647m.g']
155_184	155	12	19507343	2	['MiIM7v11017769m.g', 'MiIM7v11019275m.g']
155_186	155	12	20308221	2	['MiIM7v11022142m.g', 'MiIM7v11024495m.g']
155_198	155	13	25933306	2	['MiIM7v11028335m.g', 'MiIM7v11008495m.g']
155_199	155	13	26465389	2	['MiIM7v11009534m.g', 'MiIM7v11032841m.g']
155_203	155	13	28564702	2	['MiIM7v11041211m.g', 'MiIM7v11039705m.g']
155_204	155	13	28899266	2	['MiIM7v11013681m.g', 'MiIM7v11026753m.g']
155_212	155	14	3495979	2	['MiIM7v11000242m.g', 'MiIM7v11019814m.g']
155_213	155	14	4926533	2	['MiIM7v11038882m.g', 'MiIM7v11007128m.g']
155_214	155	14	5506995	2	['MiIM7v11003973m.g', 'MiIM7v11037580m.g']
155_218	155	14	8587086	2	['MiIM7v11025883m.g', 'MiIM7v11007273m.g']
155_223	155	14	20347640	2	['MiIM7v11039424m.g', 'MiIM7v11001424m.g']
155_227	155	14	22300811	2	['MiIM7v11024713m.g', 'MiIM7v11039846m.g']
155_228	155	14	23207784	2	['MiIM7v11014360m.g', 'MiIM7v11015097m.g']
444_5	444	1	3902845	2	['MiIM7v11008097m.g', 'MiIM7v11035708m.g']
444_7	444	1	4539108	2	['MiIM7v11006832m.g', 'MiIM7v11040493m.g']
444_12	444	2	328392	2	['MiIM7v11040550m.g', 'MiIM7v11024881m.g']
444_18	444	2	4244763	2	['MiIM7v11016826m.g', 'MiIM7v11011258m.g']
444_20	444	2	4899391	2	['MiIM7v11034988m.g', 'MiIM7v11040721m.g']
444_25	444	2	15938592	2	['MiIM7v11020034m.g', 'MiIM7v11039148m.g']
444_40	444	4	2238825	2	['MiIM7v11005353m.g', 'MiIM7v11025023m.g']
444_43	444	4	4157572	2	['MiIM7v11025473m.g', 'MiIM7v11040494m.g']
444_44	444	4	4391368	2	['MiIM7v11041797m.g', 'MiIM7v11030168m.g']
444_55	444	4	20139708	2	['MiIM7v11010006m.g', 'MiIM7v11041993m.g']
444_59	444	5	1178385	2	['MiIM7v11016802m.g', 'MiIM7v11028510m.g']
444_62	444	5	2644269	2	['MiIM7v11001108m.g', 'MiIM7v11041039m.g']
444_71	444	5	18264108	2	['MiIM7v11005109m.g', 'MiIM7v11030183m.g']
444_80	444	6	1763318	2	['MiIM7v11008515m.g', 'MiIM7v11041972m.g']
444_85	444	6	5363060	2	['MiIM7v11009179m.g', 'MiIM7v11015235m.g']
444_88	444	6	7571535	2	['MiIM7v11015639m.g', 'MiIM7v11009101m.g']
444_89	444	6	9074755	2	['MiIM7v11020864m.g', 'MiIM7v11011023m.g']
444_90	444	6	14140223	2	['MiIM7v11020984m.g', 'MiIM7v11027255m.g']
444_92	444	6	17745459	2	['MiIM7v11024985m.g', 'MiIM7v11015523m.g']
444_95	444	6	18699173	2	['MiIM7v11011357m.g', 'MiIM7v11011780m.g']
444_98	444	7	326147	2	['MiIM7v11038848m.g', 'MiIM7v11009941m.g']
444_99	444	7	1183504	2	['MiIM7v11033083m.g', 'MiIM7v11019134m.g']
444_102	444	7	2384093	2	['MiIM7v11037435m.g', 'MiIM7v11021629m.g']
444_106	444	7	4099188	2	['MiIM7v11017711m.g', 'MiIM7v11022482m.g']
444_107	444	7	5535770	2	['MiIM7v11005022m.g', 'MiIM7v11018059m.g']
444_112	444	7	15906782	2	['MiIM7v11035370m.g', 'MiIM7v11025324m.g']
444_118	444	8	1996240	2	['MiIM7v11029603m.g', 'MiIM7v11040024m.g']
444_120	444	8	2624219	2	['MiIM7v11022113m.g', 'MiIM7v11021697m.g']
444_122	444	8	4057525	2	['MiIM7v11035448m.g', 'MiIM7v11041279m.g']
444_124	444	8	6914966	2	['MiIM7v11031718m.g', 'MiIM7v11032731m.g']
444_130	444	8	19708950	2	['MiIM7v11036921m.g', 'MiIM7v11030234m.g']
444_132	444	8	20763885	2	['MiIM7v11035668m.g', 'MiIM7v11021117m.g']
444_133	444	8	22857072	2	['MiIM7v11022394m.g', 'MiIM7v11023018m.g']
444_139	444	9	2607278	2	['MiIM7v11037612m.g', 'MiIM7v11021629m.g']
444_140	444	9	4371061	2	['MiIM7v11029124m.g', 'MiIM7v11007217m.g']
444_148	444	9	22555725	2	['MiIM7v11001340m.g', 'MiIM7v11032456m.g']
444_149	444	9	23149543	2	['MiIM7v11009249m.g', 'MiIM7v11032566m.g']
444_158	444	10	4288876	2	['MiIM7v11026687m.g', 'MiIM7v11035989m.g']
444_161	444	10	5786484	2	['MiIM7v11036684m.g', 'MiIM7v11002950m.g']
444_163	444	10	14283755	2	['MiIM7v11015666m.g', 'MiIM7v11040922m.g']
444_176	444	11	3924312	2	['MiIM7v11014247m.g', 'MiIM7v11016672m.g']
444_180	444	11	15966667	2	['MiIM7v11021907m.g', 'MiIM7v11035145m.g']
444_182	444	11	17224153	2	['MiIM7v11035979m.g', 'MiIM7v11023737m.g']
444_184	444	11	18981940	2	['MiIM7v11029996m.g', 'MiIM7v11002236m.g']
444_189	444	12	3020596	2	['MiIM7v11037443m.g', 'MiIM7v11023091m.g']
444_197	444	12	20490104	2	['MiIM7v11032276m.g', 'MiIM7v11011114m.g']
444_198	444	12	20950231	2	['MiIM7v11016954m.g', 'MiIM7v11010640m.g']
444_203	444	13	3751461	2	['MiIM7v11008663m.g', 'MiIM7v11018728m.g']
444_220	444	14	2077978	2	['MiIM7v11036980m.g', 'MiIM7v11017604m.g']
444_224	444	14	7162864	2	['MiIM7v11014065m.g', 'MiIM7v11042149m.g']
444_233	444	14	18041104	2	['MiIM7v11030418m.g', 'MiIM7v11020090m.g']
444_234	444	14	20145365	2	['MiIM7v11040496m.g', 'MiIM7v11002575m.g']
444_237	444	14	21531703	2	['MiIM7v11004465m.g', 'MiIM7v11007156m.g']
502_2	502	1	769402	2	['MiIM7v11024954m.g', 'MiIM7v11017323m.g']
502_7	502	1	2254499	2	['MiIM7v11037981m.g', 'MiIM7v11004054m.g']
502_10	502	1	4529994	2	['MiIM7v11027304m.g', 'MiIM7v11002258m.g']
502_17	502	2	3292081	2	['MiIM7v11016546m.g', 'MiIM7v11002579m.g']
502_18	502	2	3524751	2	['MiIM7v11024579m.g', 'MiIM7v11041898m.g']
502_20	502	2	4527752	2	['MiIM7v11024737m.g', 'MiIM7v11004053m.g']
502_29	502	3	16111170	2	['MiIM7v11002974m.g', 'MiIM7v11008798m.g']
502_40	502	4	1405226	2	['MiIM7v11041153m.g', 'MiIM7v11034769m.g']
502_44	502	4	4662440	2	['MiIM7v11030119m.g', 'MiIM7v11042003m.g']
502_49	502	4	17709602	2	['MiIM7v11024517m.g', 'MiIM7v11030381m.g']
502_57	502	5	3385550	2	['MiIM7v11021353m.g', 'MiIM7v11019711m.g']
502_62	502	5	20900680	2	['MiIM7v11002422m.g', 'MiIM7v11011111m.g']
502_74	502	6	4954713	2	['MiIM7v11008210m.g', 'MiIM7v11039484m.g']
502_83	502	6	19797220	2	['MiIM7v11028019m.g', 'MiIM7v11039399m.g']
502_91	502	7	4375733	2	['MiIM7v11017939m.g', 'MiIM7v11035878m.g']
502_101	502	8	3472705	2	['MiIM7v11003463m.g', 'MiIM7v11023691m.g']
502_103	502	8	4623382	2	['MiIM7v11010132m.g', 'MiIM7v11024254m.g']
502_116	502	8	26341664	2	['MiIM7v11017857m.g', 'MiIM7v11016618m.g']
502_119	502	9	1450962	2	['MiIM7v11040438m.g', 'MiIM7v11013158m.g']
502_120	502	9	2616831	2	['MiIM7v11013833m.g', 'MiIM7v11020152m.g']
502_121	502	9	3964615	2	['MiIM7v11006770m.g', 'MiIM7v11010212m.g']
502_124	502	9	16790205	2	['MiIM7v11014247m.g', 'MiIM7v11024034m.g']
502_127	502	9	19648003	2	['MiIM7v11030141m.g', 'MiIM7v11040155m.g']
502_129	502	9	21211155	2	['MiIM7v11021169m.g', 'MiIM7v11023036m.g']
502_134	502	10	1303922	2	['MiIM7v11032314m.g', 'MiIM7v11022555m.g']
502_136	502	10	2557834	2	['MiIM7v11025577m.g', 'MiIM7v11013256m.g']
502_144	502	10	6084252	2	['MiIM7v11021938m.g', 'MiIM7v11002926m.g']
502_151	502	11	1537162	2	['MiIM7v11029140m.g', 'MiIM7v11004077m.g']
502_155	502	11	3623220	2	['MiIM7v11011150m.g', 'MiIM7v11028893m.g']
502_159	502	11	18949712	2	['MiIM7v11000512m.g', 'MiIM7v11026302m.g']
502_161	502	12	643912	2	['MiIM7v11031972m.g', 'MiIM7v11021314m.g']
502_162	502	12	1064356	2	['MiIM7v11010134m.g', 'MiIM7v11035382m.g']
502_167	502	12	17225779	2	['MiIM7v11032314m.g', 'MiIM7v11014360m.g']
502_169	502	12	18084576	2	['MiIM7v11022213m.g', 'MiIM7v11035949m.g']
502_177	502	12	21627354	2	['MiIM7v11030703m.g', 'MiIM7v11014093m.g']
502_179	502	13	1020320	2	['MiIM7v11013338m.g', 'MiIM7v11035406m.g']
502_192	502	13	27643867	2	['MiIM7v11028875m.g', 'MiIM7v11036281m.g']
502_193	502	13	28268378	2	['MiIM7v11036391m.g', 'MiIM7v11040197m.g']
502_196	502	14	1314772	2	['MiIM7v11019241m.g', 'MiIM7v11006800m.g']
502_198	502	14	1841399	2	['MiIM7v11002600m.g', 'MiIM7v11039437m.g']
502_201	502	14	6876576	2	['MiIM7v11039436m.g', 'MiIM7v11037932m.g']
502_203	502	14	7833836	2	['MiIM7v11014020m.g', 'MiIM7v11039584m.g']
502_205	502	14	14489122	2	['MiIM7v11026408m.g', 'MiIM7v11040213m.g']
502_209	502	14	20982802	2	['MiIM7v11022176m.g', 'MiIM7v11023680m.g']
502_212	502	14	22490818	2	['MiIM7v11040105m.g', 'MiIM7v11024901m.g']
502_214	502	14	23916161	2	['MiIM7v11019022m.g', 'MiIM7v11033275m.g']
502_219	502	14	26375840	2	['MiIM7v11026893m.g', 'MiIM7v11011539m.g']
541_2	541	1	1064341	2	['MiIM7v11023502m.g', 'MiIM7v11028344m.g']
541_6	541	1	3768306	2	['MiIM7v11000559m.g', 'MiIM7v11037573m.g']
541_8	541	1	7204657	2	['MiIM7v11038584m.g', 'MiIM7v11001086m.g']
541_17	541	2	15621699	2	['MiIM7v11030424m.g', 'MiIM7v11015629m.g']
541_24	541	3	16943107	2	['MiIM7v11037724m.g', 'MiIM7v11005483m.g']
541_27	541	3	19348994	2	['MiIM7v11027651m.g', 'MiIM7v11008499m.g']
541_29	541	3	20901611	2	['MiIM7v11023514m.g', 'MiIM7v11032645m.g']
541_31	541	4	459907	2	['MiIM7v11007326m.g', 'MiIM7v11036623m.g']
541_33	541	4	1241344	2	['MiIM7v11022929m.g', 'MiIM7v11016931m.g']
541_34	541	4	2354704	2	['MiIM7v11006721m.g', 'MiIM7v11035695m.g']
541_37	541	4	20005403	2	['MiIM7v11015848m.g', 'MiIM7v11031599m.g']
541_40	541	4	21419176	2	['MiIM7v11023136m.g', 'MiIM7v11030232m.g']
541_41	541	4	21764187	2	['MiIM7v11030123m.g', 'MiIM7v11034797m.g']
541_42	541	4	22091570	2	['MiIM7v11002159m.g', 'MiIM7v11025677m.g']
541_43	541	4	22667384	2	['MiIM7v11022740m.g', 'MiIM7v11007000m.g']
541_44	541	5	392737	2	['MiIM7v11026272m.g', 'MiIM7v11012346m.g']
541_46	541	5	1774038	2	['MiIM7v11021034m.g', 'MiIM7v11021645m.g']
541_52	541	5	18994975	2	['MiIM7v11022738m.g', 'MiIM7v11014510m.g']
541_59	541	6	2028346	2	['MiIM7v11025243m.g', 'MiIM7v11038015m.g']
541_60	541	6	2243383	2	['MiIM7v11023539m.g', 'MiIM7v11015111m.g']
541_63	541	6	5763954	2	['MiIM7v11021079m.g', 'MiIM7v11027869m.g']
541_69	541	6	19973125	2	['MiIM7v11038206m.g', 'MiIM7v11029690m.g']
541_73	541	7	1120972	2	['MiIM7v11005433m.g', 'MiIM7v11019456m.g']
541_79	541	7	3814280	2	['MiIM7v11025242m.g', 'MiIM7v11032879m.g']
541_98	541	8	25648311	2	['MiIM7v11028408m.g', 'MiIM7v11004553m.g']
541_100	541	9	301393	2	['MiIM7v11018709m.g', 'MiIM7v11010159m.g']
541_104	541	9	20314759	2	['MiIM7v11011633m.g', 'MiIM7v11025521m.g']
541_107	541	9	21965862	2	['MiIM7v11019222m.g', 'MiIM7v11015292m.g']
541_108	541	9	22959355	2	['MiIM7v11017209m.g', 'MiIM7v11021090m.g']
541_114	541	10	3604211	2	['MiIM7v11020595m.g', 'MiIM7v11012283m.g']
541_115	541	10	4142806	2	['MiIM7v11024953m.g', 'MiIM7v11027925m.g']
541_116	541	10	4211543	2	['MiIM7v11000678m.g', 'MiIM7v11026860m.g']
541_118	541	10	5325690	2	['MiIM7v11029717m.g', 'MiIM7v11013694m.g']
541_121	541	10	17972819	2	['MiIM7v11034856m.g', 'MiIM7v11030512m.g']
541_123	541	10	19570052	2	['MiIM7v11007032m.g', 'MiIM7v11004659m.g']
541_126	541	10	20959482	2	['MiIM7v11032166m.g', 'MiIM7v11021283m.g']
541_137	541	12	1236303	2	['MiIM7v11031644m.g', 'MiIM7v11030123m.g']
541_139	541	12	2698392	2	['MiIM7v11016647m.g', 'MiIM7v11000221m.g']
541_151	541	12	22257080	2	['MiIM7v11012295m.g', 'MiIM7v11035565m.g']
541_152	541	13	77775	2	['MiIM7v11002146m.g', 'MiIM7v11006780m.g']
541_155	541	13	2057474	2	['MiIM7v11006104m.g', 'MiIM7v11034928m.g']
541_159	541	13	25266163	2	['MiIM7v11020206m.g', 'MiIM7v11032261m.g']
541_178	541	14	22829562	2	['MiIM7v11017702m.g', 'MiIM7v11034676m.g']
664_5	664	1	2912521	2	['MiIM7v11026015m.g', 'MiIM7v11013277m.g']
664_6	664	1	3293760	2	['MiIM7v11006223m.g', 'MiIM7v11019675m.g']
664_7	664	1	3639093	2	['MiIM7v11029937m.g', 'MiIM7v11021763m.g']
664_9	664	1	4036664	2	['MiIM7v11012902m.g', 'MiIM7v11033772m.g']
664_10	664	1	5471859	2	['MiIM7v11008145m.g', 'MiIM7v11026081m.g']
664_21	664	2	14718039	2	['MiIM7v11002485m.g', 'MiIM7v11038169m.g']
664_25	664	2	19020063	2	['MiIM7v11017569m.g', 'MiIM7v11007206m.g']
664_38	664	4	483454	2	['MiIM7v11022740m.g', 'MiIM7v11024242m.g']
664_45	664	4	4157572	2	['MiIM7v11006888m.g', 'MiIM7v11009244m.g']
664_49	664	4	6113763	2	['MiIM7v11008953m.g', 'MiIM7v11019403m.g']
664_50	664	4	8905899	2	['MiIM7v11002928m.g', 'MiIM7v11036676m.g']
664_55	664	4	21905257	2	['MiIM7v11004077m.g', 'MiIM7v11022217m.g']
664_58	664	5	1501375	2	['MiIM7v11036887m.g', 'MiIM7v11041252m.g']
664_59	664	5	2335432	2	['MiIM7v11016904m.g', 'MiIM7v11036238m.g']
664_61	664	5	3289844	2	['MiIM7v11025744m.g', 'MiIM7v11017529m.g']
664_68	664	5	20369433	2	['MiIM7v11035858m.g', 'MiIM7v11016843m.g']
664_69	664	5	20669889	2	['MiIM7v11014259m.g', 'MiIM7v11030657m.g']
664_73	664	5	21670407	2	['MiIM7v11022360m.g', 'MiIM7v11021557m.g']
664_79	664	6	772101	2	['MiIM7v11022669m.g', 'MiIM7v11034577m.g']
664_80	664	6	862931	2	['MiIM7v11021298m.g', 'MiIM7v11038892m.g']
664_85	664	6	15960063	2	['MiIM7v11013862m.g', 'MiIM7v11011293m.g']
664_94	664	7	1686541	2	['MiIM7v11006517m.g', 'MiIM7v11028206m.g']
664_96	664	7	4418985	2	['MiIM7v11004054m.g', 'MiIM7v11027585m.g']
664_102	664	8	1850166	2	['MiIM7v11004983m.g', 'MiIM7v11015305m.g']
664_104	664	8	2363024	2	['MiIM7v11011946m.g', 'MiIM7v11004719m.g']
664_110	664	8	6265227	2	['MiIM7v11035735m.g', 'MiIM7v11029251m.g']
664_112	664	8	15356449	2	['MiIM7v11041063m.g', 'MiIM7v11020325m.g']
664_119	664	8	21773363	2	['MiIM7v11014097m.g', 'MiIM7v11006800m.g']
664_124	664	8	24776614	2	['MiIM7v11010998m.g', 'MiIM7v11022562m.g']
664_125	664	8	25427412	2	['MiIM7v11012032m.g', 'MiIM7v11004468m.g']
664_126	664	8	25700222	2	['MiIM7v11005974m.g', 'MiIM7v11020061m.g']
664_131	664	9	2332947	2	['MiIM7v11007487m.g', 'MiIM7v11023987m.g']
664_141	664	10	1828887	2	['MiIM7v11030804m.g', 'MiIM7v11033889m.g']
664_142	664	10	2557834	2	['MiIM7v11011687m.g', 'MiIM7v11025392m.g']
664_147	664	10	5284516	2	['MiIM7v11032869m.g', 'MiIM7v11038908m.g']
664_151	664	10	15544903	2	['MiIM7v11027556m.g', 'MiIM7v11032816m.g']
664_154	664	10	20176223	2	['MiIM7v11014030m.g', 'MiIM7v11025131m.g']
664_172	664	12	17734357	2	['MiIM7v11011385m.g', 'MiIM7v11032381m.g']
664_173	664	12	18130147	2	['MiIM7v11031424m.g', 'MiIM7v11024608m.g']
664_177	664	12	20352985	2	['MiIM7v11016442m.g', 'MiIM7v11013978m.g']
664_179	664	13	448739	2	['MiIM7v11022740m.g', 'MiIM7v11019974m.g']
664_182	664	13	4117381	2	['MiIM7v11031820m.g', 'MiIM7v11008165m.g']
664_187	664	13	26550763	2	['MiIM7v11009253m.g', 'MiIM7v11023498m.g']
664_192	664	13	28625610	2	['MiIM7v11038092m.g', 'MiIM7v11035396m.g']
664_197	664	14	1447558	2	['MiIM7v11029328m.g', 'MiIM7v11032919m.g']
664_199	664	14	2659666	2	['MiIM7v11038040m.g', 'MiIM7v11039266m.g']
664_204	664	14	7833836	2	['MiIM7v11000718m.g', 'MiIM7v11039657m.g']
664_207	664	14	9415670	2	['MiIM7v11011810m.g', 'MiIM7v11013895m.g']
664_208	664	14	10185096	2	['MiIM7v11004452m.g', 'MiIM7v11033085m.g']
664_217	664	14	23183416	2	['MiIM7v11010558m.g', 'MiIM7v11026439m.g']
664_218	664	14	23416473	2	['MiIM7v11010570m.g', 'MiIM7v11021003m.g']
909_11	909	1	5727472	2	['MiIM7v11011410m.g', 'MiIM7v11012194m.g']
909_31	909	3	1407000	2	['MiIM7v11040525m.g', 'MiIM7v11019487m.g']
909_35	909	3	19319359	2	['MiIM7v11020777m.g', 'MiIM7v11026919m.g']
909_37	909	3	20357901	2	['MiIM7v11006268m.g', 'MiIM7v11005948m.g']
909_38	909	3	20860385	2	['MiIM7v11002641m.g', 'MiIM7v11036495m.g']
909_42	909	4	633570	2	['MiIM7v11008187m.g', 'MiIM7v11000198m.g']
909_44	909	4	2216415	2	['MiIM7v11008675m.g', 'MiIM7v11038825m.g']
909_45	909	4	2269134	2	['MiIM7v11031635m.g', 'MiIM7v11000121m.g']
909_46	909	4	2440698	2	['MiIM7v11029506m.g', 'MiIM7v11025766m.g']
909_50	909	4	5860511	2	['MiIM7v11029425m.g', 'MiIM7v11006589m.g']
909_64	909	5	19722440	2	['MiIM7v11010076m.g', 'MiIM7v11012666m.g']
909_66	909	5	20322181	2	['MiIM7v11011493m.g', 'MiIM7v11036407m.g']
909_67	909	5	20669889	2	['MiIM7v11026191m.g', 'MiIM7v11021256m.g']
909_69	909	5	21497791	2	['MiIM7v11000113m.g', 'MiIM7v11021230m.g']
909_74	909	6	2846119	2	['MiIM7v11005132m.g', 'MiIM7v11018885m.g']
909_76	909	6	3769242	2	['MiIM7v11006144m.g', 'MiIM7v11025662m.g']
909_80	909	6	7571535	2	['MiIM7v11016405m.g', 'MiIM7v11037145m.g']
909_82	909	6	18600676	2	['MiIM7v11015417m.g', 'MiIM7v11034780m.g']
909_86	909	6	20255785	2	['MiIM7v11036794m.g', 'MiIM7v11009501m.g']
909_96	909	7	3177375	2	['MiIM7v11028903m.g', 'MiIM7v11015523m.g']
909_97	909	7	3751623	2	['MiIM7v11041342m.g', 'MiIM7v11012143m.g']
909_98	909	7	5514713	2	['MiIM7v11002738m.g', 'MiIM7v11006534m.g']
909_102	909	8	2323419	2	['MiIM7v11024508m.g', 'MiIM7v11040772m.g']
909_106	909	8	3845258	2	['MiIM7v11000200m.g', 'MiIM7v11028714m.g']
909_119	909	8	25209749	2	['MiIM7v11022579m.g', 'MiIM7v11009636m.g']
909_122	909	9	2490781	2	['MiIM7v11011023m.g', 'MiIM7v11017503m.g']
909_125	909	9	19652045	2	['MiIM7v11021275m.g', 'MiIM7v11023808m.g']
909_128	909	9	21602181	2	['MiIM7v11009655m.g', 'MiIM7v11008345m.g']
909_133	909	10	849397	2	['MiIM7v11037319m.g', 'MiIM7v11038317m.g']
909_138	909	10	4054455	2	['MiIM7v11004109m.g', 'MiIM7v11030652m.g']
909_141	909	10	6169166	2	['MiIM7v11026976m.g', 'MiIM7v11028234m.g']
909_143	909	10	18315776	2	['MiIM7v11008246m.g', 'MiIM7v11006897m.g']
909_144	909	10	18621751	2	['MiIM7v11008015m.g', 'MiIM7v11037486m.g']
909_150	909	11	349378	2	['MiIM7v11004627m.g', 'MiIM7v11008910m.g']
909_152	909	11	1735611	2	['MiIM7v11024904m.g', 'MiIM7v11038979m.g']
909_153	909	11	2675246	2	['MiIM7v11007553m.g', 'MiIM7v11029661m.g']
909_158	909	11	17893845	2	['MiIM7v11020472m.g', 'MiIM7v11031254m.g']
909_160	909	12	1888192	2	['MiIM7v11014437m.g', 'MiIM7v11004443m.g']
909_161	909	12	2759654	2	['MiIM7v11009898m.g', 'MiIM7v11014500m.g']
909_162	909	12	3539928	2	['MiIM7v11009504m.g', 'MiIM7v11041853m.g']
909_177	909	13	25336790	2	['MiIM7v11017734m.g', 'MiIM7v11027662m.g']
909_180	909	13	26888172	2	['MiIM7v11022170m.g', 'MiIM7v11006134m.g']
909_185	909	14	246700	2	['MiIM7v11028585m.g', 'MiIM7v11037562m.g']
909_187	909	14	1295565	2	['MiIM7v11014925m.g', 'MiIM7v11030474m.g']
909_188	909	14	1333317	2	['MiIM7v11010556m.g', 'MiIM7v11021141m.g']
909_197	909	14	15116089	2	['MiIM7v11033710m.g', 'MiIM7v11000885m.g']
909_203	909	14	20515136	2	['MiIM7v11013256m.g', 'MiIM7v11025724m.g']
1034_1	1034	1	541475	2	['MiIM7v11039904m.g', 'MiIM7v11024099m.g']
1034_6	1034	1	3786436	2	['MiIM7v11039807m.g', 'MiIM7v11005166m.g']
1034_22	1034	2	15938592	2	['MiIM7v11023489m.g', 'MiIM7v11020977m.g']
1034_28	1034	2	19740292	2	['MiIM7v11026674m.g', 'MiIM7v11041737m.g']
1034_30	1034	3	7320879	2	['MiIM7v11002703m.g', 'MiIM7v11005447m.g']
1034_36	1034	3	20187744	2	['MiIM7v11006893m.g', 'MiIM7v11021866m.g']
1034_37	1034	3	20392013	2	['MiIM7v11025860m.g', 'MiIM7v11013194m.g']
1034_40	1034	4	369816	2	['MiIM7v11007937m.g', 'MiIM7v11014845m.g']
1034_44	1034	4	2610845	2	['MiIM7v11025413m.g', 'MiIM7v11019275m.g']
1034_45	1034	4	2900397	2	['MiIM7v11004669m.g', 'MiIM7v11028636m.g']
1034_46	1034	4	3481749	2	['MiIM7v11002493m.g', 'MiIM7v11033264m.g']
1034_52	1034	4	16536334	2	['MiIM7v11023683m.g', 'MiIM7v11033321m.g']
1034_60	1034	5	1566632	2	['MiIM7v11021262m.g', 'MiIM7v11038218m.g']
1034_71	1034	5	18318986	2	['MiIM7v11010757m.g', 'MiIM7v11013229m.g']
1034_84	1034	6	6745479	2	['MiIM7v11030140m.g', 'MiIM7v11038854m.g']
1034_90	1034	6	18778506	2	['MiIM7v11016275m.g', 'MiIM7v11037304m.g']
1034_93	1034	6	19996956	2	['MiIM7v11008821m.g', 'MiIM7v11002266m.g']
1034_101	1034	7	3048252	2	['MiIM7v11014798m.g', 'MiIM7v11001533m.g']
1034_107	1034	7	19191607	2	['MiIM7v11040779m.g', 'MiIM7v11039739m.g']
1034_109	1034	8	1172452	2	['MiIM7v11002225m.g', 'MiIM7v11016052m.g']
1034_114	1034	8	2455876	2	['MiIM7v11016092m.g', 'MiIM7v11022608m.g']
1034_115	1034	8	2600486	2	['MiIM7v11026751m.g', 'MiIM7v11017311m.g']
1034_119	1034	8	16623366	2	['MiIM7v11015136m.g', 'MiIM7v11021532m.g']
1034_120	1034	8	17837044	2	['MiIM7v11013910m.g', 'MiIM7v11035175m.g']
1034_121	1034	8	18799841	2	['MiIM7v11041514m.g', 'MiIM7v11020031m.g']
1034_123	1034	8	20655443	2	['MiIM7v11020400m.g', 'MiIM7v11021890m.g']
1034_124	1034	8	22118316	2	['MiIM7v11027762m.g', 'MiIM7v11017656m.g']
1034_131	1034	9	958247	2	['MiIM7v11041731m.g', 'MiIM7v11023648m.g']
1034_133	1034	9	2762984	2	['MiIM7v11041430m.g', 'MiIM7v11017374m.g']
1034_139	1034	9	21743429	2	['MiIM7v11021605m.g', 'MiIM7v11000636m.g']
1034_142	1034	9	22994521	2	['MiIM7v11024483m.g', 'MiIM7v11014841m.g']
1034_143	1034	9	23650839	2	['MiIM7v11003401m.g', 'MiIM7v11028070m.g']
1034_154	1034	10	6278474	2	['MiIM7v11026292m.g', 'MiIM7v11003461m.g']
1034_155	1034	10	6423617	2	['MiIM7v11013208m.g', 'MiIM7v11026300m.g']
1034_160	1034	10	20194963	2	['MiIM7v11037010m.g', 'MiIM7v11038150m.g']
1034_162	1034	10	20316229	2	['MiIM7v11022977m.g', 'MiIM7v11038861m.g']
1034_166	1034	11	1916000	2	['MiIM7v11032746m.g', 'MiIM7v11021347m.g']
1034_171	1034	11	5719425	2	['MiIM7v11001060m.g', 'MiIM7v11039167m.g']
1034_172	1034	11	8299059	2	['MiIM7v11035434m.g', 'MiIM7v11038468m.g']
1034_174	1034	11	16974724	2	['MiIM7v11009299m.g', 'MiIM7v11030793m.g']
1034_176	1034	11	18873971	2	['MiIM7v11033773m.g', 'MiIM7v11033842m.g']
1034_182	1034	12	3927944	2	['MiIM7v11017650m.g', 'MiIM7v11036039m.g']
1034_185	1034	12	16985160	2	['MiIM7v11021210m.g', 'MiIM7v11026449m.g']
1034_190	1034	12	20514570	2	['MiIM7v11022457m.g', 'MiIM7v11015848m.g']
1034_193	1034	13	1014208	2	['MiIM7v11022319m.g', 'MiIM7v11038288m.g']
1034_197	1034	13	22820413	2	['MiIM7v11028306m.g', 'MiIM7v11011081m.g']
1034_211	1034	14	3351417	2	['MiIM7v11027867m.g', 'MiIM7v11037319m.g']
1034_212	1034	14	3477073	2	['MiIM7v11027992m.g', 'MiIM7v11016246m.g']
1034_214	1034	14	5506995	2	['MiIM7v11029467m.g', 'MiIM7v11038361m.g']
1034_219	1034	14	16376157	2	['MiIM7v11017288m.g', 'MiIM7v11030816m.g']
1034_227	1034	14	23123022	2	['MiIM7v11025540m.g', 'MiIM7v11011330m.g']
1192_3	1192	1	1299395	2	['MiIM7v11012914m.g', 'MiIM7v11014067m.g']
1192_4	1192	1	1843077	2	['MiIM7v11028513m.g', 'MiIM7v11014169m.g']
1192_7	1192	1	4529994	2	['MiIM7v11001872m.g', 'MiIM7v11030905m.g']
1192_14	1192	2	1263302	2	['MiIM7v11027035m.g', 'MiIM7v11000583m.g']
1192_16	1192	2	2442094	2	['MiIM7v11002189m.g', 'MiIM7v11023323m.g']
1192_18	1192	2	4951966	2	['MiIM7v11004105m.g', 'MiIM7v11004171m.g']
1192_26	1192	2	19312815	2	['MiIM7v11007420m.g', 'MiIM7v11034676m.g']
1192_30	1192	3	14924459	2	['MiIM7v11020629m.g', 'MiIM7v11020182m.g']
1192_42	1192	4	1689587	2	['MiIM7v11030966m.g', 'MiIM7v11028344m.g']
1192_47	1192	4	3428902	2	['MiIM7v11003137m.g', 'MiIM7v11011465m.g']
1192_51	1192	4	5466072	2	['MiIM7v11009456m.g', 'MiIM7v11038468m.g']
1192_52	1192	4	6788109	2	['MiIM7v11016949m.g', 'MiIM7v11008432m.g']
1192_56	1192	4	20855164	2	['MiIM7v11007431m.g', 'MiIM7v11011911m.g']
1192_63	1192	5	465522	2	['MiIM7v11012265m.g', 'MiIM7v11006296m.g']
1192_70	1192	5	3456044	2	['MiIM7v11009048m.g', 'MiIM7v11021362m.g']
1192_71	1192	5	4007722	2	['MiIM7v11015829m.g', 'MiIM7v11019298m.g']
1192_76	1192	5	20468206	2	['MiIM7v11013720m.g', 'MiIM7v11013724m.g']
1192_86	1192	6	15203619	2	['MiIM7v11002890m.g', 'MiIM7v11040397m.g']
1192_87	1192	6	16780590	2	['MiIM7v11024675m.g', 'MiIM7v11032256m.g']
1192_90	1192	6	20317445	2	['MiIM7v11009950m.g', 'MiIM7v11020034m.g']
1192_92	1192	7	1808281	2	['MiIM7v11035325m.g', 'MiIM7v11035172m.g']
1192_96	1192	7	7119859	2	['MiIM7v11003322m.g', 'MiIM7v11023245m.g']
1192_99	1192	8	1234860	2	['MiIM7v11010980m.g', 'MiIM7v11014438m.g']
1192_107	1192	8	16623366	2	['MiIM7v11004174m.g', 'MiIM7v11020533m.g']
1192_114	1192	8	22306267	2	['MiIM7v11022297m.g', 'MiIM7v11023079m.g']
1192_115	1192	8	23058685	2	['MiIM7v11036329m.g', 'MiIM7v11021058m.g']
1192_122	1192	9	541153	2	['MiIM7v11039290m.g', 'MiIM7v11042019m.g']
1192_123	1192	9	1112610	2	['MiIM7v11006020m.g', 'MiIM7v11021231m.g']
1192_124	1192	9	1779397	2	['MiIM7v11021262m.g', 'MiIM7v11019338m.g']
1192_125	1192	9	2307882	2	['MiIM7v11023034m.g', 'MiIM7v11016221m.g']
1192_128	1192	9	18827631	2	['MiIM7v11003357m.g', 'MiIM7v11019204m.g']
1192_131	1192	9	20369916	2	['MiIM7v11041548m.g', 'MiIM7v11010884m.g']
1192_137	1192	9	22867769	2	['MiIM7v11022782m.g', 'MiIM7v11000644m.g']
1192_140	1192	9	23675918	2	['MiIM7v11039146m.g', 'MiIM7v11039953m.g']
1192_142	1192	10	498163	2	['MiIM7v11011498m.g', 'MiIM7v11026676m.g']
1192_143	1192	10	1311866	2	['MiIM7v11019962m.g', 'MiIM7v11034827m.g']
1192_144	1192	10	1636807	2	['MiIM7v11014461m.g', 'MiIM7v11008986m.g']
1192_151	1192	10	16127369	2	['MiIM7v11033030m.g', 'MiIM7v11030011m.g']
1192_156	1192	10	20002754	2	['MiIM7v11015153m.g', 'MiIM7v11024813m.g']
1192_158	1192	10	20833864	2	['MiIM7v11031491m.g', 'MiIM7v11035042m.g']
1192_166	1192	11	18421115	2	['MiIM7v11000126m.g', 'MiIM7v11037517m.g']
1192_172	1192	12	17074584	2	['MiIM7v11007788m.g', 'MiIM7v11008440m.g']
1192_173	1192	12	17473946	2	['MiIM7v11012336m.g', 'MiIM7v11017769m.g']
1192_181	1192	12	22270186	2	['MiIM7v11022721m.g', 'MiIM7v11032842m.g']
1192_185	1192	13	1337097	2	['MiIM7v11034697m.g', 'MiIM7v11022008m.g']
1192_199	1192	14	1113672	2	['MiIM7v11038125m.g', 'MiIM7v11039263m.g']
1192_207	1192	14	22783492	2	['MiIM7v11004934m.g', 'MiIM7v11019988m.g']
1192_209	1192	14	24407378	2	['MiIM7v11036529m.g', 'MiIM7v11002263m.g']
1192_210	1192	14	24721090	2	['MiIM7v11014905m.g', 'MiIM7v11031952m.g']
62_3	62	1	2034886	1	['MiIM7v11030961m.g']
62_4	62	1	2757343	1	['MiIM7v11021980m.g']
62_5	62	1	3293760	1	['MiIM7v11000708m.g']
62_6	62	1	3828619	1	['MiIM7v11021119m.g']
62_7	62	1	3967210	1	['MiIM7v11036274m.g']
62_10	62	1	6307025	1	['MiIM7v11023641m.g']
62_11	62	1	6855053	1	['MiIM7v11000764m.g']
62_12	62	1	11015548	1	['MiIM7v11029497m.g']
62_15	62	2	1910799	1	['MiIM7v11005432m.g']
62_16	62	2	3371836	1	['MiIM7v11022615m.g']
62_17	62	2	4123784	1	['MiIM7v11004016m.g']
62_18	62	2	4951966	1	['MiIM7v11011855m.g']
62_20	62	2	14851199	1	['MiIM7v11002847m.g']
62_21	62	2	15098026	1	['MiIM7v11007198m.g']
62_30	62	3	1130344	1	['MiIM7v11036238m.g']
62_31	62	3	1489135	1	['MiIM7v11010249m.g']
62_32	62	3	2047075	1	['MiIM7v11000290m.g']
62_34	62	3	17677680	1	['MiIM7v11034852m.g']
62_36	62	3	19246587	1	['MiIM7v11041066m.g']
62_37	62	3	20510154	1	['MiIM7v11031962m.g']
62_38	62	3	20901611	1	['MiIM7v11002233m.g']
62_45	62	4	2265757	1	['MiIM7v11021271m.g']
62_46	62	4	2926794	1	['MiIM7v11011023m.g']
62_50	62	4	6288769	1	['MiIM7v11025118m.g']
62_52	62	4	9052611	1	['MiIM7v11009349m.g']
62_54	62	4	17880526	1	['MiIM7v11035272m.g']
62_57	62	4	20293113	1	['MiIM7v11006393m.g']
62_59	62	4	21042793	1	['MiIM7v11034588m.g']
62_65	62	5	666010	1	['MiIM7v11019493m.g']
62_66	62	5	1260829	1	['MiIM7v11030487m.g']
62_67	62	5	1507664	1	['MiIM7v11011430m.g']
62_77	62	5	21687650	1	['MiIM7v11003291m.g']
62_78	62	6	247312	1	['MiIM7v11039048m.g']
62_79	62	6	1118081	1	['MiIM7v11035754m.g']
62_81	62	6	2749170	1	['MiIM7v11039436m.g']
62_86	62	6	9837677	1	['MiIM7v11028462m.g']
62_88	62	6	18238924	1	['MiIM7v11038152m.g']
62_89	62	6	18552410	1	['MiIM7v11032127m.g']
62_90	62	6	18929188	1	['MiIM7v11021703m.g']
62_96	62	7	3099953	1	['MiIM7v11018715m.g']
62_97	62	7	3329259	1	['MiIM7v11004839m.g']
62_99	62	7	6536728	1	['MiIM7v11018462m.g']
62_100	62	7	16086901	1	['MiIM7v11040297m.g']
62_101	62	7	17005996	1	['MiIM7v11021517m.g']
62_102	62	7	18322721	1	['MiIM7v11019085m.g']
62_114	62	8	16258054	1	['MiIM7v11041455m.g']
62_121	62	8	23736588	1	['MiIM7v11019232m.g']
62_122	62	8	24171669	1	['MiIM7v11031223m.g']
62_124	62	9	541153	1	['MiIM7v11018273m.g']
62_127	62	9	1426389	1	['MiIM7v11024785m.g']
62_128	62	9	2307882	1	['MiIM7v11007295m.g']
62_129	62	9	2762984	1	['MiIM7v11011428m.g']
62_131	62	9	18441461	1	['MiIM7v11001628m.g']
62_135	62	9	21283989	1	['MiIM7v11031805m.g']
62_137	62	9	21784520	1	['MiIM7v11029716m.g']
62_138	62	9	22102075	1	['MiIM7v11041466m.g']
62_141	62	9	23064852	1	['MiIM7v11017856m.g']
62_142	62	9	23374872	1	['MiIM7v11035521m.g']
62_145	62	10	3557706	1	['MiIM7v11007454m.g']
62_149	62	10	4756261	1	['MiIM7v11033968m.g']
62_150	62	10	5314991	1	['MiIM7v11026188m.g']
62_160	62	10	20321253	1	['MiIM7v11025108m.g']
62_161	62	10	20786297	1	['MiIM7v11002372m.g']
62_165	62	11	1454370	1	['MiIM7v11034651m.g']
62_166	62	11	1876909	1	['MiIM7v11029191m.g']
62_169	62	11	4034100	1	['MiIM7v11005010m.g']
62_170	62	11	5237800	1	['MiIM7v11029770m.g']
62_175	62	12	2522440	1	['MiIM7v11004452m.g']
62_176	62	12	3231507	1	['MiIM7v11031228m.g']
62_179	62	12	17236863	1	['MiIM7v11031830m.g']
62_180	62	12	17785521	1	['MiIM7v11006323m.g']
62_183	62	12	19978306	1	['MiIM7v11026361m.g']
62_188	62	13	245477	1	['MiIM7v11036392m.g']
62_189	62	13	668705	1	['MiIM7v11035598m.g']
62_192	62	13	3396173	1	['MiIM7v11004353m.g']
62_193	62	13	4033586	1	['MiIM7v11002488m.g']
62_194	62	13	4928624	1	['MiIM7v11004978m.g']
62_201	62	13	29055184	1	['MiIM7v11037115m.g']
62_202	62	13	29265825	1	['MiIM7v11017787m.g']
62_204	62	14	32377	1	['MiIM7v11017145m.g']
62_205	62	14	485849	1	['MiIM7v11019717m.g']
62_209	62	14	7415046	1	['MiIM7v11029285m.g']
62_224	62	14	24287069	1	['MiIM7v11022241m.g']
155_2	155	1	1420073	1	['MiIM7v11018628m.g']
155_6	155	1	3342734	1	['MiIM7v11041957m.g']
155_10	155	1	5471859	1	['MiIM7v11004442m.g']
155_11	155	1	6307025	1	['MiIM7v11027629m.g']
155_13	155	2	300934	1	['MiIM7v11011871m.g']
155_29	155	3	934430	1	['MiIM7v11027919m.g']
155_31	155	3	16039503	1	['MiIM7v11020204m.g']
155_34	155	3	18081251	1	['MiIM7v11012370m.g']
155_35	155	3	18376068	1	['MiIM7v11015256m.g']
155_36	155	3	18783034	1	['MiIM7v11006634m.g']
155_37	155	3	19238881	1	['MiIM7v11026911m.g']
155_42	155	3	22171453	1	['MiIM7v11033462m.g']
155_43	155	3	22627276	1	['MiIM7v11024166m.g']
155_46	155	4	1287268	1	['MiIM7v11009858m.g']
155_47	155	4	1864289	1	['MiIM7v11008562m.g']
155_50	155	4	4338475	1	['MiIM7v11002291m.g']
155_56	155	4	16299531	1	['MiIM7v11025030m.g']
155_58	155	4	18871672	1	['MiIM7v11010818m.g']
155_59	155	4	19278525	1	['MiIM7v11042026m.g']
155_61	155	4	20968659	1	['MiIM7v11039953m.g']
155_62	155	4	21562542	1	['MiIM7v11038756m.g']
155_67	155	5	890188	1	['MiIM7v11025058m.g']
155_70	155	5	4007722	1	['MiIM7v11012581m.g']
155_89	155	6	16981346	1	['MiIM7v11018424m.g']
155_93	155	6	19335534	1	['MiIM7v11041122m.g']
155_97	155	7	1962866	1	['MiIM7v11010946m.g']
155_98	155	7	2358121	1	['MiIM7v11008470m.g']
155_101	155	7	5514713	1	['MiIM7v11032272m.g']
155_102	155	7	5675795	1	['MiIM7v11026765m.g']
155_104	155	7	14327183	1	['MiIM7v11002641m.g']
155_105	155	7	16942405	1	['MiIM7v11022415m.g']
155_107	155	8	494696	1	['MiIM7v11028350m.g']
155_112	155	8	2461307	1	['MiIM7v11000914m.g']
155_113	155	8	3203733	1	['MiIM7v11037630m.g']
155_114	155	8	5843735	1	['MiIM7v11028329m.g']
155_116	155	8	16606666	1	['MiIM7v11023648m.g']
155_119	155	8	19057445	1	['MiIM7v11022113m.g']
155_122	155	8	22910239	1	['MiIM7v11010130m.g']
155_124	155	8	24059422	1	['MiIM7v11010582m.g']
155_125	155	8	24753915	1	['MiIM7v11001497m.g']
155_128	155	9	930210	1	['MiIM7v11004649m.g']
155_130	155	9	3749674	1	['MiIM7v11010402m.g']
155_135	155	9	20956748	1	['MiIM7v11024806m.g']
155_141	155	10	1524148	1	['MiIM7v11006193m.g']
155_148	155	10	5657056	1	['MiIM7v11011258m.g']
155_150	155	10	6239426	1	['MiIM7v11039342m.g']
155_152	155	10	7359011	1	['MiIM7v11011189m.g']
155_153	155	10	8346081	1	['MiIM7v11028830m.g']
155_154	155	10	17315631	1	['MiIM7v11041025m.g']
155_158	155	10	19766269	1	['MiIM7v11019514m.g']
155_165	155	11	2496193	1	['MiIM7v11034937m.g']
155_175	155	12	1299416	1	['MiIM7v11028353m.g']
155_178	155	12	15390366	1	['MiIM7v11032115m.g']
155_180	155	12	16888624	1	['MiIM7v11037652m.g']
155_182	155	12	17856575	1	['MiIM7v11032738m.g']
155_188	155	13	284609	1	['MiIM7v11024954m.g']
155_202	155	13	27766392	1	['MiIM7v11033005m.g']
155_205	155	13	29083797	1	['MiIM7v11019677m.g']
155_220	155	14	16752979	1	['MiIM7v11039258m.g']
155_221	155	14	19037215	1	['MiIM7v11040685m.g']
155_222	155	14	19650139	1	['MiIM7v11011557m.g']
155_224	155	14	20637242	1	['MiIM7v11014531m.g']
155_225	155	14	21175360	1	['MiIM7v11040711m.g']
155_229	155	14	23764514	1	['MiIM7v11041921m.g']
155_230	155	14	24021128	1	['MiIM7v11040304m.g']
155_231	155	14	24287069	1	['MiIM7v11002642m.g']
444_2	444	1	1420073	1	['MiIM7v11001040m.g']
444_6	444	1	4174881	1	['MiIM7v11026546m.g']
444_14	444	2	1714447	1	['MiIM7v11012040m.g']
444_23	444	2	12545885	1	['MiIM7v11006020m.g']
444_33	444	3	20328522	1	['MiIM7v11020461m.g']
444_34	444	3	20741314	1	['MiIM7v11020508m.g']
444_35	444	3	21687791	1	['MiIM7v11026395m.g']
444_37	444	4	721882	1	['MiIM7v11013833m.g']
444_39	444	4	1339405	1	['MiIM7v11028071m.g']
444_42	444	4	3636397	1	['MiIM7v11036906m.g']
444_45	444	4	4568814	1	['MiIM7v11008555m.g']
444_48	444	4	6335741	1	['MiIM7v11036728m.g']
444_49	444	4	6836630	1	['MiIM7v11018923m.g']
444_58	444	5	283284	1	['MiIM7v11037025m.g']
444_60	444	5	1985007	1	['MiIM7v11023021m.g']
444_61	444	5	2144624	1	['MiIM7v11012205m.g']
444_63	444	5	3618315	1	['MiIM7v11038808m.g']
444_64	444	5	3803923	1	['MiIM7v11007191m.g']
444_70	444	5	17956430	1	['MiIM7v11037244m.g']
444_73	444	5	19273173	1	['MiIM7v11012579m.g']
444_75	444	5	20669889	1	['MiIM7v11003259m.g']
444_77	444	6	302961	1	['MiIM7v11014481m.g']
444_78	444	6	579395	1	['MiIM7v11031818m.g']
444_79	444	6	1184595	1	['MiIM7v11017593m.g']
444_93	444	6	18101123	1	['MiIM7v11016909m.g']
444_94	444	6	18513506	1	['MiIM7v11020550m.g']
444_96	444	6	19518986	1	['MiIM7v11040021m.g']
444_97	444	6	20462013	1	['MiIM7v11039112m.g']
444_100	444	7	1601938	1	['MiIM7v11023205m.g']
444_101	444	7	1774595	1	['MiIM7v11029881m.g']
444_103	444	7	2956272	1	['MiIM7v11022978m.g']
444_105	444	7	3516511	1	['MiIM7v11019756m.g']
444_108	444	7	5675795	1	['MiIM7v11014892m.g']
444_109	444	7	6536728	1	['MiIM7v11038043m.g']
444_113	444	7	16942405	1	['MiIM7v11041564m.g']
444_114	444	7	19369982	1	['MiIM7v11030951m.g']
444_116	444	8	1596068	1	['MiIM7v11004462m.g']
444_117	444	8	1755209	1	['MiIM7v11007088m.g']
444_119	444	8	2375560	1	['MiIM7v11020477m.g']
444_121	444	8	2789543	1	['MiIM7v11025401m.g']
444_123	444	8	5336731	1	['MiIM7v11025328m.g']
444_126	444	8	17085527	1	['MiIM7v11017804m.g']
444_127	444	8	17408381	1	['MiIM7v11020426m.g']
444_128	444	8	17816361	1	['MiIM7v11000251m.g']
444_129	444	8	18137281	1	['MiIM7v11035175m.g']
444_131	444	8	20048128	1	['MiIM7v11028746m.g']
444_143	444	9	19943350	1	['MiIM7v11028443m.g']
444_145	444	9	21338020	1	['MiIM7v11003976m.g']
444_146	444	9	21557668	1	['MiIM7v11025430m.g']
444_147	444	9	21799236	1	['MiIM7v11002490m.g']
444_150	444	9	23486072	1	['MiIM7v11032583m.g']
444_151	444	9	23614369	1	['MiIM7v11008225m.g']
444_152	444	10	42283	1	['MiIM7v11000380m.g']
444_154	444	10	1400423	1	['MiIM7v11018467m.g']
444_157	444	10	3691882	1	['MiIM7v11037945m.g']
444_162	444	10	6196325	1	['MiIM7v11015423m.g']
444_164	444	10	16316978	1	['MiIM7v11035612m.g']
444_165	444	10	17384752	1	['MiIM7v11017388m.g']
444_169	444	10	21019991	1	['MiIM7v11018908m.g']
444_170	444	11	769311	1	['MiIM7v11020763m.g']
444_171	444	11	1181939	1	['MiIM7v11038106m.g']
444_172	444	11	1824083	1	['MiIM7v11040280m.g']
444_173	444	11	2424203	1	['MiIM7v11028762m.g']
444_174	444	11	3107061	1	['MiIM7v11028983m.g']
444_177	444	11	4588128	1	['MiIM7v11021285m.g']
444_183	444	11	18321407	1	['MiIM7v11001115m.g']
444_186	444	12	1306475	1	['MiIM7v11035313m.g']
444_187	444	12	2630410	1	['MiIM7v11035341m.g']
444_195	444	12	19244294	1	['MiIM7v11032938m.g']
444_196	444	12	19537122	1	['MiIM7v11028350m.g']
444_201	444	13	408647	1	['MiIM7v11037956m.g']
444_205	444	13	7341389	1	['MiIM7v11032075m.g']
444_206	444	13	7655036	1	['MiIM7v11007395m.g']
444_207	444	13	22360818	1	['MiIM7v11037617m.g']
444_209	444	13	24810843	1	['MiIM7v11007751m.g']
444_210	444	13	25561279	1	['MiIM7v11022697m.g']
444_212	444	13	25856705	1	['MiIM7v11017230m.g']
444_213	444	13	26468461	1	['MiIM7v11034701m.g']
444_216	444	13	28742105	1	['MiIM7v11036721m.g']
444_221	444	14	2434465	1	['MiIM7v11036893m.g']
444_228	444	14	13937543	1	['MiIM7v11038950m.g']
444_230	444	14	15206052	1	['MiIM7v11005508m.g']
444_231	444	14	16244835	1	['MiIM7v11020881m.g']
444_232	444	14	16934475	1	['MiIM7v11039504m.g']
444_235	444	14	20539191	1	['MiIM7v11041026m.g']
444_236	444	14	21175360	1	['MiIM7v11035672m.g']
444_242	444	14	24638753	1	['MiIM7v11025124m.g']
444_244	444	14	25691394	1	['MiIM7v11017275m.g']
444_245	444	14	26483072	1	['MiIM7v11026292m.g']
502_4	502	1	1064341	1	['MiIM7v11038700m.g']
502_5	502	1	1308570	1	['MiIM7v11028889m.g']
502_6	502	1	1804679	1	['MiIM7v11033071m.g']
502_8	502	1	2757343	1	['MiIM7v11006373m.g']
502_9	502	1	3071157	1	['MiIM7v11019992m.g']
502_11	502	1	5344891	1	['MiIM7v11001226m.g']
502_12	502	2	587198	1	['MiIM7v11025845m.g']
502_13	502	2	1012804	1	['MiIM7v11006524m.g']
502_14	502	2	2304652	1	['MiIM7v11002087m.g']
502_15	502	2	2798545	1	['MiIM7v11016793m.g']
502_16	502	2	2891732	1	['MiIM7v11030353m.g']
502_19	502	2	3673055	1	['MiIM7v11033419m.g']
502_21	502	2	4912420	1	['MiIM7v11004178m.g']
502_36	502	3	20415742	1	['MiIM7v11001805m.g']
502_38	502	3	22187929	1	['MiIM7v11023385m.g']
502_39	502	3	22747808	1	['MiIM7v11002695m.g']
502_45	502	4	5466072	1	['MiIM7v11013893m.g']
502_46	502	4	6214694	1	['MiIM7v11021552m.g']
502_50	502	4	19192315	1	['MiIM7v11007364m.g']
502_66	502	6	1265656	1	['MiIM7v11027952m.g']
502_71	502	6	4172285	1	['MiIM7v11033313m.g']
502_72	502	6	4436080	1	['MiIM7v11014921m.g']
502_77	502	6	7055559	1	['MiIM7v11001366m.g']
502_78	502	6	12768734	1	['MiIM7v11000142m.g']
502_81	502	6	18552410	1	['MiIM7v11026460m.g']
502_82	502	6	19326840	1	['MiIM7v11021976m.g']
502_84	502	6	19840267	1	['MiIM7v11026862m.g']
502_85	502	6	20091483	1	['MiIM7v11018275m.g']
502_88	502	7	1531994	1	['MiIM7v11025045m.g']
502_94	502	7	16942405	1	['MiIM7v11019085m.g']
502_95	502	7	19317279	1	['MiIM7v11000079m.g']
502_96	502	7	19369982	1	['MiIM7v11009994m.g']
502_97	502	8	25995	1	['MiIM7v11019579m.g']
502_122	502	9	4519615	1	['MiIM7v11023288m.g']
502_128	502	9	19880759	1	['MiIM7v11024573m.g']
502_130	502	9	21683730	1	['MiIM7v11008276m.g']
502_135	502	10	1774309	1	['MiIM7v11011411m.g']
502_137	502	10	2855517	1	['MiIM7v11025662m.g']
502_139	502	10	4434288	1	['MiIM7v11026021m.g']
502_140	502	10	4756261	1	['MiIM7v11038974m.g']
502_141	502	10	4813655	1	['MiIM7v11034183m.g']
502_142	502	10	5087359	1	['MiIM7v11014516m.g']
502_143	502	10	5421163	1	['MiIM7v11027342m.g']
502_150	502	11	758880	1	['MiIM7v11021861m.g']
502_152	502	11	2124465	1	['MiIM7v11011430m.g']
502_153	502	11	2427131	1	['MiIM7v11027852m.g']
502_156	502	11	3893910	1	['MiIM7v11003517m.g']
502_158	502	11	18770038	1	['MiIM7v11029996m.g']
502_163	502	12	1202093	1	['MiIM7v11003460m.g']
502_164	502	12	3076427	1	['MiIM7v11029821m.g']
502_170	502	12	18640325	1	['MiIM7v11039462m.g']
502_172	502	12	19732152	1	['MiIM7v11007723m.g']
502_173	502	12	20089133	1	['MiIM7v11026156m.g']
502_174	502	12	20367247	1	['MiIM7v11019401m.g']
502_175	502	12	20650803	1	['MiIM7v11031911m.g']
502_180	502	13	1363471	1	['MiIM7v11021836m.g']
502_184	502	13	6128511	1	['MiIM7v11031297m.g']
502_187	502	13	25263262	1	['MiIM7v11006691m.g']
502_189	502	13	26249121	1	['MiIM7v11003083m.g']
502_190	502	13	26550763	1	['MiIM7v11040418m.g']
502_194	502	13	29244993	1	['MiIM7v11017499m.g']
502_197	502	14	1447558	1	['MiIM7v11012415m.g']
502_206	502	14	16500267	1	['MiIM7v11040778m.g']
502_208	502	14	19374951	1	['MiIM7v11036585m.g']
502_211	502	14	21818295	1	['MiIM7v11007002m.g']
502_215	502	14	24062108	1	['MiIM7v11041680m.g']
502_218	502	14	24777642	1	['MiIM7v11002815m.g']
541_4	541	1	2339179	1	['MiIM7v11004339m.g']
541_7	541	1	4174881	1	['MiIM7v11009115m.g']
541_14	541	2	3571804	1	['MiIM7v11002849m.g']
541_18	541	2	16377958	1	['MiIM7v11007647m.g']
541_19	541	2	17311594	1	['MiIM7v11011964m.g']
541_21	541	2	18704865	1	['MiIM7v11032660m.g']
541_25	541	3	18783034	1	['MiIM7v11017789m.g']
541_26	541	3	19142677	1	['MiIM7v11039403m.g']
541_28	541	3	20519659	1	['MiIM7v11005516m.g']
541_32	541	4	852873	1	['MiIM7v11004219m.g']
541_47	541	5	1985007	1	['MiIM7v11016904m.g']
541_50	541	5	3456044	1	['MiIM7v11010406m.g']
541_53	541	5	19423032	1	['MiIM7v11012955m.g']
541_64	541	6	6660965	1	['MiIM7v11008812m.g']
541_66	541	6	18101123	1	['MiIM7v11021151m.g']
541_67	541	6	18780578	1	['MiIM7v11032874m.g']
541_72	541	7	775620	1	['MiIM7v11023089m.g']
541_80	541	7	4371634	1	['MiIM7v11034890m.g']
541_85	541	8	2455876	1	['MiIM7v11003864m.g']
541_105	541	9	20949317	1	['MiIM7v11030350m.g']
541_106	541	9	21404338	1	['MiIM7v11008515m.g']
541_110	541	10	865843	1	['MiIM7v11005724m.g']
541_113	541	10	3133943	1	['MiIM7v11028997m.g']
541_117	541	10	4790232	1	['MiIM7v11004610m.g']
541_122	541	10	19144688	1	['MiIM7v11023847m.g']
541_127	541	11	176852	1	['MiIM7v11028746m.g']
541_129	541	11	1982998	1	['MiIM7v11016577m.g']
541_138	541	12	1615909	1	['MiIM7v11031875m.g']
541_141	541	12	17170395	1	['MiIM7v11023784m.g']
541_142	541	12	17453732	1	['MiIM7v11024800m.g']
541_148	541	12	20483992	1	['MiIM7v11013893m.g']
541_154	541	13	1535054	1	['MiIM7v11026292m.g']
541_158	541	13	25013049	1	['MiIM7v11019360m.g']
541_168	541	14	1650422	1	['MiIM7v11021287m.g']
541_176	541	14	21175360	1	['MiIM7v11008099m.g']
664_3	664	1	2032828	1	['MiIM7v11039557m.g']
664_4	664	1	2317999	1	['MiIM7v11023378m.g']
664_11	664	1	6307025	1	['MiIM7v11038950m.g']
664_15	664	2	1661192	1	['MiIM7v11032423m.g']
664_18	664	2	3576437	1	['MiIM7v11006263m.g']
664_20	664	2	5859692	1	['MiIM7v11020567m.g']
664_28	664	3	16255138	1	['MiIM7v11016252m.g']
664_32	664	3	19684771	1	['MiIM7v11027408m.g']
664_35	664	3	20945576	1	['MiIM7v11033421m.g']
664_37	664	3	22542248	1	['MiIM7v11033981m.g']
664_41	664	4	2506758	1	['MiIM7v11034459m.g']
664_43	664	4	3051411	1	['MiIM7v11000046m.g']
664_46	664	4	4922102	1	['MiIM7v11019593m.g']
664_47	664	4	5249016	1	['MiIM7v11026724m.g']
664_48	664	4	5692421	1	['MiIM7v11009677m.g']
664_52	664	4	20518570	1	['MiIM7v11022861m.g']
664_53	664	4	20930026	1	['MiIM7v11040581m.g']
664_54	664	4	21790680	1	['MiIM7v11029502m.g']
664_60	664	5	2822217	1	['MiIM7v11012395m.g']
664_70	664	5	20775341	1	['MiIM7v11009146m.g']
664_71	664	5	20912847	1	['MiIM7v11027729m.g']
664_75	664	6	394332	1	['MiIM7v11030868m.g']
664_78	664	6	683693	1	['MiIM7v11031174m.g']
664_81	664	6	1021929	1	['MiIM7v11013667m.g']
664_86	664	6	17573231	1	['MiIM7v11015588m.g']
664_89	664	6	19467658	1	['MiIM7v11021476m.g']
664_90	664	6	20097241	1	['MiIM7v11037289m.g']
664_91	664	6	20462013	1	['MiIM7v11011227m.g']
664_95	664	7	3408747	1	['MiIM7v11025213m.g']
664_97	664	7	6532827	1	['MiIM7v11003062m.g']
664_98	664	7	14327183	1	['MiIM7v11031426m.g']
664_106	664	8	3226903	1	['MiIM7v11029811m.g']
664_108	664	8	4112875	1	['MiIM7v11020955m.g']
664_111	664	8	8014878	1	['MiIM7v11024888m.g']
664_113	664	8	16983982	1	['MiIM7v11026142m.g']
664_115	664	8	18996345	1	['MiIM7v11011825m.g']
664_116	664	8	20464883	1	['MiIM7v11002236m.g']
664_118	664	8	21367065	1	['MiIM7v11029506m.g']
664_120	664	8	22271052	1	['MiIM7v11002646m.g']
664_121	664	8	22923456	1	['MiIM7v11035172m.g']
664_122	664	8	23436922	1	['MiIM7v11006021m.g']
664_127	664	8	26431836	1	['MiIM7v11024218m.g']
664_130	664	9	1426389	1	['MiIM7v11011351m.g']
664_132	664	9	3749674	1	['MiIM7v11023592m.g']
664_133	664	9	18134485	1	['MiIM7v11035878m.g']
664_135	664	9	23156291	1	['MiIM7v11015360m.g']
664_136	664	9	23264880	1	['MiIM7v11008139m.g']
664_139	664	10	950926	1	['MiIM7v11039673m.g']
664_140	664	10	1347296	1	['MiIM7v11035229m.g']
664_143	664	10	3263887	1	['MiIM7v11014203m.g']
664_148	664	10	5534417	1	['MiIM7v11027965m.g']
664_149	664	10	6191874	1	['MiIM7v11010863m.g']
664_158	664	11	1642880	1	['MiIM7v11041520m.g']
664_165	664	12	341958	1	['MiIM7v11011685m.g']
664_167	664	12	3231507	1	['MiIM7v11028507m.g']
664_168	664	12	4469243	1	['MiIM7v11035288m.g']
664_169	664	12	16044804	1	['MiIM7v11001256m.g']
664_176	664	12	20094228	1	['MiIM7v11006243m.g']
664_184	664	13	25436354	1	['MiIM7v11034778m.g']
664_189	664	13	27378578	1	['MiIM7v11010278m.g']
664_190	664	13	28015899	1	['MiIM7v11040592m.g']
664_191	664	13	28147224	1	['MiIM7v11013536m.g']
664_193	664	13	28884214	1	['MiIM7v11037045m.g']
664_195	664	13	30267896	1	['MiIM7v11035780m.g']
664_200	664	14	3229726	1	['MiIM7v11014438m.g']
664_211	664	14	18312845	1	['MiIM7v11040161m.g']
664_212	664	14	19374951	1	['MiIM7v11039456m.g']
664_214	664	14	21223494	1	['MiIM7v11036854m.g']
909_4	909	1	1420073	1	['MiIM7v11039039m.g']
909_5	909	1	1675561	1	['MiIM7v11005310m.g']
909_7	909	1	2635217	1	['MiIM7v11021311m.g']
909_10	909	1	5285876	1	['MiIM7v11020786m.g']
909_12	909	1	11362623	1	['MiIM7v11019978m.g']
909_14	909	2	684613	1	['MiIM7v11028121m.g']
909_24	909	2	16414656	1	['MiIM7v11032420m.g']
909_25	909	2	16934892	1	['MiIM7v11004106m.g']
909_26	909	2	17353094	1	['MiIM7v11030482m.g']
909_27	909	2	17787043	1	['MiIM7v11023203m.g']
909_29	909	2	19020063	1	['MiIM7v11014151m.g']
909_32	909	3	14924459	1	['MiIM7v11005319m.g']
909_33	909	3	18444639	1	['MiIM7v11021348m.g']
909_34	909	3	18747122	1	['MiIM7v11004524m.g']
909_36	909	3	20265376	1	['MiIM7v11036433m.g']
909_39	909	3	21098879	1	['MiIM7v11013979m.g']
909_40	909	3	22368392	1	['MiIM7v11032196m.g']
909_43	909	4	835911	1	['MiIM7v11016657m.g']
909_48	909	4	4338475	1	['MiIM7v11033994m.g']
909_49	909	4	4820473	1	['MiIM7v11002386m.g']
909_53	909	4	21593541	1	['MiIM7v11020241m.g']
909_54	909	4	21905257	1	['MiIM7v11030844m.g']
909_56	909	5	604698	1	['MiIM7v11025883m.g']
909_57	909	5	2342271	1	['MiIM7v11026767m.g']
909_58	909	5	4313828	1	['MiIM7v11006190m.g']
909_60	909	5	12543327	1	['MiIM7v11021496m.g']
909_63	909	5	19332827	1	['MiIM7v11004875m.g']
909_65	909	5	19820655	1	['MiIM7v11026123m.g']
909_68	909	5	20900680	1	['MiIM7v11014678m.g']
909_70	909	6	396915	1	['MiIM7v11031906m.g']
909_72	909	6	1328094	1	['MiIM7v11012975m.g']
909_79	909	6	6376346	1	['MiIM7v11031254m.g']
909_83	909	6	18792051	1	['MiIM7v11013144m.g']
909_89	909	7	23469	1	['MiIM7v11008190m.g']
909_92	909	7	1571993	1	['MiIM7v11003979m.g']
909_99	909	7	19369982	1	['MiIM7v11004585m.g']
909_105	909	8	3476774	1	['MiIM7v11021702m.g']
909_107	909	8	3989537	1	['MiIM7v11039763m.g']
909_108	909	8	4213200	1	['MiIM7v11032392m.g']
909_110	909	8	16476577	1	['MiIM7v11023572m.g']
909_111	909	8	17162376	1	['MiIM7v11037721m.g']
909_114	909	8	19959588	1	['MiIM7v11029152m.g']
909_116	909	8	23111203	1	['MiIM7v11000640m.g']
909_117	909	8	24208735	1	['MiIM7v11028278m.g']
909_118	909	8	24476864	1	['MiIM7v11023058m.g']
909_120	909	8	26098218	1	['MiIM7v11023373m.g']
909_123	909	9	4055410	1	['MiIM7v11004910m.g']
909_124	909	9	18827631	1	['MiIM7v11033199m.g']
909_126	909	9	20950782	1	['MiIM7v11032778m.g']
909_127	909	9	21338020	1	['MiIM7v11006725m.g']
909_129	909	9	21729495	1	['MiIM7v11027972m.g']
909_132	909	10	42283	1	['MiIM7v11022410m.g']
909_135	909	10	1544013	1	['MiIM7v11039298m.g']
909_136	909	10	2855517	1	['MiIM7v11002679m.g']
909_140	909	10	5143363	1	['MiIM7v11009129m.g']
909_142	909	10	17294269	1	['MiIM7v11041446m.g']
909_151	909	11	1350395	1	['MiIM7v11012289m.g']
909_154	909	11	3394422	1	['MiIM7v11008618m.g']
909_155	909	11	3972097	1	['MiIM7v11039708m.g']
909_157	909	11	5953695	1	['MiIM7v11016789m.g']
909_159	909	11	18732249	1	['MiIM7v11015373m.g']
909_163	909	12	4469243	1	['MiIM7v11032381m.g']
909_170	909	12	22270186	1	['MiIM7v11004527m.g']
909_171	909	13	225580	1	['MiIM7v11021052m.g']
909_174	909	13	5131582	1	['MiIM7v11013216m.g']
909_178	909	13	25543646	1	['MiIM7v11014215m.g']
909_179	909	13	26310664	1	['MiIM7v11039223m.g']
909_191	909	14	3840686	1	['MiIM7v11038096m.g']
909_192	909	14	4353088	1	['MiIM7v11037449m.g']
909_194	909	14	7657373	1	['MiIM7v11017209m.g']
909_195	909	14	8576824	1	['MiIM7v11014438m.g']
909_196	909	14	9619006	1	['MiIM7v11011331m.g']
909_198	909	14	15746275	1	['MiIM7v11005582m.g']
909_199	909	14	16416671	1	['MiIM7v11026677m.g']
909_201	909	14	18199851	1	['MiIM7v11032110m.g']
909_205	909	14	23464698	1	['MiIM7v11036250m.g']
909_206	909	14	23903643	1	['MiIM7v11042054m.g']
909_208	909	14	26006850	1	['MiIM7v11012006m.g']
1034_4	1034	1	3375512	1	['MiIM7v11002499m.g']
1034_5	1034	1	3639093	1	['MiIM7v11004006m.g']
1034_7	1034	1	3902845	1	['MiIM7v11007824m.g']
1034_13	1034	2	241369	1	['MiIM7v11017797m.g']
1034_16	1034	2	2027879	1	['MiIM7v11010076m.g']
1034_20	1034	2	13500828	1	['MiIM7v11010513m.g']
1034_24	1034	2	17965917	1	['MiIM7v11039194m.g']
1034_26	1034	2	19116104	1	['MiIM7v11040550m.g']
1034_27	1034	2	19362925	1	['MiIM7v11036680m.g']
1034_35	1034	3	19319359	1	['MiIM7v11009053m.g']
1034_39	1034	3	22873398	1	['MiIM7v11029251m.g']
1034_41	1034	4	594473	1	['MiIM7v11021597m.g']
1034_42	1034	4	1014995	1	['MiIM7v11017736m.g']
1034_43	1034	4	1113179	1	['MiIM7v11006853m.g']
1034_48	1034	4	4766641	1	['MiIM7v11020138m.g']
1034_49	1034	4	4992180	1	['MiIM7v11039933m.g']
1034_56	1034	4	21419176	1	['MiIM7v11004113m.g']
1034_57	1034	4	22296733	1	['MiIM7v11007191m.g']
1034_61	1034	5	1798808	1	['MiIM7v11013558m.g']
1034_72	1034	5	18994975	1	['MiIM7v11013804m.g']
1034_73	1034	5	19703895	1	['MiIM7v11023795m.g']
1034_82	1034	6	5441456	1	['MiIM7v11019962m.g']
1034_85	1034	6	6913262	1	['MiIM7v11020563m.g']
1034_87	1034	6	16673009	1	['MiIM7v11016066m.g']
1034_89	1034	6	18238924	1	['MiIM7v11000364m.g']
1034_92	1034	6	19518986	1	['MiIM7v11035736m.g']
1034_96	1034	6	20462013	1	['MiIM7v11041179m.g']
1034_100	1034	7	2871414	1	['MiIM7v11001190m.g']
1034_102	1034	7	3516511	1	['MiIM7v11024989m.g']
1034_103	1034	7	4356096	1	['MiIM7v11036369m.g']
1034_104	1034	7	6072980	1	['MiIM7v11029717m.g']
1034_106	1034	7	17005996	1	['MiIM7v11037260m.g']
1034_110	1034	8	1355985	1	['MiIM7v11020090m.g']
1034_111	1034	8	1596068	1	['MiIM7v11004717m.g']
1034_112	1034	8	1828156	1	['MiIM7v11019242m.g']
1034_117	1034	8	7008445	1	['MiIM7v11033975m.g']
1034_127	1034	8	24342791	1	['MiIM7v11011142m.g']
1034_128	1034	8	25648311	1	['MiIM7v11042091m.g']
1034_129	1034	8	26173471	1	['MiIM7v11037662m.g']
1034_137	1034	9	19755367	1	['MiIM7v11004785m.g']
1034_138	1034	9	20956748	1	['MiIM7v11005412m.g']
1034_141	1034	9	22640158	1	['MiIM7v11011790m.g']
1034_144	1034	9	23666292	1	['MiIM7v11030766m.g']
1034_145	1034	10	250461	1	['MiIM7v11025743m.g']
1034_146	1034	10	884407	1	['MiIM7v11004325m.g']
1034_147	1034	10	1645478	1	['MiIM7v11012031m.g']
1034_148	1034	10	2616147	1	['MiIM7v11033880m.g']
1034_149	1034	10	3471316	1	['MiIM7v11014322m.g']
1034_150	1034	10	4051450	1	['MiIM7v11029205m.g']
1034_151	1034	10	4595475	1	['MiIM7v11026769m.g']
1034_153	1034	10	6057841	1	['MiIM7v11026191m.g']
1034_157	1034	10	18220837	1	['MiIM7v11033414m.g']
1034_161	1034	10	20260829	1	['MiIM7v11027343m.g']
1034_170	1034	11	5009405	1	['MiIM7v11029684m.g']
1034_175	1034	11	17588155	1	['MiIM7v11008307m.g']
1034_177	1034	12	596401	1	['MiIM7v11009459m.g']
1034_178	1034	12	754040	1	['MiIM7v11008535m.g']
1034_179	1034	12	1114803	1	['MiIM7v11007548m.g']
1034_180	1034	12	1415115	1	['MiIM7v11028957m.g']
1034_187	1034	12	18531601	1	['MiIM7v11025582m.g']
1034_188	1034	12	19359440	1	['MiIM7v11022900m.g']
1034_194	1034	13	1363471	1	['MiIM7v11025246m.g']
1034_200	1034	13	24997479	1	['MiIM7v11026921m.g']
1034_202	1034	13	26407509	1	['MiIM7v11036452m.g']
1034_203	1034	13	26821245	1	['MiIM7v11031361m.g']
1034_204	1034	13	27405906	1	['MiIM7v11037364m.g']
1034_205	1034	13	28210790	1	['MiIM7v11003711m.g']
1034_206	1034	13	28736255	1	['MiIM7v11036776m.g']
1034_207	1034	13	30197674	1	['MiIM7v11034757m.g']
1034_209	1034	14	1914300	1	['MiIM7v11032330m.g']
1034_213	1034	14	4353088	1	['MiIM7v11019182m.g']
1034_215	1034	14	6327428	1	['MiIM7v11021311m.g']
1034_223	1034	14	21114075	1	['MiIM7v11022293m.g']
1034_224	1034	14	21262476	1	['MiIM7v11037091m.g']
1034_225	1034	14	21952497	1	['MiIM7v11040025m.g']
1034_226	1034	14	22523713	1	['MiIM7v11021141m.g']
1034_229	1034	14	25497327	1	['MiIM7v11040917m.g']
1034_230	1034	14	25716972	1	['MiIM7v11015442m.g']
1192_5	1192	1	2874089	1	['MiIM7v11019129m.g']
1192_11	1192	1	6684025	1	['MiIM7v11024151m.g']
1192_19	1192	2	6155472	1	['MiIM7v11036235m.g']
1192_21	1192	2	15173683	1	['MiIM7v11011205m.g']
1192_22	1192	2	16765854	1	['MiIM7v11020519m.g']
1192_23	1192	2	18155504	1	['MiIM7v11013484m.g']
1192_24	1192	2	18390179	1	['MiIM7v11032004m.g']
1192_25	1192	2	19032094	1	['MiIM7v11029354m.g']
1192_27	1192	2	19373178	1	['MiIM7v11035110m.g']
1192_29	1192	3	2162364	1	['MiIM7v11006008m.g']
1192_31	1192	3	16944506	1	['MiIM7v11038112m.g']
1192_32	1192	3	18783034	1	['MiIM7v11006616m.g']
1192_34	1192	3	20007730	1	['MiIM7v11006946m.g']
1192_35	1192	3	20172183	1	['MiIM7v11042123m.g']
1192_46	1192	4	3037778	1	['MiIM7v11025989m.g']
1192_49	1192	4	4525253	1	['MiIM7v11029001m.g']
1192_50	1192	4	4992180	1	['MiIM7v11032314m.g']
1192_55	1192	4	20342329	1	['MiIM7v11016536m.g']
1192_57	1192	4	21076536	1	['MiIM7v11017971m.g']
1192_61	1192	4	23086632	1	['MiIM7v11010865m.g']
1192_62	1192	5	175418	1	['MiIM7v11033791m.g']
1192_64	1192	5	714801	1	['MiIM7v11023096m.g']
1192_65	1192	5	985289	1	['MiIM7v11012195m.g']
1192_73	1192	5	8561050	1	['MiIM7v11013063m.g']
1192_74	1192	5	18125921	1	['MiIM7v11021188m.g']
1192_75	1192	5	19273173	1	['MiIM7v11032150m.g']
1192_79	1192	6	1466970	1	['MiIM7v11032452m.g']
1192_80	1192	6	1695912	1	['MiIM7v11024793m.g']
1192_81	1192	6	2556628	1	['MiIM7v11000574m.g']
1192_82	1192	6	2841164	1	['MiIM7v11030363m.g']
1192_93	1192	7	2524169	1	['MiIM7v11031750m.g']
1192_94	1192	7	2986580	1	['MiIM7v11011747m.g']
1192_97	1192	7	15830597	1	['MiIM7v11026250m.g']
1192_101	1192	8	1920564	1	['MiIM7v11010909m.g']
1192_102	1192	8	2178362	1	['MiIM7v11028896m.g']
1192_109	1192	8	18897996	1	['MiIM7v11028329m.g']
1192_110	1192	8	19190514	1	['MiIM7v11040297m.g']
1192_111	1192	8	19570287	1	['MiIM7v11033772m.g']
1192_116	1192	8	23224099	1	['MiIM7v11013969m.g']
1192_117	1192	8	25115290	1	['MiIM7v11001664m.g']
1192_120	1192	9	71472	1	['MiIM7v11019333m.g']
1192_121	1192	9	419375	1	['MiIM7v11020763m.g']
1192_126	1192	9	2607278	1	['MiIM7v11001221m.g']
1192_129	1192	9	19407450	1	['MiIM7v11026874m.g']
1192_130	1192	9	19880759	1	['MiIM7v11022294m.g']
1192_132	1192	9	20864454	1	['MiIM7v11021271m.g']
1192_139	1192	9	23661662	1	['MiIM7v11037116m.g']
1192_141	1192	10	258699	1	['MiIM7v11033048m.g']
1192_145	1192	10	2020465	1	['MiIM7v11002295m.g']
1192_146	1192	10	3166582	1	['MiIM7v11010122m.g']
1192_147	1192	10	4631459	1	['MiIM7v11000440m.g']
1192_148	1192	10	4756261	1	['MiIM7v11038224m.g']
1192_149	1192	10	5728993	1	['MiIM7v11027255m.g']
1192_150	1192	10	6383812	1	['MiIM7v11020225m.g']
1192_153	1192	10	18019767	1	['MiIM7v11026772m.g']
1192_154	1192	10	19398630	1	['MiIM7v11027248m.g']
1192_155	1192	10	19565626	1	['MiIM7v11026757m.g']
1192_168	1192	12	1892115	1	['MiIM7v11038433m.g']
1192_175	1192	12	19284463	1	['MiIM7v11031635m.g']
1192_176	1192	12	19678689	1	['MiIM7v11032204m.g']
1192_177	1192	12	20792687	1	['MiIM7v11037465m.g']
1192_179	1192	12	21551521	1	['MiIM7v11021697m.g']
1192_180	1192	12	21999593	1	['MiIM7v11011061m.g']
1192_183	1192	13	627843	1	['MiIM7v11041173m.g']
1192_184	1192	13	727674	1	['MiIM7v11032622m.g']
1192_188	1192	13	5131582	1	['MiIM7v11002765m.g']
1192_191	1192	13	25743023	1	['MiIM7v11021555m.g']
1192_193	1192	13	26310664	1	['MiIM7v11026529m.g']
1192_194	1192	13	26739927	1	['MiIM7v11028934m.g']
1192_196	1192	13	28742105	1	['MiIM7v11028122m.g']
1192_198	1192	14	1061236	1	['MiIM7v11021191m.g']
1192_205	1192	14	20311718	1	['MiIM7v11021169m.g']
1192_211	1192	14	25301564	1	['MiIM7v11029467m.g']
1192_212	1192	14	25855102	1	['MiIM7v11020401m.g']
1192_213	1192	14	26006850	1	['MiIM7v11004853m.g']
