# Supplementary material for: The quantitative genetics of gene expression in Mimulus guttatus
Source: PLoS Genet. 2024 Apr 11;20(4):e1011072. doi: 10.1371/journal.pgen.1011072 (PMC11060551; doi:10.1371/journal.pgen.1011072)
Supplement: S8 Table — (XLSX) [file pgen.1011072.s008.xlsx]

## Sheet: Sheet1
Supplemental Table 8
QTL chrom	QTL_pos	Affected_PC	test_pvalue	Number_alleles	heterozygosity	LRT1	LRT2	LRT_total
Chr_13	4065698	1	7.16732e-06	3	0.46	40.14	8.82	48.96
Chr_11	2052458	2	2.14069e-09	3	0.58	21.14	56.58	77.72
Chr_02	13758839	6	6.51372e-08	2	0.5	7.52	51.16	58.68
Chr_04	16349895	6	1.7756e-08	2	0.32	9.52	54.14	63.66
Chr_07	3456383	6	2.11947e-06	2	0.48	6.66	43.04	49.7
Chr_08	23402578	6	5.92001e-07	2	0.32	10.88	46.04	56.92
Chr_09	2477305	6	6.14427e-06	3	0.66	25.96	31.06	57.02
Chr_11	2890597	6	1.56266e-06	1	0	4.68	43.76	48.44
Chr_12	4373776	6	3.99256e-07	2	0.48	7.06	46.96	54.02
Chr_13	5353676	6	2.02729e-10	2	0.42	8.98	64.24	73.22
Chr_14	7962245	6	7.39218e-07	2	0.42	8.12	45.52	53.64
Chr_02	19116104	7	2.32593e-06	2	0.18	7.72	42.82	50.54
Chr_04	7753821	7	6.18938e-06	3	0.66	17.66	39.34	57
Chr_06	19769518	7	6.6156e-07	2	0.42	9.44	45.78	55.22
Chr_07	3329259	7	8.19081e-06	1	0	1.54	39.82	41.36
Chr_09	19907416	7	6.57056e-08	2	0.42	6.92	51.14	58.06
Chr_10	482276	7	2.9457e-06	2	0.42	9.98	42.26	52.24
Chr_11	1208367	7	2.69953e-09	2	0.5	11.88	58.42	70.3
Chr_04	20324768	8	1.49642e-07	2	0.48	8.74	49.24	57.98
Chr_04	4175975	12	2.80043e-06	2	0.32	9.48	42.38	51.86
Chr_07	1828023	12	1.52341e-06	1	0	3.2	43.82	47.02
Chr_08	19394958	12	4.08965e-06	2	0.32	10.76	41.48	52.24
Chr_09	21743429	12	9.07077e-07	1	0	5.7	45.04	50.74
Chr_11	1338327	12	5.39369e-06	2	0.5	6.58	40.82	47.4
Chr_13	29835952	12	5.21292e-07	3	0.64	20.4	43.24	63.64
Chr_02	4279166	13	1.74464e-06	3	0.64	16.82	43.5	60.32
Chr_03	21103703	13	1.9895e-07	1	0	3.18	48.58	51.76
Chr_06	5672957	13	1.06688e-08	3	0.62	32.16	41.52	73.68
Chr_08	4339231	13	4.38742e-07	2	0.42	11.4	46.74	58.14
Chr_10	18677316	13	5.48144e-07	2	0.48	8.02	46.22	54.24
Chr_12	16099023	13	6.07379e-07	2	0.18	9.14	45.98	55.12
Chr_13	3476823	13	5.48485e-09	3	0.54	42.44	32.92	75.36
Chr_14	17521033	13	1.88277e-06	2	0.32	15.22	43.32	58.54
Chr_03	18483035	14	7.04862e-06	2	0.32	8.48	40.18	48.66
Chr_11	2961349	15	2.46384e-06	3	0.46	30.72	28.78	59.5
Chr_13	25758964	15	1.57601e-07	2	0.42	8.76	49.12	57.88
Chr_14	252732	15	5.00194e-06	2	0.5	7.6	41	48.6
Chr_07	1828023	16	6.07626e-08	1	0	6.26	51.32	57.58
Chr_13	29835952	16	5.04404e-06	2	0.5	9.82	40.98	50.8
Chr_01	3759006	17	2.40584e-06	2	0.5	6.86	42.74	49.6
Chr_03	5573375	17	4.33723e-06	2	0.5	10.56	41.34	51.9
Chr_04	19235409	17	9.54636e-07	2	0.32	9.72	44.92	54.64
Chr_06	19806507	17	1.63455e-11	2	0.48	22.54	67.16	89.7
Chr_08	26476950	17	2.79802e-08	2	0.5	8.54	53.1	61.64
Chr_09	23666292	17	1.20522e-09	1	0	4.66	60.24	64.9
Chr_10	19068073	17	8.02277e-08	2	0.42	11.64	50.68	62.32
Chr_11	3789152	17	1.35717e-06	3	0.58	35.64	25.46	61.1
Chr_12	19255560	17	1.89877e-06	2	0.42	10.26	43.3	53.56
Chr_13	29690221	17	1.31446e-07	2	0.42	6.26	49.54	55.8
Chr_14	23001204	17	7.05553e-07	3	0.66	22.68	40.16	62.84
Chr_02	1500251	18	3.07244e-06	2	0.42	5.52	42.16	47.68
Chr_08	17430828	18	1.38925e-08	2	0.32	7.52	54.7	62.22
Chr_13	5353676	18	2.11529e-08	2	0.32	10.64	53.74	64.38
Chr_04	21017287	19	3.12464e-06	2	0.48	15.84	42.12	57.96
Chr_05	19764526	19	5.57603e-07	2	0.5	8.6	46.18	54.78
Chr_08	19711010	19	9.67535e-06	2	0.42	6.92	39.42	46.34
Chr_09	1112610	19	9.67535e-06	1	0	5.44	39.42	44.86
Chr_10	20471102	19	6.55933e-07	2	0.32	7.86	45.8	53.66
Chr_12	1086436	19	2.36365e-07	2	0.48	8.36	48.18	56.54
Chr_13	986563	19	1.46261e-06	2	0.5	20.5	40.4	60.9
Chr_14	22107282	19	1.42081e-07	1	0	3.48	49.36	52.84
Chr_04	499799	20	1.48514e-06	1	0	6.64	43.88	50.52
Chr_06	20054845	20	2.26403e-07	2	0.32	11.24	48.28	59.52
Chr_08	19682394	20	7.93289e-06	2	0.18	21.16	35.16	56.32
Chr_09	391461	20	5.00194e-06	2	0.42	10.9	41	51.9
Chr_11	1635320	20	5.0785e-06	3	0.58	18.74	38.8	57.54
Chr_01	454089	21	5.86463e-06	2	0.42	9.96	40.62	50.58
Chr_02	4482407	21	8.32977e-07	2	0.32	10.02	45.24	55.26
Chr_04	20324768	21	9.20406e-06	2	0.5	7.58	39.54	47.12
Chr_13	26983132	21	1.5297e-06	3	0.46	17.68	43.1	60.78
Chr_05	18868684	23	3.95451e-06	2	0.5	9.82	41.56	51.38
Chr_06	18517499	23	9.07077e-07	2	0.48	7.98	45.04	53.02
Chr_12	19280551	23	6.42973e-06	2	0.42	6.24	40.4	46.64
Chr_13	657046	23	9.51467e-06	3	0.66	23.58	32.24	55.82
Chr_08	26476950	25	6.61032e-06	3	0.56	35.04	21.78	56.82
Chr_14	2347049	25	7.48361e-06	3	0.64	18.84	37.64	56.48
Chr_13	5353676	27	2.92098e-06	2	0.18	10.06	42.28	52.34
Chr_03	1577465	31	1.22171e-06	1	0	4.98	44.34	49.32
Chr_10	21133489	31	1.39194e-10	3	0.34	65.08	1.6	66.68
Chr_01	1379048	33	2.94854e-08	2	0.42	7.86	52.98	60.84
Chr_02	993352	33	1.96554e-12	2	0.48	7.24	74.52	81.76
Chr_03	17293539	33	8.28115e-13	2	0.5	7.46	76.42	83.88
Chr_04	7535516	33	6.64072e-09	2	0.48	9.9	56.38	66.28
Chr_05	1206432	33	9.19548e-09	1	0	5.32	55.64	60.96
Chr_06	19032528	33	6.33404e-12	2	0.48	5.44	71.94	77.38
Chr_07	12354	33	1.10559e-07	1	0	2.16	49.94	52.1
Chr_08	26341664	33	1.77636e-15	2	0.48	6.42	89.86	96.28
Chr_09	22515801	33	6.92207e-08	1	0	3.78	51.02	54.8
Chr_10	20157532	33	0	3	0.54	139.58	27.72	167.3
Chr_11	1982998	33	3.55048e-09	1	0	5.16	57.8	62.96
Chr_12	15255690	33	2.07567e-12	1	0	3.18	74.4	77.58
Chr_13	28737561	33	2.68805e-11	2	0.18	6.6	68.74	75.34
Chr_14	26565464	33	2.12576e-09	1	0	3.5	58.96	62.46
Chr_05	2134454	34	3.88861e-06	2	0.5	6.9	41.6	48.5
Chr_06	19710183	34	1.56246e-07	2	0.18	10.4	49.14	59.54
Chr_08	1957121	34	1.17088e-06	1	0	5.38	44.44	49.82
Chr_09	23319380	34	4.51537e-06	3	0.66	25.46	32.4	57.86
Chr_13	245477	34	2.04162e-07	2	0.18	9.9	48.52	58.42
Chr_14	25701187	34	1.37326e-08	3	0.58	24.44	48.6	73.04
Chr_02	17470647	35	6.36373e-08	3	0.54	29.64	39.48	69.12
Chr_09	364027	35	8.69244e-07	1	0	4.42	45.14	49.56
Chr_13	25977856	35	1.05729e-06	2	0.42	12.1	44.68	56.78
Chr_10	20453020	36	1.01325e-06	2	0.18	44.78	8.72	53.5
Chr_02	17883944	37	1.89877e-06	1	0	4.08	43.3	47.38
Chr_06	3553847	37	5.08649e-06	2	0.5	9.14	40.96	50.1
Chr_08	20291615	37	6.01368e-06	2	0.48	9.26	40.56	49.82
Chr_10	21292559	37	2.69441e-10	2	0.18	46.48	36.38	82.86
Chr_13	468117	37	1.95548e-07	2	0.32	10.1	48.62	58.72
Chr_14	9485120	37	1.60291e-06	2	0.48	5.92	43.7	49.62
Chr_04	4675238	38	1.70086e-06	2	0.42	6.74	43.56	50.3
Chr_10	21155586	42	0	2	0.18	92.24	29.92	122.16
Chr_01	4059286	45	7.39218e-07	2	0.32	7.42	45.52	52.94
Chr_02	1820252	45	1.26976e-07	2	0.5	7.8	49.62	57.42
Chr_04	22610876	45	8.82591e-08	2	0.18	10.72	50.46	61.18
Chr_05	21648748	45	9.91986e-06	1	0	4.32	39.36	43.68
Chr_06	19769518	45	4.87772e-06	2	0.18	11.3	41.06	52.36
Chr_07	1828023	45	8.67417e-08	2	0.18	8.56	50.5	59.06
Chr_10	1636807	45	1.57596e-06	2	0.42	11.46	43.74	55.2
Chr_13	28248194	45	3.64742e-07	2	0.18	28.64	35.94	64.58
Chr_14	7652138	45	3.57116e-07	1	0	3.9	47.22	51.12
Chr_04	20703896	46	2.0605e-08	2	0.48	10.84	53.8	64.64
Chr_14	15322362	47	1.24799e-07	2	0.18	49.66	7.24	56.9
Chr_05	19511795	50	4.63837e-06	1	0	3.94	41.18	45.12
Chr_12	2759654	50	3.08601e-07	2	0.32	8.64	47.56	56.2
Chr_13	468117	50	1.83556e-06	2	0.18	10.8	43.38	54.18
Chr_14	7506576	50	2.97063e-06	2	0.32	8.06	42.24	50.3
Chr_06	2859534	51	5.05351e-09	2	0.5	11.78	57	68.78
Chr_11	2401554	51	3.43933e-08	2	0.48	20.58	50.12	70.7
Chr_14	22141284	51	5.15081e-08	1	0	2.82	51.7	54.52
Chr_01	1022990	52	4.22936e-06	1	0	4.42	41.4	45.82
Chr_03	21268939	52	5.52205e-08	1	0	5.44	51.54	56.98
Chr_04	493212	52	6.59298e-06	1	0	4.84	40.34	45.18
Chr_05	8561050	52	2.51047e-07	1	0	4.36	48.04	52.4
Chr_06	6787413	52	2.55696e-06	2	0.48	20.32	39.08	59.4
Chr_08	15634180	52	1.3787e-11	2	0.5	6.64	70.22	76.86
Chr_10	3651648	52	3.76445e-08	1	0	2.98	52.42	55.4
Chr_11	4435161	52	1.67229e-06	1	0	3.72	43.6	47.32
Chr_12	17191772	52	6.11512e-06	1	0	5.24	40.52	45.76
Chr_13	4065698	52	1.54947e-06	1	0	4.36	43.78	48.14
Chr_12	19130780	54	6.28059e-06	2	0.18	29.9	27.06	56.96
Chr_05	2457980	56	4.98896e-07	1	0	3.26	46.44	49.7
Chr_13	27014978	56	1.75948e-06	2	0.42	7.36	43.48	50.84
Chr_14	26565464	58	1.56266e-06	2	0.32	8.98	43.76	52.74
Chr_01	3899195	59	8.42157e-09	1	0	3.48	55.84	59.32
Chr_02	3560633	59	9.44115e-09	2	0.48	9.86	55.58	65.44
Chr_03	20537167	59	1.35317e-08	2	0.48	15.4	54.76	70.16
Chr_04	21965674	59	1.46506e-09	1	0	2.42	59.8	62.22
Chr_05	975777	59	8.59927e-08	2	0.42	7.1	50.52	57.62
Chr_06	3050325	59	2.24886e-08	1	0	3.98	53.6	57.58
Chr_07	64704	59	1.85506e-08	1	0	4.84	54.04	58.88
Chr_08	23938701	59	1.96023e-09	2	0.18	21.48	56.46	77.94
Chr_09	22811229	59	6.90422e-07	1	0	4.6	45.68	50.28
Chr_10	3981690	59	3.33409e-07	1	0	3.1	47.38	50.48
Chr_11	15143554	59	1.68339e-09	3	0.58	32.7	45.62	78.32
Chr_12	6977995	59	8.02277e-08	2	0.48	8.92	50.68	59.6
Chr_13	448739	59	6.08091e-09	2	0.5	6.3	56.58	62.88
Chr_14	3586231	59	4.82098e-07	1	0	1.68	46.52	48.2
Chr_03	18564283	60	3.15107e-06	2	0.32	8.3	42.1	50.4
Chr_06	20198196	72	3.83066e-08	1	0	3.48	52.38	55.86
Chr_08	1696965	72	2.87886e-06	3	0.46	21.7	37.38	59.08
Chr_10	16026681	72	2.15263e-08	2	0.32	8.3	53.7	62
Chr_12	1255370	72	8.53935e-06	2	0.48	10.16	39.72	49.88
Chr_01	1283555	73	3.48597e-06	2	0.48	11.22	41.86	53.08
Chr_03	22400118	73	8.6108e-06	1	0	2.68	39.7	42.38
Chr_08	26316757	73	5.18895e-09	2	0.42	9.6	56.94	66.54
Chr_09	2093531	73	5.11874e-07	2	0.48	11.76	46.38	58.14
Chr_10	283168	73	9.04293e-06	3	0.56	20.48	35.48	55.96
Chr_13	657046	73	1.14227e-06	3	0.54	17.9	43.66	61.56
Chr_14	8389206	73	5.48144e-07	2	0.32	10.98	46.22	57.2
Chr_13	867251	76	4.59973e-08	2	0.5	10	51.96	61.96
Chr_02	19075829	79	6.11512e-06	2	0.48	11.56	40.52	52.08
Chr_03	20003050	79	1.29656e-06	2	0.18	8.2	44.2	52.4
Chr_04	4405202	79	1.91491e-06	2	0.5	12.02	43.28	55.3
Chr_05	263021	79	1.15115e-06	2	0.48	8.84	44.48	53.32
Chr_09	21357990	79	5.3487e-06	2	0.42	6.54	40.84	47.38
Chr_11	17707912	79	6.3762e-06	2	0.42	6.96	40.42	47.38
Chr_12	419156	79	1.35279e-06	2	0.42	6.12	44.1	50.22
Chr_13	22446383	79	2.19235e-06	2	0.5	12.94	42.96	55.9
Chr_02	417799	80	8.6108e-06	1	0	3.62	39.7	43.32
Chr_10	18201119	80	2.6677e-07	2	0.48	32.46	32.94	65.4
Chr_13	5353676	83	3.85607e-06	1	0	4.02	41.62	45.64
Chr_13	26159791	84	2.57391e-06	1	0	5.04	42.58	47.62
Chr_12	17976232	94	4.91879e-06	1	0	4.18	41.04	45.22
Chr_01	3572440	105	5.3487e-06	2	0.5	6.88	40.84	47.72
Chr_08	2461307	105	2.73048e-06	2	0.5	9.06	42.44	51.5
Chr_04	1221374	114	3.14617e-06	3	0.66	28.72	30.12	58.84
Chr_11	17683388	132	3.45676e-06	2	0.48	8.78	41.88	50.66
Chr_12	20457014	132	4.837e-06	2	0.48	5.68	41.08	46.76
Chr_12	669170	134	3.52088e-08	3	0.54	34.86	35.78	70.64
Chr_09	3000805	143	6.16648e-06	2	0.48	6.88	40.5	47.38
Chr_13	24150006	149	8.6108e-06	2	0.18	7.12	39.7	46.82
Chr_12	3168544	156	3.39908e-06	2	0.42	5.84	41.92	47.76
Chr_12	20806553	163	2.24864e-06	2	0.18	8.12	42.9	51.02
Chr_06	4180193	167	1.07569e-06	3	0.64	44.34	17.38	61.72
Chr_03	16743031	192	9.67535e-06	3	0.58	39.42	8	47.42
Chr_14	24012923	197	7.10773e-06	2	0.18	5.92	40.16	46.08
