# Supplementary material for: The quantitative genetics of gene expression in Mimulus guttatus
Source: PLoS Genet. 2024 Apr 11;20(4):e1011072. doi: 10.1371/journal.pgen.1011072 (PMC11060551; doi:10.1371/journal.pgen.1011072)
Supplement: S9 Table — (XLSX) [file pgen.1011072.s009.xlsx]

## Sheet: pc_loadings
Supplemental Table 9
gene(new_name)	gene(old_name)	PC1	PC2	PC3	PC4	PC5	PC6	PC7	PC8	PC9	PC10	PC11	PC12	PC13	PC14	PC15	PC16	PC17	PC18	PC19	PC20	PC21	PC22	PC23	PC24	PC25	PC26	PC27	PC28	PC29	PC30	PC31	PC32	PC33	PC34	PC35	PC36	PC37	PC38	PC39	PC40	PC41	PC42	PC43	PC44	PC45	PC46	PC47	PC48
MgIM767.01G000300.v1.1	MiIM7v11000007m.g	-0.0125159	-0.0119307	0.00786371	-0.0081459	-0.0216724	0.00973248	-0.00188827	-0.00574138	0.00570102	0.00813347	0.00225613	0.00545802	-0.0113256	0.00496788	0.00962441	0.00247776	-0.00360178	-0.00401945	-0.00895958	0.00402022	0.00372363	-0.0147986	-0.00756867	-0.00336019	0.00239971	-0.00493106	0.00882865	0.00425385	0.0225658	-4.5816e-05	0.00290499	-0.00155544	-0.00482287	-0.0054511	0.00157503	-0.000667525	-0.00219988	-0.0207262	0.00876796	-0.00648616	0.00644934	-0.0111208	0.00688709	0.00942686	-0.00461001	0.000975733	0.0068766	0.00186406
MgIM767.01G000400.v1.1	MiIM7v11000009m.g	-0.00814459	-0.0113905	0.00352502	0.00247575	0.00560107	-0.0114002	0.010479	0.0103969	-0.00112087	-0.0102583	0.0170408	-0.0109838	0.00130661	-0.00216836	0.00107498	0.00820036	0.00571172	0.00694704	-0.00714082	-0.000953188	-0.00880425	-0.00158629	0.00171134	-0.0047783	-0.0167164	-0.0114401	-0.0167819	0.0141154	0.00291561	-0.00521564	0.00944976	0.00638337	0.0041939	0.00520585	0.00573473	0.0349231	-0.0138273	-0.00628966	-0.00877721	-0.0139432	0.00995768	-0.00968692	0.0120315	0.0264625	-0.00909498	0.00451749	0.00673722	-0.0200872
MgIM767.01G000600.v1.1	MiIM7v11000012m.g	0.015438	-0.00348287	-0.000967161	0.00434121	-0.000110982	0.000564617	-0.00310509	-0.00756672	0.00643934	-0.00781929	-0.000136043	-0.0018701	-0.000989447	0.00639378	0.0119775	-0.00840851	-0.00270755	-0.00463759	0.00429425	0.00100268	-0.00437328	0.000386625	0.00529398	-0.00992058	-0.00225629	0.010872	0.00586779	0.0157981	0.00160859	0.00469279	-0.00433478	0.00626225	-0.00329584	-0.00309097	0.00175087	-0.00995447	-0.00114608	-0.00449112	-0.0103831	-0.00562559	0.010137	0.000566084	0.00293191	-0.00447133	0.0104455	-0.00135308	0.000985322	0.00572505
MgIM767.01G000700.v1.1	MiIM7v11000013m.g	0.00471694	-0.0103105	0.00616519	-0.00459923	0.00476188	-0.000283329	0.00647052	0.00912576	-0.0126101	0.0189939	0.0119214	-0.00032807	-0.00650266	-0.00619336	-0.000194619	-0.00286455	-0.00524379	-0.00109956	-0.0146348	-0.00326754	-0.00214735	0.0132624	-0.00167382	-0.0048374	0.00305314	-0.000765492	-0.00397457	-0.00645953	0.00145853	-0.0250457	-0.00398915	-0.00357548	-0.003503	0.0072814	0.000536269	0.00393218	-0.00583599	-0.00704906	-9.39665e-05	-0.0187256	0.00867092	-0.000433057	0.00972295	0.0079809	0.00388997	-0.00122684	0.00500208	0.00671222
MgIM767.01G000800.v1.1	MiIM7v11000015m.g	-0.0227559	-0.0152041	0.000496645	-0.00171008	-0.00228092	0.000858799	-0.00592513	0.00394446	-0.000560878	-0.00331242	0.00905058	0.00702131	-0.0111509	-0.00136973	-0.00903363	0.000278791	-0.0067138	0.010505	-0.000255614	-0.00358151	-0.00108077	1.91372e-05	-0.0118002	-0.00272474	-0.00379031	0.0122505	-0.00453588	0.00403072	-0.00226555	-0.00599364	-0.00683277	0.00462275	0.00470085	0.000334469	0.00814285	0.00536056	-0.00281865	0.0159278	0.000487551	0.000903006	-0.00332513	0.00671176	-0.011713	-0.00142857	-0.00186996	-0.00399141	-0.00741113	0.0125293
MgIM767.01G000900.v1.1	MiIM7v11000019m.g	-0.000450319	-0.00431412	0.0119893	-0.0279814	0.000373307	-0.00161448	0.00444661	0.00219931	-0.00439145	0.00417482	0.000590193	-0.00509887	0.00324812	-0.0116511	0.00176121	-0.00779873	-0.00720958	0.00718694	0.0205022	0.00590935	0.00334296	0.00405612	-0.00672062	-0.0111395	-0.00885352	0.00614013	0.00654652	0.0201124	0.013674	-0.00153833	-0.0047024	-0.0104363	-0.00816081	-0.00499755	0.0109379	-0.0194697	0.00486691	-0.00287998	0.0144982	-0.00314811	0.0132763	-0.0106877	0.00861074	-0.00292145	0.0057854	-0.00373481	-0.00577036	-0.000288407
MgIM767.01G001100.v1.1	MiIM7v11000022m.g	0.00796918	-0.00441006	-0.00165201	-0.0132524	-0.014007	-0.000139968	-0.00918704	0.0066977	-0.0130312	0.00236037	-0.0037743	0.00589937	0.012961	-0.00149734	0.00353419	0.00120092	-0.013094	-3.7521e-05	0.0103211	0.00833166	0.00726552	-0.00108444	-0.0123319	-0.00874218	-0.0119939	-0.00882715	-0.00831371	0.00609217	0.006168	0.00161135	-0.0102462	-0.0164327	-0.00427399	-0.014003	0.0118795	0.000263442	0.00863571	-0.00514627	0.0121321	0.0030271	-0.00378463	0.00585405	0.000110088	-0.00203511	-0.00578512	-0.00795855	-0.00249588	-0.00386015
MgIM767.01G001200.v1.1	MiIM7v11000025m.g	0.00174484	-0.00707725	-0.000397585	0.00491702	0.00399785	0.00580878	0.00195407	0.00517344	-0.00273623	-0.0112579	-0.00785997	-0.00155241	0.0118639	-0.00599012	-0.00144141	0.00708492	-0.00413571	0.00378595	-0.00513709	-0.00349979	0.000356734	-0.00474077	0.00640937	-0.00935016	0.001855	-0.00971421	-0.0058116	0.00784306	-0.000222352	-0.00340105	-0.00711972	-0.0163231	0.00375876	-0.00350102	-2.56096e-06	-0.000752435	0.00678875	0.00389213	-0.00385475	0.0116607	-0.00385825	-0.011681	0.00313219	0.00614639	0.00990441	0.00152881	-0.00548618	-0.000979411
MgIM767.01G001300.v1.1	MiIM7v11000026m.g	0.00416079	-0.00783608	-0.0329385	0.00591517	0.00029227	-0.0123824	-0.00265364	0.00138129	-0.004374	-0.00702792	0.00320625	0.00332318	-0.00708978	0.00719203	-0.00210927	-0.0079344	0.000907777	0.00665974	0.00428124	0.00380498	0.00860109	0.00288582	0.00724685	0.0137925	0.00122794	-0.0113473	-0.00508105	-0.0062628	0.00918363	-0.0014269	-0.00139536	0.0011935	-0.00218337	0.00142616	0.00627381	-0.011254	-0.0036887	-0.0100851	0.00629126	0.00635148	0.00108572	0.00722824	0.00303124	-0.00614048	-0.000405074	0.000659349	0.00440113	-0.00527371
MgIM767.01G001500.v1.1	MiIM7v11000030m.g	-0.00449567	-0.0101626	0.00754264	0.00478187	-0.00325159	-0.00238161	0.017296	-0.0140076	0.00201138	0.00455698	-0.00526975	0.00648962	-0.0065996	0.00873558	0.00748025	0.00463289	-0.00782871	-0.00380666	0.0152306	-0.00178046	-0.00315645	0.00556934	-0.00171323	0.012537	-0.0113646	-0.00549654	0.0144264	-0.00604502	0.0128207	-0.00329173	0.015805	-0.00663359	-0.00473108	0.000588197	-0.00665682	-0.000958176	-0.0194971	-0.0004417	-0.0112865	-0.0109952	-0.00882244	-0.0147362	-0.0218677	0.0128097	0.0193877	0.00352177	0.0365067	-0.0135357
MgIM767.01G001600.v1.1	MiIM7v11000033m.g	0.0101645	-0.00778862	-0.000246429	0.00633047	0.00339267	-0.00655453	0.00961539	0.00629158	-0.00306369	0.00611227	0.000615342	0.007007	-0.000930035	-0.00340308	-0.000920358	-0.0131037	0.00266166	0.0152231	0.00105525	-0.01658	-0.00111532	0.00278368	0.00118594	0.0095678	0.00421607	0.0036318	0.00853298	-0.00791331	0.0068132	-0.0104561	-0.0133812	0.0138127	0.00591255	2.944e-05	-0.00147124	-0.00294156	0.0053338	0.0141702	-0.0132595	0.00249214	0.00254883	0.00312548	-0.00238944	-0.00309776	-0.00865946	0.0017194	0.0123846	0.0194743
MgIM767.01G001700.v1.1	MiIM7v11000034m.g	-0.0166271	-0.00975088	-0.00164411	0.00481506	-0.0207516	-0.00551122	-0.00454389	-0.00855308	0.0045624	-0.00255484	0.0145023	0.00402598	-0.00258581	-0.00712747	-0.00992855	-0.0129192	0.0123493	-0.0131957	-0.00336438	-0.00337791	-0.00214648	0.00508639	0.00303105	0.0142971	-0.0110009	-0.00724272	0.00297023	0.0132445	0.0115805	0.00625031	0.0156602	-0.00343198	0.0170752	-0.0019094	-0.032398	-0.00435524	-0.00991733	0.0192711	-0.00113199	0.0018665	0.0160749	-0.00745	0.00437069	-0.00573139	-0.00498679	0.0184046	-0.00372041	-0.00647253
MgIM767.01G001800.v1.1	MiIM7v11000035m.g	0.00480146	-0.00876602	0.00291256	-0.000800216	0.00277838	-0.0112198	0.00922749	0.00953113	-0.00761158	0.0147932	0.0109257	-0.00336236	0.00994568	-0.00576493	0.0185456	0.00852085	-0.00505163	0.000658798	0.00874712	0.00159258	-0.0220747	0.00591065	-0.00400712	0.0226476	-0.00647013	0.000760086	-0.0127807	0.00620415	0.00935245	0.0114587	0.00873045	0.0221673	0.00522986	-0.00285533	-0.0134396	-0.0144357	0.0131721	0.00509645	-0.00800382	-0.013414	-0.00465116	0.00523243	-0.00265023	-0.00759942	-0.0010017	-0.00292872	0.00772058	0.00138007
MgIM767.01G001900.v1.1	MiIM7v11000036m.g	-0.00257286	-0.0085664	-0.00174031	0.00213218	-0.00821495	0.000379208	0.0163275	-0.00392342	0.000864831	0.00508934	0.00545146	-0.0165144	-0.00840088	-0.0043872	0.0134504	-0.00371093	0.00589518	-0.0014929	-0.00352823	0.0054143	-0.00150435	-0.000321827	-0.000971216	-0.00485838	0.000266074	0.000378965	-0.00457968	-0.00594269	-0.0244874	-0.012165	0.0134908	0.00744111	0.0153994	-0.00167352	0.00737546	-0.002901	0.00527285	-0.00596193	-0.00405614	0.00682599	0.0112434	-0.0032906	0.00415228	-0.0134879	0.00941819	0.015685	0.00625927	-0.00639801
MgIM767.01G002000.v1.1	MiIM7v11000039m.g	0.00517107	-0.0111011	-0.00124137	0.00241779	-0.00569803	0.0132198	6.44589e-05	0.00764785	0.00973378	-0.0015728	-0.00324791	0.00268777	0.00273223	-0.0100956	0.00445369	-0.00322989	-0.00490229	0.00641188	-0.00242252	-0.00253984	-0.00357327	-0.00330168	0.00857559	0.000279493	-0.00986006	0.00214351	-0.0071877	-0.00671366	0.00214489	0.00147108	0.0165912	0.00191542	0.00606935	0.00704295	0.00438113	0.00586879	0.017377	-0.00231942	0.00889738	0.00965375	0.000851129	-0.0329356	-0.00441369	0.00820309	-0.00140814	0.013845	-0.000828366	-0.00930166
MgIM767.01G002100.v1.1	MiIM7v11000043m.g	0.0032233	-0.0065807	0.00338377	0.00287389	0.00426109	-0.00328145	0.00511344	-0.000252348	-0.0055128	0.00961455	-0.000618619	0.00559966	0.00738401	0.00490772	0.00518663	-0.000406521	0.0028734	-0.0118982	0.00585109	-0.00867163	0.00270512	0.00630085	0.0201554	-0.0195905	-0.00479907	-0.00310034	0.00724446	0.00816847	-0.000516238	-0.000620127	0.00694515	-0.00640054	0.00510313	-0.00939053	0.0111963	-0.0164243	-0.00931914	-0.00564907	-0.0113667	-0.00173537	0.00230185	0.010698	-0.00817496	0.00461876	0.00994748	0.0079605	0.00249344	-0.00418812
MgIM767.01G002300.v1.1	MiIM7v11000046m.g	0.00432288	-0.0092817	-0.00256616	0.00229496	0.0104787	0.00615832	-0.0042563	-0.00010813	0.00733308	0.0143059	0.000580798	0.0205177	-0.00331793	-0.000896931	0.00819767	-0.00259339	-0.00350072	0.00337305	-0.00680455	-0.00629507	-0.0101506	-0.00606963	0.00650011	0.00101	-0.00861456	0.00169935	0.00449252	0.00949908	0.00331623	-0.00170447	0.0105316	0.00280171	-0.00977609	-0.00634359	0.00855996	0.0210658	0.00304858	-0.00659991	-0.000606318	0.0031994	-0.00271431	0.00136857	0.0100284	-0.00100608	-0.00882231	0.00739719	-0.00893129	-0.00421531
MgIM767.01G002400.v1.1	MiIM7v11000047m.g	0.00554611	-0.0119176	0.00304602	0.0152111	0.00572612	0.00126229	-0.00133625	0.0115669	0.00570452	-0.00462578	7.07897e-05	0.0068872	-0.000907573	-0.00411613	0.00369341	0.0075345	0.00142881	0.0110814	-0.00144281	0.00346153	-0.00892374	0.0100321	0.00272143	0.00908576	0.011601	-0.0125439	0.00371388	-0.0109265	-0.00267679	-0.0171196	-0.00242853	0.0122211	-0.0155783	-0.008899	0.00258844	-0.00961329	0.0200619	0.00492456	0.015456	0.000604722	0.0196298	-0.00525347	-0.0155492	-0.0146397	0.00191339	-0.00360475	-0.0125369	0.00162663
MgIM767.01G002500.v1.1	MiIM7v11000048m.g	0.00291395	-0.00417139	-0.00167326	-0.00759187	0.00448284	0.00447599	0.0127931	0.0191873	0.000734742	0.00131812	0.0071377	-0.00926631	0.00525322	0.00446281	0.00186543	-0.0234549	0.00523853	0.0045533	-0.00583294	-0.000536415	0.00568337	0.00588109	-0.0205405	-0.00501319	0.0142645	-0.00717721	-0.000747098	0.00202546	0.00463285	-0.0144408	0.00679617	-0.0152509	-0.0126671	0.00436035	0.0102635	-0.004207	-0.000483271	-0.0116822	-0.00765926	-0.00564088	0.00175268	-0.00302035	0.00203729	-0.00419579	-0.00917406	0.00140864	0.00438272	0.00546099
MgIM767.01G002800.v1.1	MiIM7v11000054m.g	-0.000892542	-0.00921783	-0.00637145	-0.00442741	0.0147135	0.0121795	-0.00307831	0.00305148	-0.00137431	-0.000441524	-0.0016239	-0.00819326	-0.000438741	0.00238758	-0.00105031	-0.00607187	0.00675693	-0.00462642	-0.00311373	0.000379274	-0.000140125	-0.00456992	-0.00483705	-0.00364433	0.000557778	0.0045011	0.00502397	0.00262495	-0.00263847	-0.000598163	0.00811605	0.00611484	0.00923228	-0.00517862	0.0127219	-0.0114538	-0.00354681	0.000798219	-0.00718273	0.00175504	0.000546375	0.00133251	0.0128986	0.000554614	-0.00272268	0.00658752	0.0019743	-0.00789308
MgIM767.01G003000.v1.1	MiIM7v11000056m.g	-0.00596066	-0.0100738	0.00421991	0.00979333	-0.0109062	0.00822955	3.09664e-05	-0.00561399	-0.00163062	0.00118858	-0.0027751	0.00439706	-0.00340353	-0.00408319	-0.00557506	0.00253113	0.0076276	-0.00221373	-0.00283305	0.0013681	0.00196045	-0.00394789	0.00493456	-0.00264815	0.000246844	-0.00223085	-0.00174748	-0.00268716	0.00469815	-0.00383585	-0.00579384	-0.00324376	-0.00689515	0.00132146	0.00620162	0.00179253	0.00653672	-0.001114	0.00345104	0.0134082	0.0167396	-0.00142483	0.00755399	-0.0176185	0.00721915	-0.0110276	0.0116417	0.0164034
MgIM767.01G003100.v1.1	MiIM7v11000060m.g	0.0109425	-0.00825099	0.00794376	-0.0226032	7.3876e-05	0.00131266	0.00778774	0.000569706	0.00522674	-0.012173	-0.00410029	0.0110121	0.00992071	0.0149713	-0.00116926	0.00589378	-0.0105388	-0.000826184	-0.00698251	0.00861603	0.00394146	0.000687033	0.0147519	0.0128395	0.00553927	0.0124046	0.00858631	0.01302	-0.000194654	0.00309349	0.00595853	-0.00777719	0.00442518	0.00240576	0.00921618	-0.0106327	0.00671389	0.0104651	0.000347031	-0.00440032	0.0119831	-0.0063726	0.00526922	-0.0113915	-0.00544053	-0.00265432	0.00153925	0.0144
MgIM767.01G003200.v1.1	MiIM7v11000061m.g	-0.00377372	0.0107241	-0.0105618	-0.0163678	-0.00392979	0.0243757	0.0124918	-0.00253805	0.0126247	0.0071355	0.00987255	-0.0033018	-0.00285473	0.014678	-0.00230013	0.00206159	0.00101825	-0.0227156	-0.0249433	-0.00482674	-0.00888135	-0.00474893	0.00442356	-0.0123931	0.016474	0.00458912	0.00433006	-0.00942814	0.0136478	-0.00405957	0.00728406	0.0119028	0.0208094	0.0140051	-0.00498032	-0.00491691	0.00709505	-0.00480218	-0.0154854	-0.0063248	-0.00553086	0.011505	-0.00943498	0.000259541	0.0122327	-0.00875047	0.00456081	0.000946665
MgIM767.01G003300.v1.1	MiIM7v11000062m.g	-0.00221451	-0.00950997	0.00745406	0.00323259	-0.00468233	0.00357288	0.00598058	0.00705315	-0.00184959	0.0017025	-0.0028651	0.000830659	0.00158091	-0.00383243	0.00941386	0.00952839	0.00598194	0.006342	-0.00406564	-0.00619292	0.00867145	0.0036744	0.00470957	0.00824538	-0.0110903	-0.0179853	-0.00351335	0.0111972	-0.00224293	0.00198045	0.0112543	0.00144147	0.000871644	-0.00157957	-0.000618307	0.00937027	-0.00665423	0.00404746	0.00338724	-0.0112463	-0.0111316	-0.00881964	0.00792008	0.00577609	-0.0119759	0.00296635	-0.00876281	-0.0179141
MgIM767.01G003400.v1.1	MiIM7v11000063m.g	-0.0113369	-0.00172579	0.0209871	0.00940572	0.00228482	0.00340688	-0.0100979	-0.0134653	-0.0123028	0.0103525	0.0018931	0.0175194	-0.0178823	-0.00283462	0.00492176	0.0011844	0.020658	-0.00306168	-0.00530661	-0.00796517	0.00591857	-0.0156466	0.00454755	0.00633711	0.0136945	0.000727721	0.0144496	-0.00839612	-0.00041671	-0.0261261	-0.00397597	-0.0011086	-0.0138197	0.00912743	0.0184872	0.0144751	0.00220473	0.00126213	-0.0124645	-0.00893978	0.00593274	-0.000186261	0.00452856	0.00249566	-0.00335019	0.00896942	-0.0014392	0.00315483
MgIM767.01G003500.v1.1	MiIM7v11000064m.g	0.0065165	-0.0102363	0.0222047	-0.0092985	0.00732306	-0.00575439	0.00345319	0.01198	-0.0184381	0.00579775	0.0111706	-0.00660504	-0.0147347	0.00536576	0.0149273	-0.00017336	-0.00106634	0.00193774	-0.00185422	0.00153366	-0.00203111	0.00142644	-0.00616705	-0.00227775	-0.00215797	0.00434069	0.00720584	-0.00296656	0.0107346	-0.0123704	-0.00119883	-0.00526507	0.00235751	0.00782341	-0.00620217	-0.00675632	-0.0117857	0.00162992	-0.00680672	-0.0013821	-0.00909156	-0.000482699	-0.000843827	0.00866789	0.00907884	0.0128628	-0.00123519	-0.0092642
MgIM767.01G003600.v1.1	MiIM7v11000069m.g	-0.0186446	0.00728663	0.00934906	0.00017036	-0.0158252	0.00604354	-0.00705373	-0.0176866	-0.00165427	0.0114086	0.000303785	-5.95216e-06	0.0187805	0.00106775	-0.00229402	0.0117254	-0.00109179	-0.00895572	0.0097588	0.00356871	0.0165774	-0.00393277	-0.0145821	-0.0205377	-0.00522038	-0.00581623	-0.00508306	-0.00692444	-0.0161541	0.000107399	0.0086274	0.0116765	0.000661345	-0.00501419	-0.0248612	0.00824483	0.0108715	0.0143291	0.00127244	0.00177515	-0.0117652	0.00805574	0.00469605	-0.00951216	-0.0040391	-0.0158215	0.00648098	-0.0144384
MgIM767.01G003700.v1.1	MiIM7v11000071m.g	0.00379501	-0.00266453	-0.00359201	0.00232035	0.00695198	-0.000559036	-0.00807644	0.00490395	-0.0011821	0.00445599	-0.00560756	-0.0243024	0.013375	-0.0132026	0.000244653	-0.0094333	0.00734017	-0.00521746	0.00544313	-0.000526545	-0.00948568	-0.000897359	-0.0050035	-0.00997172	0.00285908	-0.00589402	0.005326	-0.00275886	0.00948478	0.0030942	0.00288514	0.0101303	-0.00379858	0.00685192	0.00926834	-0.015245	-0.000704294	0.00365824	-0.000611342	0.00368306	0.000579901	-0.00391636	0.013918	-0.0031349	-0.00295126	-0.00471569	0.00169899	-0.00676126
MgIM767.01G003900.v1.1	MiIM7v11000074m.g	0.0114839	-0.00776746	-0.000266468	0.00434712	3.39309e-05	0.00621053	0.000844002	-0.00383727	-0.00437584	-0.00693483	-0.00837985	0.00312778	0.00403309	-0.00577439	0.0130568	0.00516557	-0.0180339	0.00267673	-0.00498356	0.00126443	0.000278515	-0.000460577	-0.0143857	-0.000312604	-0.00907864	-0.00155305	-0.00458074	-0.00453441	-0.00346535	-0.00308514	-0.00196517	-0.00444937	0.00181518	-0.00740341	0.00350982	0.00753983	0.00735645	0.00251149	0.00970484	0.00658946	-0.00671473	0.0045986	-0.0135339	-0.00899465	-0.00511364	0.00414808	-0.00998566	-0.0124464
MgIM767.01G004000.v1.1	MiIM7v11000075m.g	0.00362865	-0.00320396	-1.23583e-05	-0.00500794	0.00798997	-0.00572576	-0.017581	-0.0141017	0.00852379	0.0312535	-0.0139652	-0.00880671	0.0123854	0.00512667	-0.0123439	0.0113007	-0.0162262	0.0015752	0.0024368	-0.00711411	0.0043913	-0.00372862	0.00703544	0.00559251	-0.0147148	-0.00158124	0.00632682	0.0142555	0.0182321	-0.00324329	0.00295016	-0.00469769	-0.00651329	0.00219334	0.00390389	-0.00919797	-0.0205611	-0.00304692	0.000657936	-0.00512877	0.00158613	-0.0158385	-0.00150485	-0.000676998	0.00777531	0.0146613	-0.00618099	0.00201075
MgIM767.01G004100.v1.1	MiIM7v11000077m.g	0.0100772	-0.00609298	0.00790885	0.00589132	-0.00523066	-0.00262017	-0.00863281	0.00209654	0.00513145	-0.000464687	0.00177887	-0.000668243	0.0133592	0.0110989	-0.00383344	0.00124055	0.00990814	-0.00761803	-0.00373996	-0.00893074	0.00643739	-0.0123423	0.00875527	0.00714244	0.00558834	-0.000928814	0.00732851	0.00426158	0.00294879	0.00883373	0.00818228	-0.00564455	0.00496414	0.00702186	0.00349449	0.00655218	-0.000700334	0.0111711	-0.0148843	0.00104188	-0.00531765	0.00673493	0.000280935	6.92511e-05	0.000657917	0.000170489	0.00173553	0.00392482
MgIM767.01G004200.v1.1	MiIM7v11000079m.g	0.00069097	-0.00707652	0.00134545	0.00140596	0.003162	0.00200938	0.00450657	0.00325256	-0.00804837	-0.0126042	0.0140259	-0.00417038	0.00378342	-0.00864798	0.0100024	-0.0016536	-0.00562953	-0.0021027	0.00906466	-0.0051214	0.00569167	0.00785955	-0.00173831	-0.00988732	-0.00582607	-0.000628716	0.0199078	-0.00294816	0.00620982	-0.00411226	0.00466699	-2.1695e-05	-0.0100605	0.00915409	-0.00237287	0.0131139	0.00245918	-0.00532334	0.00637251	-0.0202674	0.00564582	0.00602253	-0.00200378	0.0141361	-0.00135066	-0.0106806	0.00936091	0.00852598
MgIM767.01G004400.v1.1	MiIM7v11000081m.g	0.0050677	-0.00714773	0.00451587	-0.0010573	-0.000681288	0.00057656	0.00903742	-0.00820672	-0.00615035	-0.00367938	-0.000461203	-0.00140013	0.0105051	-0.00357013	-0.0120521	-0.00207856	0.0153702	-0.00225553	-0.0103495	-0.0111842	-0.000477142	0.00319471	-0.00589436	-0.0159305	0.00174499	-0.0133722	0.00329319	0.00592468	-0.0246709	0.00236458	-0.00845993	-0.00139261	-0.00425636	0.0286425	0.00186098	0.0121336	-0.0140492	-0.00525499	0.0060112	-0.000514211	-0.00285542	0.00704218	-0.00575802	-0.00618169	-0.00204358	-0.00877402	-0.00623453	-0.00280076
MgIM767.01G004500.v1.1	MiIM7v11000082m.g	0.0132056	0.00202533	-0.00173157	-0.0103493	-0.0115172	-0.00132523	0.00520266	0.0203402	-0.0217801	0.0281455	0.00186645	0.00549969	-0.0178115	0.0233395	-0.00663061	0.0157707	-0.002726	-0.003345	-0.000859909	-0.0175103	0.00362525	0.00827761	-0.00886961	-0.00645405	0.00957101	0.0062555	-0.00318858	0.0104348	-0.00351187	-0.00327974	0.0078355	0.00955703	-0.00393553	-0.00783553	-0.00707199	-0.00561241	0.00476477	-0.00756461	-0.0124264	0.00204953	-0.00333465	0.00704238	0.00479022	0.00240356	0.00523908	0.000956474	-0.00154166	-0.00227842
MgIM767.01G004600.v1.1	MiIM7v11000083m.g	-0.0128372	-0.00611025	-0.00340504	-0.0108603	-0.00932545	0.00664491	0.00431164	-0.0118213	-0.0167636	0.0176386	0.0022015	-0.00914568	-0.000894017	0.0261373	0.0113534	0.00152364	0.00472267	-0.00750888	0.00213011	0.005459	0.014104	-0.000343193	-0.00813877	-0.00807288	0.00608166	-0.0054887	0.0155731	0.00463662	0.00659252	-0.0139261	0.00529547	-0.0077354	-0.0103546	0.0005589	0.00950561	-0.00853134	0.00148507	-0.00769338	0.00992227	-0.0215225	0.000440339	0.000814624	0.00322569	-0.00425852	-0.00989122	-0.000457491	0.001587	-5.02393e-06
MgIM767.01G004700.v1.1	MiIM7v11000085m.g	-0.00958392	-0.0117059	0.00738542	-0.0120618	0.00474685	-0.00457537	0.00270352	0.010862	-0.00469776	-0.0141417	0.000143935	0.014088	0.013991	0.000574764	-0.00764918	0.0152281	0.000786536	0.00230752	0.0136015	0.00301133	-0.000545098	0.00264975	-0.00416702	0.000834401	0.0161251	0.0158568	-0.0117103	-0.00243904	-0.0207432	-0.0219553	-0.00210073	0.0010664	-0.010436	0.0198769	0.000831939	-0.0156076	-0.000951209	0.00386775	0.0148223	0.00894638	0.0187835	0.00171535	-0.00867521	0.000669889	-0.00408234	-0.00126356	-0.00981837	-0.0107848
MgIM767.01G004800.v1.1	MiIM7v11000089m.g	0.00558484	-0.00840026	0.00561083	0.00900191	-0.00216911	-0.00404252	0.00812007	0.0163999	0.00970289	-0.0011122	9.7681e-06	-0.00537696	-0.00107252	0.0128294	0.00654828	0.0151868	0.00181435	-0.00459824	0.00898371	-0.0043469	0.00883389	0.00666413	0.0121291	0.00619383	0.0330522	0.00666967	0.019672	-0.0174821	0.0128126	0.00702794	0.0144479	0.00471538	0.00524052	0.00393532	-0.00194248	-0.00744222	-0.0113361	-0.0211779	0.0142217	-0.00383764	-0.00220458	-0.00514909	0.00746648	0.00999602	0.00540729	0.00406743	0.0122122	0.018336
MgIM767.01G005000.v1.1	MiIM7v11000092m.g	-0.000288261	-0.0100292	-0.00555713	0.00854437	0.00974053	0.00298257	-0.0064801	-0.000861657	0.00869811	0.0138119	-0.00343146	-0.00581335	-0.00230714	0.00521988	0.00430128	0.0066878	0.0031964	-0.00254482	-0.00203446	-0.000566933	0.00031434	-0.000267169	0.00707073	0.000591447	-0.00460039	-0.00929295	0.00279527	-0.00200813	-0.00867022	-0.0104606	-0.00325806	0.00957401	0.0222529	0.00965383	0.00174998	-0.0100578	-0.000354531	-0.00368805	-0.00431966	0.00922899	-0.00798965	-0.00789578	-0.00665264	-0.0109344	0.0125312	0.00736656	0.000830211	-0.00742199
MgIM767.01G005300.v1.1	MiIM7v11000095m.g	0.00286268	-0.0163304	0.0100402	-0.0215533	0.00663982	-0.0130786	0.00254411	-0.0177796	-0.010598	0.00238838	0.00811473	-0.0116168	-0.00394032	0.00881645	0.00577452	0.000526308	0.00419417	0.00365046	-0.0230146	-0.0033184	0.0133068	-0.000987743	-0.0153785	-0.000822482	-0.000929043	-0.00824904	0.00331907	-0.000958895	-0.000825827	-0.0148387	-0.00895416	-0.00482883	0.00174174	-0.0121699	0.00891427	-0.00588147	0.00491089	0.00256946	-0.0237618	0.00241232	-0.0131995	0.00978935	-3.15315e-05	-0.009783	0.0139927	0.011923	0.00301689	-0.00631261
MgIM767.01G005500.v1.1	MiIM7v11000097m.g	-0.00697761	-0.00544895	-0.00980544	-0.000154481	-0.0189967	0.000372587	-0.00314192	-0.00562176	0.00103975	0.0055556	0.0030912	0.00385353	0.0186448	0.024447	-0.00628477	-0.00854645	0.00996993	-0.0127472	-0.00341897	0.00176545	0.0124326	0.00361962	-0.00322967	-0.00300617	0.0118913	-0.00513488	0.00330924	0.0016969	0.015961	0.000951303	0.00367046	0.00843271	-0.00702403	0.00127809	0.00373544	0.00186237	0.00377293	-0.00718373	0.00167146	-0.0148164	0.00392842	-0.00272094	0.00166892	-0.00422059	-0.0090263	-0.000897059	0.00809631	0.00161854
MgIM767.01G005900.v1.1	MiIM7v11000105m.g	0.0136616	-0.0041373	-0.0110635	0.00787885	-0.00673914	0.010733	0.00158584	0.000662822	0.00966474	0.0123375	-0.00487459	0.0121916	-0.0136683	-0.00827817	-0.000672163	0.00661253	0.000209981	0.020175	0.0184226	0.00180432	-0.00966346	0.0309445	-0.00099956	-0.0168092	0.0126186	0.00709258	-0.0220556	0.00608531	0.0215061	0.0229178	0.0130461	0.0134521	-0.0152116	-0.00763448	-0.00631653	0.00379524	0.00262086	0.0255077	0.00266735	-0.00497719	0.00301095	-0.015721	-0.0145319	-0.00229217	0.0126911	0.0218129	-0.00752903	-0.00303397
MgIM767.01G006200.v1.1	MiIM7v11000113m.g	0.00634166	-0.0078494	0.00218818	0.000566848	0.0120142	0.00544272	-0.0111279	0.0129746	0.00992805	0.00437163	-0.00877834	-0.00486146	-0.00617368	0.0014928	-0.00805641	-0.00143494	0.0125001	-0.00633739	0.00866804	-0.00372223	-0.00963582	-0.00826482	-0.00306879	0.00822228	0.000941417	-0.00375238	0.00218296	0.00842167	-0.00370811	-0.000355689	0.0161785	-0.000627944	-0.0115078	0.00298889	0.00305283	0.00517383	-0.0131552	-0.00741315	-0.00543641	0.00404277	-0.00315632	-0.0204836	-0.0068562	-0.00747701	0.00513852	-0.00605595	-0.00345319	0.00115249
MgIM767.01G006300.v1.1	MiIM7v11000115m.g	-0.0073621	-0.0129591	0.000701828	0.012166	-0.00995614	0.00098288	-0.00598496	-0.00321915	-0.00106438	0.0131436	0.00807728	-0.00400877	-0.00416142	-0.00793177	-0.00814724	0.0024805	0.00150287	0.000247876	-0.0104113	4.32478e-05	0.00774398	-0.000660868	0.00407849	-0.00233073	-0.00225318	-0.0131237	-0.00353438	0.00215166	0.00336245	-0.00871271	-0.00307896	0.000262279	0.00211718	0.0149838	-0.00548528	-0.000853439	0.00301161	0.0167742	0.000447401	0.00172231	0.00383751	-0.0105405	0.000228081	-0.0178075	-0.00578251	0.00480953	-0.00487661	0.00829383
MgIM767.01G006400.v1.1	MiIM7v11000118m.g	0.00174615	-0.0149027	0.00434067	0.00147948	0.0017478	0.00153816	-0.00723463	-0.000384537	-0.00578524	0.0120995	-0.0114602	0.00739095	0.0102743	0.0114616	-0.0106032	0.00784668	0.0148425	0.00802717	-0.00541029	0.0103136	-0.00581116	0.00227334	-0.00576846	-0.00288274	0.00866742	-0.0010824	-0.0191928	0.00428013	-0.0189977	0.00637792	-0.00744589	0.00337766	-0.009095	-0.00683693	0.00301233	-0.00132781	-0.0146372	-0.00120853	0.0110554	-0.0138384	-0.00158314	0.00158957	-0.0111443	0.00374735	-0.0139496	-0.00179009	-0.00421972	-0.00232782
MgIM767.01G006600.v1.1	MiIM7v11000120m.g	0.0128749	-0.00199152	-0.00298068	-0.0167093	-0.0043329	0.00670605	0.0012443	-0.00383732	-0.0157298	0.00655179	0.00866722	0.00058401	-0.0130296	-0.0135821	0.00821964	-0.00154416	0.00223996	0.00988908	0.0146432	-0.0147151	0.000512197	0.00848357	0.00537073	0.0124189	0.0126674	0.00221195	0.00492435	0.00345624	0.00647139	0.00823345	-0.0065794	0.00390186	0.00768956	0.00865259	-0.00205191	0.00570355	-0.00044977	0.010994	-0.0112807	-0.00847483	-0.00223761	0.000837712	0.0070985	0.00387601	0.0170663	-0.00379279	0.0053725	-0.0113662
MgIM767.01G006700.v1.1	MiIM7v11000121m.g	-0.00721248	-0.0126998	0.00445338	-0.00516772	-0.00855299	0.000968194	-0.00166574	0.00737819	-0.00569087	-0.00181304	-0.00063011	-7.54245e-05	-0.000627839	-0.00150247	0.00931643	-0.00577106	0.00418999	0.00426377	6.87296e-06	-0.00342704	-0.00359943	-0.00369762	0.00222428	0.00550816	0.00144391	0.0179334	0.00339792	-0.0146617	0.00185042	1.3353e-05	-0.0045313	-0.0118601	0.0119302	0.0113808	-0.0150317	5.45587e-05	-0.0133526	-0.00342123	-0.00155247	0.00691506	0.00213376	-0.00694208	-0.0112316	-0.009157	0.00698951	0.0036198	0.0117725	-0.0095119
MgIM767.01G006900.v1.1	MiIM7v11000125m.g	0.00537922	-0.00183453	-0.00536397	-0.000183102	-0.00020623	-0.00588753	-0.00175148	-0.00722675	-0.01114	-0.00267283	-0.00452084	-0.00354205	-0.0117096	-0.00239509	-0.0201773	0.00881624	0.00452449	-0.00232432	0.00812899	-0.0163124	0.00321984	-0.0205965	-0.0136641	-0.00658909	0.00591281	0.00322115	-0.00851061	-0.0024105	-0.000633693	-0.00243302	0.00802552	0.00539191	-0.00143891	-0.00991194	-0.00333124	-0.000506136	0.00033131	-0.00127381	0.00347201	0.00367108	-0.000185043	-0.000390393	-0.00330423	0.00121035	-0.0114325	0.0164403	-0.00631327	0.0150367
MgIM767.01G007000.v1.1	MiIM7v11000126m.g	0.00262632	-0.0123796	-0.00349394	0.00704624	0.00702766	0.0134038	0.00184403	0.00825927	0.0103275	0.000780782	-0.000480431	0.00480294	-0.00303115	0.00013833	0.0130646	0.00161193	-0.00607608	-0.00549159	-0.00604097	0.00041673	0.00258832	-0.000469737	-0.00387477	0.000442718	-0.00449287	0.00209018	0.0113745	-0.00304852	-0.00206294	0.000938424	-0.00766338	0.00335226	-0.00981667	-0.00569084	0.0054577	0.0190995	-0.0104594	-0.01128	0.00584259	-0.00475891	0.0186115	0.000553897	-0.0124025	0.00124779	0.000479199	-0.00154741	0.0105204	0.00723397
MgIM767.01G007100.v1.1	MiIM7v11000128m.g	-0.0149877	0.00514812	0.00319485	0.0142913	-0.00530378	0.00884458	0.00228045	0.0119948	0.0162188	0.00595388	-0.0110466	-0.00805453	0.0124718	-0.0272799	0.00113143	-0.00987674	0.00187461	-0.00619009	3.09947e-05	-0.00907721	-0.00901635	-0.000342848	-0.00231452	-0.00449586	0.00898742	0.000698651	-0.00703383	0.00489282	-0.00100109	-0.0127111	-0.00504713	-0.00534421	0.00666716	0.00911506	-0.0124678	-0.00218895	-0.00661336	-0.0131049	0.0106031	-0.0145596	0.000450981	0.00297328	0.00631399	0.00465735	-0.0206002	-0.0038012	0.0089692	0.0120691
MgIM767.01G007300.v1.1	MiIM7v11000132m.g	-0.00248492	-0.010386	0.00460905	0.00120829	-0.0148345	0.00468391	0.00637892	0.0085677	0.000430169	0.004576	-0.00842831	-0.00692828	0.00184622	0.000657802	0.00397977	0.0029781	-0.00362014	0.00420167	0.00197418	-0.00168553	0.00195781	-0.00908048	0.000190883	0.000703814	0.0045058	-0.00186543	-0.00240729	0.00269535	-0.00375262	0.00611131	-0.00399707	0.00202488	-0.00597789	-0.00538483	-0.0127444	-0.00387042	0.00154154	-0.00415759	0.00326044	-0.00563022	-0.016536	-0.00454966	0.00765914	0.00795711	0.0090167	-0.00325144	0.0106049	-0.00150477
MgIM767.01G007400.v1.1	MiIM7v11000134m.g	0.0175758	-0.00652422	-0.0112492	-0.0139711	-0.00529206	0.00453646	-0.00255774	0.00506231	0.0186073	0.0025681	0.000640762	-0.00472236	0.00566473	0.00440046	-0.000571568	0.0133332	0.000938369	-0.00361559	-0.000437936	0.00428769	7.49454e-05	0.0176889	-4.33609e-05	-0.00312904	0.00938626	0.00352447	0.00869418	-0.0154822	-0.0118537	0.00249998	0.0144997	-0.00314445	0.0063467	0.00163434	-0.00893254	0.00285928	0.00426514	-0.000196225	-0.00902793	-0.00938233	0.000204783	-0.000643085	-0.00141881	0.00596143	-0.00212423	-0.00435208	-0.0102233	-0.00396687
MgIM767.01G007500.v1.1	MiIM7v11000135m.g	0.00178295	0.00707036	-0.00138856	0.0254753	0.0142489	-0.0006712	0.0098907	0.00791695	-0.00411538	0.0268715	-0.00738983	-0.0188238	-0.00533931	-0.021499	0.0139487	-0.00311818	0.000258113	-0.0112263	0.00352648	0.00929936	-0.000596582	-0.0034685	0.00211023	-0.00184827	-0.00652545	0.00571086	0.00932639	0.00764048	0.0117866	0.00957344	0.0031746	0.0084353	-0.00443907	0.00517796	0.00949524	0.00256132	-0.00111986	-0.00711668	-0.0106612	-0.00560272	-0.00246358	0.0100875	0.0027077	0.00167615	0.00105716	-1.91216e-06	0.000775045	-7.78853e-05
MgIM767.01G007600.v1.1	MiIM7v11000138m.g	-0.00793133	-0.00897797	0.00499433	-0.000983094	0.00424625	0.00324856	-0.00331538	0.00560288	-0.00626521	0.00744316	-0.00805394	0.00431297	0.00217874	-0.00594301	0.00713611	0.00325633	-0.00903363	0.00629983	-0.0064905	0.00512136	0.00256741	-0.000263586	-0.00287354	0.00149695	-0.00722179	-0.00231385	0.00675665	0.00880589	0.00562053	-0.00491667	0.00495971	-0.0178143	0.00536587	-0.00815931	0.00117803	0.000799195	-0.00310385	0.0044827	0.0229315	-0.0201566	0.0118887	-0.00120522	-0.0337818	-0.00936514	0.00395156	0.00912981	-0.013553	0.000124835
MgIM767.01G007700.v1.1	MiIM7v11000142m.g	-0.00399704	-0.00199986	0.000950651	0.0077345	0.000117881	-0.00299508	-0.000690182	0.021185	0.0264166	0.00808698	0.0150309	-0.0151492	-0.010441	0.0128068	-0.0197189	-0.0123208	0.014768	0.00149703	0.0180566	0.00248326	-0.00493682	-0.00930378	-0.00893007	-0.0103027	0.0113532	0.00154866	-0.0168094	0.001676	0.0079942	-0.000492884	0.00918424	-0.00638037	-0.00447546	-0.00154525	-0.00303872	-0.00953703	0.00447257	0.0134953	0.00736376	-0.000108496	0.00491549	-0.00987092	0.00746936	-0.00915484	0.0216758	0.010296	0.00850264	0.00440984
MgIM767.01G007800.v1.1	MiIM7v11000143m.g	-0.00420294	-0.00579059	-0.00706267	0.00492811	-0.0183879	0.000715336	-0.00925207	0.0202615	0.000436018	-0.00556911	-0.00786389	-3.22205e-05	-0.011117	0.00151391	0.0086236	0.0113512	0.000688805	-0.0185472	0.00294196	0.00242224	-0.00180363	0.00285806	0.00707438	-0.0175495	0.0148671	0.00228458	-0.000265366	-0.00244632	-0.00702098	0.00394968	0.0146636	0.0018715	0.00844594	-0.00475095	-0.00221161	-0.0058981	-0.00613406	0.00481278	0.0015425	-0.00467244	-0.00407997	-0.000336715	-0.000466689	-0.0107115	0.00663513	0.00564251	0.00392899	0.0079806
MgIM767.01G007900.v1.1	MiIM7v11000144m.g	0.000448482	-0.0075207	0.00433411	0.00975211	-0.00365263	0.00134161	0.00241896	0.00215785	0.00211774	0.00489932	-0.0011713	0.000460905	-0.00110005	0.00473654	0.00323632	-0.000979231	-0.00681447	-0.00228229	-0.00425739	0.00724131	-0.00281684	0.00607751	-0.00811672	0.0078336	-0.00954336	0.00239783	-0.0070534	-0.00639315	0.013203	-0.00291592	-0.00325647	0.000480041	-0.000184889	-0.00670072	-0.00156289	-0.000338366	-0.000103619	-0.0130299	-0.0025925	0.00788084	0.00410224	-0.0125268	0.0100395	-0.00544633	0.0125146	-0.0121739	0.000524584	0.0077753
MgIM767.01G008000.v1.1	MiIM7v11000146m.g	0.0228261	0.00270358	0.00415571	0.0221938	-0.00421164	0.00164525	0.000837996	0.00861565	-0.00153374	-0.00356854	-0.00805481	0.00349229	-0.00515407	-0.00279168	0.00511426	0.00729067	-0.00449058	0.00160295	0.00943273	-0.00082827	-0.00329638	0.00737745	-0.00976712	-0.000352453	-0.00891848	0.00526217	0.000408804	-0.00170087	0.00290377	0.0100521	0.00191222	0.00216395	-0.00376814	-0.00926519	-0.000210139	0.00879146	-0.00319065	-0.0064746	0.0111286	0.00285081	-0.00246522	-0.00790735	-0.00132661	-0.00782603	-0.00824554	-0.00104083	-0.00257967	0.0145875
MgIM767.01G008100.v1.1	MiIM7v11000147m.g	-0.00412627	-0.00273333	-0.00181055	0.0050861	0.00117471	0.00667264	0.0053545	0.000899221	-0.0130652	0.0105466	0.00465034	-0.00922857	0.00535798	0.00507911	-0.00717092	-0.014433	-0.00910051	0.00406252	-0.00472578	-0.00881563	-0.000623106	0.00286769	-0.0181321	0.00577931	0.0157897	0.0123965	0.00783471	0.0136951	0.000987511	-0.00675074	0.00468184	0.0025947	0.00695925	0.00589407	0.010234	-0.0119198	-0.00969872	-0.00559565	-0.0152468	0.00972647	-0.00903565	0.0043207	0.0333935	0.00624576	0.00390385	0.00673679	-0.00311665	-0.0118693
MgIM767.01G008200.v1.1	MiIM7v11000149m.g	-0.00579745	-0.0130708	0.00411317	-0.00259495	0.0147816	0.0138391	-0.00842887	0.00414513	0.00381533	-0.00268522	-0.0165159	-0.00442763	-0.0124775	0.00115528	0.00479747	-0.00958988	-0.00620535	-0.0103148	0.0103274	-0.0187212	-0.00956937	0.00850346	-0.00895681	0.0141969	-0.00209204	-0.00130854	0.00091534	0.0082758	-0.000356684	-0.00569783	-0.0155361	-0.0173181	0.00808748	-0.0224709	0.017148	0.00324412	0.017098	-0.00147607	0.0065934	0.0126582	-0.00316488	-0.0173057	-0.00686756	-0.0113926	0.00597416	0.00662139	0.01542	0.00471752
MgIM767.01G008600.v1.1	MiIM7v11000153m.g	0.00166367	-0.0107808	0.00143424	-0.00486273	0.00683331	0.0128819	-0.002794	0.00329445	0.00282947	-0.00919828	0.000923448	0.0105418	-0.00626948	-0.00212433	-0.0103315	0.00503768	0.0153391	-0.0106632	-0.00284886	0.00165986	0.0161614	0.00565252	0.00815322	-0.000544108	-0.0044236	-0.00498781	0.00764432	0.00052502	-0.00838552	-0.00874767	0.00550741	0.00099042	-0.00695863	0.0113295	0.00481594	0.000428454	-0.00385344	-0.00656117	-0.00853236	-0.0156518	-0.00723455	-0.00735073	-0.0175621	0.00965298	-0.0165265	-0.00414318	0.00368262	-0.00939608
MgIM767.01G008900.v1.1	MiIM7v11000156m.g	0.00650998	-0.00817339	-0.00574252	-0.000445417	0.000837789	-0.00864747	-0.0098896	0.00646898	-0.00579018	-0.00251313	0.000402058	-0.000413023	-0.00436657	-0.00163784	-0.000908512	-0.00203656	-0.00305732	-0.00817884	0.0105183	-0.00607771	-0.00444592	-0.00335329	0.0104408	-0.00322214	-0.00254679	-0.00462102	-0.00387895	-0.00298899	-0.00743529	0.00746769	-0.0101589	0.00305129	0.00587569	0.00271575	0.00437553	-0.00744729	-0.00499934	-0.00645337	0.00213691	-0.00891907	0.000851944	-0.00698444	0.00160712	0.0147827	0.00608246	-0.00123553	-0.00147026	0.00411429
MgIM767.01G009000.v1.1	MiIM7v11000157m.g	0.00505875	-0.00239125	-0.00238841	9.11665e-06	0.00616064	0.0145155	0.0069453	-0.0140287	-0.0206992	0.00702465	0.00893205	0.0077474	0.00441636	0.00589487	-0.00385455	-0.00600711	-0.00528795	-0.00369081	0.0128508	-0.00675789	-0.00310314	0.00339167	0.0117458	0.0197368	-0.00885793	-0.00419955	-0.00750681	0.00970219	0.00869632	0.00691373	0.00882308	0.0217581	0.00232285	0.015628	0.0168422	-0.0234138	-0.011651	0.0212873	0.0172711	-0.0115965	-0.00522393	0.00548597	0.00481054	0.00844844	-0.00659846	0.00364774	0.00902716	0.00559778
MgIM767.01G009300.v1.1	MiIM7v11000160m.g	0.0061447	-0.00705017	0.00325962	-0.00584839	0.002333	-0.00371177	0.0243989	-0.0117924	-0.00274139	-0.00540887	-0.00505527	0.000178044	-0.000308512	-0.00790234	-0.0051666	-0.00229836	0.0139409	0.00588033	-0.00968469	-0.00609865	-0.000884596	0.00206027	3.27468e-05	-0.00849177	-0.00810791	-0.0111941	0.00230064	0.00286028	-0.00932639	-0.00434277	0.00407216	-0.00741591	0.00921351	-0.00966753	0.00234128	-0.0168653	0.00520967	-0.014971	0.0152415	0.00478404	-0.0128171	0.00612535	-0.00644573	0.00392266	0.0181477	0.00741127	0.00943648	0.00355056
MgIM767.01G009600.v1.1	MiIM7v11000163m.g	0.00883014	-0.00246927	0.00234969	-0.0147858	-0.00332533	-0.0126831	0.00527481	0.00882267	-0.00171108	-0.000277061	0.0148623	-0.0105308	0.0171105	-0.00253109	0.00256966	0.0101733	0.00471286	-0.015501	-0.00667116	-0.0214915	-0.0176762	0.00436104	0.0018423	0.00440362	-0.000821519	-0.0045052	-0.0271824	0.0082893	0.0189602	0.00339699	0.00178657	0.000946068	0.0127664	-0.00558704	0.0120087	0.0299818	0.00556242	-0.00424368	-0.0169393	-0.00293354	0.018868	-0.0131463	0.0156736	0.0261907	-0.012773	0.0112366	0.0241519	-0.0158997
MgIM767.01G009700.v1.1	MiIM7v11000164m.g	0.0160147	-0.00511225	-0.00961379	0.00956743	-0.00634181	-0.00845783	0.00985553	0.0051708	0.000830958	-0.00532807	-0.00299531	-0.00190391	0.0047083	-0.00638981	-0.0122883	-0.00448691	-0.00837688	0.000570824	-0.00668175	-0.00284664	0.000236824	-0.00573951	0.00554134	0.00159056	0.0041558	0.00561903	0.00833107	-0.00336848	-0.00798816	-0.00108241	0.000168667	0.00187866	0.00604777	-0.00874613	0.00587221	0.00230831	0.00155021	-0.00506764	0.00864167	0.000856189	-0.0035191	0.00852129	-0.000311603	-0.0056428	-0.00434622	0.0167804	-0.0118224	0.00217295
MgIM767.01G009800.v1.1	MiIM7v11000165m.g	0.00378291	-0.00911909	0.00331043	-0.00379181	0.00014062	-0.00461426	0.0258059	-0.0123267	-0.0013922	-0.0056399	-0.00452788	-0.000285721	-0.000864061	-0.00669532	-0.00128275	-0.00352915	0.0138656	0.00810402	-0.00487044	-0.0098387	0.00269001	0.0067898	0.00690124	-0.0148897	-0.0109636	-0.00314462	0.000425883	0.00651362	-0.00630164	-0.00583723	0.00682401	0.000906573	0.000880642	-0.0126109	-0.0100898	-0.0168639	0.00267323	-0.00763554	0.00773963	0.0156889	-0.00463744	0.0135076	-0.0060519	0.000107735	0.0196851	0.00215119	-0.00613724	-0.00180368
MgIM767.01G009900.v1.1	MiIM7v11000166m.g	-0.00772696	-0.00734478	-0.00770122	0.00703801	0.0194866	-0.00819875	-0.00336269	-0.00181189	-0.00278368	0.0179742	0.00915078	-0.00743835	-0.0274218	-0.012418	0.00423917	0.0262027	-0.00497177	0.00574421	-0.00812689	-0.016549	-0.00133877	-0.00939661	-0.00974967	-0.00529298	-0.00789073	0.0125324	-0.00668401	0.00902168	0.0245184	-0.00480738	-0.00234678	0.0115666	0.00559923	0.00316038	0.00787012	0.00750538	0.00412345	0.00830355	0.00743374	0.00527365	0.00849019	-0.00303035	-0.00979087	-0.00512831	-0.00633627	0.00331347	-0.00102415	0.00653107
MgIM767.01G010000.v1.1	MiIM7v11000167m.g	3.61977e-05	-0.00914544	0.00369462	0.0099143	0.00616929	-0.00529572	0.00255803	0.000115412	-0.00889413	0.00136873	-0.00779584	0.0112253	0.00341186	0.00825386	0.0116197	-0.0079683	-0.010754	0.00190603	-0.00876118	-0.00016886	-0.00241628	0.00584107	-0.00914093	0.0090495	-0.00190647	0.00523866	-0.0052325	-0.00279779	0.00564772	-0.00278149	-0.000956535	-0.000560331	-0.00284476	-0.00340717	-0.0111547	-0.0149026	-0.000132535	-0.0138177	-0.00133885	-0.0192457	-0.00166653	-0.0182295	0.0031559	0.0118384	-0.00223807	-0.00946309	-0.0160669	0.00124033
MgIM767.01G010100.v1.1	MiIM7v11000168m.g	0.00620989	-0.00128968	-0.0140153	0.00590308	-0.0137588	0.00305	-0.00172814	0.00228968	-0.0135399	0.0142711	-0.00475244	-0.00852963	0.00942771	0.00379689	0.0255487	0.0194014	0.00699692	0.0164417	0.00642504	0.00468804	3.6609e-05	0.0016487	-0.0108839	0.0146929	-0.00491975	-0.00542422	0.000867426	0.00704055	-0.0163526	0.0156908	0.0100172	0.00563154	-0.00281	-0.0210438	0.0250555	0.0114452	0.00738056	0.021618	0.0182608	-0.00940435	-0.00911991	-0.00482319	0.00517546	-0.0061742	0.00783321	0.0109203	-0.0051701	0.00678488
MgIM767.01G010200.v1.1	MiIM7v11000172m.g	-0.00414161	-0.0125349	0.0143096	0.00259788	-0.000163203	-0.0120982	-0.0108305	0.0149562	-0.00988407	-0.00264627	-0.00485823	-0.0179203	-0.0130622	0.0130141	-0.00304061	0.00687194	-0.00856548	-0.0092813	0.00485185	0.00664078	0.00367113	-0.00785212	0.000735437	0.0106404	0.00818881	-0.0122329	0.00667534	0.00692946	0.00717668	-0.0110905	-0.000183185	0.0105666	-0.00694788	0.0152274	0.00440067	0.0057435	0.00527864	-0.00779023	0.00842032	0.00296202	0.00155631	0.00465924	-0.00460342	-0.00194855	0.00461909	-0.000943891	-0.00628782	0.00487948
MgIM767.01G010300.v1.1	MiIM7v11000178m.g	0.00278454	-0.00958134	0.0104769	0.00389023	0.0341324	-0.0179346	-0.000199371	0.00255933	-0.0198271	-0.00525935	0.00770557	0.00246669	-0.00498041	-0.00599945	-0.000926225	-0.00969584	-0.0100248	-0.00886658	0.00215954	-0.00622719	-0.00703238	0.0120304	-0.00455078	0.00316286	0.00264088	0.0073064	-0.00196271	0.010283	0.0110408	-0.00994138	-0.0123314	0.00137658	-0.00459122	0.000332794	0.00122266	-0.0164372	0.00518002	0.00695697	-0.00588914	0.00164313	0.0153764	-0.00831756	-0.00176552	-0.0102285	-0.0187089	0.0067296	-0.00435467	-0.00209323
MgIM767.01G010400.v1.1	MiIM7v11000179m.g	0.00511312	-0.00833684	-0.0150295	-0.0197687	-0.021034	-0.000707635	-0.011793	-0.0200795	-0.00199699	0.00623254	0.0213818	0.00391795	0.00981665	0.00652572	0.00571639	-0.0013849	-0.0153234	-0.00687089	-0.000324694	-0.00105449	-0.00721536	0.00847997	-0.00391077	0.00065777	-0.00155479	-0.0140405	0.00316823	-0.00562882	-0.00964157	-0.00821966	0.014093	0.00450331	-0.0102011	0.00936115	-0.00758347	-0.00198279	-0.00715661	0.00989818	-0.00614455	-0.00184065	0.00341381	0.0147774	0.0031438	0.00028208	0.00167713	-0.00300697	-0.00413164	0.00632546
MgIM767.01G010500.v1.1	MiIM7v11000182m.g	-0.0158383	-0.0121439	0.0135665	0.00107096	-0.00623132	0.0028174	-0.0139993	0.00263435	0.00418354	-0.0119608	0.00433209	-0.0111834	-0.00132709	-0.00973371	-0.00155833	-0.00951425	0.0118313	0.0105086	-0.0064534	-0.00150598	0.00335654	0.00175309	-0.00447649	0.00946501	0.00179166	0.00350566	0.0119439	-0.0161711	-0.0120086	0.00803417	-0.00412965	-0.00726848	-0.00201269	-0.0201617	0.010223	0.003176	-0.0246885	0.00668651	0.0100449	0.00878507	0.0113519	0.00603907	0.00498527	0.010102	-0.00590639	0.00374232	-0.000469508	-0.00126874
MgIM767.01G010600.v1.1	MiIM7v11000184m.g	-0.0138721	-0.0134848	0.00238707	0.00574369	0.00061945	0.00606801	-0.00737981	-0.00568428	-0.00401654	-0.0133346	0.011343	0.00388718	0.00125056	-0.0152899	0.00456786	-0.00870451	0.00247931	-0.00113555	-0.00760783	-0.00933703	-0.0114416	-0.00287546	-0.00332678	0.000233041	0.00187926	-0.00502802	-0.0049558	-0.0087058	-0.000158921	-0.00777408	-0.0046661	0.0056526	0.0035982	0.00663872	-0.00889771	-0.00722048	-0.00218146	-0.000216349	0.00893022	0.000996984	-0.00889263	-0.0198075	-0.00816079	0.00834431	0.00242572	-0.00296684	-0.0103366	0.0072863
MgIM767.01G010800.v1.1	MiIM7v11000187m.g	-0.00514967	-0.00974413	-0.00488775	0.00462179	-0.00568163	0.000343521	0.0015028	-0.00709306	0.004847	0.00244214	-0.000530131	-0.000604456	0.0125663	0.0162516	0.00518051	0.0118692	-0.00656886	0.00489353	0.0018031	0.00722834	-0.000772695	0.00344363	0.00484872	0.00283648	0.00889848	-0.00374975	-0.00172354	0.00504868	-0.0122603	-0.00376697	0.00491952	-0.0072084	0.0126212	-0.0134433	0.00434286	0.00792704	-0.0129572	-0.0148369	-0.00410002	-0.00695127	0.00451896	0.010413	-0.0111094	0.0042051	0.00515293	-0.0068527	0.00836817	-6.08398e-05
MgIM767.01G010900.v1.1	MiIM7v11000188m.g	0.00479372	-0.00890891	-0.00194777	0.00432207	-0.00143311	-0.00102993	0.00697014	0.00658923	-0.00469521	0.00282191	0.00331388	0.00352765	-0.0128391	-0.00248015	-0.00391705	0.00497323	0.000419122	0.000170302	0.00839833	-0.000870095	0.00191919	-0.0133924	0.00532087	0.00111171	0.0117797	-0.00310206	0.0121504	-1.00765e-07	-0.00172049	-0.00045112	-0.00513843	0.00892081	0.00731698	-0.00264019	0.00497756	0.00839226	0.00712838	-0.00873424	-0.00475902	-0.000748326	0.00290378	-0.0108829	0.00717115	-0.000721946	0.00931908	0.00643217	-0.00908942	-0.000170187
MgIM767.01G011100.v1.1	MiIM7v11000190m.g	0.00151132	-0.0100728	0.01057	0.00370376	0.00702045	0.0045879	-0.000342345	0.00707128	-0.00381388	0.0206108	0.00124635	0.0133417	-0.00104662	-0.0131636	8.1327e-05	0.00474395	-0.00380852	-0.00487357	0.0100133	0.000511844	0.0129041	0.00718273	0.00171294	-0.00681036	0.00319674	-0.00738597	0.0167029	-0.00211812	-0.0115434	-0.0100585	-0.0101095	-0.00377335	0.00158879	-0.00226529	-0.00763745	0.0101188	-0.0110497	0.000513951	0.00143248	-0.00801536	-0.00208429	0.00413199	-0.0052947	-0.00782386	-0.007004	0.000546221	-0.00865359	0.0112134
MgIM767.01G011800.v1.1	MiIM7v11000198m.g	0.00260617	-0.00624076	-0.000120119	-0.00507325	-0.00133412	-0.0067564	-0.000904536	0.00281167	-0.0105228	-0.00698027	-0.000708101	0.00222854	0.00208841	-0.00138386	-0.0075806	-0.0155023	0.00328495	-0.0011371	0.00888656	-0.00922038	0.00180416	-0.00538042	-0.00921479	-0.00993187	-0.00146003	-6.23285e-05	-0.000620556	-0.00675227	-0.0053057	-0.00269887	0.000358941	-0.00841466	0.00214725	0.00765956	0.00519664	-0.00444874	-0.00467471	0.00163883	-0.0108887	-0.00378207	-0.00394758	0.00069611	-0.00374378	-0.00806135	0.0108248	-0.0122787	0.00445699	0.00718464
MgIM767.01G012000.v1.1	MiIM7v11000200m.g	0.00405839	0.000336512	-0.00242661	-0.00188203	0.00947308	-0.00154927	0.00204421	-0.0088103	-0.0159038	-0.00680962	0.00769534	-0.0167145	-0.00175252	-0.0205587	0.000799949	0.00646537	0.0158099	-0.0128022	0.00460518	0.00731522	0.00166893	-0.00493505	0.000596939	-0.0119445	0.010461	0.00114588	0.0105019	-0.00725597	-0.00823203	-0.0149833	0.00110431	-0.0113543	-0.00227344	-0.00241105	0.012012	-0.00647216	-0.00929348	0.0146859	0.00554592	0.0109481	-0.0113069	0.00550495	0.00537832	-0.00244328	-0.00615741	-0.00367242	-0.00425193	0.00507384
MgIM767.01G012200.v1.1	MiIM7v11000202m.g	0.00853872	-0.00817958	0.00551177	0.0119819	-0.00982408	0.00282611	0.0122828	-0.0175359	-0.0148043	-0.0080106	0.00435905	0.00496494	0.00740659	0.00800566	0.00138924	0.0121957	-0.0107638	-0.0114165	-0.0155972	0.00369367	0.0115629	0.00496631	0.00731844	-0.00577888	0.00244736	-0.00729776	0.000452788	0.00472352	-0.00399776	-0.000791854	-0.000838256	-0.0175452	-0.00396984	-0.00555557	0.0161009	-0.0139694	0.00885475	0.00858231	0.0144332	-0.00532322	-0.0243677	0.00192493	-0.0111623	0.00152264	0.0109586	0.00168388	-0.0194493	-0.00949705
MgIM767.01G012300.v1.1	MiIM7v11000203m.g	0.00476423	-0.0113685	-0.007584	0.000757541	0.00575083	0.0106023	-0.00671331	0.0038797	0.00533429	-0.00282183	0.0154378	0.000934795	-0.00415772	-0.000356688	-0.00717495	0.0052625	0.000595782	-0.00938211	0.00236155	0.010071	0.00679035	0.0134273	-0.00243687	0.00651937	0.0028945	0.00703287	0.0141834	-0.00406983	0.00961986	0.00495436	0.00360288	-0.0137861	-0.00525194	-0.00656989	-0.01597	-0.000724457	-0.00348078	-0.0033446	0.0054684	0.00942825	0.00973219	-0.00150213	-0.0130302	-0.00171321	-0.00943224	-0.0144571	-0.00960553	-0.00730343
MgIM767.01G012400.v1.1	MiIM7v11000204m.g	0.0122731	-0.00916587	0.0092465	0.000778289	0.0110524	0.000860567	-0.0104287	0.00314489	-0.00434633	-0.0111036	-0.00912545	-0.00863137	-0.00567917	-0.0128345	0.00169774	-0.0205955	-0.00737063	0.0010103	0.00648459	-0.000752384	0.0147212	0.00696345	-0.00619607	-0.00450785	0.00727922	5.04999e-05	-0.00750902	0.00410214	-0.00921876	-0.0112804	0.000302051	-0.00538662	0.00579942	-0.00583433	-0.0126134	0.00359424	-0.00932707	-0.0184367	0.00522134	-0.002323	0.0114927	0.00025476	-0.00329327	-0.00633313	-0.0103699	0.00122313	0.0062276	0.0108915
MgIM767.01G012600.v1.1	MiIM7v11000207m.g	0.00573082	-0.010499	0.00408379	-0.00214806	0.0108605	0.000197286	-0.00902429	0.0134987	0.00742124	-0.0105364	-0.000702017	-0.000270084	-0.0042289	0.0045509	-0.0078685	0.00927892	0.00310521	-0.012716	-0.0113528	-0.00288621	0.0155037	-0.00964687	0.00167472	-0.00895498	-0.0114588	0.0025056	0.00258043	0.00869004	0.000669888	0.0039078	0.00749501	-0.0112062	0.00766696	-0.00760797	-0.0102828	0.00126535	-0.00676736	0.0203251	0.0104925	0.00785306	0.0108185	-0.00292978	0.00656335	-0.0017914	0.0123754	0.0175632	-0.00441015	-0.00433396
MgIM767.01G012700.v1.1	MiIM7v11000208m.g	0.0126368	-0.00781306	0.00505383	0.0091551	-0.00671805	0.000407992	0.00145129	0.00641815	0.01816	-0.0167361	-0.0134401	-0.0169576	-0.00102075	0.00575546	0.0127709	-0.00685192	-0.00727749	0.00903546	0.00229689	0.00530763	0.00674638	0.00216381	-0.00817516	-0.0177243	0.00411019	0.00668835	-0.00615209	-0.00661699	0.0245455	0.00559424	-8.53692e-06	-0.00153165	0.00407004	0.00597923	-0.00094746	-0.000680177	-0.000737884	-0.00143092	0.00238961	-0.00348577	0.00396438	0.00454024	0.00244628	0.00190469	0.0114978	0.00282392	0.0139994	-0.0170655
MgIM767.01G012800.v1.1	MiIM7v11000209m.g	0.0163198	-0.00413655	0.00011435	0.00654598	-0.00637516	0.00491682	0.0081795	0.00469273	-0.000168484	0.00283692	0.00460521	-0.00182819	0.00106552	-0.00570881	0.00964105	0.010544	-0.0054574	-0.00408828	0.00639042	0.00031177	-0.00353185	-0.00242134	0.000323327	0.00044525	-0.00283556	0.00197785	-0.00238155	0.0124966	-0.00685645	-0.0026035	0.00489796	-0.0127933	0.00992819	-0.00105236	-0.00124997	0.00149359	-0.00357215	-0.0106746	-0.00622445	0.00406916	-0.0156888	0.00142761	-0.00596144	0.0016621	-0.0022828	0.00483917	-0.00694092	0.0121013
MgIM767.01G012900.v1.1	MiIM7v11000211m.g	0.00228011	-0.00282184	-0.0109155	0.020713	0.00319697	-0.00344674	-0.00921176	0.00935576	0.00699876	0.0176811	0.00399948	0.00878867	-0.00233313	0.0179538	-0.00525643	0.00265787	0.00292096	0.0164088	0.0160133	0.00607786	0.0189663	-0.0104341	0.00700793	0.0147699	-0.0056921	-0.0135851	-0.0221058	0.00636261	0.00439739	0.0114782	-0.00615137	-0.0112209	-0.00553755	0.00864065	0.0130664	-0.00383716	0.00632419	0.0061535	0.00380371	0.000644781	0.00820071	0.0175978	0.0137466	0.00864125	-0.000977606	-0.00570756	-0.0104014	-0.00144318
MgIM767.01G013000.v1.1	MiIM7v11000213m.g	-0.00621719	-0.00353626	-0.00515746	0.00531382	0.01938	0.0160079	0.000823368	0.00522078	-0.00969384	-0.0214307	0.00696675	0.0309758	0.0111108	-0.0137539	-0.000995412	0.0142235	-0.0196115	-0.0173421	-0.0213869	-0.00120239	0.0186134	-0.00445672	0.018091	0.0145304	0.0257892	0.00399367	-0.00682592	-0.00102066	-0.0132298	0.00759632	-0.00214005	0.00630761	-0.0163372	-0.00231498	0.00751595	-0.0093111	-0.00709839	0.0171831	0.00541931	0.0110812	-0.00691622	0.000135713	0.00117902	-0.0138708	0.00538193	0.0108921	-0.0212036	0.0116179
MgIM767.01G013500.v1.1	MiIM7v11000219m.g	0.00673349	-0.007811	0.00198851	-0.00164054	0.0129782	0.0087685	-0.0124855	0.00624008	0.00832206	0.0181046	0.00823584	0.0174818	0.00605712	0.00417605	0.00695857	-0.0044146	0.00011315	-0.00219748	0.0140641	-0.00854562	0.00876878	-0.0050754	0.0123007	-0.00385391	-0.00458549	0.00355878	0.0118799	-0.00187072	-0.00521664	0.00830022	-0.00588286	0.00195575	0.000880007	-0.0106966	-0.0086311	0.00664692	0.001997	-0.00353243	0.00500727	-0.0141616	0.00272004	0.00513901	-0.0202917	0.00853062	-0.00200142	-0.00713339	-0.0035206	0.0082483
MgIM767.01G013600.v1.1	MiIM7v11000220m.g	0.00925311	-0.0104214	0.00482057	0.00818694	-0.00560721	0.00108561	0.008963	-0.0108483	0.0123337	0.00170057	-0.0107355	-1.17521e-05	0.00440409	-0.00663672	0.0105311	0.00759025	-0.00884989	0.0053156	0.00286794	0.00929433	-0.00828371	-0.00263987	-0.00534301	-0.00482961	0.00434712	-0.00279897	-0.00615723	0.00644111	0.00962511	-0.0117851	-0.00474288	-0.0106272	-0.00690467	-0.00019554	0.000272229	-0.00361232	-0.00340715	0.00254985	0.004268	0.0109171	0.00997611	0.0174576	0.0146343	0.00638491	-0.00623122	-0.00727776	0.00366182	0.0112452
MgIM767.01G013700.v1.1	MiIM7v11000221m.g	0.00331233	-0.0049831	0.00716351	0.0096202	0.00347999	-0.00374722	0.0150309	0.0152007	-0.00358078	0.0115509	0.0149984	0.00019411	-0.00482628	-0.000837078	0.00595925	-0.00716493	-0.00870774	0.0114026	0.0137852	-0.0021871	-0.00128246	0.00439569	0.00475077	0.00297846	-0.00333746	-0.00198107	0.00526803	0.00447631	0.0147687	0.00607182	0.00173734	0.00731834	-0.0135538	0.0063645	0.000427273	0.0102447	0.00741664	-0.00121431	-0.00543005	-0.00672374	-0.00121387	0.00491422	-0.00354286	0.00287434	-0.001891	-0.00731942	-0.00317201	-0.0207246
MgIM767.01G013800.v1.1	MiIM7v11000222m.g	0.00534786	-0.00312031	0.0114743	0.00819638	-0.00224947	0.00203955	0.0151637	0.010935	-0.0107177	0.00707183	0.00850389	0.0003888	-0.00401979	0.0146612	0.0217857	-0.0129251	0.00280674	-0.00294303	0.0152508	0.00181203	-0.00361997	-0.00372768	0.00926164	-0.00372718	0.00610556	-0.00828374	0.00882185	0.010267	0.0143813	0.0115225	0.000197387	-0.000533677	-2.67425e-05	0.00657186	0.000916612	-0.00170813	0.00667753	-0.0257581	0.000625015	-0.00839807	0.00590907	-0.000683782	-0.00522173	-0.0013966	0.00945272	-0.00504569	0.0113958	0.00511011
MgIM767.01G013900.v1.1	MiIM7v11000223m.g	-0.00645271	-0.00586586	-0.00135167	0.0071947	-0.00705914	0.00421583	0.010592	0.0157734	0.00259386	0.0149893	-0.00333722	0.000115538	0.0101569	-0.00951711	-0.00469959	0.00471487	-0.00833013	-0.00317644	-0.005793	-0.00228453	0.00313523	0.00310965	0.00515761	0.00141896	0.0153696	-0.00369781	0.0149578	0.000666119	-0.0081494	-0.00804689	-0.00853626	-0.0158998	-0.00232423	0.00588734	-0.00559519	0.00890103	0.00377706	-0.0152706	0.00503734	0.00989441	0.0107785	-0.000797803	0.00534709	0.00275933	-0.00626782	0.00523925	0.00369515	-0.00629338
MgIM767.01G014100.v1.1	MiIM7v11000226m.g	0.00897142	-0.00978063	-0.00159948	-0.00166497	-0.00716542	0.00805915	-0.00673667	0.00043723	0.0208442	-0.00682826	0.00683058	-0.00872029	-0.00238327	-0.00347833	0.00496045	0.00595457	-0.0189077	-0.00770945	0.00046057	-0.00978704	0.00249311	0.00551173	0.00373767	-0.0085316	-0.00668348	0.00632862	0.0038414	0.00277487	0.0098379	0.00252412	0.0105952	-0.0028079	-0.00193606	0.0053569	-0.00678954	-0.00235831	0.0118331	-0.00821859	-0.00523325	0.0144548	0.00505497	0.00241012	-0.00785975	-0.00142046	0.00284871	0.00640445	0.00192386	-0.000772777
MgIM767.01G014200.v1.1	MiIM7v11000228m.g	-0.00477719	-0.0199239	0.00683927	-0.00454723	0.00471535	-0.00498721	-0.0163438	0.00345032	0.0157212	0.000921692	-0.0143155	0.00209809	-0.00986347	-0.00515731	-0.0105827	0.00180693	0.0112967	-0.010351	0.00421927	0.0122739	0.00669031	0.0192157	-0.0128608	0.0071066	0.0121671	-0.0235578	-0.00128567	0.00613167	-0.00498417	0.0119499	0.00144938	-0.0156365	-0.00170178	0.00802231	-0.00853653	0.00279522	-0.00191201	-0.0138661	0.00534217	-0.00707387	-0.00374447	0.00821109	0.00449113	0.00475627	-0.0125676	-0.0153489	-0.00873023	0.0101097
MgIM767.01G014500.v1.1	MiIM7v11000233m.g	-0.0184643	-0.00872754	-0.00581073	-0.0085636	-0.0033529	0.00512525	0.00605064	0.0196045	-0.0129595	-0.00229687	-0.00123529	-0.0043812	0.0170055	0.0185431	0.0111546	-0.00564105	-0.00487551	0.0152335	0.00544686	0.0223986	-0.0014538	0.00224646	-0.0177366	0.00167529	-0.00902669	0.00186741	-0.000601328	0.00604604	0.00951446	0.00248519	0.00849379	-0.00115641	0.00575854	0.0200986	0.0070941	-0.00415589	-0.00754415	-0.0173854	0.00212135	-0.00542209	0.00463705	0.00316945	-0.0122925	-0.000295855	0.0168328	0.00167244	-0.000292532	0.00821575
MgIM767.01G014700.v1.1	MiIM7v11000235m.g	0.00156825	-0.00396108	0.0053906	0.00503282	-0.0030217	0.0120632	-0.00401519	-0.000195343	-0.0275573	-0.00487225	-0.00811337	0.0119138	0.0131149	0.0279609	0.00572428	-0.0108959	0.0154262	-2.66762e-06	0.0022926	-0.000514607	0.0102235	0.0181828	0.00507953	-0.0121071	0.0047031	-0.00411534	-0.00153647	0.00322446	-0.00531388	0.00142214	0.0124231	-0.00491988	0.00541663	-0.00535456	0.000878542	-0.000184332	0.00345156	-0.0102463	-0.00796451	-0.00708046	0.00335666	0.0118554	0.00792733	0.000461652	-0.00520386	0.00401377	0.00843965	-0.000983926
MgIM767.01G014800.v1.1	MiIM7v11000236m.g	-0.0069682	-0.0022035	-0.020896	-0.00652475	-0.0159158	-0.0190433	0.00157702	0.00369624	-0.0154816	-0.00511205	-0.00316718	0.00809433	0.0109375	0.00252423	0.0100212	-0.016551	0.0149178	-0.00595123	0.0258477	0.0008863	0.0208452	0.000373858	-0.00941162	0.00624536	0.00761926	-0.00274482	0.000535673	0.0282896	-0.00604305	-0.00420111	0.00621938	-0.00238777	-0.00585999	0.00136058	0.0105709	0.00797548	0.00619498	-1.04198e-05	-0.00358341	-0.00587796	0.000317951	0.00732595	0.00370608	-0.00716299	0.00245291	-0.00393507	0.00973986	-0.00100673
MgIM767.01G015000.v1.1	MiIM7v11000239m.g	0.0101957	-0.003826	-0.000921335	0.00146283	0.0102819	0.00555146	-0.00555071	-0.0060867	-0.00457765	-0.00389074	0.00471777	-0.00249099	-0.00196521	-0.00828427	-0.0128248	-0.00237893	0.00141077	0.00447605	0.0134465	0.000540589	-0.000692017	-0.0050127	0.00897508	0.00143582	0.0106747	-0.00525695	0.0110009	0.00325815	0.00132904	-0.00171847	0.00301249	0.00459802	0.00692171	0.00102099	-0.0133054	-0.000945832	-0.00801557	0.00558797	0.013849	-0.00509742	0.000941068	-0.00469454	0.000482342	0.0077638	-0.00544549	-0.00388408	0.00924449	0.0120623
MgIM767.01G015200.v1.1	MiIM7v11000241m.g	0.00958693	-0.0056973	-0.000726453	0.00357459	0.00547574	0.00317616	0.0180731	-0.00214919	0.0163571	-0.00808357	-0.00175701	-0.0288256	-0.00167883	0.00217855	-0.000198612	-0.00652236	-0.00666962	0.0107317	-0.00845154	-0.000953015	0.00493682	-0.00174007	-0.0198137	0.000451534	-0.000288882	0.000132353	-0.00461869	-0.00278363	-0.00451611	-0.0123611	0.0118801	-0.00327764	-0.00230054	-0.00511125	0.015177	-0.00846463	-0.0101037	0.00174252	0.00985943	-0.000410257	0.0163498	-0.00600192	-0.00736439	-0.00689127	0.00244835	-0.00313103	-0.00140205	0.00606039
MgIM767.01G015300.v1.1	MiIM7v11000242m.g	0.00718417	-0.00438481	0.00490376	0.000564002	0.00683759	0.00960886	-0.0132989	0.00645908	0.0103142	0.00190467	0.0147537	0.00724521	0.00652036	0.000191468	-0.0148136	0.00298959	0.0025094	0.012387	-0.00926586	0.00398499	0.0180241	-0.0090577	0.00254115	-0.00566369	-0.00121512	-0.0036192	0.000553995	-0.00282229	-0.0100827	-0.0116734	-0.00362382	-0.001427	0.00510535	0.00215077	-0.0102773	0.0132777	0.00695139	0.0042131	0.00701399	0.0130248	0.010198	-0.0107544	-0.00476818	0.00755001	0.00570958	-0.00576011	-0.00879582	0.00904982
MgIM767.01G015400.v1.1	MiIM7v11000243m.g	-0.00938277	-0.00670249	0.00105649	0.00241904	-0.0200041	0.00141131	-0.00465628	0.00291598	-0.00635196	0.00688304	0.0151137	0.00251253	-0.00136264	-0.00680666	-0.00901076	0.00623154	0.000719371	-0.0066684	-0.00402136	0.0201716	0.00691226	-0.00693706	-0.00745495	-1.76242e-05	-0.00038615	-0.0091669	0.00241532	0.0180171	-0.00687315	-0.00519476	-0.0030429	0.00514896	-0.00378196	-0.0116784	-0.00580108	-0.00274174	0.00110839	-0.00539515	0.00702361	-0.00561484	-0.00365561	0.0088337	0.00384552	0.00713753	-0.015513	-0.00356805	0.00528827	-0.00261483
MgIM767.01G015500.v1.1	MiIM7v11000244m.g	0.0129796	-0.00299852	0.0187305	-0.014688	0.002449	0.00313555	-0.0114739	0.00474814	-0.00738187	-0.00292789	-0.0157135	0.0141446	0.00366	-0.00843142	-0.00349496	0.00767509	-0.0224804	-0.015939	-0.0136534	0.0078694	0.0291866	-0.00752997	0.00396791	-0.00885507	0.0173775	0.00445301	-0.0120341	-0.00592466	-0.00239586	0.00651738	0.00431799	-0.0215304	-0.0118079	-0.012575	0.0135539	-0.0159094	0.00655296	0.000784851	0.015566	0.00775955	0.0124141	0.00103602	0.0155732	-0.00597385	0.00673235	-0.0030272	-0.00385557	-0.00830962
MgIM767.01G015600.v1.1	MiIM7v11000245m.g	-0.000201073	-0.0158394	0.00884031	0.0129754	0.00932417	-0.00332028	-0.00703542	0.00306716	0.00508236	-0.024031	-0.00791436	0.00572463	-0.00189627	-0.00570388	0.0080649	0.0076027	0.00318073	0.0105995	-0.00268787	-0.00582333	0.00231914	0.000435123	0.00372231	0.0133415	0.00128961	0.00045245	0.00253513	-0.0144274	0.00640575	-0.00591592	0.00381096	0.000406485	-0.000663456	0.00239593	0.0111396	-0.00283108	-0.0114062	-0.0036885	-0.00557659	0.00222588	-0.020961	-0.0135207	-0.00477599	-0.00332636	-0.00216876	-0.00158903	-0.0132756	-0.00870532
MgIM767.01G015700.v1.1	MiIM7v11000248m.g	0.0231212	-0.000489589	-0.00775539	0.00280101	-0.00389187	0.0147625	-0.00297816	-0.00510977	0.00638915	-0.00388089	0.00493123	0.00513152	0.00121356	0.002171	-1.68301e-05	-0.00363156	-0.00564757	0.0171588	-0.00283887	0.000435779	-0.0070604	0.0120473	-0.000963868	-0.00795143	0.0151792	0.00664921	0.0108238	0.0110106	-0.00167899	0.00613432	0.00451015	0.00605854	-0.00969098	-0.010596	-0.00623731	-0.000931087	-0.0202841	-0.00041105	0.000701377	-0.00309248	0.0107927	-0.0113501	0.0116692	0.00304841	0.00330757	0.0141875	0.000443181	-0.00731746
MgIM767.01G016000.v1.1	MiIM7v11000251m.g	-0.00863601	-0.00930332	0.00526982	0.00297907	-0.00787542	0.000240346	0.00969384	-0.0166361	-0.0238294	-0.0119316	-0.000279593	-0.00803021	-0.016891	0.00180084	-0.00240456	0.0113765	0.00249399	0.00420713	0.0131156	0.00253185	0.00100298	0.007366	-0.00669314	-2.65415e-05	-0.00409061	-0.00379867	0.0142125	0.0085502	0.00324061	-0.00414332	0.00366103	0.00471542	0.0249477	0.00425728	0.0072561	0.00149529	0.0107356	0.00460424	-0.00271545	-0.00342027	-0.0104102	-0.00964648	0.0060646	-0.0180788	0.00339333	-0.00605504	0.00216462	0.0121813
MgIM767.01G016100.v1.1	MiIM7v11000254m.g	0.00224647	-0.00340631	0.0188598	-0.000505852	-0.00500282	-0.0121472	0.0110045	0.0101104	-0.00130382	0.00121722	-0.0152683	0.00156419	-0.00548962	-0.00752811	0.00726985	0.0154115	-0.0236405	-0.00327177	0.00541999	0.0131675	-0.0144812	-0.0124748	-0.0147265	-0.0100017	0.00155232	0.00373382	0.00945404	-0.00675793	-0.0232543	-0.00865475	0.00436766	0.00244664	-0.000173415	0.000855597	0.000528097	-0.00699426	0.0069448	-0.00910715	-0.000145379	-0.00407072	0.0129649	0.000967364	0.0118747	0.000319282	-0.0101633	-0.00188473	-0.0056624	-0.00451236
MgIM767.01G016200.v1.1	MiIM7v11000255m.g	-0.0175876	-0.0118706	8.76508e-05	-0.015646	0.0102152	0.00274211	0.00316331	-0.00529807	-0.000135656	0.00826503	0.000982809	-0.00437912	0.00851305	-0.00101816	0.0025202	0.00709637	-0.0139123	0.00382034	0.00349694	0.0015998	0.000382365	-0.00898896	0.000493742	0.00635155	0.0126534	-0.00464587	0.00670826	-0.00560111	0.00621976	-0.00808414	0.00210434	-0.0161033	-0.00162584	0.00965313	0.0115231	-0.00715883	0.000990166	-0.0136556	0.00444198	-0.00931282	-0.00592196	-0.0047296	0.00236576	0.00455566	-0.00755313	-0.0134879	-0.00583378	2.09803e-05
MgIM767.01G016300.v1.1	MiIM7v11000256m.g	0.0109979	-0.00852726	0.0108899	0.0179953	0.00366051	-0.00260859	0.00561929	0.00736997	0.00505042	0.0143101	-0.00421303	0.00798245	0.0013085	-0.00509245	0.000493485	-0.000942796	-0.0156991	-0.000827353	0.010218	0.00929928	0.0107854	0.00287388	0.00104975	0.00913256	-0.0101046	0.00265985	-0.0103966	-0.00436112	0.0091697	-0.00266093	-5.35633e-05	-0.0107326	-0.0228009	-0.00167039	0.0179162	-0.00729216	0.0100301	-0.00493458	0.0144563	0.00116719	0.0154463	-0.00476024	0.00412132	-0.0108842	-0.0129101	-0.010592	0.00178137	-0.00244595
MgIM767.01G016500.v1.1	MiIM7v11000259m.g	0.00461774	0.000690348	0.00991322	0.00125851	-0.01146	0.00415789	0.00523407	-0.0187302	-0.0257973	-0.00748145	-0.00311449	0.0125254	0.00830739	0.00856568	0.00214845	0.00033625	-0.00922956	-0.0191228	0.0206511	-0.0141681	-0.0195635	-0.00890351	-0.00814577	0.0289984	0.00172657	-0.00377403	0.00535545	-0.0146883	-0.00817254	0.00853298	-6.6372e-05	-0.00179008	-0.00384355	-0.000180834	-0.00024421	0.00647972	0.0131818	-0.00335687	-0.0082846	-0.0115081	0.00613922	0.0173037	0.0061605	-0.0147945	0.010894	-0.00332309	0.00507625	0.00680004
MgIM767.01G016600.v1.1	MiIM7v11000260m.g	-0.00185591	-0.012322	0.00481946	0.00606872	-0.00204945	0.00437957	0.00303721	-0.00693925	0.00310409	-0.00365676	-0.000666168	-0.00158922	0.0086886	-0.00137776	-0.00120719	-0.000132802	-0.00270657	0.000970501	-0.00458945	-0.00644067	0.00223534	-0.00647463	0.00788129	-0.00238824	0.00271646	-0.0135719	-0.00819356	0.00802658	-0.00824975	-0.00559238	-0.0106767	-0.00164275	0.00640244	0.0118772	-0.00369995	0.00381276	0.0102028	-0.00732968	0.00680503	0.00911133	-0.00550585	0.00513135	0.0170769	-0.00487201	0.00499234	0.0142066	0.012818	0.00800388
MgIM767.01G016700.v1.1	MiIM7v11000265m.g	-0.00122366	-0.00482679	0.00385236	0.00994274	-0.0257204	0.0127773	-0.00436896	-0.00587884	0.0121947	0.0174392	0.00893969	-0.0189303	-0.012517	-0.0146168	0.0037237	-0.00170571	0.00940049	0.00820003	-0.000586455	0.00297214	0.020803	-0.00052183	-0.00415055	-0.00549671	0.00583553	0.00209073	-0.0037098	0.000522702	0.0172173	-0.0145563	-0.0105529	0.0156662	0.00174601	0.00148709	0.00323699	0.00172602	0.000161594	0.0035148	0.0130623	0.00241042	0.000950507	0.00642768	0.00277293	0.0201743	-0.000376991	-0.00520726	-0.00558979	0.0163655
MgIM767.01G016800.v1.1	MiIM7v11000267m.g	-0.0127779	-0.0146081	0.00167438	-0.00302295	-0.00542874	0.0103681	0.000740563	0.0036381	-0.00367235	0.00539296	-0.00321544	0.00169291	0.00896663	0.00418023	0.0155938	0.000488499	-0.0134587	0.00659751	-0.0124176	-0.00143465	-0.000921959	-0.00333671	0.00116291	0.00445282	0.00132521	-0.00457817	0.00587773	-0.00401744	0.000901673	0.00163274	-0.00152731	0.0130084	0.00161154	0.0113551	0.000413133	0.000836965	0.00180942	0.00817742	-0.00644759	-0.00168099	-0.0093544	0.0109613	-0.00726151	0.010286	0.00652302	-0.00432119	-0.0158151	-0.000230977
MgIM767.01G016900.v1.1	MiIM7v11000272m.g	0.0163231	-0.00290529	-0.00202739	0.0043302	-0.000467138	0.0067539	-0.00610123	-0.00798868	0.00471099	-0.0207461	0.00152374	-0.00439523	0.00398339	-0.00249308	0.00149069	-0.00272914	-0.000241372	0.00685901	0.00393955	-0.00478103	-0.00404922	-0.0166459	-0.00097784	-0.00278397	0.00939673	0.00301409	-0.00387936	0.022737	-0.00370472	-0.00233266	-0.00352187	0.00212653	-0.00292315	-0.00225744	0.00269696	-0.00445689	-0.00224003	-0.00317155	-0.0092834	0.000830147	0.00943368	0.00601982	0.00353907	-0.0058718	0.00318882	-0.00864077	-0.00329023	-0.0128614
MgIM767.01G017000.v1.1	MiIM7v11000274m.g	-0.00447482	-0.012207	-0.00202776	0.00548702	-0.022215	0.00530608	-0.00232428	0.0212478	-0.0116054	-0.00756559	-0.00340641	-0.000629511	-0.000527881	-0.0103575	-0.00217471	0.0013658	-0.000694952	-0.00721207	-0.000858453	0.00933128	-0.00170251	0.00514376	-0.0024398	0.00724944	0.000973124	0.00220866	-0.0150581	-0.00238536	-0.0159016	-0.00443202	-0.00466262	0.00499593	0.0101791	0.00294083	-0.00599313	-0.00613606	-0.0149932	0.00587391	-0.00574433	7.9737e-05	-0.000821191	-0.00431144	-0.00961899	0.00289823	0.00410744	-0.0120632	-0.00130176	-0.0162678
MgIM767.01G017100.v1.1	MiIM7v11000278m.g	-0.00436274	-0.00985795	0.00291879	-0.000496362	0.00616956	-0.00248479	0.00427449	0.00142242	0.00124415	0.00241525	0.0180444	0.00423258	0.00438116	-0.00412239	0.00452979	0.00280128	-0.0129254	-0.00392815	-8.89574e-06	0.00392815	-0.00205753	-0.00852838	-4.9825e-05	0.00644709	0.00588757	0.00523288	-0.00172299	0.00149335	0.00895287	0.00737942	0.0113385	-0.00271026	-0.00743185	0.00450748	0.00436529	-0.00597439	0.00248363	-0.000923828	0.00212462	-0.0157575	-0.0127254	0.000800805	0.011073	0.00626774	-0.00424043	0.00233471	-0.0035968	0.00518654
MgIM767.01G017400.v1.1	MiIM7v11000282m.g	0.00127631	-0.012472	-0.00716023	0.00298396	-7.1657e-05	-0.0022909	-0.00146452	-0.00601096	-0.00480051	-0.00959792	0.0165813	0.00629752	0.0075474	-0.00819065	0.00162634	0.031629	-0.00203034	0.00268668	-0.00601143	0.00053475	-0.00807432	0.00591159	-0.000128021	-0.000173363	-0.0019027	-0.00534772	-0.00355581	0.0074966	-0.00146209	-0.00973189	-0.00578428	0.00523115	0.00183202	-0.00228313	-0.0113347	-0.000463102	0.00437934	0.00323596	-0.00729912	0.00704867	0.00576946	-0.0150205	-0.0152292	-0.00184827	0.00492052	0.0033836	-0.012616	0.0108522
MgIM767.01G017800.v1.1	MiIM7v11000287m.g	0.00978223	0.00101132	-0.0107752	0.0153157	-0.0131215	-0.00152532	0.00632486	0.000682018	-0.0169759	0.00699119	0.0116536	-0.00339782	-0.00678729	0.00872541	0.0104413	0.0123758	0.00927928	-0.0122613	0.00330912	0.0135864	-0.00599404	0.00959381	0.00522599	0.00152305	0.00718475	-0.0105248	-0.00483824	-0.000339998	0.00726797	0.00768757	0.011861	0.00157352	0.00681737	0.00405404	-0.00367249	-0.00365513	0.0109503	-0.00373177	0.00192931	0.00610892	0.000724234	-0.00093844	0.000268348	0.000569281	-0.000855991	-0.00190656	0.00380947	0.011999
MgIM767.01G018100.v1.1	MiIM7v11000290m.g	0.000401367	-0.00402136	0.00106716	-0.00207005	0.00844762	0.0111639	-0.00293887	0.00659602	0.0163405	0.0121172	0.00553916	-0.0183032	0.00818734	0.00401366	0.00915962	-0.031839	0.00590776	-0.00197766	0.00400501	0.00483027	0.00216581	-0.00650276	0.0109927	-0.0093902	-0.00693694	0.00306029	0.00753699	0.00518116	0.00935572	0.00141367	0.00415652	0.00157625	0.00653778	0.00419976	0.0140676	-0.0083307	0.00224806	-0.00305569	-0.00332339	-0.00864119	0.00422238	0.0105629	-0.00351158	-0.00105956	0.0129955	0.00265934	-0.000750117	-0.00132629
MgIM767.01G018200.v1.1	MiIM7v11000291m.g	0.00481035	-0.0114159	-0.011225	-0.00342409	0.00636203	-0.0245764	0.000692764	-0.0146774	0.0108556	-0.0111247	0.00441424	0.00178154	-0.00531847	0.00168001	0.00748429	-0.0189401	-0.00173997	0.00652309	0.00518791	0.00625178	-0.00913593	-0.0056279	0.00407267	0.00157757	0.00495914	0.00051934	0.0104195	-0.0194165	0.017677	-0.00260645	0.0135055	0.000894953	-0.00111287	0.0213563	0.00951731	-0.0138015	-0.0150368	-0.0144061	-0.0145854	0.00227544	0.010771	0.0157027	0.00275659	-0.0120304	-0.00172714	0.00260554	-0.00234637	0.0029552
MgIM767.01G018300.v1.1	MiIM7v11000294m.g	-0.0110663	-0.00893533	-0.00737241	-0.00439969	0.01299	0.00256794	0.00114357	-0.00496063	0.0204746	0.0102443	0.00875544	0.0060436	0.000642327	0.00862635	0.011506	0.0133852	-0.0103557	0.00892812	-0.00811228	-0.00433312	-0.0124597	-0.00491537	-0.00883063	-0.00805526	0.0136079	0.00898691	0.0352221	-0.00754936	-0.00738714	0.00215463	0.0208807	-0.017438	0.00502545	0.00732393	0.00395869	-0.00723626	-0.00900317	-0.00556471	-0.01643	0.000601998	-0.00395058	0.016124	-0.00242695	-0.00486382	-0.00227387	0.0102326	-0.0165911	0.0041931
MgIM767.01G018400.v1.1	MiIM7v11000296m.g	0.00649593	-0.0065051	0.0103403	-0.0020576	0.00326704	-0.011265	0.00018619	0.00279317	-0.000510287	-0.00593076	0.0170498	-0.00652203	0.000429115	-0.00647441	0.0194528	-0.00453906	-0.00168048	-0.00521248	0.00964448	-0.00408948	0.0036163	-0.0151612	-0.0016631	-0.00188983	-0.00121372	0.00503782	-0.00648267	0.0066329	-0.00637165	0.0141355	-0.0038526	0.0213295	-0.00845896	-0.00123016	0.000963913	0.00957548	0.0188233	-0.00929513	-0.00923823	-0.00868863	0.00599817	0.00310151	-0.0054968	-0.00908736	0.0105846	-0.00224877	0.00185635	-0.00567273
MgIM767.01G018500.v1.1	MiIM7v11000297m.g	-0.00553604	-0.00775977	0.00598171	0.00468014	-0.00012362	0.0130518	-0.00477255	0.0131018	0.0123352	0.0221516	0.00952422	0.00650403	0.00547282	0.032446	-0.0050536	-0.0204869	-0.00766547	0.00422037	0.00319954	-0.005512	0.00973943	-0.00387052	-0.0108169	-0.000639639	-0.000840994	0.00487884	0.00164252	0.0069409	-0.00940124	0.00627301	0.0087304	0.00185734	-0.00448997	-0.00630679	0.00550105	0.00982666	-0.00818426	-0.0149104	-0.00303796	0.00212993	0.00499585	0.0131343	-0.00224149	0.000422498	-0.00105347	-0.00350284	0.00925485	-0.00743856
MgIM767.01G018600.v1.1	MiIM7v11000300m.g	-0.00471391	-0.00833546	0.0013818	0.0020758	-0.00526059	-0.00227693	-0.00216489	-0.00394249	-0.0139029	-0.01081	-0.01664	-0.0122657	0.00870826	0.0262818	-0.000628499	-0.0100211	-0.0129103	-0.00526266	0.00182226	-0.0121578	-0.0037733	0.0104329	-0.00802021	-0.010166	0.00389718	-0.00664694	0.000949587	-0.00490628	0.0193169	0.00155347	0.0136651	-0.00551278	0.00593567	-0.00209164	0.000997147	-0.00568697	-0.00628105	0.000780582	-0.0118581	0.00497209	-0.00196607	0.00375531	0.00557953	-0.0161352	-0.00730903	0.00379061	0.0158365	0.00614551
MgIM767.01G018900.v1.1	MiIM7v11000305m.g	-0.0120245	-0.0129002	-0.0214092	0.00587223	-0.0140381	-0.0103016	-0.00163523	-0.0079045	-0.00327565	-0.0015519	0.000727034	0.00487646	-0.00502877	-0.0103615	-0.0104686	-0.0191426	-0.00630816	-0.0146957	-0.0049938	0.0112417	0.00405417	0.000919484	-0.0141034	-0.00419469	-0.00454054	0.00477084	0.00168663	0.00192691	0.000562675	-0.00124125	-0.00471192	0.00382478	-0.00194955	0.00172904	-0.0013315	0.00209698	0.00593938	-0.0113182	-0.00628617	0.00167604	-0.000236585	0.000778989	-0.00501909	0.00164772	0.00335248	0.00701836	-0.00371865	-0.00298045
MgIM767.01G019000.v1.1	MiIM7v11000314m.g	0.0133647	-0.0108684	0.0077456	-0.00235853	0.00732318	-0.00325096	0.00119724	-0.0162949	-0.00863426	0.00642684	-0.000133958	0.00654531	0.0118332	0.00802225	0.00527667	-0.000993297	0.000497463	-0.000251677	-0.00505914	0.0156299	-0.00537074	0.0119232	0.00315104	0.00255777	-0.0122526	0.00386739	0.015761	-0.000410578	0.00593161	-0.0144461	0.00328769	0.0124363	-0.013903	0.0122671	0.0025999	0.00354291	-0.00463357	-0.00530765	0.00758319	-0.0027744	0.000393151	0.00437724	0.00906611	0.00404997	0.0175267	-0.0026421	-0.0120801	0.0146235
MgIM767.01G019100.v1.1	MiIM7v11000316m.g	0.00793406	-0.0131331	0.00149774	-0.00393111	0.0237491	0.00106035	-0.0151665	-0.0133631	0.0086989	0.00972885	-0.0159811	0.00381793	-0.0169745	-0.0053586	-0.00609469	-0.00784951	-0.00156953	-0.00286581	0.0146096	0.0171008	0.00596573	0.00397935	0.00181704	0.0110278	0.000230826	0.00243489	-0.000587691	0.000683562	0.00372752	0.000942522	0.00662572	0.0175628	0.00743151	0.00555723	-0.00127366	0.00762107	-0.00878024	-0.01615	0.000127633	-0.00509003	0.00332855	0.00626822	-0.00700786	0.00762121	-0.000472931	-0.00788804	0.00990386	0.00507246
MgIM767.01G019200.v1.1	MiIM7v11000318m.g	-0.0045198	-0.0125862	-0.00671824	-0.0110743	-0.00122642	0.00350733	-0.00611966	0.00389599	0.000703866	0.000585898	-0.00191295	-0.00230308	0.00912169	0.0183465	0.00869578	0.0117906	0.00457392	-0.00546623	0.00444614	0.0137188	0.0122577	-0.00317144	-0.00349334	-0.00706938	-0.0148609	-0.00375776	0.00112213	0.016405	0.00348597	-0.00287793	-0.00110037	0.0112123	0.00870517	-0.0113965	0.00467954	0.00394404	-0.00301603	0.0115994	0.00369459	0.00129491	-0.0018354	0.0010888	-0.00543142	-0.00526844	0.0153971	0.0187066	-0.00348453	-0.0102587
MgIM767.01G019300.v1.1	MiIM7v11000320m.g	0.00481225	-0.0125828	-0.00687856	0.00407361	0.0118416	0.0138456	0.00341732	0.00730999	0.00391863	-0.00708283	-0.0195739	-0.00636489	-0.00390134	0.00630251	0.00321806	-0.00221722	0.00628722	0.0020133	-0.0150005	0.00715265	-0.00112332	-0.00567577	-0.00802771	0.0189113	-0.01272	0.00225575	0.00592556	-0.00119427	0.00206277	0.00164878	0.00207148	-0.00953081	0.0164643	-0.0173713	-0.00205953	-0.0137736	0.00761213	-0.00307562	-0.00648865	-0.00135387	-0.0117871	-0.00989226	0.00236769	-0.00418902	0.00908404	0.0132725	0.011414	-0.00145314
MgIM767.01G019500.v1.1	MiIM7v11000322m.g	0.00512455	-0.00683164	-0.00456384	-0.000902917	0.00727083	0.00916685	-0.00731161	0.00781239	0.00285808	-0.00199129	-0.00570927	-0.00203383	0.00161199	-0.00319205	-0.00794665	0.00418592	0.00573302	-0.00266398	-0.00450236	-0.00553498	0.00231021	-0.0140155	-0.00303827	4.56025e-05	0.00158228	-0.00139534	0.000822013	-0.00618202	-0.011687	0.00885024	-0.00521082	0.00331009	-0.00380365	-0.0025966	-0.00174015	0.00816816	0.000908019	-0.00505591	0.00380574	0.000127611	0.00146962	0.00601288	0.00303511	0.00826878	0.00701465	-0.00700533	0.00329921	0.00328052
MgIM767.01G019700.v1.1	MiIM7v11000324m.g	0.0139903	-0.00911633	0.00378709	0.00694897	-0.00431185	-0.000109966	0.000938637	-0.00155116	-0.0037396	-0.00524515	0.00582427	0.00747593	-0.00189695	-0.00419026	0.00335826	-0.0019382	-0.00256919	0.013852	-0.00372632	-0.0125366	-0.0146645	0.00491102	0.00145832	0.000896211	-0.0105047	0.0054236	-0.0181457	0.00201009	0.00535113	0.0110158	0.00866679	0.00633935	0.00920115	-0.00433969	0.00698869	0.0117088	0.013764	-0.0100482	0.00487208	0.000870826	0.00425463	-0.00362924	0.0146753	-0.00914113	-0.0136982	0.00308331	7.8975e-05	0.0160765
MgIM767.01G019900.v1.1	MiIM7v11000327m.g	-0.00084258	-0.00869042	-0.0255322	-0.00194316	0.00398318	-0.0147258	-0.000914292	0.00715919	-0.00373322	-0.00432661	-0.000189894	0.00507057	-0.0140443	-0.00687196	-0.00357187	-0.0080447	-0.00429698	0.00042457	0.00179886	-0.00200376	0.00236197	-0.00481774	-0.00381653	0.00506101	-0.0112809	0.00453568	0.00389884	-0.0111969	0.00112273	0.000554122	-0.000640905	0.000989387	-0.00594955	0.0181935	-0.00538589	-0.00161775	-0.00808129	0.00220639	-0.00353501	0.0115067	-0.00770469	0.000889503	0.0085663	-0.00541284	-0.00320611	-0.000394713	0.0116025	0.00216038
MgIM767.01G020000.v1.1	MiIM7v11000329m.g	-0.0134298	-0.0109742	-0.000615302	-0.00141022	0.0025305	0.016007	-0.00459901	-0.012262	0.00425072	-0.0099269	0.0152621	-0.000308628	0.000229637	-0.0039974	-0.0149098	0.00526931	-0.000582834	0.00265236	-0.00254839	0.00602235	-0.00019047	0.0204583	0.0100651	-0.0130943	0.00729153	-0.00673869	-0.0199682	0.00477401	0.0080489	-0.00763725	-0.00201732	-0.014244	-0.0149364	0.00715588	-0.00182659	-0.000723092	-0.0110091	0.0113729	0.0027241	-0.00498742	0.00274892	-0.0157171	-0.0100418	0.00490885	0.00237826	0.0218489	-0.0129612	0.00456579
MgIM767.01G020100.v1.1	MiIM7v11000331m.g	0.00209746	-0.00544957	-0.0174698	0.00708062	-0.00869231	-0.0224974	0.00119928	0.0148688	-0.0068587	-0.0223097	-0.00266233	-0.0101289	-0.0177829	-0.0155849	0.00149073	-0.00693564	-0.00481053	-0.00385831	0.00338427	-0.00514563	-0.00520975	0.00714082	-0.00575044	0.004037	0.0147201	-0.0120303	-0.00261685	4.69666e-05	-0.0143695	0.00534905	0.00591213	-0.00674579	0.00246832	-0.000303355	0.0136198	0.0124354	-0.00512142	0.0150937	-0.00295752	-0.00539497	0.00182689	0.00312912	-0.000602352	0.000728136	0.00912694	-0.00357711	0.0181874	0.00732258
MgIM767.01G020400.v1.1	MiIM7v11000334m.g	-0.00451823	-0.0106686	0.0071692	0.0119387	0.00850188	-0.00950184	-0.00257072	0.00408213	0.0141294	0.00818371	-0.000837448	-0.00136917	-0.00797758	-0.0100867	0.00714031	-0.000371416	-0.0147023	-0.000557959	-0.00543802	0.000776451	-0.0038165	-0.00815911	-0.00471533	-0.00265543	-0.00732548	-0.00269862	-0.00806624	0.00164209	0.0022983	0.00601107	-0.00492731	9.013e-05	-0.00169995	-0.0035546	-0.00625461	-0.00306881	0.006441	-0.0088075	0.00335743	-0.0142859	-0.00150886	-0.00405602	-0.00806193	0.00275844	-0.0120288	-0.0067017	-0.00351126	0.0084686
MgIM767.01G020500.v1.1	MiIM7v11000335m.g	-0.00913998	-0.0103272	0.0117195	0.000427448	-0.0127017	-0.00463969	0.0018102	0.00115503	-0.0119381	-0.0161374	-0.0139757	-0.00949191	0.0021213	9.62848e-05	-0.00815725	0.00703699	-0.00234062	-0.00496395	0.00154204	0.00138996	-0.00262397	0.00498602	-0.00614556	0.00527093	-0.00201947	0.00502269	-0.00776932	0.0171495	0.00286096	-0.00256799	0.0107609	0.00579153	-0.00785486	-0.00168657	-0.00660208	-0.000791782	-0.0057633	0.009161	-0.016978	0.00163937	-0.00729505	-0.0049009	0.00876748	0.00766614	-0.00828029	-0.0061149	0.013923	0.00353413
MgIM767.01G020800.v1.1	MiIM7v11000340m.g	0.0179871	-0.00659236	-0.013036	0.00984071	-0.00433859	-0.00606314	-0.000251978	0.00727664	-0.00339362	-0.00898953	0.00241653	0.00556178	0.000303253	-0.00631066	-0.00782702	-0.0137503	-0.000631184	0.00587144	0.00169203	0.00280852	0.00562044	0.00347501	-0.00296797	0.00731481	-0.00690965	0.0113584	-0.00581763	-0.00749167	-0.00682635	0.00194968	-0.00263373	-0.00406245	-0.007041	0.00275207	0.000794148	0.00221477	-0.0052669	0.00349378	-0.00290776	-0.00282901	-0.00887108	-0.00127341	0.00429003	0.012278	0.00242341	0.00191768	-0.0137324	0.0036186
MgIM767.01G021000.v1.1	MiIM7v11000342m.g	0.00983225	-0.00211933	0.00719987	0.00838677	-0.00235613	-0.00628022	-0.00165938	0.00225165	0.00151005	-0.0161452	0.0116243	-0.0108459	-0.00354458	0.00405734	-0.00783429	-0.00365291	0.00263248	-0.00690224	0.00804163	-0.0118055	0.00379436	-0.0104268	-0.0115399	-0.00725315	0.00362203	-0.00427763	-0.0072538	0.0111869	0.00634107	-2.26866e-05	-0.00570906	-0.0121566	-0.00984801	-0.00300376	-0.0154625	-0.0031482	-0.000929253	0.00039912	-0.00604298	0.00861603	0.00201318	-0.00792863	-0.00170928	0.000982109	-0.0037058	-0.0126633	0.0169899	-0.00553455
MgIM767.01G021400.v1.1	MiIM7v11000346m.g	0.00428936	-0.00999567	0.00993002	-0.0162594	0.0127201	-0.00763919	-0.0237126	-0.0179833	-0.0112063	-0.0051552	-0.00377404	-0.00875764	-0.000194677	-0.000827861	0.00286363	0.000600099	-0.00199936	-0.0068806	0.0112907	0.00472118	-0.0115771	-0.00756886	-0.01112	0.00820758	0.00685974	-0.00353887	0.0186768	0.00716453	-0.00214601	-0.00949716	-0.0205501	-0.0247412	-0.0116686	-0.0136866	-0.0113017	-0.0098403	0.00461261	0.0217398	0.0151932	0.0168787	-0.0174677	0.00324602	0.00536374	-0.00716436	-0.0044617	0.0297021	0.014429	-0.0058532
MgIM767.01G021600.v1.1	MiIM7v11000354m.g	0.00856513	-0.00938372	0.00418467	-0.000487804	0.00547934	0.00162982	0.00541323	0.00178191	0.00404115	-0.000418571	0.0133169	-0.00628256	0.0022437	-0.000574018	-0.00556135	-0.00522564	0.00520388	0.00667701	0.00346486	-0.000307504	0.004069	-0.00534521	-0.0110373	0.00461603	0.000154605	-0.00402002	-0.00422614	-0.00443375	-0.00751654	0.00738285	0.00250076	-0.00163777	-0.00532236	0.00152272	0.00205379	0.010105	-0.00671858	-0.00431236	0.00481306	0.00714984	-0.00314344	0.00378451	-0.00430904	0.00923952	-0.00428252	0.00259899	-0.00228764	0.0043809
MgIM767.01G021700.v1.1	MiIM7v11000355m.g	-0.0030894	0.00247166	0.00922727	0.0115974	0.00191345	-0.0187341	-0.0210864	-0.00743703	0.00346978	0.00704665	-0.0216174	0.00368811	0.0102367	-0.0217614	0.00966127	0.0176453	-0.004523	0.00517838	-0.00234271	-0.010447	-0.00635802	-0.0178458	-0.0172786	-6.67114e-05	-0.0063247	-0.0146316	0.00885475	0.00176088	-0.00126828	0.0202837	0.00332744	-0.0129088	-0.00272226	0.00666737	-0.00715787	0.00104912	-0.000458311	0.0212307	-0.0143948	-0.00190196	-0.0118672	-0.00443825	-0.00200866	0.00810035	-0.00498929	-0.000327167	-0.00450174	0.0106057
MgIM767.01G021800.v1.1	MiIM7v11000357m.g	-0.00520599	-0.00620496	-0.00336817	0.0056466	0.0127986	0.000915168	0.00138011	-0.00950945	-0.000744905	0.00749919	0.00209237	0.00856821	0.00650161	0.00334671	-0.0010843	0.00180643	0.00451525	-0.000183795	0.00382604	-0.00106795	0.006954	-0.0166827	-0.000954883	-0.0138786	-0.00342135	-0.000850922	0.0058025	0.000711943	-0.00196237	0.00192167	0.00841119	0.000449071	0.000431963	-0.00171772	0.00245584	-0.00353675	0.00444345	0.00520163	-0.00149115	-0.00414104	0.00970894	0.00201421	-0.00139685	-0.00923739	0.000291987	0.00318187	-0.00827095	0.0245872
MgIM767.01G021900.v1.1	MiIM7v11000358m.g	0.00563144	-0.00500468	-0.00343781	0.00280485	-0.00553605	0.00926294	0.00427198	-0.00442852	0.00334802	0.0114792	-0.0115594	0.0141568	0.00581466	0.00443831	0.0131189	0.0120888	0.00853211	-0.00537737	-0.00583134	0.0068879	0.011037	-0.0099264	0.0105252	-0.00835911	0.00399666	0.00275004	0.0222743	0.00685847	0.0057879	-0.0035521	-0.00147216	0.00690613	-0.0105187	9.25977e-05	0.00656601	-0.00541723	0.000404003	0.0060444	-0.00248932	0.00677929	-0.00934895	0.000516917	0.000673863	0.00243393	-0.00856412	-0.00450768	0.00646007	0.0155843
MgIM767.01G022000.v1.1	MiIM7v11000359m.g	-0.00417711	-0.00705051	0.00908519	0.014992	-0.00683269	0.00727825	-0.00315044	0.000350695	-0.00629983	-0.00640055	0.00384077	0.0030304	0.00865546	0.00444922	0.00493177	-0.00703178	0.00224105	-0.00499236	-0.00144788	-0.0131422	0.00460572	0.00875026	0.00936813	0.00257028	0.00765553	-0.00346291	0.0118959	-0.00392882	0.00478645	0.000446313	-0.000500955	-0.00747884	-0.014513	0.0136676	-0.00657531	0.011914	-0.00444198	0.00853061	-0.0157055	-0.00608386	0.00349371	0.0139323	-0.00403597	0.0010037	-0.00317759	0.00104797	-0.0140978	0.000141525
MgIM767.01G022100.v1.1	MiIM7v11000364m.g	-0.00166114	-0.00466465	-0.00480621	0.00288264	-0.00576657	0.0047324	-0.000665746	0.00237401	-0.00605848	0.00362958	0.00613351	0.00737925	0.00591468	0.00138805	-0.00519174	0.00678508	0.00817932	-0.0126194	0.00864749	-0.00414229	0.00504833	-0.0138574	0.00210957	-0.00763163	0.00135527	0.000801743	0.0026088	0.0027429	0.00470448	0.000530969	-0.0058308	-0.00696563	0.00432404	-0.0019416	-0.00894593	0.00396072	-0.0103199	0.00807657	-0.00303093	0.000295205	0.013047	-0.00386286	0.00526453	-0.00222981	-0.00320878	-0.00560589	-0.000721074	0.0014469
MgIM767.01G022200.v1.1	MiIM7v11000366m.g	0.00454935	-0.00682309	0.000226402	0.00887066	0.00606979	-0.00999671	0.00605574	-0.0068758	0.0068888	0.0271951	0.0238129	0.020947	0.0116384	0.0185044	0.00132817	0.00672627	0.00705407	-0.0156002	0.00255639	0.00341438	-0.00575464	0.00101323	-0.0141983	-0.00865349	0.00344895	0.0106964	0.00822546	-0.000644869	-0.00736956	0.0105185	-0.00491841	-0.0054834	0.0132058	0.000180971	0.0113241	-0.00401728	0.016071	-0.0123289	-0.00122695	-0.00783798	0.0122082	0.00281837	-0.00578636	0.0122665	0.00838992	-0.0180891	0.00571389	0.00234066
MgIM767.01G022400.v1.1	MiIM7v11000368m.g	0.0125799	-0.00256705	0.000402893	-0.00208498	-0.00539314	0.00312048	-0.00360329	0.000839143	0.00418931	0.000197039	-0.00651678	-0.00572545	0.0114468	-0.00821605	-0.0114128	0.0028719	0.00323741	0.00279079	-0.00568377	-0.0044077	0.00189536	-0.00420817	-0.00151397	0.00548894	0.011208	-0.0103823	0.000472117	-0.0200942	0.00815771	-0.00125786	-0.00155525	-0.00240977	0.00463038	-0.00573278	0.00245009	0.00887027	-0.00371168	2.96378e-05	0.000937935	0.00606444	0.01841	0.0159887	-0.012317	-0.00105509	-0.00617104	0.00138002	-0.000900014	-0.00138487
MgIM767.01G022500.v1.1	MiIM7v11000374m.g	0.0090386	-0.00195385	0.00116118	-0.000597847	-0.000313575	0.00166211	-0.00573996	0.000534292	-0.0162369	0.00475375	0.0180688	-0.000598322	0.0314437	0.00983439	0.00236895	0.00805602	-0.00750624	-0.0201333	-0.00661326	-0.00389255	-0.00915799	0.00451864	-0.00526336	-0.00640569	0.0045498	-0.00219042	0.00374738	-0.000353279	0.00372966	0.0095135	-0.0103626	0.00280722	0.00454771	-0.00660242	-0.00604751	-0.00116435	0.00153956	0.00742285	-0.00421103	0.00436715	-0.00349979	-0.00289532	0.00703501	-0.00456538	0.011444	0.0061158	-0.000939239	0.00235642
MgIM767.01G022600.v1.1	MiIM7v11000376m.g	0.00122415	-0.00767626	0.00118448	-0.00546541	0.00559837	-0.00344969	-0.00532351	0.0083199	-0.0108003	0.000994429	0.00867302	-0.00358906	-0.00143575	-0.00767836	0.00557787	0.00284458	-0.00977499	0.00471392	-0.00265717	0.00158871	-0.00563095	0.00755945	0.00417593	-0.00695855	-0.00332417	0.00777358	0.00671313	-0.0092184	-0.010109	-0.00557906	-0.00682866	-0.000946355	-0.00662084	-0.00486745	-0.00482902	0.000775755	0.0013486	0.00850224	0.00212881	-0.00460491	-0.0146272	-0.00866142	0.00930106	0.0203793	-0.00299652	-0.00635176	-0.0199805	-0.00989032
MgIM767.01G022900.v1.1	MiIM7v11000380m.g	0.0084715	-0.0110011	-0.00648953	0.000563768	0.00344377	0.014563	-0.00887365	0.000522328	-0.000582017	0.000213553	0.00630508	-0.00954039	-0.00493753	0.00256173	0.00624269	0.00404566	0.00315157	0.00134462	0.00617085	-0.000324904	-0.0027491	-0.00286655	0.00314364	7.51143e-05	-0.0137446	0.000667891	-0.00105289	0.0036993	-1.10377e-05	-0.00327864	-0.00381862	-0.0128811	-0.0044369	-0.00379761	-0.00901265	0.00471829	-0.00667925	-0.00258285	-0.00639829	0.0062248	-0.00852473	-0.00298788	-0.00416624	-0.00381872	0.00212503	-0.0039369	0.00287563	0.00440431
MgIM767.01G023000.v1.1	MiIM7v11000386m.g	-0.00543043	-0.0102473	-0.0206103	0.0105481	-0.00514319	-0.0138008	-0.00238175	-0.0110387	0.0113021	-0.000401957	-0.00194742	0.0105273	0.00131805	-0.00963637	-0.0115301	-0.0182804	-0.00533712	-0.00931729	0.00330498	0.00402624	0.00798504	-0.00696261	-0.00703962	-0.00707005	-0.00138091	0.00528311	0.00239983	-0.000765405	-0.00143858	-0.0063015	-0.016018	0.00805408	-0.00236957	0.0053468	0.000196033	0.00315018	0.0141359	-0.0102425	-0.0175498	0.00568455	0.00772647	-0.00902109	0.0017983	-0.00508651	0.00524306	-0.00147704	-0.00167534	0.00436349
MgIM767.01G023100.v1.1	MiIM7v11000388m.g	-0.0087373	-0.00749587	0.00300851	0.0116694	-0.00283285	0.0064092	-0.00303294	0.00119986	-0.00219855	-0.00615972	-0.00259161	-0.00119066	0.00225705	-0.00514202	-0.00346106	-0.00439401	-0.00412348	0.00230159	0.00085283	0.000439826	-0.00473196	-0.00643193	0.00516509	0.00426817	0.00535194	-0.0130368	-0.0050063	-0.00487494	0.0033321	0.00561231	0.00516174	0.0030244	0.00329837	-0.00900303	-0.00549138	-0.00295817	0.000473277	-0.00157519	-0.00407689	0.00555892	0.0059022	-0.00379778	-0.00907357	0.0064849	0.0048321	-0.00500346	0.00848149	-0.00575692
MgIM767.01G023200.v1.1	MiIM7v11000390m.g	-0.0128694	-0.0115304	0.000433679	0.0038608	-0.00619875	0.0102833	-0.00312802	-0.00136858	0.00401547	-0.00247014	0.00618574	-0.0092546	-0.00115204	-0.00459616	-0.00134439	0.00274951	0.00694818	-0.00123054	0.00490662	-0.00797669	-0.0010205	-0.00590599	-0.00413714	-1.23919e-05	-0.0022818	0.00285078	-0.0086631	-0.00151237	-0.00764614	-0.00467068	0.000332201	-0.0047574	0.00323778	0.000427922	0.0061452	-0.00466376	-0.0063634	0.0028348	-0.0152418	-0.00366912	0.00349861	-0.00481133	-0.00109898	-0.00547897	-0.0113202	0.000201828	-0.00538803	0.0148894
MgIM767.01G023300.v1.1	MiIM7v11000391m.g	0.00781454	-0.0106917	0.0113631	-0.000630188	0.000465185	-0.00472368	-0.0121437	-0.0201624	0.000387078	0.00925955	-0.00282934	0.00853972	-0.00683252	0.0176339	0.00724091	-0.0147111	0.00260881	-0.0144085	0.00744475	0.000773301	-0.0123546	0.0102847	-0.00369167	0.00608566	2.88544e-05	0.00502235	0.0134647	0.00257392	0.000508882	0.0171789	0.0219362	-0.00151942	-0.000466935	-0.00611889	0.0107666	-0.00257766	0.00332108	-0.0168539	-0.00883405	-0.0169525	-0.000127004	0.00204998	-0.00213178	0.00339608	-0.00277363	-0.0101164	0.000900477	-0.0052383
MgIM767.01G023400.v1.1	MiIM7v11000392m.g	0.00249287	-0.0104986	0.0116243	-0.00446975	-0.00887406	0.0012667	-0.00965208	-0.018928	0.000281336	0.0124901	0.00400853	0.00574065	-0.0111076	0.0179509	0.00391418	-0.0104061	0.0133828	-0.0157716	0.00555421	-0.00465415	-0.00515849	0.00614906	0.000519249	0.00823262	0.00626157	0.00649332	0.00750507	-0.00289199	0.0065629	0.0134901	0.0176076	-0.00200282	0.0016659	-0.000583145	0.00969588	0.00158846	0.00550056	-0.0177728	-0.00866996	-0.0113282	-0.00237538	-0.00656134	0.000635134	-0.0057884	-0.000301055	-0.00596416	0.00427522	-0.0157827
MgIM767.01G023700.v1.1	MiIM7v11000396m.g	0.00161009	-0.00834535	-0.000304692	0.00380238	-0.00105447	0.00699661	-0.00218379	-0.00196123	-0.00122714	-0.00801806	-0.0013696	-0.000910307	-0.00387266	0.00178561	0.00196564	-0.00156094	0.00632045	-0.00196619	0.00377691	-0.0106702	-0.000766821	-6.04061e-05	0.000174855	-0.00277786	-0.000760679	0.00647946	0.00491925	-0.000910578	0.0166811	0.0070083	0.00705095	-0.00175638	0.00265633	-0.00385592	0.00127085	-0.00575963	0.00237937	-0.0142057	-0.00363255	-0.00261315	-0.00475085	0.00758432	0.00349045	0.00306891	0.00181189	-0.00409748	0.00511523	0.00223928
MgIM767.01G023800.v1.1	MiIM7v11000397m.g	-0.0230627	-0.00527333	-0.00595532	0.0154331	-0.00906869	0.004582	0.000456867	-0.00769228	-0.00497683	0.00712786	-0.00275028	-0.010026	-0.00547646	0.000577028	0.00150158	0.00457829	-0.00489688	-0.00155739	0.00756382	0.00260816	0.00404494	0.00602568	-0.00365362	0.0032297	-0.00884144	0.00494312	-0.00237198	0.0157277	-0.00785976	-0.0056833	0.0123649	0.00330628	-0.00230098	-0.000217717	-0.00313772	-0.00179356	-0.00402303	0.00565667	-0.00638741	-0.00260546	0.00517588	0.0155259	-0.00127551	0.00487334	-0.00240623	-0.00240883	-0.00284545	0.00318006
MgIM767.01G023900.v1.1	MiIM7v11000398m.g	0.0153176	-0.00124136	-0.00234513	0.00646934	-0.000280586	0.00578349	-0.00115137	-0.00375608	0.0040842	-0.00939245	-0.00128787	-0.00141353	0.00602057	-0.00568783	-0.00423416	0.00189446	0.00308276	0.0031349	0.00766546	-0.00423177	0.000966933	-0.0120185	0.000579377	-0.00498946	0.00176448	0.00139738	-0.00168706	0.00761107	0.00667421	-0.000637562	0.00323616	-0.00371752	0.00144975	0.000553494	-0.00106653	0.00330858	-0.00409308	0.00282595	0.00082109	0.00660458	-0.0124813	0.0101926	-4.01244e-05	0.00375085	-0.00885799	0.00282675	-0.00315054	0.00306155
MgIM767.01G024000.v1.1	MiIM7v11000400m.g	0.0117386	0.00118078	-0.00301618	-0.00301062	0.00345892	0.00154472	-0.00344045	-0.00168334	0.00734854	0.0344407	-0.000601719	0.0213965	-0.0152568	-0.00121623	0.00895015	-0.00587069	-0.00134337	0.00755786	0.00400752	-0.0156415	0.00126135	-0.00775231	2.15972e-05	-0.0104258	0.00291888	0.00626522	0.00177213	0.0108637	-0.00705912	0.0031373	-0.0034707	0.0031858	0.0091281	0.00718452	0.00240096	0.00140559	-0.00148099	-0.000274573	-0.011042	0.00635822	-0.00267007	-0.00614933	0.00347123	-0.0130756	-0.0148074	-0.00775677	-0.00913055	-0.00631264
MgIM767.01G024100.v1.1	MiIM7v11000401m.g	-0.00791709	-0.0145807	0.00738168	0.0122514	0.00121723	0.000591985	-0.00203833	-0.00131405	-0.00491776	-0.0048055	-0.00523866	0.00309819	-0.00253689	0.00958446	0.0114635	0.0162584	0.010112	-0.016191	-0.0035595	0.0141175	0.0012444	0.0186726	0.00529636	-0.00804668	-0.000621613	-0.0134582	0.0149811	0.00613571	0.0153505	-0.0040311	-0.0168945	-0.000827552	0.00390422	0.0139909	0.000764753	0.00200128	0.000301155	-0.00542104	-0.0156012	0.00709724	0.00558019	0.00576852	-0.014285	-0.00851825	-0.014173	0.000666618	0.00149053	0.00551864
MgIM767.01G024200.v1.1	MiIM7v11000402m.g	-0.00280248	-0.0152883	0.000459714	0.0039222	-0.00371201	-0.00822801	0.00771135	-0.00597683	-0.00456191	-0.00819795	-0.00483718	0.0129293	-0.0134688	-0.016854	0.0076456	0.00363341	0.0126645	-0.00450729	-0.00160924	-0.00764925	0.00365817	0.00933176	0.00561016	-0.00330285	-0.00505426	-0.0238101	5.87379e-06	-0.0116018	0.0104767	-0.0039993	-0.00958154	0.00457323	0.00371292	-0.0241471	-0.0115709	-0.00260536	-0.00298725	-0.00145865	0.00246754	-0.002092	-0.00492854	-0.0118684	0.01763	-0.000342096	-0.00376019	-0.0114994	-0.00442655	0.00266907
MgIM767.01G024400.v1.1	MiIM7v11000404m.g	-0.00153892	-0.00683787	-0.00109362	0.00891039	0.0173121	0.00689383	-0.0114977	-0.011488	0.0212961	0.00703257	-0.0057008	0.00771054	0.0193635	-0.0082199	-0.00407222	-0.0175721	-0.00372774	0.0159787	-0.00188218	-0.00826404	0.0130213	-0.0177035	-0.000622246	0.0157009	-0.0102035	0.00890173	-0.00313736	0.0087472	-0.000536026	0.0045167	0.0125724	-0.00230221	0.0135767	0.00925538	-0.0308445	0.0116427	-0.00381351	0.0145128	0.0063821	0.0119561	0.00528741	0.000812578	0.0142483	0.00664591	-0.00598194	0.0111466	-0.00695226	0.0029011
MgIM767.01G024500.v1.1	MiIM7v11000405m.g	0.00688999	-0.00366727	-0.00390443	0.00115534	-0.001842	0.00875917	0.0040473	0.0157171	-0.0112816	0.000477443	-0.0052369	0.000774027	0.0126389	-0.000407371	-0.00397937	-0.00439384	-0.00159854	0.00422011	0.000616878	-0.00368156	0.0140855	-0.00634069	-0.0098993	0.00682128	0.00519146	-0.00391742	0.00681547	-0.00102844	0.00306186	-0.00564597	0.000944888	0.00247209	0.00764237	-0.0111695	-0.00884469	0.0126964	0.000166976	0.00295371	0.0119597	-0.000224208	0.00154153	-0.012008	0.00599226	0.00135768	0.000349782	0.00262591	-0.0152657	0.00121986
MgIM767.01G024600.v1.1	MiIM7v11000407m.g	-0.0122137	-0.0111962	-0.0107459	0.00614257	-0.00732262	-0.00111607	-0.00673429	-0.00901625	0.000204594	-0.0208042	0.0184952	-0.00633705	0.00228623	-0.00458343	-0.0125091	-0.002244	-0.00254718	0.000905144	-0.00128451	-0.0127643	0.00647548	0.00242452	-0.00473666	0.00556206	0.00621663	0.00164285	-0.0140785	-0.0105364	-0.00496337	-0.00775109	-0.00619651	-0.00564677	-0.00302005	0.00222697	-0.0041086	0.00309805	0.00360033	0.0150805	-0.000266048	0.0207518	-0.0100993	-0.00328268	0.0173373	-0.014006	0.00133124	0.000110631	-0.0135233	-0.00630071
MgIM767.01G024800.v1.1	MiIM7v11000409m.g	0.0062708	-0.00618645	-0.0066031	-0.0104941	0.00188373	-0.00777287	-0.00413294	-0.00473152	-0.00344868	0.000770971	0.0058791	-0.00846791	-0.00492478	-0.00871406	-0.000944635	-0.00165051	-0.00067721	-0.0105717	0.0130509	-0.00534224	0.00181279	-0.0112191	-0.000186454	-0.0139577	0.00757203	-0.00699316	0.00438558	-0.000215476	-0.00700642	0.00492775	7.37063e-05	-9.17004e-05	0.00343402	0.00725036	0.00246042	0.00459699	-0.00981846	0.00521861	-0.00633146	0.000894273	0.00504092	0.00833021	0.00505492	0.00523973	0.015839	0.0128627	-0.00235441	-0.00330725
MgIM767.01G024900.v1.1	MiIM7v11000410m.g	0.00853788	-0.00511432	-0.00304028	0.00137788	0.00461541	0.00645654	0.00080207	0.00854698	-0.00896931	-0.00928553	0.00686181	-0.00259726	0.00436877	-0.00203619	-0.00320638	-0.00538506	0.00602937	0.00118643	0.00218294	-0.00896934	0.00818211	0.001689	-0.000194944	-0.00585295	0.0133789	-0.00203891	-0.00255923	0.000783345	-0.00888506	0.00354692	-0.0044872	0.00766009	-0.000138414	-0.000477592	-0.000827553	-0.00322689	0.00538119	-0.00233921	-0.00303447	0.00322043	0.0138773	-0.00389439	0.000760202	0.0130689	-0.00738611	-0.0105473	-0.00387023	0.00965989
MgIM767.01G025000.v1.1	MiIM7v11000411m.g	-0.00241334	-0.011328	-0.011302	-0.0014617	0.00495008	0.0056159	-0.00143457	-0.000392502	7.14112e-05	0.000631765	0.00485489	-0.00325987	-0.00529947	0.000801788	0.000781282	-0.00451391	0.00459343	-0.0107163	-0.00029404	-0.0082845	-0.00571572	-0.0077614	0.00863506	-0.00850946	-0.0107572	0.00830206	-0.00188087	-0.00275136	-0.00628896	-0.00133095	-0.00432402	0.00165581	-0.0119937	-0.00453948	-0.0125043	0.00361707	-0.00506702	-0.000902879	0.000544773	-0.00495236	0.00231465	0.00819337	0.00884658	-0.0037261	-0.00733103	-0.00310488	0.00199186	0.0120351
MgIM767.01G025300.v1.1	MiIM7v11000422m.g	-0.00100569	-0.00485776	-0.00139757	0.0109164	-0.00743987	0.000142543	0.0137183	0.0275382	-0.0117879	0.00715823	-0.00891022	-0.00557109	0.0053663	-0.00792638	0.0014526	0.00594175	-0.0076059	0.00545447	-0.0043993	-0.000628069	-0.00509819	-0.00525752	-0.0050786	0.00116005	0.00516387	-0.00192718	0.00910673	0.0136176	0.000128151	-0.00506205	-0.00383785	-0.00584163	0.00792036	-0.0077652	0.00954337	0.0123786	0.00706215	-0.00335183	0.000368649	0.00729502	0.0164309	0.0048422	-0.0151331	-0.00415898	0.00696239	0.00334332	-0.00620421	0.0134704
MgIM767.01G025600.v1.1	MiIM7v11000439m.g	0.00118537	-0.00844664	0.00117914	0.00422267	-0.000915171	0.0036963	-0.00298391	-0.00328251	-0.00230391	-0.00749511	0.00523253	-0.0122264	0.00165571	-0.00289904	0.00492343	0.0124359	0.00644507	-0.0179084	-0.00521111	0.00301767	0.00409698	-0.0109876	0.0110251	-0.00480498	-0.00372796	-0.00267158	-0.00242489	-0.00354349	-0.00603539	0.000883841	0.00504981	0.0129199	0.00753399	-0.000408668	0.0129771	-0.00289935	0.00149494	-0.00874817	-0.0054753	0.00832959	0.00182642	-0.00196534	0.00202263	0.00521578	0.00331156	0.00236975	-0.0103955	-0.0101773
MgIM767.01G025700.v1.1	MiIM7v11000440m.g	0.00249106	-0.00659806	0.00394015	0.0017038	-0.00224532	0.00627117	0.00707344	0.00633933	-0.00044246	-0.00328962	-0.0067253	0.00245364	0.00532714	-0.00311855	-0.0108718	-0.0098249	0.00727604	-0.0145551	-0.00996056	-0.0139706	-0.00777811	-0.00408354	0.00369673	0.0180663	-0.0185838	-0.00506483	0.00934168	0.0125315	0.0140758	0.0037121	0.0075288	-0.00646936	0.0126831	0.00680706	-0.0284061	0.0100418	0.00128328	0.0134754	0.0163464	-0.000762303	0.0119361	-0.0108684	0.0221953	0.00229401	0.00216319	0.00915409	-0.00310023	0.0133598
MgIM767.01G026400.v1.1	MiIM7v11000454m.g	-0.0168827	-0.01441	0.00805813	0.0078285	-0.0139013	0.00822058	-0.00971284	-0.00273319	0.00586881	-0.00236856	0.00220287	-0.00358359	0.000151588	-0.0065165	-0.00417903	-0.00299154	0.00831076	0.000655701	-0.00345539	0.00235327	-0.00028931	0.000791871	0.00180811	0.00206727	-0.00128764	-0.000349296	-0.00741982	-0.00502158	-0.00528292	-0.00438679	-0.00154065	0.00439786	-0.0043817	0.00247518	0.000666964	0.00311455	-0.00345798	-0.00303597	-0.0102699	0.00537397	0.0180956	-0.00186973	-0.00821569	-0.00981641	0.00325917	-0.00258074	0.000550211	-0.000890538
MgIM767.01G026600.v1.1	MiIM7v11000457m.g	0.00781139	-0.0110007	-0.0034166	0.0112184	0.0117074	-0.00789746	0.00926696	0.00850383	-0.00127078	0.00333127	0.00458539	0.00308832	-0.0012056	-0.00862253	-0.00231641	0.00377523	-0.00260324	0.00209514	-0.00769704	-0.000338745	0.000658055	0.00604552	0.00714666	0.00221538	0.00495685	0.00147086	-0.00488599	0.00086678	-0.00333009	-0.00550961	-0.0108562	-0.00549527	-0.00402512	0.0034082	0.00440058	0.00138992	-0.0107776	-0.00235974	0.00638827	-0.00161846	-0.00260814	-0.0092447	0.0131699	0.00877336	-0.00570141	0.00914779	-0.0061585	-0.00118896
MgIM767.01G026700.v1.1	MiIM7v11000458m.g	-0.00176615	-0.0107443	-0.00394969	0.00780183	-0.0266856	0.00811234	-0.0136922	-0.00336915	0.00596792	0.00289479	0.0044493	0.000109108	0.00482715	-0.0114825	-0.00304683	-0.00120629	-0.00611431	0.0137639	-0.00220942	-0.000336025	-0.0129017	0.0134622	-6.48997e-05	0.00461452	-0.0087971	-0.0133328	0.0102397	-0.0109597	-0.0153611	-0.0100371	0.0122568	0.0132663	-0.00517221	-0.00181205	-0.00780333	-0.00770872	-0.0042979	0.0114697	-0.00172013	-0.00355085	0.00381441	0.0142011	0.0120928	-0.00238364	-0.00441914	-0.00883306	-0.0128526	-0.00496119
MgIM767.01G026800.v1.1	MiIM7v11000459m.g	-0.00187042	-0.00901657	0.00564382	0.0159128	-0.00553811	0.00773525	-0.00670846	-0.00135257	0.00499093	0.0152353	0.00222877	0.0101194	0.00117385	0.00163988	0.0158956	-0.0026303	-0.004583	0.00768193	-0.00166552	-0.00696994	0.00230576	-0.0053555	-0.00372729	0.000488261	-0.00126809	0.00935973	-0.00847897	0.00526235	0.0142631	0.0044353	-0.00280215	-0.00247402	-0.00711622	0.00237708	0.0156512	0.0134704	0.00264007	-0.0224257	0.02176	-0.0163464	0.00423297	-0.0121467	-0.00143879	0.00541431	0.0107574	-0.00734573	-0.0080902	0.0118242
MgIM767.01G027000.v1.1	MiIM7v11000467m.g	0.00165509	-0.00795373	-0.00610258	0.00372809	0.00405023	0.00394151	-0.00103739	0.00218638	-0.00850461	-0.00464233	0.00339865	0.00185583	0.00712532	-0.007748	-0.0114416	-0.00570486	0.00395644	-0.0112121	-0.00236197	-0.00200123	0.00152183	-0.00313997	-0.00615279	-0.0135587	-0.000975478	-0.00601004	-0.00352833	0.00372124	0.0124127	0.00245832	-0.00468187	0.000233314	-0.00680567	-0.00203544	0.00149782	-0.00238782	0.00504267	-0.00801363	-0.00306227	-0.00204025	0.00659303	0.00154147	-0.000991125	0.00456901	-0.00191283	-0.0149402	0.00493417	-0.00204056
MgIM767.01G027200.v1.1	MiIM7v11000470m.g	-0.00948955	-0.010254	0.00132503	0.00540256	-0.0146201	0.00462841	0.000689449	-0.00205128	-0.00269828	-0.00172383	-0.00297621	0.00212838	0.00203092	0.0162472	0.00130141	-0.0043789	0.00703726	0.00360511	0.00304336	0.00359028	-0.0156964	0.00280003	-0.00034464	0.00134024	-0.00579923	0.0098472	-0.00246954	-0.00898046	0.00615198	0.00153825	0.00933319	0.00412307	0.00570797	0.00493198	0.00304373	0.00693461	0.0151377	-0.00844028	0.0017271	-0.00299392	-0.0133078	-0.00735927	-0.00869325	0.00415042	0.0127772	0.0016791	-0.00536288	-0.0091605
MgIM767.01G027300.v1.1	MiIM7v11000472m.g	0.00245233	-0.0127384	0.0135622	-0.000991986	-0.00667495	0.00577216	0.00487867	-0.00108175	-0.0152824	0.00363695	-0.000977723	0.00195477	-0.00221434	-0.00101634	-0.00279642	-0.00266691	0.0106357	0.00362827	-0.00716707	-0.00498035	0.00681012	0.0108665	-0.00106353	0.00224332	-0.00153283	0.0145106	-0.00197909	0.00557887	0.000656256	-0.0155783	-0.000418478	0.00404923	0.00133111	0.00181173	0.000167366	0.00226966	-0.0168944	0.00504134	-0.00398793	-0.00306529	0.00793948	-0.00453867	0.00452231	-0.00401609	0.00890494	-0.00163832	-0.00172413	0.00209192
MgIM767.01G027500.v1.1	MiIM7v11000479m.g	-0.00385336	-0.0141169	-0.0143468	-0.000100551	0.00601525	0.0124657	-0.00679168	0.0086189	-0.00273168	0.00567625	0.0121791	-0.00468375	-0.0043149	0.0128498	0.00557408	0.0052882	0.00404334	-0.000679672	-0.00105984	-0.00594073	0.00175717	0.00767959	0.0125041	0.00360325	-0.0196231	0.0135846	0.00959174	0.00464869	-0.00315183	-0.000326113	-0.00600573	-0.0143806	-0.0184131	-0.00249137	-0.00580318	-0.00234269	0.00708774	0.00219441	0.00600407	0.00478722	-0.0114783	0.0030291	0.0135751	-0.000858135	-0.00348217	-0.0156239	0.000512024	0.00230936
MgIM767.01G027700.v1.1	MiIM7v11000481m.g	0.00172211	-0.00575552	-0.00574071	0.00148528	-0.00264133	0.00780976	-0.00477436	-0.00365768	-0.00271857	0.0116289	0.0032756	-0.00136781	0.00241917	0.00417741	0.000930132	0.00258219	0.00154152	-0.010398	0.0106717	3.40126e-05	0.00325959	-0.0112901	0.0104033	0.000172999	-0.00411151	-0.00157991	-0.00236121	0.00157742	0.00225566	0.0123193	0.00146328	0.00069637	-1.0297e-05	-0.00069538	0.00455986	-0.00127303	0.00334352	-0.00189282	0.00992752	-0.013163	0.00263562	0.00473297	0.0140614	-0.00149454	0.00874517	0.00508736	-0.0128218	-0.00327051
MgIM767.01G027800.v1.1	MiIM7v11000483m.g	-0.00298127	-0.00673745	0.003772	0.00733576	-0.00253287	-0.00141052	-0.0116482	-0.00161538	0.00088876	0.0159968	-0.000935686	0.0114686	0.00633901	0.0144653	0.00885084	-0.00241028	-0.00837803	-0.00967487	0.00483137	0.00709526	0.00583316	-0.00945898	-0.0135544	-0.00491286	-0.0123489	-0.0148376	0.0333896	-0.0108263	0.00339489	0.00243808	0.00448438	0.00111649	0.0131169	-0.00224657	-0.0150281	-0.00723398	-0.00533519	0.00587559	0.00792556	-0.00441122	0.000187554	0.00351253	0.00281534	0.00201168	0.0183685	0.00152322	0.0162104	0.000823376
MgIM767.01G028100.v1.1	MiIM7v11000486m.g	0.00398922	-0.0116912	-0.0249107	-0.00458534	-0.0165703	-0.0106604	-0.000969891	-0.00508679	0.000426287	-0.0018882	0.00223867	-0.000136339	0.00286106	0.000159803	-0.00536635	-0.00605747	-0.00535417	-0.00577468	0.00065892	0.00259289	0.00927381	-0.000458145	-0.00238187	0.00315824	-0.00296918	0.00641314	0.000843161	-0.0120081	0.00309058	-0.00184509	-0.00251812	-0.00122202	-0.00438074	0.00548951	-0.0069772	0.00468391	0.00757091	-0.00111593	0.00464677	-0.0101372	-0.00991641	-0.00764653	0.00554145	0.00463236	-0.0040099	-0.0061355	-0.00430825	-0.00475595
MgIM767.01G028200.v1.1	MiIM7v11000490m.g	-0.00998128	-0.0128077	-0.00229814	0.000345645	-0.0176242	0.00651342	0.00551237	0.00490113	-0.0096255	-0.0187612	-0.00950197	-0.00812201	-0.00990573	-0.0221157	0.0146919	0.0165792	0.00816101	-0.0132903	0.0111042	0.0172261	-0.0020386	0.00942025	-0.0022189	0.0101003	-0.0169152	0.00379355	-0.00776747	0.00187566	-0.0122249	-0.0167624	0.0107336	0.0151047	-0.00579914	0.00944215	0.00754414	0.00766244	8.74472e-05	0.0116108	0.00258678	-0.00475615	0.017432	-0.0130517	0.00696514	-0.00346132	0.0101777	-0.00205336	-0.0167647	0.000664471
MgIM767.01G028600.v1.1	MiIM7v11000500m.g	0.00762172	-0.00391429	-0.00715745	-0.00158745	-0.00352244	0.0128366	0.000650493	0.00253641	0.00266886	-0.00322373	-0.00654051	-0.00466469	0.013484	-0.000219361	0.0103323	-0.00264186	0.00704822	-0.00305865	0.00116709	-0.00316788	-0.00293878	-0.0120895	0.00309275	-0.00259768	0.00772725	0.0013286	-0.00034892	0.00547263	-0.00186155	-0.000272263	-0.00492888	0.0111573	-0.000167351	2.94753e-05	-0.00130905	0.00637558	-0.010674	-0.00190601	-0.00595957	0.00494535	0.00364135	-0.00673185	0.00188106	-0.00114435	0.00942789	0.00872597	-0.00461899	-0.0135012
MgIM767.01G029300.v1.1	MiIM7v11000507m.g	0.0106522	-0.00454817	0.00447233	-0.0053643	-0.00147457	-0.0087275	-0.0102749	0.000238001	0.0180578	0.0148378	0.0221131	0.0229444	0.00274735	-0.00393277	0.00454246	0.00143109	-0.000923863	-0.00847085	0.00545323	-0.00402271	-0.0115311	-0.01765	0.000777742	0.00596791	0.00222946	0.00259447	-0.0035702	0.00620904	-0.0137581	0.0172648	0.00611677	0.00123931	0.00889294	0.00301109	0.0106164	-0.00150174	0.000525527	-0.0128473	-0.00150538	-0.00715783	0.00513833	0.00220791	0.00373579	0.0077504	0.00462748	-0.0107356	-0.00942035	0.00214635
MgIM767.01G029600.v1.1	MiIM7v11000511m.g	-0.0067223	-0.00360425	0.00780088	0.000367991	0.0113072	-0.00131505	-0.00168288	-0.0102521	0.00443267	0.02376	0.00658849	0.0269698	-0.00534734	-0.0012821	0.0177711	0.00219996	0.00095768	0.00512427	0.0128907	-0.00429583	0.0115746	-0.0116048	0.00718528	-0.00660033	-0.00641584	0.00861259	0.00154706	0.00321779	0.00432131	0.00547881	0.00472662	0.00255793	-0.00202038	0.00391066	0.015192	0.000885849	-0.0120306	-0.0116517	-0.00561387	-0.00715767	0.00154041	-0.000484439	-0.00529167	0.0133084	0.00262195	-0.000301859	-0.00544039	0.00362456
MgIM767.01G029700.v1.1	MiIM7v11000512m.g	0.00629019	-0.00311066	0.023579	0.000130739	7.36689e-05	-0.00515373	0.00322275	2.96263e-05	-0.00287427	0.000284918	0.0211315	0.010448	0.00814321	-0.00828525	-0.00357925	0.00975682	-0.00721975	0.00317782	-0.00621017	-0.00186186	-0.0138964	-0.00183201	0.00290026	-0.00339029	-0.00613773	0.0157229	-0.0104685	-0.00115012	0.00623821	-0.00356967	-0.00111707	-0.00553927	-0.0164664	-0.00561408	0.00497552	0.00184861	0.00855855	-0.00302262	0.0068873	-0.00421356	0.00516517	0.0111237	0.0111354	-0.00861137	-0.00175472	-0.00901164	0.00404226	0.01332
MgIM767.01G029800.v1.1	MiIM7v11000513m.g	0.0179024	-0.00404816	-0.00465159	0.013481	-7.28791e-05	0.00312398	0.00461074	-0.00313482	-0.000846992	-0.00703582	-0.00481842	-0.00280671	0.00330555	-0.00103016	-0.00176402	-0.00432371	-8.18568e-05	-0.00614835	0.00883184	-0.00494387	0.00422318	0.000549748	-0.00216609	-0.00285774	-0.00469056	0.012695	-0.00726888	0.0111747	0.0124672	-0.000719165	-0.00393975	-0.00865463	0.00476376	0.0069552	0.00794687	-0.000343818	-0.0104368	-0.00250251	-0.0108482	0.000798054	-0.00277856	0.000678555	0.00604629	0.00770149	-0.00496983	0.00266553	-0.00433041	0.00348736
MgIM767.01G029900.v1.1	MiIM7v11000515m.g	0.000803592	-0.00795883	-0.00369465	-0.0173047	0.00291965	0.0128454	0.0204737	-0.00939968	-0.00670126	0.0172027	-0.00640628	0.00978621	0.0185267	0.0102344	-0.010337	-0.0154832	0.0054637	0.0016783	-0.0126415	0.00536965	-0.0160742	0.00982736	0.00346605	0.0123326	-0.00604603	-0.016812	-0.00402865	0.00930248	0.00810174	0.00536103	0.00304136	-0.00164465	0.0109519	0.0160627	-0.0380733	0.00164791	-0.0106479	0.0215151	-0.0102269	-0.00741836	0.0175993	-0.000361367	0.00766031	-0.00372116	0.0158997	0.015028	0.00629853	0.0127187
MgIM767.01G030200.v1.1	MiIM7v11000520m.g	-0.00730763	0.00192769	0.0019627	-0.0303129	-0.00300136	0.00114378	0.0041229	0.00615823	0.00898032	-0.0105033	-0.0119504	-0.0118269	-0.0136111	-0.0270256	0.00815329	0.000475288	-0.00768354	0.0174131	0.0141087	-0.0115196	0.00196486	-0.0148295	-0.0114958	-0.00232867	0.0049729	-0.00514037	-0.00144375	0.0144698	-0.000821244	-0.00352066	-0.00692697	-0.0127258	0.00346507	-0.00537349	0.0048907	-0.00236811	-0.0115375	-0.00286613	0.00524527	0.00349707	-0.00362607	-0.00559604	0.00620456	-0.00592576	0.000179864	0.00437669	-0.0104394	0.00417965
MgIM767.01G030500.v1.1	MiIM7v11000524m.g	-0.00584543	-0.000644254	-0.00295396	0.0105118	-0.000991326	0.00812118	-0.00709241	-0.00840589	0.000947125	0.0310587	0.0160808	0.0165826	0.0183613	0.000759412	-0.000938364	0.00607185	0.00124779	0.00534347	0.00303553	0.00405033	0.0189474	-0.00847372	0.000377721	-0.0152054	-0.00160353	0.00318663	0.0123461	-0.00167936	0.00587251	-0.00538479	-0.0031862	0.003587	-0.00920597	0.00500775	-0.000134396	-0.00441085	-0.00101419	0.0024808	0.0121707	0.00732969	-0.00405723	0.0135723	0.0161211	0.00483524	-0.0118324	-0.00543079	-0.0139104	-0.00801665
MgIM767.01G030700.v1.1	MiIM7v11000527m.g	-0.0127128	-0.00815817	-0.0025587	0.0032202	0.0320473	-0.0228055	-0.00423822	-0.00424988	-0.0112849	-0.000676176	0.00225655	-0.00892278	-0.00793536	0.00299679	0.00681206	0.00567519	-0.0132841	0.00573932	0.00221552	-0.00666659	-0.0122296	0.00380247	-0.00231455	-0.00304088	0.000527454	-0.00132846	-0.00305545	0.00854579	0.00681736	-0.000319603	0.00471521	-0.0143228	-0.00258448	0.000225935	0.00208641	-0.0251508	-0.000100907	-0.0100956	-0.00641286	0.00464977	0.00971067	-0.00428486	-0.00501906	0.000352768	-0.0043326	0.00825625	-0.00460438	0.0109145
MgIM767.01G030800.v1.1	MiIM7v11000528m.g	-0.0121976	-0.00112323	-0.00324258	-0.00758099	0.0163491	0.00783071	0.0051722	-0.0156338	0.0137395	0.0142725	-0.0114726	0.0103648	0.00804525	-0.0094281	-0.00072499	-0.00425385	0.00619314	-0.0280994	0.0268077	0.0165328	0.00754505	-0.00355785	-0.00268966	0.00878563	0.0229641	-0.0166984	0.0203722	-0.0185384	-0.00108924	-0.00397806	-0.00485586	-0.00314262	-0.00306105	-0.00343903	0.0147952	-0.00340361	0.00741263	0.0149346	-0.00135862	-0.00616042	-0.0106911	0.00430248	0.00626319	-0.00477282	-0.00396295	0.00164247	-0.0111927	-0.00135291
MgIM767.01G030900.v1.1	MiIM7v11000529m.g	0.0143733	-0.00558357	-0.00772675	-0.0303964	-0.00123014	-0.00712123	-0.0119168	-0.00502008	-0.00133886	0.0150599	0.00474748	0.00467789	0.00477652	-0.00750538	-0.00122048	-0.0113378	-0.00310924	0.00347001	-0.00557234	0.00403557	0.0231696	-0.000972479	0.00283112	0.00202662	-0.00188326	-0.000277016	-0.0126488	-0.00226351	0.00763478	-0.00072125	-0.00239711	0.00406052	-0.00156905	-0.00717006	-0.00841379	-0.00484864	0.00334223	-0.00450339	0.00755109	0.00267471	0.00542008	-0.000992647	0.0152683	-0.00236662	-0.00852056	-0.00132112	0.00706928	-0.00589619
MgIM767.01G031000.v1.1	MiIM7v11000530m.g	-0.00819741	-0.00875768	0.00983538	0.00131282	-0.0113146	0.00395176	0.00494316	0.0079945	-0.00713574	0.00258786	0.000862859	0.00352937	-0.00484998	-0.00312224	0.00852827	0.00386509	0.00106512	0.00810264	0.00308964	-0.00811829	-0.00975442	-0.00759897	0.00430114	0.00734113	-0.000952575	-0.0013566	0.000418461	0.00977319	0.0158182	0.0052365	0.0133413	-0.00114483	0.00267068	-0.00142072	-8.87902e-06	-0.00466507	-0.0133308	0.0059611	0.00114863	-0.00938764	-0.0189989	0.0167814	0.00591392	0.00953264	-0.0142458	-0.00222851	0.00951503	-0.00560536
MgIM767.01G031200.v1.1	MiIM7v11000535m.g	0.00533162	-0.00946431	-0.00224165	-0.00216281	-0.0018938	-0.00144635	0.0210267	-0.00950488	-0.00329316	0.00546324	-0.00578848	-0.00189862	0.00400736	-0.00274976	-0.00479214	0.0082179	0.0130659	0.00884779	-0.0102941	-0.00320733	-0.00408159	0.000165802	0.00509621	-0.00494408	-0.0163968	-0.000164801	0.0163263	-0.00240976	-0.0179511	-0.00293582	-0.0144117	-0.017699	-0.0026205	-0.0151573	-0.00986719	-0.0210871	0.0246608	0.00105287	0.00704414	0.0166653	-0.00540281	-0.00163627	-0.00169906	0.0145792	0.00663628	0.0150196	0.0122016	-0.00178404
MgIM767.01G031400.v1.1	MiIM7v11000537m.g	0.0092723	-0.00811739	-0.00716242	0.00144765	-0.00656951	-0.00437082	-0.00618964	0.000673784	0.00347903	-0.00292494	0.00343159	0.00295814	0.0110991	-0.0114191	-0.00895197	-0.00307159	-0.00612703	-0.00625811	-0.00473076	0.00381843	-0.00867808	0.00133339	0.0052575	-0.000393679	0.00315832	0.00552657	-0.00738485	-0.00655891	-0.00461371	-0.00661981	-0.013183	0.00912145	-0.00119082	-0.00548271	0.00322391	0.00720774	0.00347107	0.0031624	-0.00399197	0.00768529	0.000441595	-0.00817162	-0.00986085	-0.0117435	0.0037313	0.0120262	0.00304681	0.0117722
MgIM767.01G032400.v1.1	MiIM7v11000557m.g	2.81394e-05	-0.00791893	-0.00447303	-0.00100459	0.00209301	0.00848015	-0.00360848	0.000899619	-0.00189167	0.00221043	-0.00405954	0.000528686	0.00126984	0.00878127	-0.000304034	0.00435034	0.0054681	0.000262762	0.00322952	0.00339326	-0.00533391	-0.0122687	0.00341022	0.00179461	-0.0068224	0.0096734	0.00565557	-0.00376938	-0.00488092	-0.000541087	-0.0123477	-0.0068978	-0.0239531	0.00248276	-0.0232907	-0.00196204	0.018565	0.00653218	0.00386412	-0.0199191	0.011014	-0.00310779	0.00794262	0.00504965	-0.00501551	-0.0161548	-0.0077342	-0.00791852
MgIM767.01G032500.v1.1	MiIM7v11000559m.g	0.00162336	-0.00597859	0.00448138	0.00112519	-0.00194069	0.00692317	-0.0029929	0.0174304	-0.0138648	-0.0061869	-0.0141759	0.00345722	-0.0118337	-0.0107168	0.00205825	-0.00945579	0.0172585	-0.000622285	-0.00821645	0.0105253	-0.00682219	-0.0100785	-0.014569	-0.0039386	0.0171606	-0.00823535	0.00490993	0.00293117	-0.00027681	-0.0254334	0.00547323	-0.0104837	0.0101691	-0.0187167	0.00378669	0.00903071	-0.0027015	-0.000686901	0.00352238	-0.00644712	0.00606912	-0.00112886	0.00549385	-0.00860492	0.00900656	0.0047977	-0.00568289	-0.00155546
MgIM767.01G032600.v1.1	MiIM7v11000560m.g	-0.00429661	-0.00811868	-0.00903684	-0.0128317	0.0119849	-0.00167463	0.00697638	0.0102123	0.00159294	0.00547711	-0.00358036	-0.00782037	-0.0107939	-0.00550271	0.00881659	-0.00112106	-0.00541055	0.0117047	-0.00690672	-0.0147463	-0.00163117	-0.00734241	-0.0069209	0.00116019	0.010533	0.013051	8.58756e-05	-0.00343782	0.00938202	-0.00799634	0.00515244	-0.0147234	0.0045607	0.0108602	0.00742854	-0.00895497	0.00479622	-0.00486153	-0.0136075	0.00920015	-0.00151106	-0.00908587	0.0111766	-0.00131031	-0.0079131	0.00860399	0.00407267	0.00191756
MgIM767.01G032900.v1.1	MiIM7v11000564m.g	0.0125457	-0.0140954	0.00423888	0.000416322	0.0133426	0.00275863	-0.0120104	-0.0188745	0.0161552	0.00754649	-0.00395299	0.00858426	0.00316294	0.0124934	0.000537247	-0.00898757	-0.00369275	-0.00381058	0.011828	0.0134234	-0.00796157	0.00984991	-0.0031576	0.0195663	0.00329931	-0.00219885	0.0219835	0.000563384	0.0112608	0.0144643	0.00737535	0.00506622	-0.00871959	-0.0034747	-4.32128e-05	0.00685386	0.000489772	-0.00236804	-0.0133573	-0.00518676	0.00122251	0.00922987	-0.00898224	0.00212987	-0.00539278	-0.018828	-0.000150819	-0.0166248
MgIM767.01G033000.v1.1	MiIM7v11000565m.g	-0.00652692	-0.00225223	0.00593697	0.0051205	-0.00868113	0.0104756	0.00949187	0.0351033	0.021841	-0.0072126	-0.00583905	0.00992358	-0.00361444	-0.0162465	-0.00110758	0.00781817	0.00574763	-0.000622027	0.010866	0.0132229	0.00895882	0.00268171	-0.00180913	0.000496317	-0.00907063	-0.0117842	0.00762581	0.0144335	-0.00928764	0.0091884	0.00979822	-0.00519667	0.000432261	-0.00757829	0.0196936	0.011703	-0.00437425	-0.000985424	-0.00196054	-0.00830662	-0.001817	-0.00864225	0.00094382	0.00763135	0.000342982	-0.00672052	-4.23617e-05	-0.00699802
MgIM767.01G033100.v1.1	MiIM7v11000566m.g	0.0102718	-0.00822038	-0.0075369	-0.00993642	0.00513235	0.00890241	-0.00616888	-0.00463595	-0.00149773	0.000536837	-0.00294784	-0.0132385	-0.00526644	-0.0039542	-0.00466175	0.00480808	0.00193677	-0.000834512	0.0011334	0.00151267	-0.00296735	-0.00573907	0.00506747	-0.00739491	-0.00967342	0.0126902	0.00990571	-0.00598183	0.00301674	0.00456571	0.00911374	0.00892989	0.00775384	0.00567257	-0.0017438	-0.00624326	-0.00670453	0.00119692	0.00817708	0.00371071	-0.005012	-0.00267816	0.000905292	-0.00401882	-0.00391046	-0.00100894	-0.000636182	-0.00169766
MgIM767.01G033300.v1.1	MiIM7v11000568m.g	0.00302308	-0.00922167	0.000434484	-0.000576498	0.00041117	-0.00749055	0.0278226	-0.0119845	-0.00101046	-7.0237e-05	-0.00180976	-0.00350787	-0.00272265	-0.00424613	-0.0032322	-0.00217273	0.0138188	0.00640494	-0.0116568	0.000305443	-0.00641558	0.00297511	0.0136922	-0.00347109	-0.00560468	-0.00664039	-0.00146107	0.00762858	-0.000921269	-0.0117762	0.00619973	-0.00928976	0.00517748	-0.0111954	-0.00914439	-0.00477424	-0.00295811	-0.00554754	0.004308	0.0102693	-0.0122819	0.0145202	-0.00324136	0.00933421	0.0159834	-0.00507179	-0.00426983	-0.00380503
MgIM767.01G033500.v1.1	MiIM7v11000570m.g	0.0122319	-0.00911849	-0.00112383	-0.0105095	0.00846072	-0.00245529	-0.00316831	-0.0116482	-0.019014	0.00860181	0.00573536	-0.00123436	-0.0134673	-0.00588855	0.00299615	0.00990128	-0.00194884	0.00881317	-0.00396826	-0.00596743	-0.00383642	0.0137302	0.00355728	0.00386706	-0.000434568	-0.00486342	-0.00338731	0.00137839	-0.00728557	-0.00712043	-0.0164312	-0.00406273	-0.00221381	-0.000278405	0.00190338	0.00997289	0.0086113	0.00238718	0.014039	0.0151694	0.0147627	0.000662153	-0.00161603	0.00509806	-0.0024368	0.0133082	0.00639968	-0.00974786
MgIM767.01G033800.v1.1	MiIM7v11000574m.g	0.00155678	-0.00687917	-0.00144822	-0.00390015	0.00445257	-0.00407082	0.0149301	-0.00781888	-0.00498422	0.0038677	-0.0017808	-0.00477583	0.00512853	-0.0104128	-0.0102731	0.0038085	0.0115917	0.0162615	-0.00768326	-0.00756947	0.00469452	-0.00648456	0.00151461	-0.00630065	-0.00633409	-0.00756687	-0.00400913	8.60738e-05	-0.0169439	0.00192232	0.00367532	-0.0102867	0.0125622	-0.016754	-0.00473661	-0.0250588	0.0071432	-0.000798618	0.0105782	0.017688	-0.0139399	0.0115481	-0.00451191	0.000565664	0.01277	0.00822547	0.00415369	0.0043358
MgIM767.01G034100.v1.1	MiIM7v11000577m.g	0.00647084	-0.00964836	-0.00136871	-0.00431346	-0.00150484	-0.00283028	0.0239841	-0.0114156	-0.000198738	0.00198369	-0.0113177	-0.00119805	0.00427414	-0.0124402	-0.00812238	0.00785251	0.016676	0.0106451	-0.00825487	-0.0171002	0.00320196	0.00548302	-0.0053752	0.000826344	-0.00789172	-0.00638831	0.00843403	0.0057679	-0.0170944	0.00191733	0.00189414	-0.010345	0.00625198	-0.0210164	-0.0078781	-0.0239928	0.0215333	0.00129382	0.00940953	0.0166524	-0.00130794	0.00744364	-0.00817004	0.00845636	0.0143548	0.00962639	0.0118577	-0.00176782
MgIM767.01G034200.v1.1	MiIM7v11000578m.g	-0.000210869	-0.00494692	-0.00182405	0.00213926	-0.000699569	-0.000546168	0.0109455	-0.00518016	-0.00364304	-0.000568018	-0.0171345	-0.00208811	0.0117122	-0.00836339	-0.0102839	-0.000398611	0.0256305	0.00397203	-0.00553705	-0.00933113	-0.0177457	-0.00465555	-0.0207751	0.00388176	0.00608672	0.00168482	-0.00119167	-0.0103959	-0.010113	0.00965271	-0.0160875	-0.00280938	-0.0142501	0.00944909	9.51566e-05	-0.00956414	0.0100062	0.000671763	0.0100276	0.00977248	-0.00159447	-0.00974432	-0.00665814	0.00166757	0.00060012	0.00150555	-0.0099255	-0.00347114
MgIM767.01G034300.v1.1	MiIM7v11000579m.g	0.0114963	-0.00858249	-0.00180176	-0.00158537	-0.00100271	-0.000372973	-0.00450158	-0.00658947	-0.00231478	0.00778837	-0.00519638	-0.00250109	-0.00590307	-0.00455073	-0.00492424	0.00780884	0.00263901	0.00294433	0.000940165	-0.0104185	0.00110323	-0.00320439	0.00727346	-0.0025176	0.00203786	0.00253947	0.0122774	0.00641336	-0.00723531	0.0065022	-0.00024795	0.00663722	0.00194714	-0.00231388	0.00703915	0.00277725	-0.00732591	-0.00706963	-0.00682127	-0.0112763	0.000254972	0.00182747	0.0133867	-0.00816478	0.00333843	0.00623139	-0.00255667	-0.00138707
MgIM767.01G034400.v1.1	MiIM7v11000580m.g	-0.00137409	-0.00973186	0.00271968	-0.000619537	-0.00576233	0.0288135	-0.00844084	-0.0107423	-0.00280485	0.0128175	0.0124199	0.0089609	0.0102025	-0.00621973	0.0133297	-0.0198468	-0.000534001	-0.012263	-0.00624875	-0.000783946	0.0125262	0.00952146	-0.0292944	0.0212496	-0.00208337	-0.00415942	0.00983017	-0.00314861	0.0276403	-0.00285804	0.00485906	0.000628914	0.0079777	0.00639723	-0.00301472	-0.00231096	-0.0159256	-0.00251942	0.000574553	0.0110362	0.00668383	0.00325924	0.00571537	0.00140608	0.0115777	0.00315356	0.0046927	-0.00150899
MgIM767.01G034700.v1.1	MiIM7v11000583m.g	-0.00112535	-0.00702275	-0.0239482	-0.0117296	-0.000308775	0.00820997	-0.00236334	0.00498624	0.019027	0.00937202	0.00359928	-0.00534735	0.00313537	0.00499486	0.00195142	0.00875657	-0.00166968	-0.00457556	-0.0108398	0.00222904	-0.00203415	0.00719379	0.0031062	-0.00243546	0.0180296	-0.0206079	0.00548146	-0.000326164	-0.0100126	-0.00908744	-0.0120657	-0.00702751	0.00956563	0.00134208	-0.012085	0.00350476	0.00735607	0.015971	-0.0115064	-0.00283793	-0.00789859	0.00642302	-0.00196384	-0.0096265	-0.0123275	0.00390101	-0.00196239	-0.0120704
MgIM767.01G035000.v1.1	MiIM7v11000586m.g	0.0192122	-0.00668077	-0.0149986	0.00384343	0.000270497	0.0120188	0.00828474	-0.00517253	0.00770028	-0.00437846	0.000207364	-0.00130704	-0.0096022	-0.00205936	0.0161471	0.00631305	0.00605925	0.00192696	0.00374367	0.0122762	0.0101972	0.00474986	0.00298161	0.00283122	-0.0141843	-0.00518766	0.000169619	-0.0078149	0.0211131	0.00454266	-0.00604693	-0.0069252	-0.000617217	0.00683793	-0.0043287	-0.000525395	-0.00496799	-0.000459416	-0.0149824	0.00910217	0.00607311	0.00405159	-0.000110535	-0.00663953	-0.00526534	0.00260135	0.00884676	-0.00419933
MgIM767.01G035100.v1.1	MiIM7v11000588m.g	-0.00299544	-0.00831433	0.000972118	0.00423274	-0.0044451	0.00822309	0.000772577	-0.00836375	0.000323252	-0.00329877	0.00143674	-0.00882158	-0.00758265	-0.00916097	-0.00832104	0.00779942	0.00499758	-0.00436638	-0.00536698	-0.00165123	0.00340757	-0.0163452	0.00382501	-0.00677706	0.0062084	0.00249059	-0.00368941	-0.0033855	-0.00382355	-0.00242094	0.00223535	0.00294768	0.00564748	0.00670711	-0.0103192	-0.00495624	0.0114699	-0.0163209	0.00168448	-0.0107104	0.00531657	-0.00842406	-0.00202728	-0.00214881	-0.00997553	0.00958724	-0.00470828	0.000847059
MgIM767.01G035200.v1.1	MiIM7v11000590m.g	0.0124575	0.00274701	-0.00473911	-0.00692607	-0.0206217	-0.00220646	-0.0115371	-0.00836429	-0.0119633	-0.00477454	-0.0039324	0.00413632	-0.0185432	-0.00559697	0.00657043	-0.001152	-0.00819822	0.00776802	0.00313212	-0.00218284	-0.000712201	-0.00624113	-0.0134196	-0.0199501	-0.00333669	-0.00530631	0.0114938	-0.00182985	-0.00349093	-0.00848073	0.00287896	-0.0127772	0.00980477	0.0184443	0.00517057	0.000872951	-0.00139055	-0.00200879	0.00891003	0.00929318	0.00515495	-0.0100566	0.0109459	0.00735677	-0.00491942	-0.00917552	-0.0105543	0.00281003
MgIM767.01G035300.v1.1	MiIM7v11000592m.g	0.00286741	-0.00261081	-0.00241009	0.00701374	-0.00593252	0.00426564	0.00515072	-0.0229128	-0.00194416	0.00115343	0.0270134	0.00521483	-0.00456512	0.00743331	0.00158765	0.00772296	0.00397602	-0.0116805	0.010303	0.00188904	-0.00587079	-0.0165872	-0.00924519	0.00926818	-0.000370536	0.00639987	-0.00388619	0.00326209	0.00318176	-0.00107744	0.0154509	0.00752042	0.0177998	0.000239694	-0.00518935	-0.00498422	0.000898187	0.00127735	0.0020822	-0.00486024	-0.000511928	0.0124919	0.00317155	-0.00289345	0.00786767	-0.00432841	0.00362714	-0.0102779
MgIM767.01G035400.v1.1	MiIM7v11000593m.g	-0.00393556	-0.00749157	0.00890388	0.00211622	0.0132688	-0.000179678	0.00285071	0.00354844	-0.00625633	-0.00720354	-0.0145833	-0.00870912	0.00776604	-0.0153873	0.00318667	-0.000288615	-0.00407017	0.00735061	0.0231871	-0.00708174	0.00868551	0.00819162	0.00121992	0.00852324	-0.0170079	-0.0199977	-0.00859548	-0.00541086	0.00901027	-0.00389732	-0.00993786	-0.00631342	0.0027866	-0.0193931	0.00641103	0.0018206	-0.00537577	0.00782047	-0.00249976	0.0089904	0.000417613	-0.00466984	0.0283246	-0.0205179	0.00185045	-0.000703671	0.00919457	-0.019678
MgIM767.01G035500.v1.1	MiIM7v11000595m.g	0.00307771	-0.00870705	0.00237004	0.00595971	0.00488145	0.00406263	-0.0117323	-0.0190344	0.00357619	-0.00486625	0.0117265	-0.00090235	0.00192256	-0.00771252	0.00227156	-0.00263845	-0.00125148	9.69429e-05	0.00167358	-0.00893186	-0.00748783	-0.0056675	0.00864072	-0.00613354	5.66843e-05	0.00346652	-0.00700193	0.0119977	0.00494369	-0.00600188	-0.00166131	0.00353245	0.000683316	0.00191007	-0.00749879	-0.00540111	0.00910099	-0.000659503	-0.00727499	-0.0161332	0.00873974	0.0131176	0.00760559	0.00277706	-0.000628977	-0.00449006	-0.0170225	-0.00975616
MgIM767.01G035600.v1.1	MiIM7v11000598m.g	0.00487342	-0.00360093	-0.000677878	0.0127675	-0.00674372	0.00320248	-0.00269863	-0.0105274	0.000348658	-0.00600136	0.00364317	-0.00726992	0.0132903	-0.022453	0.00237316	0.0155062	0.0022145	-0.012325	-0.00168498	0.0102503	-0.0026481	0.0101756	0.011289	-0.0064145	0.00480549	-0.00462169	0.00388011	-0.00746761	0.00757692	-0.00582041	-0.00508022	-0.00355344	0.00440703	0.00181634	-0.00330073	0.00548644	0.0140532	0.00477806	0.0192479	0.00258322	-0.00168684	0.00898196	-0.00146836	-0.0035965	0.00429542	-0.0033491	-0.00258499	-0.0209072
MgIM767.01G035700.v1.1	MiIM7v11000600m.g	-0.00593722	-0.00352481	-0.00622827	0.0148596	0.00118348	0.00851315	-0.0132929	-0.0105332	0.00956351	-0.00866629	0.00550727	-0.00104438	0.000796543	-0.0207622	-0.00415808	0.0189074	0.00503211	0.00254499	0.000389228	-0.00457509	0.00938172	0.00103138	0.00581266	0.000268189	-0.0064146	0.00397454	-0.015025	0.0117953	0.00763482	-0.0154493	-0.0156887	-0.00841187	-0.000950216	-0.00659399	0.00428804	-2.43475e-06	-0.00335727	-0.00102838	0.00537517	0.0232884	0.000713363	0.0045779	0.00754581	-0.00574755	-0.00363665	-0.00954383	-0.00307705	-0.00854807
MgIM767.01G035800.v1.1	MiIM7v11000602m.g	0.0046996	-0.00604144	0.00182307	0.00251661	-0.000193957	0.00612593	0.014929	0.0187225	-0.00105996	0.000756005	0.0095806	-0.0216144	-0.00332681	-0.00857991	-0.00647418	0.00435427	-0.00417293	-0.00189115	-0.00558527	0.00733611	0.00471388	-0.00138195	-0.00403969	-0.00257953	0.00856836	-0.00336766	-0.00410866	0.00870388	-0.000625225	0.00100676	-0.00325139	-0.012465	0.00848201	-0.0141666	-0.00785109	0.00109858	-0.0129177	-0.0141944	0.00917852	0.00332225	-0.0111657	-0.00749776	0.0039891	-0.00425842	-0.0100653	0.000196154	-0.00153416	-0.00931117
MgIM767.01G037200.v1.1	MiIM7v11000629m.g	0.0176936	-0.00504913	-0.00182049	0.00504054	-0.00109874	0.00808951	-0.00556404	-0.0158327	0.0110647	-0.0142024	0.00331579	-0.00374717	0.00796514	-2.29601e-05	0.00889493	-0.000625658	-0.00312589	0.00576197	0.000790353	-0.00695957	-0.00744051	-0.00868257	-0.00715894	-0.00284434	0.00973369	0.00515637	0.00525639	0.0175588	-0.0118228	-0.00395348	0.00281009	0.00666298	0.00332948	-0.00334351	0.000274454	-0.00897958	-0.000841143	-0.00277328	-0.00990574	-0.00875572	0.0119126	-0.00113328	0.00615587	-0.00833857	0.00271185	-0.00452322	-0.000516461	-0.0168654
MgIM767.01G037400.v1.1	MiIM7v11000631m.g	0.00836731	-0.00151509	-0.00357402	0.0202508	-0.0069438	0.00649268	0.00316265	-0.0122647	0.00465294	-0.00719733	-0.00942716	-0.00483438	0.00982683	0.00797509	0.00483362	0.00425227	-0.00873221	0.0129269	0.0112518	0.00740592	-0.00809947	0.00379213	-0.0116265	-0.0128642	5.0136e-05	-0.0114389	0.00744825	-0.00108119	0.0109579	-0.00195455	-0.0100321	0.00562298	0.00788846	0.0331965	0.0046024	0.0073561	0.00436079	0.0143743	-0.010993	0.0141229	-0.00136451	0.017222	0.00224263	-0.0126705	0.00203538	-0.0149999	0.000345239	0.00135638
MgIM767.01G037900.v1.1	MiIM7v11000636m.g	-0.00144718	-0.00985979	-0.00537844	0.00211669	-0.0029421	0.0114209	0.00128618	-0.0124711	-0.00715543	0.00691246	0.000320446	-0.00135718	0.010531	-0.00740009	0.00402347	-0.0242899	0.0151242	-0.00287762	-0.00514174	0.00287098	0.0119955	0.0034052	0.00230666	-0.0165965	-0.00400326	0.0063495	-0.00782982	0.00015024	0.00169916	0.0047645	7.14719e-05	0.00966943	0.00237965	-0.0149898	-0.00652699	-0.0116881	-0.00486549	0.00282139	-0.0169157	0.00244202	-0.00242584	0.00638018	2.07548e-05	-0.00769421	-0.000266131	-0.00496327	-0.0132995	0.013157
MgIM767.01G038000.v1.1	MiIM7v11000637m.g	0.0206793	-0.000167422	0.00702399	0.00773077	-0.0187234	0.0106308	-0.00301527	-0.0139927	0.00583996	0.00744675	0.0108683	0.0114165	0.000166748	0.00798888	0.00936858	-0.00111875	0.00429454	-0.000773945	-0.00494342	0.00485568	-0.00596409	0.00417934	0.00727318	-0.00658203	-0.0114873	0.0241393	-0.011333	0.000419148	0.00765464	0.00214707	0.00689426	-0.00940416	0.00202085	0.0120431	0.00382879	0.00403648	0.0144784	0.00384539	-0.00499678	0.0012445	-0.00742559	0.00533415	-0.0132495	0.000768294	-0.0130944	0.00494002	0.00261061	0.0105127
MgIM767.01G038100.v1.1	MiIM7v11000638m.g	0.00180561	-0.00954067	-0.000394709	0.00352207	0.0105599	0.00913129	-0.0016776	-0.00658269	0.0121825	-0.00163438	0.0102971	-0.00175904	0.00585313	-0.00530653	0.00675329	-0.00810931	0.0101114	-0.00935802	0.00639983	0.00725004	0.00967345	-0.00808718	0.00175601	0.000766412	-0.00650127	-0.00329702	-0.00141118	0.00362907	0.00602511	-0.00121866	0.0101166	-0.00428148	-0.000524438	0.00153099	0.00374418	-0.00484434	0.00485393	-0.012548	-0.0130447	0.00179352	0.00869513	0.0251477	0.00666927	2.40615e-06	0.00948013	-0.0167008	-0.000691845	-0.0114046
MgIM767.01G038300.v1.1	MiIM7v11000640m.g	0.00755946	-0.00537272	0.0113961	0.0049411	-0.0157502	-0.00589079	0.00624474	-0.0113651	0.024949	0.0117134	-0.00998574	0.00327025	-0.00428784	-0.0132077	0.00287622	0.00416575	-0.000146607	-0.016225	0.0108694	0.00897342	0.0203034	-0.00205765	-0.00879608	-0.0151006	0.00612886	0.0017809	-0.00650327	-0.0101849	-0.00634134	-0.000542849	0.00430513	-0.0207432	-0.0059207	-0.0100167	0.014386	-0.00542521	0.0247443	0.0334826	-0.0147583	-0.000854023	-0.00535926	-0.00111731	0.0130937	0.0211966	0.0108826	0.00645587	0.00415273	0.00912602
MgIM767.01G038400.v1.1	MiIM7v11000642m.g	0.00872589	-0.00642265	0.00324425	0.00560051	-0.0117717	0.00606033	-0.00824451	-0.0146758	0.0254253	-0.0125136	-0.00301928	-0.00157575	-0.00617953	0.00691413	-0.000353431	0.00164051	-0.00381519	0.0059602	0.00736517	-0.0112651	-0.0145273	0.00951135	0.00362667	-0.00926997	0.008241	0.0108856	0.0029981	0.0113975	0.0150501	0.000842796	0.00419653	0.00460708	-0.00716269	-0.00292788	-0.00208956	-0.0033329	-0.00209285	0.00265988	0.00365402	-0.00608483	0.00039405	0.000557518	0.00287041	-0.0127416	0.00842742	0.00134752	-0.00191476	-0.0289215
MgIM767.01G038500.v1.1	MiIM7v11000644m.g	0.011119	-0.00143629	-0.0115007	-0.00735096	-0.00167738	-0.00828137	-0.00898146	0.00695881	-0.0118376	0.0112215	-0.00368541	-0.00819408	-0.00807621	-0.00963972	-0.0107084	-0.0180753	-0.00143884	-0.000137573	-0.00355563	-0.00389895	0.00959869	0.00112634	0.00126583	-0.0133737	0.00857311	0.0011532	0.00670111	0.00992158	0.00375572	-0.00847367	-0.00162527	-0.0155958	-0.00218499	0.0115364	0.00746876	0.010489	0.00471603	-0.00557431	-0.00527319	0.0111359	-0.00491565	-0.0118701	0.0112406	0.00650993	-0.0062006	0.0129822	0.00288528	-0.00609132
MgIM767.01G038700.v1.1	MiIM7v11000646m.g	0.00435038	0.00123407	-0.0146071	0.00406447	0.000458042	0.000478127	0.0081743	0.0168489	-0.0055333	0.00301278	-0.00191203	-0.00135866	-0.00058076	-0.0282108	0.0214475	0.00987247	0.00253936	-0.00632962	0.000704463	-0.00246375	-0.00846198	-0.00849883	-0.015826	0.00996365	0.00223452	-0.0118023	-0.0164945	0.00259851	0.0105717	-0.00417414	-0.00191039	0.00421638	0.00380594	-0.0102326	-0.000947288	-0.00457504	-0.00631007	0.00666087	0.0144032	0.00247477	-0.00854978	-0.0062587	-0.00261834	-0.00467521	-0.00909502	-0.00153436	-0.00998809	-0.00641014
MgIM767.01G038800.v1.1	MiIM7v11000648m.g	0.00688242	-0.0185942	0.00833896	0.00872244	0.00124609	-0.00314627	-0.000521879	0.00141936	0.0113813	0.0107003	0.00221255	-0.0104825	-0.00230339	0.00393044	0.00232926	0.00416669	0.000942288	0.000172586	-0.0144698	0.00800013	0.0015053	0.00356849	0.014009	0.00746929	0.00412091	0.0113428	-0.00112301	-0.00441008	-0.00578117	0.000966506	-0.00457094	-0.00324032	-0.0126879	0.00636474	0.012016	-0.000965291	0.00230295	0.00754233	0.0085363	-0.00776418	0.0119401	-0.0162052	-0.00499281	0.00343617	0.00324606	-0.0116421	-0.00304337	2.16549e-05
MgIM767.01G038900.v1.1	MiIM7v11000650m.g	-0.00487534	-0.00573185	-0.00708144	-0.0136346	0.00538913	-0.00933422	-0.00327772	0.0020941	-0.00600971	0.0188942	-0.00156967	0.00442839	0.0131378	-0.00735113	0.0165545	0.029529	-0.0160512	0.00421922	0.000840298	-0.00392346	-0.00361081	-0.00111919	0.0212206	-0.00366256	0.00322676	-0.00106173	-0.00808335	0.0051439	-0.0130004	-0.00518991	-0.000954861	0.00389285	-0.00118639	-0.00103347	0.00477318	-0.00328793	0.0111537	-0.00264969	-0.0142679	-0.00245023	-0.00303121	-0.00875092	0.00229751	-0.00342977	-0.000316478	0.0159874	-0.00244736	0.00709933
MgIM767.01G039000.v1.1	MiIM7v11000652m.g	0.00909992	0.00160773	0.00285069	0.0317977	0.00293907	-0.00160518	0.00260346	-0.00510348	0.0114562	-0.00484019	-0.00921168	-0.00131113	0.00860164	0.00833012	0.0134026	-0.000271158	-0.0161141	0.00860879	0.0148096	0.0138775	-0.00680658	-0.00696945	-0.00320998	-0.000908981	-0.00715346	-0.0055385	-0.0097234	-0.00014364	0.00903412	0.00549327	0.0027986	-0.00843189	-0.0010165	0.0134933	0.00697588	-0.00608064	0.0113876	-0.00118317	-0.00845321	0.0027276	-0.00998221	0.00691984	-0.00275805	0.00191014	-0.00555449	-0.00575029	0.0056535	-0.00622261
MgIM767.01G039100.v1.1	MiIM7v11000654m.g	-0.00923215	-0.00530303	0.0174959	0.0198977	0.00282046	0.0119744	0.00225316	0.000969638	-0.0149366	-0.0199791	0.00220837	-0.000729692	-0.000858858	0.00180522	-0.00636704	-0.0132197	-0.0153819	-0.0067666	-0.00463451	-0.0106413	-0.00337722	0.00864856	-0.00733712	0.000721435	0.0019196	0.00975641	0.00297744	-0.00446953	0.00903209	-0.00027437	-0.0152689	-0.00767389	0.000849762	0.0141631	0.00856792	0.00844155	0.0130833	0.00433435	0.00437576	0.000514765	-0.00915854	0.0034116	0.00119364	-0.0093567	0.00810189	0.00621579	0.00313513	-0.00982999
MgIM767.01G039200.v1.1	MiIM7v11000655m.g	-0.0014527	-0.0159296	2.25886e-05	-0.00617872	0.0108821	0.0109581	-0.013032	-0.0103564	-0.0195707	-0.00498166	-0.017777	-0.00560323	-0.00649901	-0.002591	-0.00522403	0.00305208	-0.0010666	-0.0116161	0.00693425	0.014389	-0.00216445	0.0118505	0.00385504	0.00441406	-0.0102073	-0.00439445	0.00331718	-0.0036446	-0.0101692	-0.00126453	-0.00646404	0.00903559	-0.010594	0.00158703	-0.0171212	-0.0122	-0.000225396	-0.00453469	0.00328679	0.00269905	0.0084063	0.00866544	-0.000482591	0.0023929	0.000832302	0.00895433	0.00648558	0.0163232
MgIM767.01G039300.v1.1	MiIM7v11000657m.g	0.0160138	-0.0044557	0.000843141	-0.016937	-0.0110239	-0.0149305	-0.0144924	0.00705554	0.00704258	0.0161485	-0.0144144	-0.0250684	0.00327072	0.00464315	-0.00320798	-0.00135235	-0.00517141	-0.00527496	0.00499171	-0.00150859	-0.00231995	0.00217881	-0.000182509	-0.0049931	-0.0050132	-0.00703365	-0.000852271	0.00397437	-0.000247124	-0.00392549	-0.00267216	-0.00193821	-0.00260916	-0.0104244	0.00233213	-0.00546844	0.00160268	-0.00488661	-0.0188589	-0.00212389	-0.00387733	0.00243921	0.0120434	0.003189	-0.00375507	-0.0105065	-0.00452462	0.014684
MgIM767.01G039400.v1.1	MiIM7v11000658m.g	-0.0107284	-0.0085045	-0.0030145	-0.00373344	0.00313297	-0.00617155	-0.00161536	0.00471495	-0.00525128	0.00400726	-0.000699124	0.00580082	0.00411228	0.000869574	-0.00109021	-0.00806829	0.000647614	0.00685457	0.00891136	-0.0135032	-0.00827126	-0.00515275	0.00993807	0.00459545	0.0143031	0.0064112	-0.00278978	0.00272347	0.015481	0.0122923	0.00726842	-0.0113565	0.012005	0.00407985	-0.00249627	-0.0155216	0.00879864	0.00176132	0.012452	-0.0119296	-0.0072623	-0.0171408	0.0117763	-0.00295752	-0.0134683	0.00145349	-0.010086	-0.00806844
MgIM767.01G039500.v1.1	MiIM7v11000660m.g	-0.00760198	-0.0139186	-0.0028854	0.00656455	-0.00653481	0.0031069	-0.00150462	0.00526235	-0.00477738	0.00141507	-0.00096071	-0.000531132	0.000562735	0.000742781	0.00036293	-0.00702972	-0.00916655	-0.00544223	-0.00446234	0.0121557	-0.00756242	-0.00258222	0.00194724	0.00331737	-0.00485671	0.00331477	-0.0112718	-0.000251016	0.0102884	0.00515903	-0.0155968	0.00369847	0.00489886	-0.0101359	-0.0160502	-0.00511796	-0.00612611	-0.00919337	0.00327455	0.00422261	-0.00270329	0.00256664	-0.00483909	0.00562677	-0.0171001	0.00552711	0.00330622	-0.00884599
MgIM767.01G040500.v1.1	MiIM7v11000678m.g	-0.00361266	-0.00694142	-0.000648027	-0.000289152	0.00668537	0.00115579	0.00220052	0.00511209	-0.0089814	0.00302855	-0.00426848	0.00220738	0.00369284	-0.00228181	-0.00461401	0.000579073	-0.000512785	-0.00551022	-0.00668425	0.00433382	-0.00048052	0.00249474	0.00355259	-0.00307456	0.00431341	0.00476194	-0.00359809	-0.00780006	-0.00553436	-0.0143983	-0.0048694	0.0121229	0.00467757	0.00713795	-0.0057969	0.00495924	0.00603507	0.0221556	0.00151606	-0.00601977	0.00182999	0.0154569	-0.000880478	-0.0053016	0.00729602	-0.0111542	-0.00350683	-0.00301089
MgIM767.01G041400.v1.1	MiIM7v11000692m.g	0.00802672	-0.00844007	-0.00561732	-0.0023967	0.0159608	0.014746	-0.00966527	-0.00292449	-0.001548	0.00181158	0.000395352	-0.00241091	0.000630249	0.00180143	-0.00589695	-0.00324819	0.00225222	0.000794392	-0.000125743	0.00837445	-0.00374047	-0.00246833	-0.00405094	-0.00682636	0.0034523	0.00489788	-0.00853427	0.00795762	-0.00610384	-0.00604257	0.013218	0.018124	-0.00507139	0.00681298	-0.00078126	0.00599285	0.00727866	-0.00815439	0.00508231	0.00677836	0.00150849	0.00578039	-0.00145977	-0.000383395	-0.00159633	0.00305983	-0.00812814	0.0101126
MgIM767.01G041500.v1.1	MiIM7v11000693m.g	0.0127887	-0.0047772	-0.0016052	-0.00906348	0.00360063	0.00550736	-0.0060101	0.0064529	0.0129	0.00321673	-0.00384909	0.0030071	-0.00201191	-0.012533	0.00336877	0.00233344	0.0141853	0.00454317	0.0172904	0.00958301	-0.0199752	0.0131595	-0.00237726	-0.0101116	0.00718652	-0.00501699	0.000166917	-0.0162799	0.00817275	0.00530654	0.00389102	-0.00228269	0.0127277	-0.00253098	-0.0123559	0.00398264	0.00358132	-0.00661925	0.0107302	0.00666729	0.0146746	0.0116284	0.00283934	0.0106199	0.0034289	-0.00195134	-0.00549016	0.014217
MgIM767.01G041600.v1.1	MiIM7v11000698m.g	-0.0145433	-0.0171664	0.00502703	0.00331368	-0.019007	0.0139428	-0.00382868	-0.00591019	0.00232148	0.00701648	0.00701008	-0.00608339	-0.0142576	-0.00249757	0.00125693	0.00135101	0.00092535	-0.00258975	-0.0108414	5.01872e-06	-0.00462303	0.00877461	0.00229143	-0.00163536	0.00215224	-0.00157764	-0.00955635	0.0104863	0.00177954	-0.00491018	-0.00692849	0.0018092	-0.00577145	-0.00418001	0.00441655	0.00168355	-0.000516018	0.00367444	-0.00513949	0.000853426	0.0128187	-0.00444794	-0.00240286	0.00476877	0.00145058	-0.00254032	-0.000730469	0.00529016
MgIM767.01G041700.v1.1	MiIM7v11000701m.g	0.00421491	-0.016774	0.00465257	-0.0104579	-0.00798618	0.00088123	0.0117561	-0.0144304	-0.0121509	-0.00675724	-0.000191804	0.00500285	-0.0136428	0.00552964	-0.00601992	0.0158642	0.00996679	-0.0157134	0.00678141	0.00825513	-0.00134394	0.0211782	0.00389763	-0.000158587	-0.0176272	-0.00684273	-0.00361854	0.000789226	-0.000482546	0.00181386	0.000334784	0.0130349	0.00618819	0.00182391	-0.00510109	0.00685298	0.0143688	-0.00119005	0.00594444	0.00354413	-0.00147065	-0.00191359	-0.0104209	-0.00817006	0.00879451	0.00501443	0.00188748	-0.00699016
MgIM767.01G041800.v1.1	MiIM7v11000702m.g	-0.00920427	-0.00672463	0.000422442	0.00523178	0.00440962	-0.00514956	-0.00434763	0.00545045	0.0167455	-0.00910699	-0.00182298	-0.0066478	0.011571	-0.000178679	0.00313398	5.29339e-05	-0.00403577	-0.00156809	0.0111065	-0.00415854	-0.00327969	0.008535	-0.00373721	-0.0132706	-0.00133611	0.00943791	0.00206068	-0.00920348	0.00426464	0.00344979	0.00179021	-0.000897627	-0.00613665	-0.00181394	-0.00562443	-0.00377869	-0.00504971	0.00398884	-0.00682988	-0.00324594	-0.00850784	-0.00340818	0.0187509	-0.0129169	0.00981953	-0.000210794	0.0116598	0.00253224
MgIM767.01G042200.v1.1	MiIM7v11000708m.g	0.00392064	-0.00467449	-0.00413693	-0.00583325	0.00432963	0.0022741	0.00383855	-0.00437286	-0.00955812	-0.00167724	-0.00108182	-0.00999159	-0.00142978	-0.00770184	-0.00358679	0.00590382	-0.0051351	-0.00395169	0.0037975	-0.0100593	-0.00461505	-0.0156867	0.00269053	-0.00261833	-0.00165793	-0.0103256	-0.00206702	-0.00252596	0.00474447	0.00110304	0.00343838	0.00284549	-0.00918323	0.00597906	-0.00456997	0.00333764	0.00723603	0.0120769	0.00310346	-0.00340925	-0.00177726	0.0084548	0.0113016	-0.0053948	-0.00496615	0.00313183	-0.0118994	-0.00070092
MgIM767.01G042500.v1.1	MiIM7v11000712m.g	0.001062	-0.00608231	0.0101365	0.00161039	-0.000170995	9.16012e-06	0.00658775	-0.00897841	-0.00597459	0.00688793	0.00455047	0.00139015	-0.00752064	0.00232812	0.00167735	0.000512522	0.0124811	0.00073551	0.0165509	0.00137075	-0.00411162	-0.0216657	-0.0104396	-0.00671526	-0.00345498	0.00115211	-0.00263165	-0.000676561	0.00127575	-0.00108959	0.00996987	0.00751267	0.00566607	-0.00219759	0.0029584	-0.00525026	0.00761922	-0.00398567	-0.00359457	-0.00747352	0.00896058	0.000979607	-0.0108954	0.0071402	0.00246477	-0.00196537	0.00536893	0.004074
MgIM767.01G042600.v1.1	MiIM7v11000714m.g	0.00343729	-0.00870713	0.0192941	0.00141421	-0.00462551	-0.00378947	-4.63864e-05	-0.0019962	-0.00744042	-0.00457236	0.0109445	-0.00542416	-0.0126677	0.0222522	0.00715173	-0.0111797	0.0200874	0.00616687	0.017591	0.000161139	-0.00441292	-0.00691692	0.00213963	0.00831201	-0.0137322	0.00414312	0.00762467	-0.000134973	0.0123361	-0.00949009	-0.00709307	0.0210882	0.0172329	0.00561288	0.00855682	0.00668485	0.00743916	-0.00284039	-0.0198677	-0.00471042	-0.000233297	0.0123274	-0.00827822	-0.00238276	-0.00199064	0.00213994	0.00288572	-0.00549985
MgIM767.01G042700.v1.1	MiIM7v11000715m.g	-0.0153969	-0.0108708	9.18556e-05	0.0170806	0.00648882	-0.0134492	0.00907848	0.00936903	0.00841534	-0.00635538	-0.00444561	0.00383819	0.0102288	0.00216617	-0.0174738	-0.0026599	-0.00225593	-0.00123596	-0.00492294	0.003432	0.00975669	-0.00395537	0.00724768	0.0049891	0.0128445	0.0076011	-0.00434728	-0.0108491	-0.00505448	0.0122455	0.00822555	0.00678121	-0.00334649	-0.00289466	0.00201855	-0.0192723	-0.00138776	-0.0143584	0.00790864	0.00860092	0.011263	-0.0038223	0.00145282	-0.0178935	-0.00500421	-0.00014597	-0.00275928	0.00334789
MgIM767.01G042800.v1.1	MiIM7v11000717m.g	0.00453106	-0.0104261	0.00676375	0.00202234	0.00844506	-0.00391416	0.00498725	0.00731499	0.00249851	-0.0072362	-0.00187579	-0.00879966	0.00361832	0.00349999	0.00532446	-0.00458517	0.0111241	0.0107522	0.00751649	-0.00127742	0.00305411	0.00197782	0.00999679	0.00214847	-0.0132807	0.00410098	0.0057902	0.00634547	0.0108479	-0.0125291	-0.00852079	0.0187222	0.00740542	-0.00113735	0.0113042	-0.00308215	0.00377688	-0.00589904	-0.000942503	-0.0015879	0.0034609	-0.000309422	0.0106384	0.00628993	0.00593759	-0.00180358	-0.00940221	-0.0119994
MgIM767.01G042900.v1.1	MiIM7v11000718m.g	-0.00100429	-0.0149769	-0.00078265	-0.00790515	0.00395936	0.0102327	-0.00506055	0.0143021	-0.00453384	0.009695	-0.00381482	0.0104389	-0.00739142	0.00615643	-0.000687205	-0.00567008	-0.00903769	0.0156185	-0.00758804	0.00937848	-0.00623398	-0.00709438	0.00231963	-0.00287388	-0.000473852	-0.00275593	-0.00276163	0.00874223	0.00588946	0.00827576	-0.0189798	0.000658355	-0.00118262	-0.000817011	-0.000252303	0.0117229	-0.00559687	0.00179492	-0.00800244	0.00436897	0.0107952	-0.000128759	0.000752558	-0.00890489	0.00018985	-0.0117013	-0.00244239	0.0118188
MgIM767.01G043000.v1.1	MiIM7v11000721m.g	0.00764826	-0.0153531	0.0145056	-0.00171851	0.00798736	-0.0131771	-0.0119479	-0.00671364	0.000488373	0.000888913	0.00932797	0.00373922	-0.00810639	-0.00594818	0.00567317	-0.010368	0.000194483	-0.00301651	0.00447583	0.0132982	-0.00138208	-0.00458826	-0.0209012	0.0217134	0.00810014	0.0096512	-0.00156024	0.00552223	-0.00675779	0.00262227	0.0119197	0.0189529	0.00225485	0.00562777	-0.0208179	0.00896998	0.0175443	-0.0117887	0.0144545	-0.00845416	-0.00737016	0.00135907	0.00356272	0.00668136	0.00451288	-0.00342908	0.0044571	0.00722512
MgIM767.01G043100.v1.1	MiIM7v11000725m.g	0.0192919	0.00174556	0.00481326	0.00924595	-0.0205217	0.00386387	-0.00663219	0.00475445	0.00718832	-0.0185102	0.00931954	-0.000337477	0.00694536	0.00299846	0.0110181	-0.00127961	-0.0158884	-0.00710262	-0.00370271	-0.00314788	-0.0141362	-0.000209589	0.00318542	0.00581866	0.0194943	0.00597908	0.0016335	0.0157479	-0.00487552	0.00832001	-0.00203503	0.00298783	-0.00173882	-0.00815914	-0.00360823	-0.0106295	0.00218779	-0.00374487	0.00297044	-0.00669623	0.00264555	-0.0102561	-0.00476215	-0.00466808	0.0076299	-0.00192551	0.00578294	-0.00129718
MgIM767.01G043200.v1.1	MiIM7v11000726m.g	-0.00824979	-0.00704708	-0.0017844	0.00138995	0.000747617	0.00692054	0.00493544	0.00158515	0.00133444	-0.00104031	-0.00307926	-0.0124049	0.0090677	-0.00549475	0.00741935	-0.00585275	0.00138665	0.000363161	-0.00192661	-0.00370168	-0.00525279	0.00428024	0.00282265	-0.00420898	-0.00722684	-0.000811165	-0.00570692	0.00383491	0.00316938	-0.00784309	0.000462918	-0.00132543	0.000483897	-0.00707811	0.00274752	0.00526644	-0.013516	-0.00236944	-0.00569443	0.000254811	0.0148135	-0.00156375	-0.00566991	0.00595259	-0.016033	-0.0119756	0.0111298	-0.0080694
MgIM767.01G043300.v1.1	MiIM7v11000727m.g	-0.00124975	-0.00963049	-0.00339873	-0.00153618	-0.00322887	0.00900912	-0.001722	0.00691546	-0.00315396	0.00174208	-0.001394	-0.0218616	0.00711146	0.00189318	-0.00105847	-0.0157331	0.00789621	-0.00498528	0.000549668	-0.0162047	-0.00669425	-0.000889318	0.00915913	-0.00997543	-0.0121331	0.00164038	-0.00139494	-0.00564314	0.000620763	-0.00508956	-0.00121723	-0.00611302	0.00767138	0.00846351	0.00514874	0.00440179	-0.0131605	-0.00160649	-0.00502197	-0.00727115	0.000652605	-0.00627113	0.00603589	-0.00181515	-0.00645432	-0.00982466	0.00960466	-0.00846522
MgIM767.01G043500.v1.1	MiIM7v11000729m.g	-0.00179146	-0.00612052	-0.00427169	-0.00164165	-0.00545526	0.00371213	0.0018664	0.00735203	-0.002378	-0.0173905	-0.0029799	0.015854	-0.00647415	-0.0140728	0.0191716	0.00356773	0.0272813	-0.00365846	-0.00498205	0.0209835	-0.0101075	-0.00143546	-0.00481258	0.0041599	0.00744451	-0.00960731	-0.00070727	0.0136031	-0.0023231	0.0128201	-0.00585145	0.0310794	-0.00979655	0.0187218	0.0330156	0.00210766	0.0125049	0.0100293	0.0138811	-0.00955803	-0.0029196	-0.0106751	-0.00993897	0.0201819	-0.018801	0.00842273	0.00283078	-0.0134287
MgIM767.01G043700.v1.1	MiIM7v11000733m.g	0.000847491	-0.0111841	0.00483593	0.00344087	-0.000353923	0.00760626	-0.010975	0.00706833	-0.000732481	0.0162354	-0.00160062	-0.00697164	0.00333986	0.0187028	-0.00809591	-0.0103902	-5.32805e-06	0.00258725	0.00653716	-0.0020891	-0.00832274	-0.00787442	0.0104546	-0.00502969	0.00186094	-0.00575458	-0.00248774	0.00304885	-0.00712656	0.00931212	-0.00414342	-0.00246586	0.00574409	-0.00129609	0.00908701	0.00166249	-0.00600346	-0.00959942	-0.00977578	9.75188e-05	-0.00739305	0.00502564	0.0162062	0.00596968	0.00558392	8.09528e-05	0.00609563	0.00456746
MgIM767.01G043800.v1.1	MiIM7v11000735m.g	0.0120687	-0.00514256	-0.00161098	0.00440567	0.00801066	0.0053374	-0.00196343	-0.00162016	0.00442248	-0.000369675	0.00888676	-0.00723415	0.00150476	-0.00584227	-0.000778448	-0.00497652	0.0110229	0.00470333	0.00278473	-0.00672414	0.000551475	-0.00804877	0.00579956	-0.00398245	0.00368017	-0.000910242	-0.00239312	0.00681878	-0.0050422	0.0073316	0.000294261	-0.00599238	0.00429385	-0.0136592	0.00475732	-0.00698376	-0.00775749	0.00302457	0.00507299	-0.00618765	-0.00218301	0.00726127	-0.00473372	0.00460293	0.0102541	0.000195042	-0.00264619	0.0146616
MgIM767.01G043900.v1.1	MiIM7v11000736m.g	0.00765723	-0.00746322	0.00637522	-0.00855788	0.0016621	-0.00789258	-0.00904209	0.000796874	-0.00405209	-0.00399723	-0.0142786	-0.00596923	-0.0074986	0.00261018	-0.00323452	0.000115499	-0.00513333	-0.000215025	0.0133649	-0.00728923	-0.00602978	-0.00366124	-0.000302601	-0.00869971	-0.0105881	-0.00134204	0.00763376	0.00807132	-0.00867968	0.0103121	0.00472187	0.0107504	-0.00976012	-0.00335422	-0.00674084	-0.00348448	0.0126418	0.00507271	0.000553024	-0.00189146	0.000386762	-0.00142757	0.00254021	0.0081369	0.000404033	0.0147435	0.00626437	0.00742501
MgIM767.01G044100.v1.1	MiIM7v11000738m.g	0.0141108	-0.00372609	-5.61381e-05	0.0118652	-0.00316539	0.00206716	0.00049294	-0.00390959	0.0115701	0.00812875	0.00380522	-0.0101323	0.00756614	-0.0140065	0.0178899	-0.00811455	0.00295468	-0.00298238	0.0197372	0.00448657	-0.0185126	-0.00376073	-0.00110507	0.0103203	-0.000106487	0.0171564	-0.00703379	-8.78502e-06	-0.000195505	-0.00446658	-0.00604149	-0.00435724	-0.00688161	-0.00497827	0.0136093	0.00275586	-0.0150924	0.000712087	0.00740089	0.00497567	-0.00131968	-0.00376557	-0.00113069	0.00871007	-0.00146136	-0.00665452	-0.00514744	-0.00271206
MgIM767.01G044300.v1.1	MiIM7v11000740m.g	0.0095032	0.000398556	0.00512747	0.0136002	-0.000250337	0.014924	-0.00812162	-0.00266823	0.0190749	0.0134708	-0.000255456	-0.00628154	0.000806487	-0.00193056	-0.00541778	-0.00211749	0.00154698	0.0167547	0.00689884	-0.00601772	-0.00321657	-0.0120124	-0.0154721	-0.00265633	-0.0105466	-0.00581085	-0.000866463	-0.000866238	0.0144811	-0.0130663	-0.00197348	-0.00228654	0.00185478	0.0106664	0.00361029	0.00795096	0.00297745	-0.0101318	-0.0132882	0.00166019	-0.00903807	-0.00243034	-0.00534217	-0.00642246	-0.011078	-0.00643711	-0.00802434	0.00126069
MgIM767.01G044600.v1.1	MiIM7v11000744m.g	0.000909237	-0.014461	0.011058	0.00107836	-0.0109932	-0.00714376	0.00705398	-0.00334014	0.00422693	0.00121657	0.00554026	0.00348983	-0.000869887	-0.00790309	-0.00215032	-0.000651385	0.010734	0.0066919	-0.00884093	-0.012164	0.00238861	-0.00783012	0.000738314	-0.00326705	-0.000704758	-0.00364918	-0.0103457	-0.00279472	-0.00453795	0.000372347	0.00858725	-0.00199243	-0.000446509	-0.0014304	0.00123593	-0.00852314	0.00115443	-0.00987919	0.00249982	0.00824377	-0.00360905	0.00158274	0.00883804	-0.0132642	0.00357704	-0.00774064	0.0172371	-0.00475822
MgIM767.01G044700.v1.1	MiIM7v11000745m.g	-0.00263678	-0.0196807	0.0131751	0.0071277	0.00556049	-0.000920893	0.0042596	-0.000454678	0.0121737	0.0150143	-0.00260742	-0.00276396	0.00631775	0.0166715	0.0109812	-0.00939715	0.0039383	0.00208072	-0.00893991	0.00259855	0.0106922	-0.00100304	0.00410745	0.00624846	0.00675817	0.00556981	-0.00159687	-0.00337904	0.0029525	0.00678315	-0.00326179	0.00535433	-0.00197588	-0.0141274	-0.000497637	-0.00953826	0.0124824	-0.00473877	-0.0111473	-0.00326755	0.00259181	0.000764821	-0.00466666	0.0030703	0.0114943	0.00135169	-0.0102962	0.0167557
MgIM767.01G044900.v1.1	MiIM7v11000753m.g	-0.003546	-0.00953131	0.000111575	0.00337995	-0.0161528	0.0037579	0.00219282	0.00714785	-0.00398923	-0.00638293	0.0148711	0.00784284	0.0105577	0.00265011	-0.0148226	-0.010205	0.00317031	-0.00100773	-0.00717286	0.0121166	-0.00628607	-0.00967524	-0.00299427	0.00279155	0.0109592	-0.00498057	-0.00172068	-0.00837723	-0.00229438	-0.000908968	-0.017054	0.0057295	0.00487429	-0.0197249	-0.0151051	0.0037729	0.0060783	0.00161632	-0.000565721	0.00630337	0.0100883	-0.00863752	0.00443212	-0.00429107	0.00408844	0.0092542	0.0119815	0.00106039
MgIM767.01G045100.v1.1	MiIM7v11000756m.g	0.0142517	-0.00948581	0.0064873	5.57103e-05	0.00238506	-0.0150639	-0.00400904	-0.00750999	0.000716773	0.00500758	-7.50484e-05	-0.0136435	0.0104244	0.00637372	0.00472682	0.00804321	-0.000910384	-0.015406	-0.00167975	-0.00447354	-0.0037121	-0.00883294	-0.000567017	0.0243618	-0.0123164	0.0148144	0.00280003	-0.00373932	0.00630288	-0.00580862	0.00922792	0.00666752	0.00522661	0.0107877	0.0104135	0.0094913	0.001184	0.00380496	-0.0184048	0.000370029	-0.0267157	-0.000872684	-0.00109433	-0.00410017	-0.010822	0.00458277	-0.00224062	-0.00184598
MgIM767.01G045300.v1.1	MiIM7v11000758m.g	0.0141602	-0.00626942	-0.0153209	-0.00416062	-0.017858	-0.00378472	0.0114081	-0.00071405	-0.004509	-0.00945174	-0.00877407	0.0125359	0.00386903	0.0043016	-0.0126583	-0.0161677	-0.00280331	0.00247896	-0.00441757	0.0158454	-0.00244167	-0.00517143	-0.00587714	-0.00304568	-0.00458549	0.00840345	0.00407512	0.00798977	0.000806199	-0.0118891	0.00133643	-1.87097e-05	-0.00391105	-0.0135044	0.00779341	0.00311754	0.00743538	-0.0169208	-0.00359224	-0.00419498	0.0159663	3.71278e-05	0.00328846	-0.0202133	-0.00853493	0.00776913	0.00704611	0.000771545
MgIM767.01G045400.v1.1	MiIM7v11000759m.g	0.0161627	-0.00728467	0.00311603	0.00567083	0.00566922	0.00988245	0.00814671	-0.0106278	0.0037675	-0.0119015	-0.0069508	-0.0114832	-0.00630219	-0.0198234	0.0159257	0.00576926	-0.00872724	0.0186277	-0.0128769	0.00565151	0.0131543	-0.00365935	0.00134629	-0.00463148	-0.00221087	-0.00524274	-0.000194616	-0.0154739	0.00251352	-0.00195099	-0.0117264	-0.000672953	-0.00247461	0.000950696	0.0060775	-0.00602395	-0.000310245	0.0192808	-0.00654078	0.011797	-0.00120525	0.00281187	-0.0014434	-0.000487147	-0.00194996	0.0115702	-0.00287959	-0.0130283
MgIM767.01G045500.v1.1	MiIM7v11000763m.g	0.000344961	-0.0124046	0.000769432	-0.0111472	-0.00742299	-0.00324953	0.0113023	-0.00057287	-0.0137401	0.0113969	-0.000715688	0.00506226	-0.00371361	-0.00196474	0.00770203	0.0137848	-0.00834166	0.000446554	-0.0117984	0.010066	0.000264231	-0.00520349	0.00291166	0.00402986	0.00744392	-0.00961059	0.00121139	0.00531561	-0.000832173	0.00250911	0.00407368	0.000346523	-0.00619451	-0.00127795	-0.00835067	-0.00220208	0.00181496	0.000466093	0.00540945	-0.0116549	-0.0119365	-0.00200371	0.0149242	-0.00399954	-0.0244611	-0.00987697	0.0147417	-0.0054858
MgIM767.01G045600.v1.1	MiIM7v11000764m.g	0.0129595	-0.00135225	-0.005037	0.000597814	-0.0036271	-0.00391286	-0.00799804	0.00601381	0.00250966	-0.0021631	0.00143322	0.00424174	0.00328284	-0.0132709	-0.00176355	0.00336754	-0.000972888	0.00344903	-0.00547319	-0.00146298	-0.00604492	-0.00807917	0.0110014	-0.00152509	0.00649552	0.00890342	0.0119738	-0.00188157	-0.0133032	-0.00750058	0.00153008	-0.00889173	0.00925557	0.00852649	-0.00834546	0.0031622	-0.00771377	0.0084305	0.00159887	-0.00616252	-7.18493e-06	-0.017772	0.00696628	-0.00758295	-0.00235795	-0.00430482	-0.00210037	0.00426902
MgIM767.01G045700.v1.1	MiIM7v11000765m.g	0.00688735	-0.00894681	0.00452877	-0.000558867	0.00515256	0.0055342	0.00421722	-0.0047958	0.000886333	-0.00214606	0.011988	-0.0040839	0.00537342	-0.00938451	0.00422547	-0.0053483	0.0103613	-0.00198843	-0.000783216	0.00175869	-0.00448867	-0.00791594	0.00321568	-0.009037	0.000532897	-0.00161924	-0.00223408	-0.00360704	-0.00569376	-0.00520102	0.00290578	0.0063057	-0.00361435	0.00134932	-0.0145736	-0.0106526	0.00720691	-0.00214562	0.00048146	-0.00323886	0.00255063	0.011497	-0.00064328	0.00207875	0.00279766	0.000139239	0.0107061	0.0132143
MgIM767.01G045800.v1.1	MiIM7v11000766m.g	-0.00243928	-0.00545214	-0.00639376	-0.00821061	0.00913463	0.00687165	0.00173977	0.00679855	0.0424408	0.0110323	0.0175217	-0.0148785	-0.0121585	-0.00960964	0.00496216	-0.00759049	-0.00568375	0.00266777	0.0081886	0.0217314	-0.00896482	0.00574539	-0.0153829	-0.0199714	-0.0109031	0.00643185	-0.0132598	-0.00678319	0.00469223	0.0135239	0.0192575	0.0141519	-0.00699172	-0.00882635	0.0129584	0.000376929	-0.0145006	-9.51192e-05	-0.00292654	0.00193357	0.00527178	0.00334898	0.00677818	0.00295355	0.0143081	0.00480365	-0.00639323	-0.003525
MgIM767.01G045900.v1.1	MiIM7v11000767m.g	-0.00393636	-0.00850825	0.0139118	0.0139849	0.0119966	-0.0249764	-0.00424149	0.0117832	0.00637838	0.00548804	-0.00215904	0.00292767	0.00177568	-0.00750025	0.00049466	0.00815046	0.00147456	-0.000229976	0.0100774	-0.00388165	0.0165051	-0.00839453	-0.0109808	-0.000648475	-0.00459306	0.00932397	-0.00361967	0.00731371	0.0130328	-0.0114809	-0.011882	0.0199832	-0.00969822	0.000278959	-0.000421828	-0.00900031	-0.0044632	-0.00336381	-0.015055	-0.00831645	0.00100711	-0.00100936	0.00931657	-0.00183651	0.0210186	0.00399701	-0.0135287	-0.00427219
MgIM767.01G046300.v1.1	MiIM7v11000773m.g	0.00252906	-9.46496e-05	-0.00876788	0.0060171	0.00150378	0.00763568	0.00162733	0.00548933	-0.0138729	-0.0109355	-0.00550206	-0.000516832	-0.0100316	-0.0217595	0.0087018	0.00227016	0.0066527	0.0155839	5.0145e-05	-0.0102473	0.0165423	0.00306742	-0.00278848	-0.00157769	-0.00288141	6.45578e-05	-0.00723817	0.0109298	-0.00265245	-0.00711476	0.000392416	-0.00208736	-0.00809733	0.00205651	0.00603149	0.00308394	-0.0102461	0.00128092	-0.00229991	-0.000997224	3.65203e-05	0.00428416	0.0124191	-0.00430106	-0.00939071	0.00238484	-0.0168034	-0.00318202
MgIM767.01G046500.v1.1	MiIM7v11000775m.g	-0.00233397	-0.00730349	-0.0122494	0.00733723	-0.00309254	-0.00655027	-0.000373554	0.00383549	0.00397972	-0.00150494	0.00348475	0.00579897	0.00374313	-0.00735125	-0.0121528	-0.0165354	0.00445529	-0.00786401	-0.00323512	0.00567185	0.00673091	-0.000864456	-0.00509529	-0.000394844	0.00533597	0.0126175	0.00321306	-0.00445021	-0.000579117	-0.0108255	-0.0166256	0.00191422	0.00573617	0.000310719	-0.0165314	0.00321664	0.00450535	-0.0109009	0.000633665	-0.00447337	-0.00414081	-0.000579288	-0.00748913	-0.0145048	0.00881293	0.00272496	-0.00265638	-0.0163348
MgIM767.01G046700.v1.1	MiIM7v11000779m.g	-0.00552857	-0.0103087	0.0127893	0.0119355	-0.0229004	0.00424764	-0.023186	0.0109449	0.00543256	-0.00262717	0.00344517	-0.00645645	-0.0128995	-0.0132188	0.0051412	0.00723812	0.00650448	-0.00943566	-0.00694497	-0.00716116	0.0092999	0.00701033	0.00207759	-0.00199351	0.00259835	-0.00760429	0.0117721	0.00187221	-0.0106814	-0.0243596	-0.00519658	-0.00326274	0.0101561	-0.00423708	-0.00302451	-0.0139574	-5.17697e-05	-0.00820525	-0.00654941	0.0109434	0.00194767	0.0112919	0.00549715	-0.000761556	-0.00760734	-0.00285282	-0.00915671	-0.0118049
MgIM767.01G046800.v1.1	MiIM7v11000781m.g	-0.00110652	0.00306809	0.0112748	0.00791604	0.00386852	-0.0135548	-0.00734223	0.027571	-0.0301604	0.00355718	0.00621764	-0.0101629	0.00484171	0.000971668	0.00466144	0.00489177	0.0116646	0.00901536	0.0125041	-0.0101017	0.00150197	0.0109069	-0.00354832	-0.01056	0.0122498	0.0341909	-0.00268394	0.030212	-0.00190168	0.0148391	-0.00271589	0.0122092	0.00608874	-0.00380278	0.00872439	-0.0052262	0.0138021	0.00332624	-0.0186265	0.00771223	-0.00249022	0.000881069	0.00685804	-0.0219978	0.00452161	0.0017395	-0.00388773	-0.0174576
MgIM767.01G046900.v1.1	MiIM7v11000782m.g	0.0123264	-0.0060615	-0.00213708	0.00788813	0.00148595	0.00510793	0.0036115	0.00265615	-0.00121785	-0.00428658	0.00196123	0.00252494	-8.29262e-05	-7.52577e-05	-0.000939106	-0.000328716	0.00228026	0.00237613	0.00287395	0.00181169	0.00346538	-0.0139659	0.00429491	-0.000917725	0.00478373	0.00104312	0.00267923	0.000266324	0.000472943	-0.00124858	-0.00578153	0.000854213	0.00558729	-0.00407555	-0.00573095	0.00780062	-0.00667084	-0.00727977	0.00971084	-0.00873445	-0.00166148	-0.00666903	-0.0020043	0.00296508	-0.000940694	-0.00266383	-0.00479169	0.0103416
MgIM767.01G047000.v1.1	MiIM7v11000783m.g	-0.0182261	-0.00206197	0.00245835	0.0122776	-0.00626685	-0.0016292	-0.00449531	0.00511684	0.00375565	0.0075132	-0.00584312	-0.00743923	0.00505802	-0.00121377	0.000233281	0.00781692	-0.00873881	0.0152958	-0.000284955	-0.00549946	-0.00477857	-0.00851275	-0.0120119	-0.0120106	-0.00181295	0.00688583	0.0138351	-0.00395286	-0.0135609	0.00664781	0.015613	-0.00685381	-0.00390838	0.00194951	-0.000576003	-5.1575e-06	0.00081759	0.005046	0.00903879	0.000440963	-0.00644048	0.0125309	-0.0229161	0.0134613	0.000579322	0.00224287	-0.000201848	-0.00186408
MgIM767.01G047600.v1.1	MiIM7v11000794m.g	0.0114186	-0.00160108	-0.00138188	0.00841074	-3.36623e-05	0.000953338	-0.0125564	0.00736567	-0.00885183	0.00610638	-0.0141922	0.00911814	0.0149475	-0.00457251	-0.0030571	0.0275211	-0.00532272	-0.00211746	-0.00683764	-0.0158893	-0.0173243	-0.00587247	-0.0166271	0.00800871	-0.000927503	0.00114476	-0.00520444	-0.0117643	-0.000346455	-0.00356595	-0.0055173	0.000570738	0.000979642	-0.0086743	0.0112993	-0.00197115	-0.0118499	0.0025372	0.00828497	0.00921777	-0.00383969	-0.00108908	-0.00917419	-0.0176591	-0.00404495	0.0118088	0.00633314	-0.0077909
MgIM767.01G047700.v1.1	MiIM7v11000797m.g	0.00503708	-0.00811637	0.0180643	0.00586347	-0.00591008	-0.0062363	-0.00355814	-0.0048376	-0.0163054	0.0039512	0.0171082	0.00606354	0.0115438	0.0251885	0.0108596	-0.015177	0.0155964	0.0135774	0.00729021	0.00874823	0.0110637	-0.00245581	-0.0070308	-0.00176605	0.00685119	0.0030217	-0.00783241	0.00399834	-0.00235345	0.00973224	0.000206586	0.00481362	0.00597414	-0.0123839	-0.00282191	-0.0130449	0.0159346	-0.00199527	-0.00712551	0.00163182	-0.00535359	-0.00233299	-0.00518192	-0.0108879	-0.000203028	0.0167773	0.0048926	0.00518108
MgIM767.01G047900.v1.1	MiIM7v11000801m.g	0.0207646	-0.00388577	-0.00352572	0.00214342	8.76364e-05	0.00451445	-0.00726865	-0.0112	0.00158051	-0.00862621	0.00350532	-0.0037013	0.00214197	0.00220678	0.00637414	-0.00944136	-0.00213793	0.00606057	-0.00309207	-0.00430548	-0.00419678	-7.32785e-06	0.000790918	-0.00581233	0.00406221	0.00984971	0.00442455	0.0146758	-0.0118145	-0.00375649	0.00291443	0.00787567	-0.00508717	-0.00486186	-0.00177571	-0.0128629	-0.00993193	-0.0103918	-0.00630127	-0.0109868	0.00750199	-0.00610471	0.000707392	0.00133015	-0.00104119	0.00912627	0.00169383	0.000561013
MgIM767.01G048000.v1.1	MiIM7v11000802m.g	0.0134498	-0.00455231	0.00274992	-0.00305618	-0.00142289	-0.00723969	-0.00633162	0.0134588	-0.00427976	-0.00590406	-0.00279554	0.000677428	0.00016698	0.00647813	0.00542528	-0.0117493	-0.00339796	-0.0120792	0.00797119	-0.00395042	-0.0218837	0.000732622	0.0162018	-0.00697286	-0.00466528	-0.00887998	0.00657669	-0.00275837	0.00102414	0.0130288	0.00565888	-0.000953266	0.00300425	0.00278256	0.00824724	0.00291029	0.0063304	0.00230276	-0.00304811	-0.0171336	-0.00144074	-0.00231105	-0.000905921	0.00466071	-0.00416042	-0.00797563	0.00182497	0.00786766
MgIM767.01G048300.v1.1	MiIM7v11000807m.g	0.000152599	0.000929476	0.00628826	-0.00565046	-0.0022414	0.0126774	0.0190465	0.00121599	-0.0102342	-0.00603146	-0.00387597	0.00635376	-0.00348074	0.0011572	-0.0204225	-0.00942255	-0.0241198	0.0164803	0.0398139	-0.00965389	-0.0257693	0.00956583	-0.00643045	0.024572	0.00329149	-0.0139407	-0.0141874	-0.0145981	-0.00529301	0.0149391	-0.00136058	0.0117625	0.00519962	0.00598243	0.0179012	0.0142856	0.0150531	0.0287229	0.00224446	-0.0138075	0.0154079	0.00533811	0.00934616	-0.00144135	0.0218482	-0.00074234	0.00899591	-0.00212994
MgIM767.01G048400.v1.1	MiIM7v11000809m.g	0.000293251	-0.00545036	0.00285224	-0.0212322	-0.00539483	0.00645497	-0.00540986	-0.00477276	-0.0064141	0.0077426	-0.00683874	-0.00845247	0.0134538	-0.0051407	0.000344548	-0.0125798	-0.00732308	0.0113899	-0.00197701	-0.000478607	0.00290586	-0.00517945	-0.0126632	-0.00529401	-0.00277624	-0.0170422	-0.00423186	0.00041832	0.00105311	0.00676936	0.000743912	-0.00328964	0.00804832	0.0162028	-0.00836625	0.0131491	0.00168607	-0.00709277	-0.00349451	0.0055968	0.000436145	0.00353774	-0.00653279	-0.0105745	-0.000727203	0.00373111	0.00921973	-0.00893433
MgIM767.01G048500.v1.1	MiIM7v11000811m.g	-0.00510908	0.0008176	-0.00410771	0.00551291	-0.00439517	-0.00014879	0.00803913	0.0234651	0.0208286	0.0304606	-0.00236176	0.0104463	0.00748671	-0.00264611	0.00332094	0.0107371	0.000784609	0.00533588	0.0104464	0.0124045	-0.0065659	0.00333173	-0.01296	-0.0268919	0.0301055	-0.00338424	0.00773474	0.00345503	0.00539363	-0.00160224	0.00921713	-0.00651561	-0.0111403	0.00666051	0.00921727	-0.00819485	0.00459711	0.00300862	-0.0107488	-0.0156646	-4.55954e-05	-0.0100716	0.000861739	0.0096449	0.00864734	0.0137776	0.00752039	0.0117
MgIM767.01G048600.v1.1	MiIM7v11000816m.g	0.0208701	-0.00312553	-0.000634296	0.00201869	-0.00143602	0.00225564	-0.00664786	-0.00895518	0.00881247	-0.00766929	0.00283441	0.00360358	0.0052193	-0.00271706	0.00786857	-0.000549446	-0.00402126	0.00444659	-0.00617235	-0.00528109	-0.0061635	-0.00713531	0.00143831	-0.00179715	0.000315306	0.00184618	0.00686617	0.0177272	-0.00427083	0.00155657	0.00523883	0.00718999	-0.00573783	-0.000767943	0.00770324	-0.00621066	-0.00259619	-0.00159349	-0.00504123	-0.0107143	0.0105145	-0.00219542	7.45703e-05	-0.00226713	0.00143366	0.00313602	0.00594668	-0.000537797
MgIM767.01G048700.v1.1	MiIM7v11000817m.g	0.00767412	-0.00486874	0.00103771	0.00148392	-0.00811566	0.00344283	-0.00890558	-0.0149792	0.0149288	-0.0038542	0.0118435	-0.00138305	0.00129479	0.00532405	-0.00106135	-0.00552321	-0.00916857	-0.00169764	0.00466712	-0.0116871	-0.0231285	-0.00300093	-0.00979005	-0.0115991	0.00101184	0.0142816	0.000953724	0.00423261	-0.0200838	0.0108819	0.0150038	0.0135788	0.00749273	0.00384297	0.00160805	-0.00332315	0.0124777	-0.0136353	-0.0058015	-0.0103802	0.00343594	-0.0104119	0.00331636	0.00155628	0.00172584	0.00866753	-0.00502856	-0.0108805
MgIM767.01G048900.v1.1	MiIM7v11000819m.g	-0.000237348	-0.00899887	0.000254061	0.00284233	-0.00305546	0.00569091	0.00336483	-0.00289981	-0.00567469	-0.00129546	0.0090086	-0.000446829	0.00436754	-0.00610028	0.00604585	0.00310575	0.00405672	-0.00380545	0.00291805	-0.0035634	-0.00121476	-0.00569932	0.00540049	-0.00840559	4.9975e-05	-0.00572534	-0.00716833	0.00504184	0.00212339	0.0066257	-0.0111222	0.00310696	0.000864426	0.00655222	0.0007205	-0.00122851	-0.000500574	0.00779073	0.00574086	0.000577223	0.00727692	-0.0162723	-0.00243076	0.00394841	-0.000170389	0.00859606	-0.00373278	-0.0053063
MgIM767.01G049100.v1.1	MiIM7v11000821m.g	-0.00554222	-0.0166272	0.0042433	-0.00829389	-0.00220514	-0.00341412	-0.00340027	-0.00439574	-0.00598549	-0.00932132	0.00581975	0.0058926	0.0031625	-0.00512754	0.000290273	-0.00649817	-0.00288345	-0.00390036	-0.00685871	0.00688009	-0.0101364	0.000704409	0.00611003	0.0012761	-0.00309514	0.00567486	-0.00556238	-0.00373591	0.0102956	0.00599527	0.000754704	0.000213075	0.0023674	-0.000282432	-0.00147489	0.000549896	-0.0173374	0.00335685	0.00852062	-0.000734399	-0.00392709	-0.0158448	0.0143954	0.0129902	-0.00657435	0.00832117	0.0048572	-0.000742634
MgIM767.01G049200.v1.1	MiIM7v11000822m.g	0.0215978	0.00455674	0.0120835	0.0133848	-0.00945159	0.00762814	-0.00348806	0.00608741	0.00260633	0.00729726	-0.00156377	0.0123616	0.004392	-0.00243713	-0.0156342	-0.0153551	-0.00539874	-0.00171604	-0.00133134	-0.000994838	-0.00260856	0.00535283	-0.00494055	-0.00235228	-0.0111473	0.00684751	-0.00361032	0.00385284	-0.00892625	-0.00791231	0.00435557	-0.00694352	-0.00748789	-0.00194783	0.00803147	-0.00262011	0.00550784	-0.00437616	-0.000337013	-0.00130444	0.00404059	0.000882445	0.00315134	-0.00549162	-0.0132578	0.000385331	-0.00558068	0.0160729
MgIM767.01G049300.v1.1	MiIM7v11000825m.g	-0.0128111	-0.00885444	-0.000636497	0.0105176	0.000751036	0.00448152	0.00232116	-0.000970426	-0.00491078	0.00478725	0.00100111	-0.00241898	0.00133845	-0.00730928	-0.00298304	-0.00502001	0.000799563	-0.00450877	0.00304511	0.00484779	-0.00671544	-0.00291146	-0.00276759	-0.00713262	-0.003896	-0.01103	0.00843413	-0.0101639	0.001961	0.00123324	-0.00357632	0.00422932	0.00872995	-0.00291976	0.0110909	0.0118551	0.0122005	-0.0012398	-0.00135826	0.00163477	-0.00686615	-0.00752724	0.020647	-0.0158174	0.0150439	-0.00247889	0.00376583	-0.00247797
MgIM767.01G050300.v1.1	MiIM7v11000841m.g	0.0010218	-0.00990279	-0.00830765	-0.000461806	0.00206874	0.00834098	-0.00457899	0.00873346	-0.00502549	-0.00146121	0.0069095	-0.00452504	0.00623476	0.00461333	0.00278696	0.00243972	0.00435932	-0.00069575	0.00217629	-0.0143741	0.00409277	-0.00743212	0.00677248	-0.000106921	-0.00213453	0.00584861	-0.00112148	0.00100551	-0.00603028	0.00360928	-0.00448203	-0.00152005	-0.0123517	0.00578105	-0.00487039	-0.00835116	0.00792226	-0.0028337	0.00683014	-0.00572739	0.00615621	0.00403764	0.00612281	0.00279584	0.000459738	-0.0130146	0.00244958	0.00151221
MgIM767.01G050400.v1.1	MiIM7v11000842m.g	0.00322387	-0.00942972	0.00452212	0.00314958	-0.00235381	0.0059026	0.000694367	-0.00621786	0.00418088	0.00087748	0.0017756	0.00114689	-0.00293626	0.00424194	-0.0114231	0.0019539	0.0145125	0.00476259	0.00173217	-0.0123348	0.00666626	-0.00350192	-0.0109562	0.0115593	0.00248247	-0.00523142	-0.00583079	0.0115442	0.00470145	0.0184827	0.00530729	0.00516908	-0.0148746	0.0206297	-0.0148921	0.0136162	-0.00295728	0.00413371	0.00231832	-0.0164074	-0.00490286	2.04495e-05	-0.0040291	-0.00395392	0.00917154	0.0119541	-0.00176131	-0.00925609
MgIM767.01G050600.v1.1	MiIM7v11000844m.g	-0.00823165	-0.0143025	0.00211167	0.000239255	0.00496196	0.00588655	0.00812706	-0.014151	0.00454423	0.00480144	0.00125098	-0.00635487	-0.0116857	-0.0178286	-0.00406231	-0.00694039	-0.00089144	0.00301857	-0.00702175	-0.00839978	0.00187054	-0.00227032	0.00969133	5.33224e-05	0.00141022	-0.00474498	-0.013154	-0.000889443	-0.00468736	-0.00631849	-0.00365926	-0.003287	-0.00112308	-0.00354517	0.00634174	-0.00946432	-0.0104601	-0.000144696	-0.0124738	0.00672352	0.012142	-0.00221903	0.00080277	-0.00216059	-0.00199012	-0.00322101	-0.00202877	-0.0194105
MgIM767.01G050800.v1.1	MiIM7v11000847m.g	0.0106945	-0.0028365	-0.019975	0.0121079	-0.00449408	-0.00706504	0.00493094	-0.00641818	0.00717509	0.00286547	-0.00376396	0.00747812	0.0197297	0.00157264	-0.00454072	-0.00378866	0.0078593	-0.00907395	0.00197252	0.0108611	0.00533487	-0.00751998	0.000152981	0.0133459	-0.0117395	-0.00189684	0.00198397	-0.000966228	0.0179943	-0.00826944	0.00245004	0.00214824	-0.000701741	-0.000550237	-0.0209548	-0.00282213	0.00128042	-0.000244331	-0.00123622	-0.000480025	-0.00281347	-0.0102423	0.0148049	-0.00330503	0.00181479	-0.000724257	0.00284024	-0.00539962
MgIM767.01G051100.v1.1	MiIM7v11000850m.g	-0.00412395	-0.0104995	0.0172664	-0.0154953	0.0166943	-0.0147516	-0.0125012	-0.012752	0.00144895	-0.00638332	-0.00716069	0.00543422	0.0076779	-0.00304683	0.00162235	-0.0106918	-0.0153116	-0.00170204	0.0271021	0.00654129	0.0159379	0.00487109	0.00555094	0.00430814	0.00267997	-0.0109928	0.00154938	0.0132613	-0.019601	-0.0119338	-0.00255296	0.00554109	-0.00298571	0.0161751	-0.0242115	0.00866521	0.010969	-0.00216583	0.0120528	0.00269072	-0.00992409	0.00250637	-0.000314432	-0.00438482	-0.0142741	-0.00460405	-0.00323538	0.0158709
MgIM767.01G051200.v1.1	MiIM7v11000852m.g	0.0138483	-0.00975578	0.00204398	0.00814173	-0.0153465	0.00639865	-0.00561928	-0.0097973	0.00810163	0.00369879	0.0092044	0.00750198	-0.00614797	-0.00313461	0.0132681	-0.00119129	-0.00631787	-0.00021084	-0.00515089	-0.00820017	0.00120886	-0.000981507	-0.00480838	0.00815982	0.00771654	0.000522278	0.00133005	0.00410927	-0.00801126	0.00409776	-0.00671504	-0.000743554	-0.00166636	-0.0129578	0.000601672	0.00827292	0.0104874	-0.00640556	0.0122957	-0.0109751	0.00726333	0.00280608	0.000233838	-0.00328456	-0.00500873	0.0129783	-0.000600415	-0.00590307
MgIM767.01G051400.v1.1	MiIM7v11000854m.g	-0.00721776	-0.0116135	-0.00449387	0.0107444	0.0147799	-0.000419175	0.00438293	0.00435698	0.00936936	0.0108987	-0.0283331	-0.00159817	0.00225835	-0.000535668	-0.0017741	-0.00885131	-0.0055613	0.00756729	0.00177733	-0.0157256	0.00639617	0.00295733	0.00425341	-0.000693334	0.00378336	-0.00716768	0.000889316	0.0058065	0.00514533	-0.00268831	-0.00260396	0.00994407	-0.00387323	-0.00443768	-0.00210025	0.00691447	-0.0105129	-0.00792473	-0.00922306	0.0120663	-0.00484128	-0.00681328	0.0154776	0.00260605	0.0068464	-0.0106765	-0.00169654	0.00643162
MgIM767.01G051500.v1.1	MiIM7v11000855m.g	0.00758216	-0.00282813	-0.00386616	0.0142198	-0.00494266	0.00431618	0.000784061	-0.00330577	-0.00112546	-0.00708069	-0.0128627	-0.000452621	0.014566	0.00106763	0.00734008	0.00829637	0.00333212	-0.0136834	0.0136461	0.00606473	-0.00179905	-0.00181028	0.00713037	0.000284529	-0.007854	0.00183267	-0.00428137	-0.00231037	0.00600789	0.000505276	0.0143044	-0.00781069	0.00635399	0.00813375	0.00865235	-0.00915439	0.00154439	-0.00120841	-0.0141975	0.0142501	-0.00994063	0.00274408	0.000962333	0.00841279	0.00646983	-0.00652455	0.000717062	0.00174248
MgIM767.01G051800.v1.1	MiIM7v11000859m.g	0.0100383	0.00507688	0.0214417	0.0162489	0.00441002	0.00780146	0.00427975	-0.00726969	-0.0223545	-0.0138645	-0.00432907	0.0127372	-0.00031006	-0.00433909	-0.00139925	-0.00915645	-0.00154429	-0.00957125	0.0198207	0.00296815	0.0021315	-0.00731148	0.0118119	0.00996113	0.0048895	0.00876847	0.00422197	-0.00857791	-0.020594	-0.00262468	-0.0247445	-0.0200203	-0.00239656	0.0123336	0.0114483	0.00472776	0.0147676	0.003628	0.00625079	0.00848109	-0.00932064	0.000937254	-0.00464739	-0.0102876	-0.0164537	-0.00514484	-0.00363834	-0.00027445
MgIM767.01G051900.v1.1	MiIM7v11000860m.g	0.00540386	0.00369112	0.00493383	-0.000616534	0.00264583	0.00939201	-0.000386822	-0.00503228	-0.026644	-0.0145836	0.00127084	0.00901639	0.00367591	-0.0098549	-0.0063525	-0.00882533	-0.000926754	-0.000909069	0.0120933	-0.00821321	0.00425701	-0.0123987	0.016016	0.0134041	0.0227462	-0.00467805	0.00436612	-0.00746991	-0.0151622	-0.00224856	-0.0136318	-0.0103244	-0.0106722	-0.00118575	0.0145963	0.00562388	0.00333761	0.00416965	-0.00909063	0.0040041	0.00102209	0.000816457	0.00687182	-0.0174723	-0.0107357	-0.00149617	0.00728024	0.0163723
MgIM767.01G052000.v1.1	MiIM7v11000861m.g	0.0104569	-0.00179877	0.0012703	0.0130917	-0.0104867	-0.0044074	0.000201361	0.00790235	0.0057266	0.00857403	0.00155168	0.00994624	-0.00190965	0.00915758	-0.00208532	-0.00108048	-0.00749743	-0.0042974	0.0194814	0.000832626	-0.00563851	-0.010166	-0.00939722	0.0061901	1.10741e-05	-0.0019051	0.00655871	0.00177349	-0.00331955	-0.0081196	-0.00728673	-0.000275699	-0.000727148	0.0108216	-0.0142356	-0.0064521	-0.00318054	-0.0053568	0.000745896	-0.00538853	0.000843866	0.0154087	-0.00760924	0.00665171	0.00768796	-0.0123864	-0.00692267	0.0130195
MgIM767.01G052100.v1.1	MiIM7v11000862m.g	0.0123431	-0.00388282	0.019234	0.011533	-0.00698999	1.67294e-05	0.0168185	0.0143583	0.00182454	0.00693873	0.014531	-0.00456817	0.00181195	0.00535351	0.00931629	-0.00750769	0.00167506	0.00703346	0.00620893	0.00472224	0.00155258	-0.00141017	-0.00638894	0.024193	-0.00314072	0.000918145	0.00500476	-0.0147259	-0.0204461	0.024958	-0.00298144	0.00154215	0.00409654	0.0156872	-0.00420958	0.0102606	0.0116446	-0.00695825	-0.0043774	-0.00863126	0.0163861	-0.000409029	0.00226206	-0.0112894	0.0080908	0.00497855	0.00804046	-0.00416693
MgIM767.01G052200.v1.1	MiIM7v11000866m.g	0.00512049	-0.00576414	0.0150242	0.00796806	-0.0127848	0.00627947	-0.0083364	0.00509033	-0.00310303	0.0109401	-0.00596604	0.0132897	-0.0191599	0.0186244	0.00592766	-0.0179486	0.00859421	0.0218345	0.000589624	-0.018002	0.0228431	-3.82296e-05	-0.00886739	0.00034144	0.00184774	0.00104996	-0.00825308	-0.00080708	-0.0113171	0.0111314	0.00526255	-0.0180114	0.00292806	-0.00188638	-0.00958103	0.0125306	0.0182508	-0.0091047	0.00757199	0.00623636	0.0124186	-0.00745879	-0.000175659	-0.00366189	-0.0126154	2.17168e-05	0.00381386	-0.011795
MgIM767.01G053100.v1.1	MiIM7v11000881m.g	0.015603	0.00313606	-0.00431635	-0.00268232	-0.0118577	0.0137202	0.000304278	-0.00819353	-0.00346479	0.00565581	0.0111041	-0.0208501	-0.0128816	-0.015916	-0.00329493	0.00266507	0.00321003	0.0164994	-0.0130985	1.61028e-06	0.0145873	0.00712349	-0.0188301	-0.00530947	0.00459255	0.00157795	-0.0143408	-0.0198888	-0.00427278	-0.0118839	0.00500471	0.0107644	-0.00560271	-0.00576377	-0.0122632	-0.00471326	-0.02074	0.0182034	-0.000112819	0.017718	0.0169581	-0.00297293	0.00547612	-0.006911	-0.00236794	0.0042283	-0.0029831	-0.0101859
MgIM767.01G053200.v1.1	MiIM7v11000883m.g	0.00346583	-0.0118501	-0.00200866	-0.0022712	0.00721435	0.011653	0.00258691	-0.00163634	-0.013108	-0.00856233	-0.00489285	-0.00571672	0.000119799	-0.00132865	-0.000404803	0.00383531	0.0134195	0.00281211	-0.000389276	0.00605112	-0.00497457	-0.0017053	-0.00430614	-0.00466206	0.00217519	-0.00111804	0.0105749	-0.00123838	-0.000120348	-0.0108283	-0.00327279	0.00137299	-0.00774716	-0.00579538	0.00374311	-0.00663654	0.00686892	0.00992742	-0.0030288	0.00504679	-0.00133324	0.00182019	9.49932e-05	0.00172637	0.0026592	0.00862127	0.00101142	-0.000214735
MgIM767.01G053300.v1.1	MiIM7v11000885m.g	-0.0136456	-0.00831495	0.0192968	-0.00365167	-0.0059305	0.0119837	-0.00346218	-0.0113486	0.00782759	0.000105925	-0.00145911	-0.0101302	0.000855517	-0.00933767	0.0115823	-0.0135643	-0.0116153	0.0012633	-0.000838634	-0.000461756	0.00176035	-0.0132097	-0.00657104	0.00742603	0.0157537	-0.0126466	0.016814	-0.00691687	-0.0186843	-0.00192136	0.00266286	-0.00652889	-0.000690772	0.00915527	-0.00723957	0.0134893	0.00531843	-0.00419959	0.00663955	-0.00550007	-0.00533102	0.00448271	0.00108029	0.000180893	-0.00685849	0.0121314	-0.0128409	0.0178988
MgIM767.01G053700.v1.1	MiIM7v11000897m.g	-0.0128068	-0.00817323	-0.00129765	0.0164452	-0.0100027	0.00107608	-0.00582698	-0.00463277	0.0127572	0.00606955	-0.00303545	-0.0199188	0.000886803	-0.00629422	-0.0162576	0.00265511	0.00423134	-0.0247603	0.00079434	-0.0121451	0.00298204	0.017273	0.00945617	0.00650557	0.0242456	0.00881874	0.00930749	0.00767835	-0.00629252	-0.00491551	-0.0161411	0.00151882	-0.00186793	0.0162214	0.00344344	-0.00213274	0.0146954	0.0023629	-0.00488527	-0.00624607	-0.00946183	-0.000839747	-0.00739053	-0.00668384	-0.00158122	0.000393412	-0.0262819	0.0220847
MgIM767.01G053800.v1.1	MiIM7v11000905m.g	0.0030439	0.0107639	0.00383494	0.0022665	-0.00105219	-0.0086623	-0.00302249	0.0110318	-0.00320958	-0.00404388	-0.00123225	0.000426842	0.00494535	-0.0117996	-0.024781	-0.00213255	0.0107763	0.00777415	-0.0137306	-0.00903895	-0.00599292	-0.000748688	-0.0105412	0.0159075	-0.017156	-0.00581118	0.022661	0.00405011	0.000541966	0.0102536	0.0135328	-0.0103893	0.0207089	0.00583945	-0.0326984	0.0152055	-0.00631627	0.0412123	0.00921529	0.00136691	0.0222089	-0.00670115	0.0170248	-0.0141587	-0.00852411	0.00675339	-0.00698279	0.000130483
MgIM767.01G053900.v1.1	MiIM7v11000906m.g	-0.0104022	-0.0120348	-0.0175185	-0.0106891	0.00111283	-0.0133695	-0.00498908	0.00347016	-0.00826605	-0.00143278	0.00138529	0.00633344	0.012139	0.00207759	0.0164014	-0.00492166	-0.0131331	-0.00397324	0.0146485	-0.00145248	-0.000381308	0.00200328	-0.00928567	0.00124263	0.00495633	0.00562361	-0.0137483	0.00983007	-0.00265647	0.000903716	-0.00391489	-0.00797579	0.00705834	-0.000387453	-0.00455931	0.0011629	0.00171377	-0.00127381	-0.00176383	0.00103061	0.00379924	0.00619546	-0.0144813	-0.000517268	0.00528547	0.00583227	0.0115193	0.00595493
MgIM767.01G054000.v1.1	MiIM7v11000908m.g	0.0042888	-0.00361331	-0.00515672	-0.0120156	-0.00198917	0.00377086	0.0116805	0.0139162	0.010963	0.00045768	0.0191514	-0.00500373	-0.00514832	0.00626174	-0.00157937	-0.0168733	0.0121032	0.00157158	0.00654961	0.000549576	-0.00441663	-0.020388	-0.00675056	-0.000787458	0.00499971	-0.00183624	-0.00242719	-0.00385377	-0.0120236	0.000920854	0.00430418	-0.0129531	0.00153732	0.00790767	-0.0121882	0.00483261	0.00749424	0.00364676	-0.0206361	-0.0044475	-0.000702645	0.0049831	0.0105407	-0.0176403	-0.00478952	0.00992669	-0.00117287	0.0121128
MgIM767.01G054100.v1.1	MiIM7v11000909m.g	0.0107974	-0.000386632	-0.00273821	-0.00403853	0.00230664	-0.000110855	-0.00502475	-0.00255337	-0.00306255	-0.00559713	0.0125052	-0.00824189	-0.00587201	-0.014142	-0.0102342	0.0106093	0.00568481	0.00254863	0.00412298	-0.00667212	0.00241582	-0.00869073	-0.0026786	-0.0152064	-0.00479223	-0.000749247	0.00131102	-0.00505514	-0.00193887	0.00527727	0.00512414	0.00658641	0.00135457	-0.0038316	-0.00307996	0.00619432	-0.0117815	0.0190537	0.00419361	-0.00080973	0.00842944	0.00238387	-0.00663402	0.00746671	-0.0102848	0.0107843	-0.00235585	-0.000224451
MgIM767.01G054300.v1.1	MiIM7v11000912m.g	0.0146457	-0.00773356	-0.0159182	-0.00593392	-0.00562693	-0.00731579	0.0036405	-0.0114676	-0.00259873	-0.000859148	0.0133112	0.0118356	-0.00787218	0.00144796	0.0141085	-0.00802742	-0.00306467	-0.00328351	0.00392359	0.0123675	0.0113355	-0.00150224	-0.0100155	-0.000119449	-0.00739523	-0.00433961	-0.00446501	-0.00841033	-0.000881836	-0.00211542	0.00437311	0.00592815	-0.00282858	-0.00161907	0.00356229	0.00565399	0.00273986	-0.0103048	0.00268174	-0.0265506	0.00515469	0.00198198	0.0018438	0.00370538	-0.00235515	-0.00154233	0.00317936	-0.00347956
MgIM767.01G054400.v1.1	MiIM7v11000913m.g	-0.00564634	-0.00510102	-0.00488077	0.00373348	0.00659279	0.0110794	0.00755932	0.0147557	0.000636182	-0.00185374	-0.0146513	-0.000389957	-0.00459893	0.00190532	-0.0018096	0.00227058	0.00273178	-0.0104502	0.00551967	3.29706e-05	0.00677948	-0.00862951	-0.0135069	-0.0109715	0.00611045	0.0121718	0.0133071	-0.00613895	0.00544075	-0.00225726	-0.0016687	0.00482394	0.00117205	-0.00612541	0.0118523	0.00092838	0.00689694	-0.00210444	0.00175647	-0.00558606	0.00758136	0.00744082	0.00226297	-0.00503944	0.000421873	-0.00327491	0.00822082	0.00226173
MgIM767.01G054500.v1.1	MiIM7v11000914m.g	-0.00412677	-0.00691155	0.0180233	-0.00371903	0.0106981	-0.00834608	0.00904654	0.0121191	-0.01369	8.09464e-05	0.00313401	0.00585817	-0.000789978	-0.00301018	0.0118107	0.00171416	0.000705008	-0.00476422	0.0113996	-0.000332021	-0.00587529	0.00793334	0.0035575	-0.00751782	0.00653145	0.0105936	0.00934529	0.0168011	0.0277831	-0.0102297	0.00933467	-0.0115034	-0.0206145	0.000193328	-0.00926182	-0.0123636	-0.00385825	-0.0150036	-0.00772611	-0.022974	-0.0205938	-0.00858133	0.000562995	-0.0104998	-0.00471187	0.00522321	-0.00127298	-0.00398932
MgIM767.01G054700.v1.1	MiIM7v11000917m.g	0.0074988	-0.010894	0.01337	0.00363901	-0.00289357	-0.00727994	-0.00956109	0.011536	0.00646237	0.00433792	-0.00389272	0.00127805	-0.00704477	-0.00407491	-0.0024901	0.00381799	-0.0106214	0.0139923	-0.0179514	-0.0103114	0.0037213	-0.00173054	0.00303568	0.000190916	0.00660011	-0.000895478	0.00420231	-0.000587249	-0.00413457	-0.00465306	0.000208458	-0.00521564	-0.00484126	0.00447263	0.00469938	0.0093332	0.00158159	0.00266618	0.013177	-0.010489	0.00161714	0.000727985	-0.0052741	0.000412819	-0.00480474	0.0143152	-0.00281121	-0.00642688
MgIM767.01G055000.v1.1	MiIM7v11000924m.g	0.00718193	-0.00672731	-0.00177664	-0.00458195	0.0130481	0.00929416	0.000194352	-0.0132621	-0.00975152	-0.00327994	0.00202716	-0.0175162	-0.0120096	-0.00110162	0.00343266	-0.00742514	0.01253	-0.00383306	-0.00043699	0.0121583	0.00134026	-0.00345528	-0.00132657	-0.00898634	0.00442479	0.00388141	0.00353591	0.00830846	0.00928472	0.00168299	0.0137205	-0.000963774	0.00900062	-0.00452347	-0.00593133	0.0102788	0.00474197	-0.00204975	-0.00378085	-0.0106463	0.00151731	-0.00315544	-0.00181133	0.0073278	-0.0101065	-0.00251721	0.00192066	-0.00134339
MgIM767.01G055500.v1.1	MiIM7v11000932m.g	0.00187657	-0.00985786	-0.00602791	-0.0176019	0.00317155	0.00791969	-0.00663055	0.0102068	0.00543032	0.0078344	0.00212769	0.0018318	-0.0137801	0.00188558	0.000388732	-0.000937038	-0.0131793	-0.00365376	-0.00970467	-0.000363916	-0.00651881	-0.00711163	-0.00805327	0.000451326	-0.0098379	-0.0125899	-0.0169009	0.00162662	0.00799378	-0.00130505	0.00446642	-0.00913799	0.0153512	-0.00347032	0.0136955	0.00336266	-0.00341235	-0.00721633	0.00929174	-0.00303236	0.00706492	0.0119814	-0.00171847	0.00353536	-0.00635102	-0.000609419	-0.00849085	-0.00827014
MgIM767.01G055600.v1.1	MiIM7v11000933m.g	0.00593729	-0.00945392	0.000453857	0.00602596	-0.011741	0.00257386	0.001501	0.00988568	-0.00684591	0.00766888	-0.0197879	0.00677841	0.00325035	0.000620801	-0.00640112	0.000307327	0.0161361	0.0103098	-0.0119745	0.00717103	0.000298871	-0.00252928	0.00139423	0.00973626	0.00296062	0.0040411	0.0186209	-0.0114008	0.00738175	-0.0075017	0.00609401	-0.00336763	0.0086068	-0.00489287	-0.00436659	0.0217561	0.00576408	-0.00433387	0.000367347	0.00385518	0.00582602	-0.0052327	0.00610147	-0.0134358	0.0017871	-0.00147767	0.0105548	0.0107825
MgIM767.01G056000.v1.1	MiIM7v11000939m.g	-0.00749246	-0.00436601	0.00361494	0.0050521	-0.00263569	0.00425542	-0.0068798	-0.00816206	-0.000226822	0.00269504	0.00979104	-0.00175567	-0.00408221	-0.00291787	-0.00613447	0.0043746	0.00830645	-0.0126719	0.0140145	-0.00893074	0.00609799	-0.0136357	0.00430833	-0.00831495	0.00128639	-0.00734537	-0.00829489	-0.00141502	-0.00667725	-0.00168918	0.0153589	0.00185212	0.00277153	0.00486628	-0.00879482	-0.00375817	0.00491903	-0.0081887	-0.0106386	-0.0135932	0.00230683	0.00625475	-0.00142297	-0.000797169	-0.00636129	-0.00101066	0.00396358	0.00396523
MgIM767.01G056100.v1.1	MiIM7v11000942m.g	-0.015807	-0.00724285	-0.000960891	0.00972921	0.00864093	-0.000442317	0.0014118	-0.000514194	0.0109953	-0.0102427	-2.63853e-05	-0.0012669	0.0170488	0.00950533	0.000440513	0.00666275	-0.00456284	0.0131095	-0.00389082	-0.000404931	-0.00172717	0.000904164	0.00552418	-0.00878937	0.00492871	-0.0105822	-0.00118333	-0.00508539	-0.00619461	-0.00671403	-0.000745666	-0.00997186	0.00863387	0.00470932	0.00582916	0.00866709	0.00123756	-0.00578676	-0.01049	0.0203459	0.00532605	-0.0130095	0.0107195	-0.0148449	0.00411684	0.00903564	0.00650505	0.00801814
MgIM767.01G056200.v1.1	MiIM7v11000950m.g	-0.00795717	-0.00891533	0.000278401	0.00691426	0.0110535	0.00771924	-0.00846906	0.0033037	0.00817623	0.0172249	-0.00289024	0.0100913	-9.58696e-06	0.00339458	0.00923602	-0.00176541	0.00673839	0.00874709	0.00275602	0.00987341	0.00642306	-0.00269632	-0.010765	0.00165769	-0.0176798	-0.00646295	-0.0147131	-0.0119735	0.00597187	-0.00374171	-0.00515535	0.0103003	0.00533258	-0.00711042	0.0175997	-0.0107716	0.00252468	0.00201743	0.00679644	-0.0108454	0.0129787	0.00887577	0.00318249	0.00650933	0.0155372	0.0132701	-0.00528768	-0.0126593
MgIM767.01G056300.v1.1	MiIM7v11000951m.g	-0.0128147	0.00966723	0.00246244	0.0250259	0.0172352	-0.00769747	-0.00101383	0.00154224	-0.0128111	-0.00942423	-0.00851822	-0.00299507	0.00687124	0.00618771	-0.00104331	0.0176003	0.00164042	-0.00705889	0.00218351	-0.0071352	0.00343583	-6.32536e-05	-0.006638	-0.0188164	0.00488586	-0.00898437	0.0007595	0.00910226	-0.00100109	0.00297507	-0.000249402	-0.000979036	-0.00295333	0.00104685	-0.0156029	0.0032774	-0.000453936	0.0061875	-0.00837843	0.00244182	-0.00695392	0.00651377	0.00469399	-0.00616836	0.00681081	0.000356083	-0.00774583	-0.00500921
MgIM767.01G056400.v1.1	MiIM7v11000954m.g	0.00395707	-0.0169179	-0.00222787	0.00235479	0.00699972	0.00147345	0.00708917	0.00878437	0.00669858	0.00158698	0.00701317	-0.0086243	-0.00566703	0.00870704	-0.00348708	0.00113971	-0.00402466	0.00562101	0.000793386	0.00903882	0.00585101	0.0058406	-0.016782	0.0166178	0.0019038	0.00165688	-0.00542025	-0.00312989	-0.00421541	-0.0194274	-8.88741e-05	-0.00876772	-0.0268679	0.0133237	-0.00290541	-0.000853695	0.00901921	-0.00564597	0.0202428	-0.0245782	0.0155985	-0.00118157	0.0126559	0.00123924	0.00999546	0.0075783	-0.000561859	-0.0014839
MgIM767.01G056600.v1.1	MiIM7v11000956m.g	-0.0137125	-0.0132711	0.00831758	0.00708327	0.00794391	-0.00423341	0.0127417	0.00215609	-0.00512865	0.00439716	-0.00363766	-0.00303719	0.00652033	0.00650076	-0.00460296	0.00530054	-0.00639542	0.00685482	0.00148722	0.00605315	0.00953003	0.00419927	0.00532003	-0.00201615	0.00449545	0.00347931	0.0148321	0.00471563	0.00761409	-0.0043571	-0.00743714	0.00516919	0.00570108	0.00600013	0.0018434	0.0102685	-0.0107331	-0.00710206	0.00292255	0.010833	0.00772456	-0.00183037	-0.00282545	0.00335601	0.00397882	0.00587721	0.0122078	0.0166941
MgIM767.01G056700.v1.1	MiIM7v11000959m.g	0.00686277	0.000122961	0.00386616	0.0117702	0.010019	0.0130179	0.00805222	-0.00394206	-0.0083954	-0.00169528	0.00616768	0.0176584	0.00354169	-0.00346962	-0.00144605	0.00454568	-0.0170868	-0.00140793	-0.000984848	0.0019152	0.0123539	-0.00424389	0.00554487	0.00840096	0.00899214	6.83098e-05	0.00793539	-0.000967748	-0.00783471	-0.00116931	-0.00573517	0.00252818	-0.00954023	0.00053101	0.010151	-0.00632752	-0.00882567	-0.00612424	0.00540238	0.016683	-0.00518863	-0.00366511	-0.000253071	-0.00096576	-0.00226381	-0.0152727	-0.0110138	0.00198162
MgIM767.01G057800.v1.1	MiIM7v11000975m.g	0.00759746	-0.00976181	-0.00745333	-0.0104719	-0.00605479	-0.0032301	0.00239422	0.00104206	-7.37989e-05	-0.0040201	-0.000517949	0.00875022	-0.00531138	0.0026381	-0.0149283	-0.0014459	0.0010607	-0.00343821	0.00230809	0.00794289	-5.99969e-06	-0.00603975	0.0047242	-0.00779436	0.00435484	0.0048666	-0.00326417	-0.00298319	-0.00224087	0.00701991	0.00174265	0.00971005	-0.00517052	-0.00862932	0.000286334	-0.0107441	0.00493412	-0.00828329	-0.0101552	0.00652446	0.00865446	-0.00412219	-0.00343168	-0.00666055	-0.00881487	0.0129333	-0.00193366	0.00873428
MgIM767.01G057900.v1.1	MiIM7v11000976m.g	0.00349281	-0.00358853	-0.00323667	-0.00495979	0.00362011	0.000538478	-0.0013352	0.0114484	-0.00235778	-0.00482232	0.00676855	0.0110328	0.000471037	-0.0116531	-0.020177	-0.000434767	0.00323017	0.0117205	-0.000704548	-0.00581082	-0.00165338	-0.0192515	-0.00334166	-0.0143021	0.00958154	-0.00582599	-0.00871864	-0.00563362	-0.00856559	0.0024589	-0.00365279	-0.00105847	-0.00613876	0.000789747	-8.34204e-05	0.00150091	0.00030635	-5.12208e-05	0.0042265	0.00168747	0.0155149	-0.00590523	-0.0013747	-0.00455542	0.00226543	0.00430774	-0.00670179	0.00155956
MgIM767.01G058100.v1.1	MiIM7v11000978m.g	0.00325934	-0.00240437	-0.0010675	0.00601117	0.00336101	-0.00062109	0.00459666	0.00167666	0.00414702	-0.00668115	0.0124531	-0.0101569	0.00286973	0.000304666	-0.00802362	-0.00149789	0.00105872	-0.000266471	0.0106842	0.00125727	0.0010214	-0.0194097	0.00270951	-0.00949753	0.00136206	0.00742332	0.00198686	0.00128879	0.00407375	0.00198104	-0.00542918	-0.00261637	0.0075205	0.00371636	0.00146176	-0.0113742	0.000351778	0.00700517	-0.00381132	-0.013705	0.00539542	0.00409275	0.011649	-0.0104467	-0.00208893	0.00216808	0.000291238	-0.00348071
MgIM767.01G058200.v1.1	MiIM7v11000980m.g	0.0083413	0.00887662	-0.00155069	0.0143627	-0.009043	0.00924691	-0.00209141	0.0106122	-0.0146277	0.0120576	0.00579524	-0.00653668	0.0131325	-0.0165419	-0.000971979	0.00912598	-0.00659306	1.22218e-05	0.00250762	-0.00465498	0.000551026	0.00109445	0.00932922	0.00583331	0.01187	-0.00511325	0.00717135	-0.0207651	-0.0125729	0.00788269	-0.0120581	-0.00509737	0.00488694	0.00669786	-0.00343128	0.00165826	-0.0072651	0.027504	0.012695	0.0206052	-0.000306406	0.00740842	-0.00693899	0.000638318	0.00732951	-0.00230511	0.00273408	-0.0128146
MgIM767.01G058400.v1.1	MiIM7v11000987m.g	0.00805831	-0.0054469	-0.00034525	0.00459467	0.00239199	0.00780601	0.000507008	0.008153	-0.0123432	0.00409099	-0.00886617	0.00574609	0.00673919	-0.00384247	0.00408783	0.00325285	0.000442729	-0.000401663	0.00616956	-0.00551988	0.00702459	-0.0131486	0.00775678	-0.00227742	-0.00720543	-0.00451036	-0.00165863	-0.000866349	-0.00270618	0.00533352	0.00384721	-0.00526028	0.0069165	0.00191877	-0.00355962	0.0144127	0.00103513	-0.00660393	-0.0146714	0.00289057	-0.00963228	0.00478379	0.000870423	-0.002763	-0.00802918	-0.00243706	-0.00563234	0.00315529
MgIM767.01G058500.v1.1	MiIM7v11000988m.g	-0.0105914	-0.0112254	0.00721541	0.00532191	0.0103732	0.00188261	0.00707865	-0.00455585	-0.0047502	-0.00458794	-4.39518e-05	0.00385638	0.00131043	0.00610628	-0.00218083	0.00384811	-0.000357043	0.00507547	-0.00287436	-0.0023007	0.0126367	-0.0148697	-0.0138403	0.00956928	-0.000105628	-0.00855177	0.00882605	0.000990274	0.0103805	-0.00686259	-0.00233315	0.00647133	-0.00350878	0.00942339	-0.00639161	0.0133396	-0.0110847	-0.00295959	0.00604771	0.0157906	-0.00115429	-0.0107269	0.00521617	-0.000538626	0.00680356	0.00751065	0.000650158	0.00393056
MgIM767.01G058600.v1.1	MiIM7v11000990m.g	-0.00555654	-0.0120715	-0.0118644	-0.00629559	-0.0027052	-0.00946779	0.00365209	0.00151784	-0.000640414	0.0184499	-0.00442007	-0.0032805	0.0192222	0.0114403	0.0103611	0.00232831	0.000991424	0.0209743	0.0038009	-0.00172494	0.000516126	-0.00590868	-0.00124912	-0.00791225	0.0142888	-0.0213658	-0.00730894	0.00244108	0.0142033	-0.0053532	-0.00720537	-0.00716181	-0.000601617	-0.00842341	-0.0193122	0.00116228	-0.00186195	0.0237527	0.00721275	0.00697721	0.0191201	0.013164	0.00426663	-0.000441761	-0.0061334	-0.0279473	0.00817558	0.0106651
MgIM767.01G058800.v1.1	MiIM7v11000992m.g	0.0115861	-0.00442662	-0.00256032	-0.00350824	-0.0103578	0.0216559	0.0117735	0.0160268	0.00938506	-0.0102924	-0.00514674	0.00234421	-0.000115123	0.00388933	-0.00059105	-0.00217993	-0.00996526	-0.0112531	-0.00477549	0.00985553	0.00083839	-0.00525786	-0.00684981	-0.00927321	-0.0108482	0.0107688	-0.00190895	-0.0102737	0.0046165	-0.0103167	-0.012434	-0.000401386	0.00301831	0.00574791	-0.00596964	-0.000351159	0.00193618	-0.00257928	0.00452864	0.00157803	0.00985448	0.00600278	-0.00614601	0.0123319	-0.0110467	-0.00593676	-0.0147615	-0.00197014
MgIM767.01G059200.v1.1	MiIM7v11000999m.g	0.003936	-0.00838327	-0.0065419	-0.00500815	-0.00667644	-0.00510915	4.72442e-05	-0.00646297	0.00130313	-0.00318598	-0.00295744	-0.00353543	0.0109261	0.0123127	-0.00538999	-0.0177585	0.00413447	-0.00867717	-0.00460102	0.00392433	0.00876245	-0.00243485	-0.000607813	-0.000761543	-0.00163206	0.0129803	0.00490932	0.00492229	0.00306192	0.00263055	-0.000898872	0.00489818	0.00649243	-0.00457963	0.00166501	-0.00486808	-0.0121749	-0.00836233	-0.00624333	-0.00980901	0.00170683	-0.0182549	0.00989151	-0.0032725	0.000899739	0.00636133	0.00295246	-0.00138735
MgIM767.01G059700.v1.1	MiIM7v11001004m.g	-0.00122089	-0.00908433	-0.00148877	-0.00548819	0.00404848	-0.00026365	0.00448043	0.00102547	-0.00263004	-0.00160647	-0.00181786	-0.00509732	0.008176	-0.000273211	0.00111582	0.0027668	0.00306178	-0.0011407	0.00150751	-0.0092621	-0.00218584	-0.0115647	0.00776987	-0.00188987	0.0077279	-0.00741013	-0.00515883	-0.00176885	-0.00217964	-0.00385841	0.00162686	0.00647952	0.00433266	-0.00400165	0.00310865	-0.0104714	-0.0105313	-0.0105542	-0.00451082	-0.00148751	-0.00260768	-0.0112463	-0.00886792	0.0046142	0.00350697	0.00407643	0.00397093	0.00258926
MgIM767.01G059900.v1.1	MiIM7v11001010m.g	0.00337838	-0.00963275	-0.0119214	-0.00834675	-0.00349783	-0.00262598	-0.00567422	0.0202652	-0.0153755	0.000668266	0.00595944	0.00412944	0.00878418	0.00589866	-0.018481	0.0102702	0.00622353	0.000592896	0.00131421	-0.00141421	-0.00596783	0.0143809	0.00464661	0.0179609	0.00263757	0.0130816	-0.00479111	-0.0204113	-0.00870164	-0.000867651	0.0157187	-0.00242458	-0.00182414	-2.91011e-05	-9.52065e-05	-0.00582134	-0.00162764	0.00320725	0.0079551	-0.00322281	-0.00238559	0.00872863	0.016714	-0.00253062	0.00912548	-0.00477813	-0.0056689	-0.0100545
MgIM767.01G060100.v1.1	MiIM7v11001012m.g	-0.000972584	-0.0032395	0.00401146	-0.00976524	-0.00236783	-0.00762198	-0.00885788	-0.000764544	-0.00779865	-0.00566631	0.00737425	-0.0191063	0.01193	-0.00472292	0.013484	0.0158317	0.00817085	-0.00280663	-0.0114056	0.00291226	-0.000285465	-0.0149239	0.000500856	0.00904241	0.000398616	-0.01028	-0.00120659	0.00455364	0.00182708	-0.0144035	-0.00191557	-0.000180255	-0.00101642	0.00752362	0.00129651	0.00376384	0.00819029	-0.00605586	0.00297961	-0.00872212	-0.00335408	-0.00255982	0.0110008	-0.00445064	-0.00222188	0.0066706	-0.0182011	0.0139624
MgIM767.01G060400.v1.1	MiIM7v11001017m.g	-0.0072188	-0.000705735	-0.0155927	0.0139373	0.00288703	-0.00344431	-0.00543203	0.00811736	-0.00325849	0.02716	0.00267642	0.00333302	-0.0009058	-0.0193612	-0.00343639	0.0139446	0.00073267	0.00275682	0.00572262	-0.00312381	0.0190795	-0.00547777	0.00475365	0.0122062	-0.00939986	-0.0132114	-0.0145564	-0.00753235	0.000142918	0.0059034	-0.0148231	-0.00308194	0.00471758	0.00478513	0.00516595	0.0127334	0.00327432	0.00866442	0.0137053	0.00475984	0.00290839	-0.00957158	0.00472538	0.00770158	-0.00092742	0.00133255	-0.00847329	0.00339709
MgIM767.01G060600.v1.1	MiIM7v11001020m.g	0.0104382	-0.00357089	-0.00355776	0.0001444	0.00215887	0.00321114	0.000859524	-0.00214875	-0.00982988	-0.00704916	0.00201751	-0.00632027	0.00553778	-0.0054157	0.000353994	-0.00269736	0.00656992	-0.0125744	-0.00115897	-0.00742763	-0.00439619	-0.00845275	0.00600598	-0.00802686	-0.00521144	-0.000993246	0.00674446	0.00833201	0.00164087	0.00369808	-0.00040262	-0.00074344	0.000619884	-0.00556938	-0.000812482	-0.00975884	-0.00429156	0.00122568	0.00262482	-0.00578952	-0.00958572	0.00650574	-0.00445387	-0.00672093	0.00603763	-0.000136023	0.0103438	0.00989297
MgIM767.01G060700.v1.1	MiIM7v11001021m.g	0.00895126	-0.0123504	-0.000749393	0.000668904	-0.00302846	0.00303214	0.00523176	0.00146388	-0.000646789	-0.0073649	-0.000244849	-0.00139177	-0.00457821	0.0125506	0.0120817	-0.00292041	-0.00203666	-0.0111952	0.00501093	-0.00123304	-0.00492124	-0.00440218	-0.00196744	-0.00119731	-0.0108325	0.0127474	0.00473097	0.0144934	-0.00352578	0.00544316	0.0133757	-0.00866835	-0.00197072	-0.00107121	0.00449833	-0.011156	0.0135928	0.000555468	0.00611986	0.00220208	-0.0184099	-0.00570876	0.00097982	0.00704077	-0.00176279	-0.00113208	-0.000741698	0.00121887
MgIM767.01G060800.v1.1	MiIM7v11001023m.g	0.000736936	-0.00168527	0.00544651	0.0101893	-0.0211096	0.0106437	-0.00760038	0.00235316	-0.00161988	-0.00831432	-0.00134933	-0.00196862	-0.00161625	-0.0143536	0.00841808	0.0125009	-0.00175868	-0.00420221	-0.00333243	0.00469335	-0.00693671	0.00323868	0.0062807	-0.000407524	8.18807e-05	-0.00769541	0.00595964	-0.00452692	0.00303053	0.00986951	-0.00719901	0.00953661	-0.00467505	-0.00269483	0.00239791	-0.00362228	0.00097075	-0.0201868	0.00746903	-0.00503816	-0.00327061	-0.0049194	-0.0143663	0.00869041	0.0195625	0.00627806	-0.0196369	0.00172939
MgIM767.01G060900.v1.1	MiIM7v11001025m.g	0.00146736	-0.00829056	0.00918216	0.0145579	0.0128638	-6.68705e-06	-0.0196123	-0.00382459	-0.00720294	-0.0218907	-0.0100804	0.00887483	0.0138725	0.000690446	0.00309312	-0.00231431	0.000439302	0.0216364	0.00955964	0.00602008	0.0135139	0.0172047	0.0104336	-0.00143026	0.0099811	-0.0190271	-0.00891652	-0.0113721	-0.00602237	-0.00887184	-0.00589048	0.00472562	-0.00273811	-0.00509959	-0.0199691	0.00500585	0.00773029	0.00683826	0.0119656	0.0131162	-0.00733773	0.00387895	0.0109349	-0.0125316	-0.0073645	0.00108537	0.0033691	-0.00295398
MgIM767.01G061600.v1.1	MiIM7v11001038m.g	-0.0140606	-0.0174338	0.00889261	0.00473014	-0.0169268	0.0145134	-0.00914771	-0.0078882	-0.00393372	-0.0013548	-0.00317692	0.00549434	-0.0111631	0.000975958	0.00470706	-0.00363018	0.00204258	0.00315991	-0.0121872	-0.00192497	-0.00756759	0.00572833	0.00547921	-0.00259829	-0.000340909	-0.00904964	7.11027e-05	0.00641286	0.00997678	0.00350491	-0.00757133	0.00086445	-0.00113721	0.00336418	0.000125585	-0.00261333	-0.00998204	9.80268e-05	-0.000870929	-0.00409282	0.00234321	0.00593975	0.000790554	0.00650267	-0.00247184	0.00222466	0.00078493	0.00452439
MgIM767.01G061700.v1.1	MiIM7v11001040m.g	0.00873144	-0.000632853	0.0149858	0.0124221	-0.0090185	0.00672601	-0.00797137	-0.00522181	0.0219947	-0.0109623	-0.00945924	0.0238792	-0.0156599	-0.014217	0.0158465	0.011106	-0.00539746	-0.0103718	0.0191733	-0.0128947	-0.00507226	-0.000144736	0.00786301	0.00490827	-0.00994814	0.00790162	-0.00318781	-0.0153346	-0.0116642	0.00232329	0.00327541	0.00833707	0.0040185	-0.00864618	-0.00490747	-0.00427323	-0.00293096	-0.0250304	0.0055729	-0.0134101	0.00376374	0.00669184	0.00249053	0.00925957	0.0106634	0.00973612	-0.00246749	0.00373764
MgIM767.01G062000.v1.1	MiIM7v11001043m.g	0.0140232	-0.00800625	0.00370382	-0.00200456	-0.00745955	0.00171458	0.00897692	-0.00764511	0.00287541	-0.00400046	0.000780659	-0.00686325	0.00393256	0.00269387	-0.00174596	0.00443879	0.00507948	0.00511376	0.00262237	-0.00651333	0.0012898	-0.00778802	-0.00143371	-0.0113618	-0.00881855	0.00216308	-0.00119518	-0.000579785	0.000220792	0.00331457	0.00620594	-0.0068363	0.0106228	-0.00826239	0.00642224	0.000483643	0.00649957	0.00326461	-0.00671891	0.00265686	-0.00857511	0.0148504	0.00223706	-0.0113102	0.0120169	-0.00040248	-0.00621542	0.006126
MgIM767.01G062100.v1.1	MiIM7v11001045m.g	-0.0050232	-0.00899491	0.00150547	-3.03401e-05	-0.0114462	0.00875553	-0.00424882	-0.00725786	-0.00318831	0.00106398	0.0123992	-0.00607218	-0.000660187	-0.00919012	-0.00449036	-0.001247	0.00555678	-0.0125234	-0.000602989	-0.00648966	0.00030376	-0.0080727	-0.00278075	-0.00730976	0.000712468	-0.00175535	-0.021255	-0.000336904	-0.00247402	-0.00560022	-0.0018514	0.00197818	-0.00440934	-0.000234553	-0.00925513	-0.00651653	0.00537629	-0.00780419	-0.00980299	-0.00568863	0.0144138	-0.00601297	-0.00133787	-0.0114761	-0.00169798	0.00113667	-0.0164989	-0.00104392
MgIM767.01G062200.v1.1	MiIM7v11001046m.g	0.00203262	-0.00910758	0.0116142	-0.00463303	-0.0170501	0.00778291	0.0228152	0.00681003	0.00114182	0.0201594	-0.00981624	0.0010784	-0.0088091	-0.00569349	-0.00563217	0.0132427	-0.0076547	-0.0094987	-0.0269868	-0.00359665	0.00310734	0.00829912	0.00190092	1.42047e-05	-0.00881485	-0.00665045	-0.00863579	0.00552549	0.000805045	-0.00185909	0.025407	-0.00319295	0.00701786	0.0183107	-0.0171598	-0.00254988	0.010265	0.00287415	0.00541536	-0.0126821	0.0046232	-0.00573764	0.00963405	0.00139062	-0.00989577	-0.0149115	0.000180396	-0.000443594
MgIM767.01G062300.v1.1	MiIM7v11001047m.g	0.00143231	-0.00974611	0.002389	-0.0114814	-0.00378888	-0.00495485	0.0169655	-0.00424197	0.00173801	0.00683137	0.00629671	0.00153188	0.00641305	0.001154	-0.00391251	0.00532182	0.00325362	0.00640004	-0.00131406	0.00152279	-0.00572727	-0.0110885	0.00808838	-0.00886063	-0.00797995	-0.00439684	-0.00716741	-0.00472147	-0.00134264	-0.0117638	0.00658339	0.00567513	0.00229095	-0.00620704	-0.00157075	0.0154756	-0.0265015	0.00329623	0.000358895	0.0147152	0.0028179	0.0132923	0.000559115	-0.0036854	0.00726597	-0.0111152	0.0122003	-0.00230365
MgIM767.01G063100.v1.1	MiIM7v11001059m.g	0.00554095	-0.00833839	0.0086233	0.000364959	0.0064379	0.00845687	-0.0096196	0.0037611	-0.00626198	-0.00528	0.00504168	0.0117116	-0.00282356	-0.00527389	0.00812138	-0.017336	-0.00115752	0.00148657	0.00696066	0.000717359	0.00454564	-0.00602013	0.00592799	0.00263241	-0.0027988	-0.00544796	0.00369113	0.00663654	-0.00183483	-0.00464335	-0.00203328	0.00353334	0.00223385	0.00369769	-0.00104751	0.00680797	-0.00437725	-0.0101046	-0.00413462	-0.00248304	0.00480987	0.00526111	0.00246881	-0.0103779	0.00705067	0.0164629	-0.0144281	0.00903984
MgIM767.01G063200.v1.1	MiIM7v11001060m.g	0.0011928	-0.00365247	0.00679686	0.00473436	-0.0164696	0.00565499	-0.0058162	-0.0135698	-0.01208	0.0171249	-0.00255653	-0.0120138	-0.00206559	0.0200796	-0.00429103	-0.0127394	-0.000605332	0.00805834	0.00612793	-0.010515	0.00722947	-0.000912192	-0.0129554	0.0259977	-0.0452488	-0.00408052	0.0339013	0.00102734	0.0136463	-0.0119978	0.0200068	0.0144069	0.0192867	0.0127261	-0.020413	0.00179309	-0.0153181	5.27187e-05	0.00873624	0.000698371	-0.00145934	0.00119259	-0.00634235	-0.0132295	0.013971	0.0142721	-0.0210552	0.00174057
MgIM767.01G063600.v1.1	MiIM7v11001066m.g	-0.00145904	-0.00200855	0.00525324	-0.00150724	-0.0127458	-0.000891302	-0.00878126	0.00587458	-0.020017	-0.0156432	0.00609993	0.00454726	0.00816178	0.0120995	0.0221552	0.0195495	0.0160418	-0.0189425	-0.0014333	0.00884836	0.010059	-0.0204405	-0.0174235	0.0419071	0.017317	0.0127421	0.0177792	0.00701293	-0.0506735	-0.0175742	-0.00460364	-0.0167783	0.0278564	0.0151081	0.0188733	-0.00439804	0.00829734	-0.0119133	-0.00449467	-0.00502579	-0.000641771	0.00745488	-0.00376164	-0.00473848	0.0111207	-0.0103956	-0.00547463	-0.00485067
MgIM767.01G063800.v1.1	MiIM7v11001069m.g	0.00237063	-0.0061825	0.00300902	-0.00527949	0.00336098	-0.00440843	-0.0141527	0.0139001	0.0174442	0.0135405	-0.00312805	0.0172657	0.0244072	0.00779291	0.00090567	-0.0143927	0.00843049	-0.0135724	0.00404509	-0.00722297	-0.00264577	-0.00823669	0.00449635	0.0148083	-0.00252454	-0.0100179	0.00531022	0.0216647	0.0098012	0.00543429	0.0106656	0.00969021	-0.0126785	-0.00907549	0.014574	-0.00198398	0.00708102	-0.00587151	-0.0170018	-0.00822616	-0.012572	-0.000334585	-0.00143709	0.0035044	0.00592108	0.00158415	-0.00391144	-0.00915625
MgIM767.01G063900.v1.1	MiIM7v11001070m.g	3.66753e-05	-0.00899596	-0.0137864	-0.000478143	0.00569884	0.00430737	0.00577258	0.00533219	-0.0021961	0.00276866	-0.00309873	-0.00577304	-0.00270465	0.00900656	0.000515698	-0.00296453	0.00839797	-0.00814763	0.00479548	-0.0080616	-0.000925806	-0.00848884	-0.00216241	-0.00734872	-0.01475	0.00860785	0.0139048	0.00187387	-0.000944081	0.00232881	0.00189435	-0.0091777	-0.00875946	-0.00201132	-0.0075168	0.00178963	0.00306665	0.0017286	0.00884942	-0.000695302	0.00295423	0.00145834	-0.00579696	-0.0162129	-0.00283022	-0.00328316	-0.00216217	-0.000978232
MgIM767.01G064000.v1.1	MiIM7v11001073m.g	-0.010656	-0.00280225	0.0103221	-0.0126288	-0.0173047	0.00557993	0.00738804	0.0127254	0.0194845	-0.00830823	-0.00693694	0.00288819	0.00670825	-0.0228649	0.0238802	-0.00828069	-0.0114137	-0.00265698	0.0105196	-0.0211474	0.0103187	-0.00792598	0.0103263	0.00505207	0.0012931	-0.00354576	0.0213062	-0.00140046	0.00354216	-0.00909729	0.00733109	0.00890946	0.000709039	0.0199499	0.0178877	-0.00562748	-0.00952557	-0.00270236	0.00465403	0.013701	0.00383104	-0.00583617	-0.00484902	0.0163603	-0.00921331	-0.0213658	0.00657296	0.00384353
MgIM767.01G064100.v1.1	MiIM7v11001075m.g	0.00557499	0.00247793	-0.00226282	0.00730257	-0.00703853	0.0284679	0.0145053	-0.0115436	0.00891376	-0.0116036	0.0117144	0.00993241	-0.000173309	-0.0244204	0.00803994	0.00950187	-0.00636214	0.00297539	0.0123293	0.00698018	0.00298669	0.0107673	0.00276953	0.011457	0.016743	0.00223711	0.0117085	-0.000373105	-0.0156821	-0.00785401	0.00594346	-0.00662532	-0.00210817	0.00454745	0.00361587	-0.0034746	-0.000687031	0.00388179	0.0125822	0.00157233	-0.00171561	-0.00286426	-0.0116794	0.00128816	0.00260564	0.00401995	-0.00884285	0.00659433
MgIM767.01G064200.v1.1	MiIM7v11001078m.g	-0.00570198	-0.016613	0.0125064	-0.0100142	0.00129555	-0.0134565	0.00643653	-0.00341629	0.00972344	-0.0021647	-0.00456126	0.0133894	0.00141322	-0.0298329	0.00176949	-0.000676187	-0.00285453	0.0124861	0.00526505	-0.0214002	-0.00109232	0.00571002	0.00111367	0.0208884	-0.0039759	-0.000797079	0.00299678	-0.000260624	0.00449694	0.00567795	0.00464017	-0.0055375	0.0024255	-0.0244566	0.00414787	-0.0321135	0.0152163	-0.0138095	0.00934513	0.0147316	-0.00582992	0.00509074	-0.00220264	-0.00757162	-0.00376322	-0.00308904	-0.000116912	0.00128011
MgIM767.01G064800.v1.1	MiIM7v11001084m.g	-0.0067455	0.0099334	-0.000361626	0.00763458	0.00602186	-0.0044631	-0.00695913	0.0176812	-0.00896356	0.011018	0.0145517	-0.000602992	0.0137876	-0.014239	0.0250151	0.00222273	0.012119	-0.014249	0.0201196	-0.00598288	-0.00312568	-0.000677929	-0.0135502	-0.00641169	0.00691869	6.56513e-05	0.00382149	0.00287328	0.0144774	0.000550687	0.0027156	-0.000691954	0.00224597	0.0207837	-0.0105732	-0.0191025	-0.0181482	-0.0272583	-0.0126868	0.0116416	0.00511923	0.00448618	-0.0118499	-0.00976339	0.00799088	-0.000729438	-0.00224687	0.00240127
MgIM767.01G065000.v1.1	MiIM7v11001086m.g	0.00893287	-0.00993086	0.00476157	0.00176972	0.000265909	-0.00605501	-0.00104122	0.00886024	0.0139444	-0.000149966	0.00140047	-0.00595724	0.00025149	0.00243566	-0.00746435	-0.0131221	0.00837915	0.00267	0.00355707	-0.0178832	-0.00625277	0.00102128	0.00459548	-0.00414851	-0.0113707	0.00375187	-0.0051396	0.00558269	0.0115461	0.00382875	0.0135173	-0.0095251	0.00271261	-0.00935861	-0.00399517	-0.00332618	-0.0106946	-0.0154596	-0.0109873	0.00681238	-0.00555492	0.00759181	0.00645586	0.011459	-0.00862396	-0.00892613	0.0124633	-0.00408611
MgIM767.01G065200.v1.1	MiIM7v11001091m.g	-0.00841083	-0.0187665	-0.0148007	-0.00512893	0.00363983	0.0189004	-0.0133348	0.00656437	0.00278831	0.00140911	0.000322149	-0.0113775	-0.0130929	0.00976279	0.011934	0.012364	0.00619522	0.00982664	-0.00923478	-0.00432054	-0.0022793	0.00391243	0.00517791	0.00908274	-0.0205573	0.00125798	0.00419965	0.00148476	-0.00444842	-0.00237282	-0.0208549	-0.00109168	-0.0176515	-0.00342755	-0.0181306	-0.00909865	0.000880199	0.00469239	0.0116841	0.00871746	-0.000678829	0.00208912	0.00902279	0.000394292	0.00162734	-0.00324434	0.00148073	0.00543521
MgIM767.01G065300.v1.1	MiIM7v11001093m.g	-0.0018433	-0.00904586	-0.000177892	0.0107323	0.00559037	0.000306935	-0.00216202	-0.00656457	0.0206143	-0.0154062	-0.00205463	-0.00157007	0.0138701	0.010141	0.0041864	-0.000389123	-0.00441343	0.00246521	0.00400115	-0.00551383	-0.0046791	-0.00582902	-0.00453508	-0.0109756	0.00555803	0.00230246	-0.00274922	-0.00290715	-0.00832639	0.00047506	0.013567	0.00698793	-0.00616985	-0.00268223	0.00801035	-0.000141972	0.00652815	0.00467645	-0.0165821	0.0031693	0.0022113	0.00404323	0.0117719	-0.00149147	0.00733931	0.000403661	0.00366656	-0.00657308
MgIM767.01G065400.v1.1	MiIM7v11001094m.g	-0.00572915	-0.0133964	0.00792729	-0.00450311	-0.00597065	0.0115576	-0.00497086	-0.00507283	-0.00411632	-0.00525181	0.0126475	0.00886131	-0.00484907	0.00204832	-0.00810205	0.00967935	-0.00332908	-0.00239143	-0.0110135	0.00420932	0.0180354	0.000987044	0.0135163	-0.00680695	0.0142682	-0.00583912	-0.00135315	0.0017076	0.0102264	0.0107331	-0.000171449	-0.00970416	-0.00946872	-0.00468986	-0.0101007	-0.00167279	-0.00590917	0.00705579	0.00160957	-0.00351277	0.00400802	-0.0129612	0.00494002	-0.0140631	0.00264094	0.0149483	-0.00374448	0.0104066
MgIM767.01G066000.v1.1	MiIM7v11001108m.g	0.00263975	-0.00243543	0.000124035	0.00148699	0.00340126	0.000427508	-0.00459016	-0.00447272	-0.00587226	0.00804594	-0.000380445	-0.000232736	0.00626094	-0.0306998	0.0103799	-0.000151126	0.0110588	-0.00915497	0.00756621	-0.00199002	0.0024254	-0.0145776	0.00926905	-0.0145121	-0.000310517	-0.00762397	0.00930719	-0.00502868	-0.00758029	-0.00611561	0.00798841	-0.000874901	-0.00951137	-0.00235908	-0.00806514	0.00284084	-0.0194776	0.00527835	0.00913703	-4.39125e-05	0.00152413	0.00245129	-0.00627982	0.00512303	0.00426332	0.0072601	-0.00127275	-0.00271551
MgIM767.01G066100.v1.1	MiIM7v11001111m.g	0.0251553	0.00328458	-0.00567896	-0.00352683	-0.00940302	0.00861554	-0.0017733	-0.00396377	-0.000886904	0.00457788	0.00763287	0.0033273	-0.00801366	0.00370909	0.00233653	-0.00775958	0.00329595	0.00688703	-0.00765572	-0.00450152	-0.00951479	0.00456029	-0.0139097	0.0102504	0.00285547	0.008207	0.0118381	0.00318484	-0.0102608	-0.0119407	0.00494095	0.000420468	-0.00177031	0.00838156	-0.002394	-0.0153048	-0.0221651	-0.00138405	-0.00212159	-0.00305053	0.00249524	-0.00949306	0.00393411	0.00837394	-0.00426391	0.00336739	-0.00873146	0.00103856
MgIM767.01G066200.v1.1	MiIM7v11001112m.g	-0.00290153	-0.000601507	-0.01554	0.00338686	-0.000873239	0.00469773	0.00726032	0.00383955	0.00740746	0.00570437	-0.00439724	0.0147473	-0.00181051	-0.0138897	-0.0129414	6.8946e-05	0.00933192	0.000720611	0.0168346	0.00485186	0.00750368	-0.00795456	-0.0155069	-0.0134518	-0.00581452	0.0114937	0.003051	0.00158464	0.00881837	0.00400018	0.0165966	0.00483867	0.000358342	0.00439819	0.00557434	0.00365516	0.00931355	0.0178188	0.00136964	-0.00786861	0.000862192	-0.00749969	0.00135423	-0.00589813	0.00275235	0.00567087	-0.00133563	0.00151548
MgIM767.01G066300.v1.1	MiIM7v11001114m.g	-0.00435098	-0.00308056	-0.00880088	0.00509821	-0.00175176	0.0175663	0.00829314	0.000966646	0.0205	-0.00182073	0.0295549	0.0106853	-0.0076785	-0.0238027	0.00180983	-0.0030859	-0.00193962	-0.00111205	0.0233725	-0.00144005	-0.00895065	0.021688	-0.00217978	-0.00303076	0.00362503	0.0166372	0.00812585	-0.0116708	0.0043114	0.001793	-0.00233923	0.00990214	0.00281056	-0.00259058	0.0229874	0.0108683	-0.00693311	0.0119028	0.0103982	0.000461307	-0.000696204	0.00677873	0.0187345	-0.00571061	0.0062141	0.00379479	-0.0126966	-0.0182177
MgIM767.01G066400.v1.1	MiIM7v11001115m.g	-0.000679031	-0.0162041	0.00801907	0.000131883	-0.00644765	-0.00327165	-0.0139374	-0.00667754	-0.00910178	-0.00759517	-0.0146802	0.00159174	0.00177957	0.00805576	-0.0143797	-0.00952798	-0.010988	-0.0117504	0.00517915	0.0116741	-0.00295176	0.0123068	0.000241168	0.0108627	-0.000673654	-0.0107814	0.00648848	0.00854321	0.0182434	-0.00222455	-0.000548342	0.00149588	0.0122628	-0.0118657	-0.00281504	0.00432093	-0.0143984	-0.00383793	0.0089072	0.0116922	-0.00704441	0.00422402	0.00863433	-0.013705	-0.0113215	-0.00960555	0.0075928	0.00927111
MgIM767.01G066500.v1.1	MiIM7v11001116m.g	-0.00193132	-0.0127816	0.00447041	0.00179513	0.000228668	-0.010551	-0.00154494	-0.00412955	0.00262526	0.00142913	-0.0220795	-0.00492178	0.013551	0.00470808	0.00593021	-0.00234408	0.0146029	-0.0116136	0.00524936	0.000243882	-0.0142033	0.00464563	0.000667258	5.24262e-05	-0.00796408	-0.0101978	0.00244155	0.00851865	-0.0128157	0.00979921	0.012947	-0.0102683	-0.00183024	-0.0101255	0.0118599	-0.0100589	0.00344058	0.00553045	-0.00664338	-0.00479834	-0.0102195	-0.000945345	0.0154301	0.00513891	0.00340389	0.00907654	-0.00731474	0.0132959
MgIM767.01G066600.v1.1	MiIM7v11001119m.g	0.0118979	-0.00930684	0.00486582	0.00231025	-0.00349477	-0.00171262	0.013483	0.00435283	-0.00534106	-0.00138634	-0.0106807	0.00522977	0.00147838	-0.0125709	0.0170371	-0.00128305	0.00253232	-0.00110139	0.000494808	0.000855747	-0.00069646	0.00183398	0.00540723	0.0012023	0.00191055	-0.00525662	0.00364097	0.00836103	-0.00202196	-0.00616041	-0.00394199	-0.00841914	0.00624828	-0.0175831	0.000472873	0.0158784	-0.00171258	-0.00438114	0.00429426	-0.000926993	1.58793e-05	0.0157412	-6.79618e-06	-0.00826951	-0.0163452	0.00747305	-0.00164633	-0.0119357
MgIM767.01G066800.v1.1	MiIM7v11001122m.g	-0.00518178	-0.0140877	0.00628117	0.00565408	-0.0064611	0.00375174	-0.00035992	0.000966207	-0.0118975	-0.00509823	0.00696346	0.000281143	-0.00784735	0.0095754	-0.00290989	0.00342684	-0.0028792	-0.00296954	0.000946221	-0.00699619	-0.00313764	0.00410531	-0.00232872	-0.00562977	0.00028592	-0.00742355	0.00335843	-0.00375203	0.00492179	0.00530651	-0.00658244	0.0118333	0.00309083	0.00472044	-0.0017467	0.00147087	0.00507366	-0.00224046	-0.00254344	0.0105346	0.00507884	-0.0109871	0.0128022	-2.69262e-05	0.013703	-0.000412771	0.00598209	-0.00877175
MgIM767.01G067300.v1.1	MiIM7v11001130m.g	-0.000101851	-0.00696781	0.0129375	-0.0148057	-0.00801604	-0.0106901	0.00214351	0.0161839	0.00131229	-0.00673423	0.0195158	0.00686587	0.00884271	0.0241522	0.00484026	-0.00644236	-0.00133727	-0.00651668	-0.00958065	0.0214286	0.0196804	-0.0202404	0.00601399	0.000468912	-0.0040662	0.000451964	0.0171797	0.0112452	0.00550755	-0.00568998	0.0167328	0.0119278	0.012079	0.00896897	0.00758582	-0.0172244	-0.0160936	0.00715018	0.0021741	-0.00678521	-0.00323018	0.00361372	-0.0105196	0.0064887	-0.00290799	0.00634977	0.0224976	-0.000759518
MgIM767.01G067500.v1.1	MiIM7v11001134m.g	0.014244	-0.0049464	-0.00364852	-0.0064298	-0.0115632	0.00598205	-0.00596585	-0.00512343	-0.0226625	-0.00233298	0.00517059	-0.00740923	0.0107714	-0.00740744	0.00878513	-0.00163528	-0.00154913	-0.0119968	-0.0141256	4.20195e-05	0.00886067	0.0150835	-0.00158334	-0.0104176	-0.002263	-0.0101158	-0.00478414	-0.00353281	0.0115586	-0.00370278	-0.00532629	-0.00871398	-0.0106482	-0.00803006	-0.00619203	0.00157325	-0.00634446	0.00153703	-0.0122076	0.0133783	-0.0152043	0.00748664	0.00205149	-0.000185589	-0.0036765	5.67906e-05	-0.0137721	-0.00262329
MgIM767.01G067800.v1.1	MiIM7v11001138m.g	-0.000976619	0.00151431	0.00140629	0.0128545	-0.00830047	0.00431063	0.00141236	0.0116148	0.0151185	0.00456244	-0.00359542	0.00818617	0.00920461	-0.00217599	-0.00563957	0.0107928	0.000907477	0.00535478	0.013553	0.00289379	0.0123618	-0.00230095	-0.00318468	-0.00745764	0.00218342	-0.00918085	-0.00214304	-0.00767263	0.00250127	-0.0254539	-0.0173063	0.0155043	-0.00104065	0.00725131	-0.0102654	-0.00143523	0.00230754	-0.00580268	0.0113995	-0.00409827	0.0196609	0.014161	0.00938609	-0.000839935	-0.0011775	-0.0157433	-2.20873e-06	-0.00208052
MgIM767.01G068000.v1.1	MiIM7v11001142m.g	0.00187713	-0.0187096	0.0108444	-0.00984102	-0.00892307	0.000616944	0.000152713	-0.0122992	0.00566202	-0.0134055	-0.00763051	0.0142263	0.0122036	-0.00536345	-0.00566934	0.00234689	-0.0099479	-0.00272556	-0.0290437	0.0147172	0.00705173	0.000581801	0.0195006	0.00909874	0.0123206	-0.00393372	-0.0156403	-0.00545632	-0.00842425	-0.00302526	0.00102589	-0.00229575	-0.0118964	-0.000904611	-0.00152986	-0.00363877	-0.0155378	0.0123546	0.0150855	0.00186559	0.0271742	-0.00107853	0.0071273	0.00359447	0.0058849	0.00111557	-0.0132378	0.00376843
MgIM767.01G068100.v1.1	MiIM7v11001143m.g	-0.000631981	-0.0104077	-0.0164225	0.0104762	0.00139993	-0.00935354	0.000620516	0.00333615	0.00512036	-0.010184	-0.000558776	0.00904472	0.00280201	-0.00203049	-0.00187598	-0.00230471	-0.0108953	0.00206881	0.00254566	0.00592627	0.00539468	-0.00625528	-0.00462913	-0.00213064	-0.00186269	-0.00830272	-0.00830691	-0.00576975	-0.00558021	0.0107007	-0.00795308	-0.00678698	0.00159093	-0.0130655	-0.00569259	-0.00406061	0.00508516	0.00160998	0.0067194	-0.00190359	-0.00325744	0.0103278	0.00656163	0.00715462	-0.00546247	-0.0072553	-0.00631096	-0.00332713
MgIM767.01G068900.v1.1	MiIM7v11001153m.g	0.00103903	-0.00626158	0.0226685	-0.00330206	-0.00262575	-0.0228841	-0.010502	0.0065903	0.000933143	-0.00823385	0.00616744	-0.0016086	0.000638681	-0.00690388	-0.00562225	-0.00138758	0.0207912	0.0104621	-0.0039533	0.00619357	-0.00849643	-0.0120208	-0.0031856	0.0132109	-0.000313441	-0.0110852	0.0134245	0.0111077	-0.00744101	0.00267422	0.00450943	-0.0182855	-0.000694625	0.00340586	-0.00108431	-0.00143849	0.00215205	0.00026438	0.00792207	0.00124378	-0.0196265	-0.00162522	-0.00942991	-0.0076219	-0.00794454	0.0179571	0.00543394	-0.000566216
MgIM767.01G069100.v1.1	MiIM7v11001155m.g	-0.000270571	-0.00921196	-0.00186479	0.0108538	0.00790902	0.00210641	0.00538911	-0.00522774	-0.0121734	-0.00065311	-0.00860217	-0.00279644	0.000811728	-8.31955e-06	0.00530026	0.00742064	0.00440653	-0.00531347	-0.000528772	-0.00488505	0.00128811	-0.000555659	0.00832059	-0.00859989	-0.00790017	-0.00389962	-0.000649237	-0.00244697	0.00846438	-0.00401913	0.00821658	-0.0130072	-0.00125494	0.000877821	-0.00481167	0.00691194	-0.00253282	-8.21133e-06	0.0024536	-0.00105361	-0.000272297	-0.0103765	-0.000338834	0.00914767	0.00154467	-0.000803791	0.00235875	-0.00732381
MgIM767.01G069300.v1.1	MiIM7v11001160m.g	0.00786731	-0.00323518	-0.00253184	0.00272695	0.00204508	0.00406297	0.000427872	-0.00229742	-0.0129498	-0.00681047	-0.00378438	-0.00307941	-0.00175459	-0.0106886	0.00194635	0.000765974	0.00213673	-0.00665268	0.00636434	-0.0090325	0.0116274	-0.00734325	0.000230209	-0.0143613	-0.00294103	0.004573	-0.000312856	-0.00348221	0.00366962	-0.000731572	0.00336232	0.00170531	-0.000748994	-0.00258052	0.00808441	-0.00704345	-0.00148268	0.00871864	0.000559497	0.00186604	0.00187775	-0.000786138	-0.00277094	-0.00635011	-0.00291019	0.000259467	-0.0119533	0.00881686
MgIM767.01G069400.v1.1	MiIM7v11001162m.g	0.00141377	-0.00795793	-0.0043204	-0.00445456	0.00689894	0.00411166	-0.00358086	-0.00140273	0.0104427	-0.00203017	-0.00125619	0.00658298	-0.00144729	-0.00842438	-0.0049878	0.00116703	-0.00507848	-0.000604676	0.00199519	-0.00325639	-0.00976938	-0.010613	-0.0065358	-0.00576145	0.00131724	0.0036098	-0.00857548	-0.000217514	-0.00699798	0.011468	0.00724503	0.012456	0.00325998	0.0125263	0.000105724	0.00449784	-0.000361701	-0.0121834	0.0191232	0.0105969	0.0081032	0.00647022	-0.00864189	0.0126953	0.000342714	-0.0026356	0.00776983	-0.0133442
MgIM767.01G069800.v1.1	MiIM7v11001166m.g	0.00704527	-0.00659382	0.00351744	-0.000898982	-0.00357952	-0.00633778	0.0184983	-0.00986954	-0.00611489	-0.00625255	0.00402432	-0.00282772	-0.000752391	-0.00752146	-0.0116711	0.0113206	0.00500624	0.00912326	0.000426265	-0.00755272	0.000868547	0.00171251	0.0104381	-0.0140192	-0.00847647	0.00200249	0.00191241	0.00110437	-0.0122857	0.0051848	-0.00698057	0.00440416	0.00415126	-0.00162429	0.00668985	-0.0161347	0.00340189	-0.00604417	0.0068523	-0.00436136	-0.00166049	0.000964725	-0.0102979	-0.0141295	0.00850391	0.000262573	-0.00678425	0.00167886
MgIM767.01G069900.v1.1	MiIM7v11001167m.g	0.00893776	-0.00544178	0.0150929	0.00703261	-0.0177499	-0.00391676	0.000737435	-4.1325e-05	-0.0114249	-0.00451345	0.00248927	-0.0213403	0.00491641	0.0207099	-0.017851	-0.000946723	-0.0115108	0.000923923	0.0115405	9.33176e-05	-0.00581683	0.00793541	0.0111306	-0.0126025	-0.0100296	-0.00443387	0.0124913	0.00544287	-0.00958178	0.00456518	-0.0137461	0.0103239	0.0153138	-0.010577	-0.00682523	-0.00813077	-0.00246185	-0.013626	-0.00264876	0.0014427	0.00953798	0.00106094	0.00334601	0.00446022	-0.00183436	-0.00438392	0.0120242	0.00550485
MgIM767.01G070200.v1.1	MiIM7v11001172m.g	-0.000802852	-0.0114326	-0.00321404	0.000508599	0.00964789	0.00793824	0.00362037	-0.00603899	0.002751	0.000379007	0.00370741	-0.00481957	-0.00137671	0.00513721	-0.00439825	0.00617657	0.0024363	-0.00101587	-0.00179758	-0.00798696	0.00963714	-0.0097559	0.000433318	-0.00407967	-0.00501166	-0.00378394	0.0109402	-0.00458406	0.00132014	0.00356845	-0.00869885	0.00769232	0.00432898	0.00575272	-0.0019753	0.00953511	-0.000599363	-0.00684421	0.00311385	-0.00743477	0.00358823	0.00830484	-0.0132694	-0.00669354	0.00303709	0.0129682	0.00960314	0.00248047
MgIM767.01G070400.v1.1	MiIM7v11001174m.g	0.000877651	-0.00557005	0.00184623	0.00362217	-0.000506843	-0.000735464	0.00930943	0.0106518	0.00321757	-0.000694873	0.0204469	0.0079487	0.0088043	0.000659123	-0.0179199	0.0207079	0.000195972	-0.0102323	-0.00191537	-0.00908268	0.0057369	0.00988236	0.00605255	-0.0106991	-0.00873041	-0.00678102	0.00364134	0.00833664	-0.0134708	0.0119302	0.00362468	0.0102234	0.0030161	-0.00209733	-0.000104375	0.0151536	-0.0139779	-0.00208254	-6.70588e-05	0.00314113	-0.0202411	-0.0111303	-0.0127092	-0.00436061	0.000704799	0.00937463	0.0103232	-0.0019118
MgIM767.01G070600.v1.1	MiIM7v11001178m.g	0.00508082	-0.0112374	0.00475061	-0.00840891	-0.00560892	-0.00199918	-0.0126336	0.0092727	0.000147659	-0.0204062	-0.0129838	-0.0276709	0.00651109	-0.00969868	0.0135238	0.00408726	0.0018348	-0.00446956	-0.000898646	-0.00705465	-0.00714993	0.000248128	0.000494603	-0.000225814	0.0020773	-0.00531427	0.0055281	-0.0034071	-0.00517633	-0.000525004	0.00469862	-0.00706182	-0.0234698	-0.00611174	-0.00101594	-0.00925252	-0.00561694	0.0135975	0.00306809	0.00766386	-0.00890737	-0.00811031	0.00541716	0.0073406	0.00865019	0.00687915	0.00255524	-0.0139511
MgIM767.01G070700.v1.1	MiIM7v11001181m.g	0.00527462	-0.0138473	0.0171543	0.00230391	-0.00466411	-0.0104866	-0.0157729	0.00259734	0.00104754	-0.00242291	0.00656308	-0.00493458	0.00472168	0.00991395	0.00892402	0.0145314	0.00323645	-0.0052887	-0.00381544	-0.00855734	0.00592867	-0.00862828	-0.0127162	0.00396943	-0.00523618	0.00172785	-0.00326019	0.00133883	0.00110574	0.0106614	-0.0127535	0.00220037	-0.00302626	0.00189414	0.0105418	0.00702552	0.00727196	-0.0138903	-0.00620001	-0.006739	-0.00929867	0.00540106	-0.00118299	-0.00559835	0.0166295	0.00153236	0.00485235	-0.00489046
MgIM767.01G070800.v1.1	MiIM7v11001183m.g	-0.00715286	-0.00950511	-0.0204763	0.0100703	-0.0103846	-0.0200039	-0.00181643	-0.00650377	0.00204626	-0.0194214	0.00412556	0.00639245	-0.006204	-0.00823719	-0.00282532	-0.0166853	0.00122653	-0.00611236	0.00999245	-0.00145125	-0.000919943	0.0014986	-0.00330629	-0.00786114	-0.00395221	0.0129801	0.00793863	0.0019474	-0.00684646	-0.00501056	-0.00168566	-0.00711166	-0.00446254	0.00931447	0.00299126	0.006278	0.00353382	0.000186362	-0.010351	-0.00736277	0.00138458	0.00137884	-0.0149255	0.00382411	0.00897186	-0.00287135	-0.00123627	0.00799806
MgIM767.01G070900.v1.1	MiIM7v11001184m.g	0.0108914	-0.00401843	-0.00270768	-0.0110405	-0.00482026	0.00408739	-0.00762171	0.011612	-0.0062056	0.000221868	0.0162746	-0.000311326	0.000205282	-0.0346292	0.00126433	-0.00145014	-0.00990515	-0.0102121	-0.0199318	0.00776359	0.0151612	0.00724147	-0.0154127	-0.0186404	-0.0161835	0.00549691	-0.015118	-0.0104709	0.00309846	-0.015861	0.000764231	0.0177275	0.0129143	0.00512566	-0.000517829	-0.00136616	0.00180626	0.00393016	-0.000400219	0.00493039	-0.00268846	0.0113133	0.00833002	0.00872815	0.00184181	-0.00996204	-0.0125474	0.000677314
MgIM767.01G071000.v1.1	MiIM7v11001186m.g	-0.000515779	-0.00561205	-0.000411625	0.000168296	-0.00213299	0.0048733	0.00251649	0.00946992	-0.00137319	-0.0157708	0.00749783	-0.0112406	0.00516941	0.00485548	-0.00563913	-0.00827806	-0.00142003	-0.0147529	0.00469589	-0.0174668	0.0045708	-0.00603129	0.00898918	-0.00794321	-0.0112138	-0.0079948	0.0082796	-0.00609648	0.00557869	0.00404065	0.0102615	0.00585333	-7.2675e-05	0.00177054	0.002099	0.0140864	0.00298746	-0.00244773	0.00174029	-0.00611268	0.00647043	-0.000231219	-0.013603	-0.00335316	-0.0085878	-0.00313506	0.00315798	0.0026231
MgIM767.01G071200.v1.1	MiIM7v11001190m.g	-0.00394122	-1.24803e-05	0.00303797	-0.00190358	0.00428234	0.0124097	0.00499877	0.00826193	-0.0044836	-0.00546132	0.00992635	-0.00661106	0.0130653	0.0118737	-0.0231489	-0.00199696	-0.0018981	-0.00375392	0.00051369	-0.000648879	-0.00796144	-0.0116355	-0.00476899	0.00424402	-0.00627895	0.00410477	0.00586894	-0.00342739	-0.00376846	-0.000434632	0.0140288	-0.00084848	-0.0156588	-0.00970673	0.00870099	-0.00146719	-0.00383117	0.00261246	-0.0128664	-0.00195429	0.0092014	-0.00444453	-0.0162159	0.000833366	-0.0144972	-0.000793842	0.00262848	-0.00430894
MgIM767.01G071300.v1.1	MiIM7v11001191m.g	0.00423365	-0.000379374	-0.00214256	0.0046362	-0.00633473	-0.00223486	0.0039344	0.013308	-0.00940019	0.00603617	0.0150209	-0.00666454	0.00901697	0.000609482	-0.0100551	0.00255108	-0.00552737	-0.0187327	0.000740099	0.0164949	-0.00233575	-0.00621683	-0.00804597	-0.00780854	0.00570851	-0.0106356	-0.0086494	-0.00574725	-0.0103841	-0.00730154	-0.00494375	-0.0039419	0.0163227	-0.00744442	-0.0128076	0.00712408	-0.00313037	-0.00376755	0.00777298	0.00614409	-0.00098089	0.00943442	-0.0170846	-0.0164926	-0.000986777	0.00459446	0.00843325	-0.00113638
MgIM767.01G071400.v1.1	MiIM7v11001193m.g	-0.00256799	-0.00921374	-0.00346529	0.00232842	0.0156432	0.00656914	-0.00104002	-0.00226516	-0.00181623	0.00144951	-0.00484284	-0.00606098	0.00174655	0.000535002	-0.00649647	0.00319693	0.00684384	-0.00474586	0.00437261	-0.00213872	-0.0016878	-0.00425996	-0.00688886	-0.00309535	-0.009286	-0.00315123	0.00510192	-0.00641027	0.00203154	-0.00128962	0.0110736	0.00246854	-0.00477347	-0.00389787	-0.00518168	-0.00943505	9.54882e-05	0.00674487	-0.0121512	-0.000597653	0.00391304	-0.00122134	0.00435322	0.0103084	-0.00881108	0.00876346	-0.0021451	-0.00787399
MgIM767.01G071500.v1.1	MiIM7v11001194m.g	0.000379585	-0.0102583	-0.00401058	-0.00432969	0.00154836	0.00813055	0.00516881	-0.00151574	0.0117368	0.0010112	0.00197902	-0.00859606	-0.00881003	0.00278558	-0.00941802	-0.00351324	0.0141766	-0.000836612	-0.00209614	-0.014515	0.00179374	-0.0106063	0.00133358	-0.0049191	0.00466601	-0.00411295	0.0014155	0.00602149	-0.00496497	-0.00204051	-0.00225641	0.00241273	0.00681971	0.00628729	0.00233646	0.00955953	-0.00881487	0.00782414	0.00571914	-0.00669473	-0.00546232	-0.00520341	-0.00784698	0.00354826	0.00128348	0.00372734	-0.00836744	0.00884811
MgIM767.01G071600.v1.1	MiIM7v11001196m.g	-0.0152575	-0.00405754	0.00400778	0.0145276	-0.0103653	0.010173	-0.0138199	-0.00550602	-0.00650933	-0.000366211	0.0057942	0.0105621	0.00685328	-0.00867639	0.000166108	0.00828194	0.0161036	-0.013209	0.0063017	-0.0118881	0.00238727	0.0156393	0.0175822	0.00520155	-0.00711079	0.009327	-0.0112979	-0.000570425	-0.00544485	-0.00371517	0.00128491	0.0146721	-0.0173455	-0.00757635	-0.00392918	-0.00202304	0.00407658	0.0087481	0.00410279	0.00193437	0.00775733	0.00748566	0.00304239	0.000955609	-9.05045e-05	0.00750515	-0.0142045	0.00958044
MgIM767.01G071800.v1.1	MiIM7v11001203m.g	-0.00798585	-0.00784213	-0.000234809	0.00143984	-0.0118748	0.0114398	-0.00359956	-0.000899251	-0.00536674	0.00293213	0.00199894	0.00445065	0.00696702	-0.00114326	0.00486021	0.00188554	-0.000990007	-0.000699985	0.00731437	0.00175755	-0.00106338	-0.0063089	0.0020952	-0.00843979	-0.0124059	-0.00963074	0.00200785	0.00350147	-0.00723044	0.0035072	-0.00346128	0.0046542	-0.00765609	-0.00638503	-0.0130845	-0.000611461	-0.0134697	0.00394099	-0.0115301	-0.00714985	-0.00409292	0.00494722	0.00372165	0.012283	-0.00245085	0.0075465	0.00113721	0.000707403
MgIM767.01G072100.v1.1	MiIM7v11001209m.g	0.00211945	-0.00214489	0.0150132	-0.00137045	-0.0143956	-0.0092272	0.00593291	0.0181335	0.00915614	0.000967069	0.00897161	-0.0160576	-0.00612179	0.00108139	-0.0236601	-0.00396239	-0.00225054	0.00930283	0.000847678	0.00302282	-0.000826688	-0.0136623	0.0229553	0.012478	0.0117267	0.00266769	0.00455825	0.0113545	-0.00689268	-0.00142969	-0.00810676	-0.001872	-0.004579	0.0184871	0.00312367	-0.0052137	0.0065656	0.00253071	-0.00522785	0.0107325	0.0177004	-0.0215139	0.00939476	-0.00587457	0.00293157	0.0100301	0.00186641	0.0129805
MgIM767.01G072300.v1.1	MiIM7v11001213m.g	-0.00768461	-0.011612	0.00342842	-0.0167995	0.00527032	-0.0170798	0.00890726	-0.00413419	0.00544407	0.000637592	3.16172e-06	0.00559101	0.00281503	0.00618382	-0.0121674	0.00457329	-0.00239559	0.019402	0.00185957	-0.00391053	-0.00413827	-0.0004382	0.00717685	-0.0164426	-0.00970442	-0.0030516	-0.00155633	0.00232808	-0.00313661	-0.0193602	-0.0139979	-0.018415	0.000551867	0.00865276	-0.00438306	-0.0144545	-0.0142541	-0.0117081	-0.00650652	0.00924405	-0.000812281	-0.00127359	0.000274603	-0.00210919	0.0105078	-0.000903805	-0.0254802	0.00220292
MgIM767.01G072400.v1.1	MiIM7v11001214m.g	0.00760516	-0.00218014	0.00799192	0.0126076	-0.00142991	0.00632455	0.00146864	-0.0123273	-0.0229702	-0.0046195	0.00297927	0.00254055	0.0163276	0.0114207	-0.0139861	0.00471306	0.00552807	0.00584569	0.00358845	0.00474151	-0.00802987	-0.00371143	-0.00345661	0.00771893	0.00211753	-0.00264087	0.0041361	-0.0185456	-0.0192696	-0.0049314	-0.0085271	0.0025759	-0.00237413	-0.00622069	-0.00204761	-0.0141602	0.00429857	-0.00165389	0.0103221	0.00600547	0.00190923	-0.00374668	0.0085105	-0.00454481	-0.00261855	-0.00308723	0.0097912	0.00396969
MgIM767.01G072500.v1.1	MiIM7v11001215m.g	0.0122602	-0.00749016	0.0158765	0.00550549	-0.0132307	0.00547663	-0.00579361	-0.0116802	-0.00554666	-0.00644782	-0.00115677	0.0212841	-0.0137758	-0.00838184	-0.00206113	0.0125219	0.00740056	0.000316355	0.00657299	0.00848863	0.0113378	-0.0028445	-0.00699304	0.00878461	0.00871781	-0.0123067	-0.00341985	-0.00501897	-0.00274818	-0.00979108	-0.00854967	-0.0208119	0.00848455	-0.0101989	0.000678354	-0.00473834	-0.00237842	0.00793296	0.00331188	0.00597389	-0.00739362	-0.00237196	0.00253594	0.00861027	0.00215794	0.0174977	-0.0102264	0.0169297
MgIM767.01G072600.v1.1	MiIM7v11001217m.g	0.00318015	-0.0105266	-0.00189804	0.002418	0.000520821	0.00813563	-0.00136576	0.0121534	0.0073828	5.31896e-05	0.00191673	-0.00460929	0.00980766	-0.00153437	-0.0107746	-0.00267151	-0.000960425	0.0123629	-0.000672346	0.00138918	-0.000259148	-0.0100312	-0.00443158	0.00441675	-0.0145893	0.0135424	-8.59771e-05	-0.00775987	-0.0110561	0.00632734	-0.00097628	0.000263943	0.00729062	-0.00654801	0.00271055	0.0108832	0.000594913	0.00613936	-0.0045566	0.00871451	-0.00964259	-0.010278	-0.00762883	-0.0133845	-0.00724164	0.00546375	0.00599798	-0.00815638
MgIM767.01G072800.v1.1	MiIM7v11001219m.g	0.010003	-0.0109022	-0.005346	-0.00803986	0.0101779	0.00773088	-0.00727982	0.0112132	0.0158316	-0.00167006	-0.00262711	-0.00186966	-0.00345964	0.00887915	0.00261314	-0.00212325	-0.00673412	-0.0156769	0.00278241	0.00133856	-0.00986763	-0.00467744	-0.00440026	0.00223404	-0.00124325	-0.00487782	0.00582695	0.0110313	-0.0117483	0.00113441	0.00360891	0.0108626	0.0050231	-0.00612417	-0.00895731	-0.00444144	-0.00335473	-0.00137143	-0.00267111	0.0066525	-0.00108037	-0.0237194	0.00241873	-0.00378428	0.00683228	0.0081706	0.0071229	-0.00784822
MgIM767.01G072900.v1.1	MiIM7v11001220m.g	0.012103	-0.00743515	-0.0013945	0.00634901	-0.000174816	0.0053845	0.00283256	-0.00918378	0.00770796	-0.000793558	-0.00342558	0.00233997	0.00625619	0.00481652	0.00109593	0.00590374	0.00491677	0.00572136	0.00520043	0.00247826	0.000256079	-0.00798293	0.00121365	-0.00968201	-0.00207723	0.00536277	-0.000135416	0.0107498	0.00597454	0.00995335	-0.00887734	0.00101793	-0.00195737	0.00844156	0.00474125	-0.00291441	-0.00221183	-0.00776521	-0.00408072	0.00412316	-0.00671316	0.0107148	-0.00421894	-0.000438258	0.00814719	-0.0025058	-0.00264073	-0.00177865
MgIM767.01G073000.v1.1	MiIM7v11001221m.g	0.00818165	-0.00576944	-0.00554348	-0.00741493	0.00741124	0.00787558	-0.0110646	-0.00139591	0.0037008	0.0109306	-0.00739705	0.00129619	0.00471082	0.00114062	-0.0105554	0.00113736	0.00158788	-0.000404989	0.00836302	-0.00578481	-0.00485807	-0.00920958	-0.0063214	-0.00186514	0.00114223	0.00353712	-0.0162966	-0.00789603	-0.0113317	0.00101213	0.0130771	0.0146847	-0.00533236	0.000881538	0.00487157	0.00341619	-0.00323481	0.000577477	0.0141861	-0.00230517	-0.00732893	0.0114849	0.0044435	0.00732864	-0.00498524	-0.00137503	-0.000114332	0.00144397
MgIM767.01G073400.v1.1	MiIM7v11001226m.g	0.00116255	-0.00829705	0.0056414	0.0126754	0.00665931	-0.000161525	-0.0042537	0.00779664	0.0018342	-0.000308194	-0.000525215	-0.0100093	0.00536844	0.00256954	-0.00166077	-0.000612763	-0.00433611	-1.24636e-05	0.00121661	-0.00404249	-0.00682001	-0.00206085	0.00532456	0.0158811	0.0055884	0.00584482	-0.018175	-0.00908007	-0.000909712	0.00337024	0.00720284	-0.000412803	-0.00296905	-6.92655e-05	-0.00335559	-0.00526225	-0.0134812	0.00585148	-0.00905793	0.00386911	0.0168777	0.010766	-0.00520724	-0.00365605	-0.00558474	-0.000265683	0.00293197	-0.0186674
MgIM767.01G073600.v1.1	MiIM7v11001231m.g	-0.0135135	-0.0131441	-0.00752578	0.00852472	-0.00257738	0.0164955	-0.00669294	0.0089044	-0.00913827	-0.00133926	0.00251264	-0.00124128	-0.00259815	-0.00567919	0.0160393	0.00559498	-0.00580942	-0.00507702	-0.00355567	0.00204768	-0.00764326	0.00387543	0.000156577	0.00178802	-0.00248939	0.0022048	-0.00618502	0.0130937	-0.0107229	0.000660641	-0.0221157	0.00627208	0.0136512	-0.00683848	0.00232949	0.00345793	-0.00491044	0.00955153	0.00683427	-0.000820818	-0.00520615	-0.00801027	-0.00432398	0.0160401	-0.00519291	0.00205254	-0.00870895	-0.00374473
MgIM767.01G073700.v1.1	MiIM7v11001235m.g	-0.00190441	-0.00605541	-0.00650967	-0.00996068	-0.00176241	-0.000855687	0.00429535	0.00431142	-0.00516648	0.00901112	0.00968205	0.00360317	0.0117482	-0.00396865	0.00626755	-0.0077401	-0.00682375	-0.00681123	0.00210538	0.00813384	-0.00551488	-0.01042	-0.00257352	-0.00521976	0.0021677	0.000104291	-0.00848375	-0.000323987	-9.4817e-05	-0.0010446	-0.00662061	-0.00213756	0.0182289	5.98293e-05	-0.00981948	-0.004268	0.00148358	0.00271095	-0.00158658	-0.00321803	0.000381388	-0.00391484	-0.0190601	-0.00162696	-0.00803755	0.010677	-0.0131266	-0.000952859
MgIM767.01G073800.v1.1	MiIM7v11001241m.g	-0.00463877	-0.00571818	-0.00683611	-0.00147637	-0.00354211	0.0179213	0.00603992	0.00817294	-0.000908954	-0.00236295	-0.00334297	-0.00181426	0.00389728	-0.00228907	0.00271215	0.00446948	0.00937391	-0.00913641	0.0151307	-7.88369e-05	-0.00276325	-0.0023489	-0.0053097	0.000216531	-0.000223625	-0.00044599	0.00339489	-0.00541258	-0.0130867	-0.00615527	0.00785421	-0.000530676	-0.00566642	0.00219	0.0140089	-0.00208587	0.00719539	0.00250016	-0.0044286	0.011271	0.000230656	-0.00109755	0.00597464	0.00267404	0.00889589	-0.00917165	0.00381347	-0.0101199
MgIM767.01G073900.v1.1	MiIM7v11001242m.g	-0.00555592	-0.0125662	-0.00133444	-0.0075319	-0.00363254	0.0024246	-0.00666639	0.00803756	-0.00720216	-0.00479021	-0.00992319	0.00918903	-0.00994302	-0.000480428	-0.00544279	-0.00222635	-0.00169528	0.00945945	-0.00118362	-0.0034507	-0.00379122	-0.0153061	0.00194976	-0.00175513	-0.00422889	0.00141731	0.0144096	-0.00962017	0.00677401	0.00826223	0.00389415	0.0088345	-0.0127298	0.0180718	-0.000556267	0.0185248	0.00567413	0.0108093	0.00918812	0.0137007	-0.00639431	-0.0128359	-0.0015621	0.00956459	-0.00126203	-0.000218621	0.0104108	0.00235192
MgIM767.01G074000.v1.1	MiIM7v11001244m.g	-0.000894335	-0.00678866	3.9805e-05	0.00808953	-0.00223022	0.00145697	0.000207934	0.000834298	0.00124219	0.000898143	-0.0010187	-0.00619142	-0.00747062	-0.0108278	-0.00235806	-0.00472646	0.00184326	-0.000382118	0.00255894	-0.00449979	-0.0202616	-0.00402623	0.0080382	-0.00188824	-2.08161e-05	0.0112889	0.00246499	0.00519125	-0.00536045	0.00102497	0.00108392	0.0128407	0.0103335	0.00620904	-0.00153979	0.0197941	0.00926621	0.0206394	-0.010803	0.00746135	-0.00771009	-9.5906e-05	0.00634056	-0.000433691	0.00297093	-0.0068912	0.0122045	-8.02001e-05
MgIM767.01G074100.v1.1	MiIM7v11001246m.g	0.00896512	0.00394379	0.0254512	-0.0114736	-0.00573557	-0.00307546	-0.00392122	0.00748417	0.0112894	0.0101313	0.00849785	0.00256898	0.014601	-0.00690608	-0.00444874	-0.00473692	-0.0128957	0.000485517	0.00937363	0.00649503	0.00604369	-0.00610497	-0.00192685	-0.0138104	-0.0259057	0.0093333	0.00342207	-0.00961669	0.00355256	0.00391623	-0.00808766	0.0135081	0.00237937	-0.00330334	0.0214334	-0.0103189	-0.00516912	-0.00804068	0.0150294	-0.00653629	0.00645435	-0.00172556	0.0148187	-0.00935895	-0.000185075	-0.00985164	0.00100476	-0.00511974
MgIM767.01G074200.v1.1	MiIM7v11001247m.g	0.0129041	0.00250245	-0.00097112	-0.00281582	-0.0175446	-0.0130371	0.00488929	0.0103609	0.0025227	0.00502387	-0.0313973	-0.00787003	-0.01689	0.00602359	-0.00806005	0.0143489	0.00291565	-0.00795502	0.026103	-0.00498389	0.0122459	-0.00652902	-0.0153907	-0.00228395	0.00416875	-0.00140814	-0.00798546	0.0179868	0.00929042	-0.00906555	0.0128513	0.00222469	0.00491665	-0.00547663	-0.00267259	0.0124442	0.00472248	0.00172841	-0.014682	-0.0114193	-0.0112007	0.00777119	0.00961672	0.00137327	-0.0124037	-0.00472129	-0.00459361	0.0144104
MgIM767.01G074300.v1.1	MiIM7v11001251m.g	-0.0112234	-0.0112743	0.00381501	-0.013619	0.00467686	0.0213537	0.00627578	-0.0148045	-0.00329229	-0.0011056	0.0092846	0.0178923	-0.00239611	0.00562914	-0.00954656	0.00279776	-0.0156995	-0.0155222	0.00464527	0.0155368	0.0218219	0.00281748	-0.00239889	0.00361099	0.0169472	-0.00401736	0.00281783	-0.0225665	-0.00205538	0.0148525	0.00118423	-0.0187835	-0.0329023	-0.00709202	-0.00237906	-0.0100231	0.00480875	0.0138011	-0.00818556	0.00301868	-0.00427442	-2.44115e-05	0.00920144	-0.0155139	0.00385967	0.0111412	0.00333324	-0.000742905
MgIM767.01G074400.v1.1	MiIM7v11001252m.g	0.00540007	-0.00841248	-0.00166328	-0.0100195	-0.0118683	0.00352558	0.0117908	-0.00362555	-0.000851395	-0.00386648	-0.00839432	-0.00384772	0.00346323	0.000195466	-0.0070016	0.00356635	-0.0140529	-0.000527572	0.00997545	-0.00538787	-0.000843522	0.00213487	-0.00255728	0.00800614	0.0120938	-0.0135186	-0.00221257	-0.0133291	-0.0057281	0.00411779	-0.00104024	0.00198236	-0.00513311	-0.00957715	-0.00896537	-0.00127421	-0.00723793	-0.00550117	-0.0102637	-0.00717109	0.00614842	0.0231847	0.00175098	0.0045147	0.00178097	0.00204165	0.00167752	0.0157932
MgIM767.01G074500.v1.1	MiIM7v11001256m.g	0.00884007	-0.00457	-0.00852164	0.0056302	0.00272509	0.00403846	0.00766996	-0.00230472	-0.0111092	-0.00504764	0.0107171	0.0038668	-0.00232075	-0.000831132	-0.00626282	0.000282247	-0.00244125	-0.00383639	0.0165702	-0.00522173	-0.0032261	-0.00812769	-0.00239767	0.000339262	-0.00409613	0.00244204	0.00277004	-0.00203315	-0.00544359	0.00523672	-0.00599098	-0.00378129	-0.00168028	0.00248881	-0.000329242	-0.000256406	-0.00484422	0.00798492	-0.00552066	-0.00603643	0.000820511	0.0125529	0.00275711	0.00359462	0.00243196	0.00112271	-0.00436593	0.00849385
MgIM767.01G074600.v1.1	MiIM7v11001257m.g	-0.00825837	-0.0148152	-0.00565267	-0.0197986	-0.00511894	0.0130262	-0.000371451	0.00440734	-0.0057492	-0.00431234	-0.00410292	0.0057973	0.0108916	-0.00863816	0.00554977	-0.000579874	-0.00577612	0.0128524	-0.00186772	0.00772771	-0.00157284	0.00400123	-0.00771014	-0.00222369	0.00293641	0.00548227	0.000641816	-0.0163144	0.00388077	-0.00114051	0.00418133	-0.00116488	-0.00463452	0.00581599	-0.00315906	-0.00564332	-0.00831251	0.000503314	-0.00289968	0.00226352	-0.00624328	0.006534	0.0069622	0.00592225	0.000836606	0.00632082	-0.00935784	-0.00222336
MgIM767.01G075000.v1.1	MiIM7v11001270m.g	0.00694135	-0.0102077	0.0212679	0.00629194	0.000957242	-0.00915118	-0.0155587	-0.00363196	-0.00987661	0.00591198	0.0149139	-0.00440925	0.0062171	0.00610304	0.0101667	-0.00625082	-0.0126338	0.00610613	0.0012807	-0.000636152	0.0261817	0.000298225	0.00351546	0.000422539	-0.0138008	-0.00381999	0.0178956	0.00684119	-0.00145295	0.0184412	-0.00989854	-0.00324268	0.0172189	-0.0149654	0.00275937	0.00545988	0.00419741	0.00310016	-0.0128994	-0.0031289	-0.00537549	0.000333043	-0.012902	-0.00570341	-0.00191069	0.012027	-0.00446635	-0.00755795
MgIM767.01G075200.v1.1	MiIM7v11001273m.g	0.00979604	-0.01386	0.00893806	-0.0118824	0.00872645	-0.00104922	-0.0227003	-0.0053197	-0.0125478	-0.0119408	-1.81507e-05	-0.00934579	0.00038875	-0.00653521	-0.00486848	-0.00463777	-0.00570429	-0.00596734	0.0120129	0.00259566	-0.00414808	0.0101855	0.000360209	0.0116032	0.000932987	-0.000751274	-0.00361808	0.00451035	0.00643782	-0.00431133	0.00715489	-0.00563497	0.0052566	-0.00512898	-0.00195301	0.0117893	-0.00308407	0.00140373	0.0108918	0.00121167	-0.0116768	0.00377567	0.00380164	0.00162079	-0.00621895	0.00652805	0.00619303	-0.00534454
MgIM767.01G075300.v1.1	MiIM7v11001276m.g	0.0124489	-0.00655963	0.00321157	0.00800249	-0.0132946	0.00461661	0.0006017	-0.00104317	0.00775253	0.00537654	-0.000831829	-0.00102951	-0.00496006	-0.00690512	0.00403067	0.00232156	-0.0112968	0.00519916	-0.00745728	-0.00482316	-0.00155535	-0.00871828	0.00859005	0.00813971	-0.00135722	0.00461967	0.00967255	-0.00206307	0.0078672	0.00469499	-0.00268195	-0.00610035	0.000472898	0.00226412	0.0044929	0.0206383	0.00572024	-0.0059468	0.0148512	0.00595972	-0.00775556	0.00260967	0.0112708	-0.00396975	-0.00653842	-0.0020722	-0.00594187	-0.00302413
MgIM767.01G076400.v1.1	MiIM7v11001292m.g	-0.0023006	-0.00993672	-0.0118804	0.0150024	-0.0193173	-0.00217943	0.00275745	-0.0016071	0.00193612	-0.00717737	-0.00282547	0.00580743	0.00316793	0.00387622	-0.00932362	-0.0138915	0.000510837	-0.0103986	-0.00163436	0.0116245	-0.00605399	-0.00305857	-0.0103973	0.00267492	0.00274714	0.0127693	-0.00495474	0.00138434	0.00189305	-0.00557617	-4.75915e-05	0.0071506	-0.00309139	-0.0058362	-0.0160526	-0.00890542	0.00286071	-0.00777843	-0.0149399	0.00986161	-0.0137814	0.00475811	-0.00874967	-0.0143568	0.00281136	-0.00671502	0.00868398	-0.0162696
MgIM767.01G076700.v1.1	MiIM7v11001297m.g	-0.00613999	-0.0168022	0.00153195	-0.00210624	-0.00332185	0.0121606	-0.00184971	0.00483764	0.0168872	-0.00331674	0.0149619	-0.0171938	-0.00432641	-0.0111056	-0.00521347	0.00409751	-0.00353002	-0.0180695	-0.0168196	0.00446414	0.00920383	0.0216231	0.00148258	-0.00296267	-0.000141665	-0.0152566	-0.00656199	-0.00212593	0.00662289	-0.000812463	-0.00500364	-0.00438604	0.00189282	-0.000985681	0.00312598	-0.00960496	-0.0153849	0.00362788	0.00607112	0.00203927	-0.00939581	-0.0140158	0.00566144	0.0015452	-0.0125842	0.00758768	0.00349482	0.0116762
MgIM767.01G077200.v1.1	MiIM7v11001304m.g	-0.00987697	-0.00837392	-0.00368344	-0.000176661	0.00382281	-0.0026226	0.0135406	0.00532972	-0.00649779	0.00201057	0.000631242	-0.00618189	-0.0107652	0.00952515	-0.000708758	-0.00183894	-0.00324222	-0.00300158	-0.00458005	0.00925076	-0.00554615	-0.0110867	-0.011564	0.00482688	0.00145934	0.00553091	0.00103328	-0.0013614	0.000466293	-0.00430413	0.00454006	-0.00632166	0.000535132	-0.00236533	0.00250009	0.0130346	0.0135513	0.0104334	-0.0101577	0.0111687	0.0108262	0.0164832	-0.00567525	-0.00746375	-0.00356316	0.0136042	0.0150085	-0.023603
MgIM767.01G077700.v1.1	MiIM7v11001310m.g	-0.0100442	-0.00491831	-0.00877027	0.025703	-0.00957068	0.0129961	-0.0148962	-0.00346554	0.000928703	0.0118039	-0.00245228	-0.0113001	-0.0128849	-0.00760212	0.00286476	0.00515056	0.0110323	0.00935908	-0.00207921	-0.0106311	0.00717818	0.00343533	0.00856797	0.00933076	-0.000269027	-0.0128731	-0.010576	0.00130442	0.000444627	0.000392942	-0.00539111	0.0098915	0.00401682	-0.000697105	-0.00356889	-0.00381706	-0.000161973	-0.0109801	0.0149956	-0.00518967	-0.00158299	0.00237893	0.00560785	-0.00968166	0.00440051	-0.000405954	-0.00867699	-0.0103539
MgIM767.01G078000.v1.1	MiIM7v11001314m.g	0.00400988	-0.0103294	-0.00850922	0.006495	-0.00203004	-0.00378997	-0.00461538	-0.0108897	0.00621521	-0.0109472	0.00262025	0.00517618	-0.00113639	-0.00574755	-0.00597205	0.000117215	-0.00170156	-0.00434406	0.00924989	-0.00599598	0.00736182	-0.011625	-0.00357335	-2.9623e-05	0.00265124	0.000366724	-0.00164047	0.00307444	0.00349141	-0.00708986	-0.00592412	-0.0104713	-0.00220248	-0.000275204	0.00156337	-0.00612781	-0.00373448	-0.000974907	0.00249234	-0.000336533	-0.000187042	0.00635331	0.00476406	0.000979009	0.00628721	-0.00234378	0.00277907	-0.00319084
MgIM767.01G078100.v1.1	MiIM7v11001317m.g	-0.0101687	-0.00217351	0.00454685	0.00967696	-0.0186855	0.00758704	-0.016721	0.00855246	0.00016754	0.00451838	-0.0136578	8.83495e-05	-0.00947018	-0.00460756	0.00348812	0.000131087	0.0046196	-0.00946891	0.010276	-0.0138613	0.00639447	-0.00190803	-0.00355053	-0.00766109	0.00157264	-0.0201379	-0.0108271	0.0322276	0.00125706	-0.0126433	0.00749349	-0.00345153	-0.00169981	-0.0034142	-0.0045414	-0.000372669	-0.0050174	-0.00653994	-0.00497701	0.0113749	-0.000605662	-0.00967595	0.00460546	-0.00156131	0.00356488	-0.000775638	0.011874	0.00499883
MgIM767.01G078200.v1.1	MiIM7v11001318m.g	-0.00483294	-0.0133577	0.00582562	-0.00839034	0.00263529	-0.00441755	0.0152073	-0.00389216	-0.0073684	0.0152976	0.00821792	-0.00564756	0.00535065	-0.0121131	0.0080504	0.0157139	-0.0155252	0.00572981	-0.0168278	0.0101437	0.0159162	-0.0103649	0.00906163	7.29983e-05	0.016558	0.00267078	-0.00495972	-0.00298094	0.000468509	0.0145701	0.0058759	-0.000952889	0.00217944	-0.00497778	-0.0063963	-0.00961427	-0.00910597	0.013692	0.00785586	0.0106463	-0.00564399	-0.0105925	-0.0090193	-0.0110732	-0.0252648	-0.0077622	0.0133187	0.00790309
MgIM767.01G078300.v1.1	MiIM7v11001320m.g	0.0040216	-0.00839786	-0.000192504	-0.00103484	0.00960209	-0.00379527	0.0128769	-0.000387549	0.0140995	-0.00268672	0.00716777	-0.00959568	0.00591989	0.00245297	-0.0156823	-7.46638e-05	-0.00164018	-0.00254037	-0.00307665	-0.0199479	0.0156651	-0.00290672	-0.0031809	0.00362443	0.0060977	-0.0095574	0.00258616	-0.00147681	-0.00335018	-0.00322025	-0.00112394	0.00371347	0.00409533	-0.00191798	-0.00315521	0.00284703	0.00847239	-0.00353538	0.00510432	-0.00188895	0.00161768	0.00088133	-0.00208363	0.0108152	0.00815286	0.00253411	0.00796169	0.00296276
MgIM767.01G078600.v1.1	MiIM7v11001326m.g	0.0133758	-0.00166947	-0.00311313	0.00451978	-0.0237087	-0.00251488	-0.0179397	0.00957246	0.0159704	-0.00146555	0.00665973	-0.0138421	-0.0228459	0.00496613	-0.00388186	-0.0165645	0.00207974	0.0048181	0.0039428	-0.0139362	-0.0171303	0.00606657	0.0118012	0.00660856	0.01406	-3.50615e-05	0.00996577	0.0126875	-0.0204174	-0.00194959	-0.00152413	0.00889545	0.00881602	0.00803858	0.0149242	0.00715797	0.0083717	0.00192729	-0.00700849	-0.00468298	0.00199576	0.0021608	-0.00282318	-0.000285668	0.0018901	-3.51443e-05	0.00103755	-0.00714902
MgIM767.01G079100.v1.1	MiIM7v11001332m.g	0.00679926	-0.00566508	-0.00579987	-0.00245241	0.00165454	0.00158693	0.00859251	-0.0100123	0.00122582	0.00436627	-0.00569394	0.00931609	-0.0130025	0.00200255	0.00118395	0.00953647	-0.00476878	-0.00817766	0.00832653	-0.0108075	0.00977903	-0.0212099	-0.0179024	0.00162864	0.00362061	0.00104963	0.00468593	-0.00252314	0.00958277	-0.00707619	0.00719356	0.00951766	0.00602458	-0.0101739	0.00413968	0.00948303	-0.0114727	0.00117949	0.00490374	-0.00523596	-0.00269397	0.00615479	0.00337293	0.00214658	-0.00167556	0.00727254	-0.00272161	0.000192868
MgIM767.01G079300.v1.1	MiIM7v11001338m.g	-0.00916906	-0.00345686	0.0081225	-0.00451507	-0.0161921	-0.0140617	-0.020016	0.0126218	0.00794491	0.00454467	0.00442825	-0.0173486	-0.00632632	0.00869265	-0.0137072	0.00711578	0.0103837	0.00117805	0.0173963	0.00396049	-0.000689291	-0.00258056	0.00295403	0.0046326	-0.00390321	-0.0131434	-0.00729114	-0.018289	-0.0112026	0.0138225	0.00250126	-0.00173355	0.000707371	-0.0087621	0.00394052	0.00338743	-0.00124929	0.00891886	0.00713493	-0.00452888	0.00486917	-0.00548452	0.0068789	-0.00938308	0.00665616	0.00597174	-0.00263468	0.00941228
MgIM767.01G079400.v1.1	MiIM7v11001339m.g	-0.00255016	-0.0117706	-0.00886533	-0.0127339	0.00367975	-0.00671335	-0.0052075	0.00579828	-0.0162394	-0.00346204	0.00615609	0.00344732	0.00516191	0.00890467	0.0111178	-0.012366	-0.00806757	0.00296372	0.00864275	-0.00678002	-0.00155067	-0.00528203	0.00113601	-0.00398514	-0.00350035	0.0151669	0.000850473	0.000318725	-0.00257977	0.0030903	-0.0250381	-0.0104779	0.0141321	0.000405557	-0.000237887	-0.00376719	-0.00681161	0.0116822	0.00612877	-0.00710025	0.0104155	-0.0164325	-0.0191079	-0.00558913	-0.0150426	-0.00745925	-0.00784429	-0.000224172
MgIM767.01G079500.v1.1	MiIM7v11001340m.g	0.00271895	-0.0121613	-0.00129675	-0.00290301	0.020725	0.00206302	-0.00903035	-0.0100312	-0.0109811	-0.00121007	-0.00404406	-0.00175245	-0.00662209	0.00176388	-0.0155864	0.00640918	-0.000208319	-0.00185354	0.00775355	-9.00601e-05	0.00859402	0.00176393	0.000756306	0.00355546	0.00190885	-0.000545426	-0.00946134	4.45251e-05	0.00862074	-0.00657852	0.0119228	-0.00489029	-5.0638e-05	-0.0104341	0.00230458	-0.00288943	0.00766138	-0.0042513	-0.00270682	-0.0104429	-0.00723941	0.00694005	0.00302569	-0.00774865	0.00526008	0.00668448	-0.00741151	-0.00307812
MgIM767.01G079700.v1.1	MiIM7v11001342m.g	0.00333538	-0.0123338	-0.00382142	-0.010108	0.00777896	0.00601856	0.00824777	-0.00906432	-0.00390447	0.00187908	0.00122874	-0.00721319	-0.00437811	0.000993372	-0.00645327	0.00141784	0.00622616	0.0016629	-0.00800781	0.00200183	0.00232208	-0.00922637	-0.00160907	-0.00783945	-0.00352888	-0.00128944	0.0092116	0.000530344	0.000369909	0.00474093	-0.00275486	-0.00442683	-0.000456136	-0.00288689	-0.0107682	-0.00609153	0.0212591	-0.00234501	-0.00124189	0.00800822	0.00344615	0.00806001	0.00301078	0.00540931	-0.00635469	-0.0147268	0.0145754	-0.00206737
MgIM767.01G079800.v1.1	MiIM7v11001347m.g	-0.0065873	-0.0163544	0.0027066	0.00102289	-0.00809234	0.000358351	0.00576426	-0.0114231	-0.00829931	0.00530968	-0.0118516	-0.0119532	0.00937479	-0.00895593	-0.00246744	-0.00949767	-0.000300095	0.00736891	-0.00675101	0.00665212	-0.00250748	-0.00380628	-6.40832e-05	-0.00485723	-0.0041055	-0.00101879	-0.00245685	0.0150083	0.0127171	0.00172427	-0.00870774	-0.00689133	0.00461805	-0.00525291	0.0140673	0.0228136	-0.0181118	-0.00530426	-0.00522204	-0.00755373	0.000388483	0.000722202	0.00248374	-0.00383593	0.00715707	0.00392918	0.00684284	-0.00408668
MgIM767.01G079900.v1.1	MiIM7v11001350m.g	0.00918639	-0.0045056	-0.00459583	0.00856732	-0.0092398	-0.00595778	0.0169303	0.015456	-0.00650665	0.0212711	-0.0138392	-0.00286821	0.00275728	-0.0105193	0.00510937	0.00380652	-0.00253914	0.00177884	0.00646935	0.0135395	0.0177547	0.00504422	-0.00991508	0.0108125	0.000587753	0.00424304	0.00863741	0.000989509	-0.0109728	-0.00719231	0.0113342	0.0057784	-0.00036316	-0.0136815	-0.0069713	-0.00666349	-0.017085	-0.0243926	0.000720078	-0.00902199	-0.00393834	-0.0130398	0.00793887	-0.00166587	0.00207238	0.0145449	-0.0152727	0.000706916
MgIM767.01G080000.v1.1	MiIM7v11001354m.g	-0.000681773	-0.0148463	0.00460321	0.00344594	-0.00908251	-0.00162542	-0.00378605	-0.00671368	-0.00535688	-0.00106648	0.0113964	0.00623224	0.00821094	0.00367186	-0.0112845	0.00392036	0.0116572	0.0089323	-0.000463421	-0.00112581	-0.0100523	0.00747844	0.0139952	0.00104026	-0.00149776	0.0158322	-0.0166916	0.00527091	0.0115845	-0.010188	0.00776005	0.00539187	0.0141195	-0.00306676	-0.00994698	0.00501213	-0.00205857	0.00440058	-0.00404368	-0.00269015	-0.0118854	0.00244093	0.011324	0.000202432	-0.00815176	-0.0206589	-0.0135146	0.0128291
MgIM767.01G080200.v1.1	MiIM7v11001359m.g	-0.0121829	-0.00802421	0.00337877	0.013373	0.00955246	0.00429579	-0.00290046	-0.00307773	0.0108364	0.00202571	0.0121858	-0.00551272	0.00536262	-0.00464581	-0.00492971	-0.011967	0.00610284	0.0133011	-0.00674862	-0.00512367	0.00502936	-0.000446776	0.00160209	-0.0025893	0.00607548	-0.00949583	-0.0142047	-0.00599342	-0.00261305	-0.00751528	0.0014347	0.00747221	0.00232968	-0.00951469	-0.00111101	0.00206665	-0.00382836	0.00985017	-0.00679891	0.00207181	-0.00577016	-0.0068904	0.012112	-0.001945	-0.00753007	-0.00324673	-0.0113973	-0.000595721
MgIM767.01G080700.v1.1	MiIM7v11001366m.g	-0.00599143	-0.0117783	0.0052866	-0.0032601	0.0109558	0.00765347	-0.00893174	-0.0129173	-0.00219989	0.00013647	0.0105748	-0.00777546	-0.013165	-0.00332795	-0.0152497	-0.00984918	-0.0118489	-0.00314112	0.0115204	0.00554427	-0.0217031	0.0154134	0.0035924	0.0168314	0.0108494	0.00042538	0.0169976	-0.00510201	0.00763314	0.014681	0.0202144	-0.00759021	0.0210982	-0.0138892	0.0151384	0.0157461	0.000806984	-0.00466288	0.000412554	0.0151283	-0.00498946	0.0143621	-0.000479216	-0.00552453	-0.00231104	-0.0224319	-0.00828214	-0.00902239
MgIM767.01G080800.v1.1	MiIM7v11001367m.g	0.0111727	-0.00936825	-0.00664152	0.00919277	-0.00985007	-0.00321221	0.0004645	-0.00320309	0.0116107	-0.00630136	-0.00330205	0.00664128	0.00369076	0.000200134	0.000179257	-0.00586554	-0.00135376	-0.00380959	-0.00152353	0.0046496	-0.00296865	-0.00367163	-0.00474166	-0.0052194	-0.000108225	0.004046	0.00527782	-0.000417113	0.00483933	0.000835792	-0.00217416	-0.00184161	0.000488976	-0.00616109	-0.000835554	0.00973505	0.00364692	-0.00167986	-0.00295547	0.00877123	-0.00336065	-0.000451221	0.0154454	-0.0117726	-0.00400724	-0.00545703	0.00609948	-0.00172149
MgIM767.01G080900.v1.1	MiIM7v11001372m.g	0.00902188	-0.00729576	-0.00381675	2.12624e-05	-0.00209807	0.0020591	-0.000691678	0.0012088	-0.000100908	0.00769602	-0.00201473	-0.00781533	0.00332315	-0.000643719	-0.010432	0.0004312	0.00155605	0.00239396	0.00596688	-0.00276715	-0.00667646	-0.0125723	0.00721197	-0.00625126	-0.0132771	-0.000859043	0.0028065	0.00634829	0.00546412	0.00069872	-0.00669926	-0.000258906	0.00127315	0.00189713	-0.00471382	0.00339103	-0.0100039	0.0106695	0.00207462	-0.0023802	0.0010338	-0.00969815	0.00210271	-0.00377734	0.0013881	0.00928948	0.0047827	-0.00188767
MgIM767.01G081000.v1.1	MiIM7v11001373m.g	0.00158553	-0.00966051	-0.00556973	0.00316749	-0.00118953	-0.00729692	-0.00585141	0.00161521	-0.00553638	0.000422835	0.00578883	-0.00350337	0.00121652	-0.00222092	0.00100334	0.000413363	-0.00125567	-0.00785746	0.0036541	0.000547026	0.00951316	-0.00970454	-0.00437079	-0.00570855	-0.000378055	-0.00639222	0.00222095	-0.00172881	-0.00878484	-0.00191526	0.0144476	-0.00479229	-0.0066041	0.00382854	-0.00803561	-0.000845344	0.00263446	0.00244663	0.0043323	-0.000182347	-0.00706518	-0.00909147	-0.00933346	0.0074228	0.00607094	-0.00233484	0.0158637	-0.00438056
MgIM767.01G081200.v1.1	MiIM7v11001379m.g	0.00129535	-0.0123506	-0.00622368	0.00522655	0.0240454	0.00702141	0.00912561	-0.00848978	0.0105144	-0.00843872	-0.00564309	0.00390957	0.00971008	-0.00177129	-0.00431524	0.0128394	0.00492452	0.00241204	-0.0138832	0.00105339	-0.0115257	-0.000325846	-0.00710711	-0.00322973	0.00708929	-0.00871673	0.0088596	0.00186178	0.00633554	0.00373815	-0.0319225	0.00833944	-0.00497694	0.00939763	-0.00090951	0.00239898	0.00626997	-0.00716651	0.00932538	0.00518021	-0.00157914	-0.0150749	0.00844747	0.00710254	0.00026806	0.00209858	-0.00742724	0.00475186
MgIM767.01G081800.v1.1	MiIM7v11001386m.g	0.00406238	-0.0159822	0.00812407	0.00264885	-0.00301125	0.00683664	0.00747042	-0.00754252	-0.00301525	-0.00680732	0.00621699	-0.00437262	0.00417288	0.00893192	-0.00661304	0.00253751	-0.00769209	0.00758283	0.000541493	-0.00627952	0.0210267	0.00629154	0.00204185	0.00807856	-0.00679588	0.0104122	-0.00232378	0.000900854	-0.00147065	-0.00303419	-0.00607562	0.00778487	-0.0012391	-0.00533535	0.000367976	-0.0006056	-0.00128542	0.0145595	0.00774072	-0.000212282	0.000971801	0.00242035	-0.00228402	-0.0048843	0.0092511	-0.00492115	0.00310725	-0.0177632
MgIM767.01G082700.v1.1	MiIM7v11001401m.g	0.00267832	-0.00423546	0.0231552	0.00604402	-0.000344724	0.000431463	0.0120326	0.0125787	-0.00678867	-0.0218552	0.0158693	0.00584607	-0.00674021	-7.65617e-05	0.00532466	0.0116546	-0.0181187	-0.00700148	0.000464457	-0.00755663	-0.0160115	0.00748808	-0.000530626	-0.00601103	-0.00158849	0.00993562	-0.0050728	-0.00992817	-0.00381526	0.0169844	0.00555525	0.000900303	-0.00289023	0.00141237	0.0031016	-0.000870302	0.0192671	-0.00960409	0.00475166	-0.00378636	0.00848405	-0.00269136	0.0137847	0.00882728	0.00201755	-0.00340442	0.0125215	0.00130543
MgIM767.01G082900.v1.1	MiIM7v11001408m.g	0.00467072	-0.00132988	-0.00578552	0.00283701	-0.00625717	0.00730278	0.0042395	0.019562	-0.00163889	0.0187962	0.00729486	-0.00550625	-0.00500962	-0.00932749	-0.00240798	-0.0045443	-0.00595796	0.0163016	0.00342931	-0.00513083	0.000882875	-0.00647078	0.00129097	0.00332852	0.000347459	0.0101938	-0.0010692	-0.0152578	0.00218537	0.00276672	0.0256301	-0.0136927	0.00665362	0.0148235	0.0083209	-0.00918913	0.000615098	-0.0202176	0.00186572	0.00810412	-0.00686492	-0.00783076	0.0126587	0.00580881	0.0134505	0.00147409	0.0053889	-0.00818866
MgIM767.01G083900.v1.1	MiIM7v11001419m.g	0.00289928	-0.0087753	0.00285687	0.000251228	-0.00243688	-0.00626587	0.0205622	-0.014263	0.00206594	0.000874346	-0.00349252	0.00355887	0.00032155	-0.00209645	-0.00360298	-0.00348126	0.0126951	0.00705211	-0.00469451	-0.0165654	-0.00287976	-0.00274845	0.00554773	-0.0108472	-0.00978873	-0.000276571	0.00100519	0.00294145	-0.00876834	-0.00975024	0.00586314	-0.008084	0.0122879	-0.014743	0.00256756	-0.015338	0.0157415	-0.00542693	0.0101538	0.0126088	-0.000426164	0.0142398	-0.00124581	0.00480929	0.0108968	0.00227523	-0.00155098	-0.00306161
MgIM767.01G084400.v1.1	MiIM7v11001424m.g	0.0023102	0.00752661	-0.00292818	0.00365497	0.00294011	-0.00601002	0.0107118	0.0107527	-0.00324206	-0.00144554	0.00383306	-0.00253146	0.00949306	-0.0156903	-0.00260123	0.00184245	0.0141789	-0.0124007	-0.00133586	-0.000713501	-0.0113903	0.000157439	0.00407195	-0.0126873	0.0123525	-0.00162283	-0.00559841	-0.00344345	0.00667481	-0.0214312	-0.00231035	-0.00478424	0.00730502	-0.000716471	-0.0312221	0.0137274	0.010838	-0.0239937	0.00311475	-0.0170802	0.0165157	-0.003669	0.0226793	-0.00418334	-0.021736	-0.00869521	0.00665379	0.0140169
MgIM767.01G084500.v1.1	MiIM7v11001426m.g	0.0210824	0.00186239	-0.000576136	0.0122258	-0.00423827	0.000832319	0.00157501	0.00697376	0.000228049	0.00339816	0.00389029	0.000900047	0.0103028	0.00738945	0.0129007	-0.00940865	0.000810083	-0.00309935	0.007093	0.0104483	-0.00272523	0.0075688	0.00679308	-0.00276203	-0.00435857	0.0064884	0.00359407	0.00893828	-0.00521743	0.000981174	0.00514672	-0.00550892	0.0141145	-0.00484373	0.00517124	0.00579491	0.00165456	-0.00198579	0.00651441	-0.00531746	0.00380617	0.00251321	0.00326851	-0.00649139	0.00567313	-0.00957551	0.00219649	-0.00949193
MgIM767.01G084600.v1.1	MiIM7v11001427m.g	0.012055	0.00292274	-0.0181545	-0.00824723	0.00297939	0.0138239	0.00151852	-0.0104788	0.00879534	-0.0104038	-0.00228879	-0.00327136	0.00286617	-0.0163969	0.00384361	-0.00423152	-0.000527295	0.00170078	0.00444617	0.00245028	-0.000877864	0.0124563	-0.00543081	0.00289499	0.00803533	0.00312932	0.00699757	-0.0107489	-0.0108339	-0.00317471	0.00957138	-0.0231057	0.0016473	-0.00715646	0.00809778	0.00883515	-0.000290457	0.0123529	0.0105736	0.000406527	0.0105813	0.00621799	0.0205149	-0.0110285	-0.00312704	-0.00083335	0.00225669	-0.00574971
MgIM767.01G084700.v1.1	MiIM7v11001429m.g	-0.0042842	-0.00788768	-0.0123485	0.00412019	0.0054507	0.0113288	-0.00155576	-0.000291818	-0.0119296	-0.0017133	-0.00171509	-0.00287113	0.00740527	0.010943	0.00213444	0.00616051	0.00335382	-0.00380698	0.0102868	-0.00973937	-0.0048042	-0.00187873	-0.0010433	-0.00436168	-0.00058922	0.00623792	0.0104957	0.000580881	-0.00350059	0.0031792	0.00298536	-0.0203934	-0.00291504	-0.00397883	-0.00328174	-0.00022506	0.00428722	0.00550539	0.00848856	-0.00712528	0.00560551	-1.79718e-05	0.00968315	-0.000265428	-0.00648097	-0.0125148	-0.000631986	0.0126571
MgIM767.01G084800.v1.1	MiIM7v11001431m.g	-0.00662021	-0.0134028	-0.00573648	0.0100439	-0.00625201	-0.00579683	-0.00764036	-0.00487008	-0.00234789	-0.00972136	0.00242346	0.000490085	-0.00837199	-0.00947309	-0.0117961	-0.0094491	-0.00483321	-0.00758886	-0.000179086	-0.00743348	0.00312276	0.00307226	-0.00450019	0.0013695	0.000362919	0.00217344	-0.012583	-0.00534326	-0.000507126	-0.0001161	-0.00426512	-0.00426775	0.00900924	-0.00401453	0.00051429	0.00155477	-0.00936928	0.000731754	-0.00817495	-0.00201544	-0.00270262	0.0010145	-0.00289748	-0.00208075	0.00237878	0.00933331	0.00692526	0.00571446
MgIM767.01G084900.v1.1	MiIM7v11001437m.g	0.0118585	-0.00901127	0.0045102	0.0072015	0.00390309	0.000973106	-0.000427807	-0.000739119	-0.00432987	-0.00787666	0.011165	-0.00112548	0.000657691	0.000555695	0.00175382	0.00784675	-0.0121911	-0.00429377	0.00096755	0.00937532	0.00272402	0.00278994	-0.00614509	-0.00864621	0.00153559	0.00228188	-0.000801159	-0.00728357	0.000467354	-0.0101463	-0.00770352	0.0111194	-0.011575	-0.00451815	0.00307071	-0.000953621	-0.00531833	-0.00915242	-0.00229936	0.00429042	-0.00687039	-0.0103457	-0.00794132	-0.00626989	-0.00331287	-0.0106125	0.0091967	-0.00380104
MgIM767.01G085000.v1.1	MiIM7v11001438m.g	0.0192989	-0.00242363	-0.00711292	0.0104974	-0.00183074	0.00449689	0.00209069	-0.00207042	0.00817351	-0.00527916	-9.81575e-05	-0.00208108	-0.00117842	0.0016698	0.000921382	-9.41734e-07	0.00165441	0.00651517	0.0021902	0.00194226	0.00564821	0.00287766	0.000929618	-0.00851709	-0.00570489	0.00803003	-0.0107368	0.00648489	-0.00121297	0.00210334	-0.00396651	-0.00990695	-0.00132942	-0.0107662	0.0192411	0.00539878	0.00109154	-0.00289012	-0.0123583	0.000307628	-0.00492602	0.00347285	-0.00762385	-0.00499794	-0.00624273	0.00265436	0.0083463	0.00901691
MgIM767.01G085100.v1.1	MiIM7v11001439m.g	-0.00199279	-0.00761246	0.00674684	-0.00197334	-0.0053967	-0.000422366	0.00864212	1.53667e-06	0.0143916	-0.0140164	0.00120868	0.00384536	-0.00912404	-0.0043111	-0.00817642	0.0112499	0.0052766	0.0158971	-0.0024542	-0.00742677	0.00911722	-0.0151427	-0.00145886	0.00386582	0.0188884	0.000340087	-0.00623236	-0.00581605	-0.00108862	-0.000779108	0.00509358	-0.000627131	0.00350175	-0.00535426	0.000955304	0.0021552	0.00259647	-0.00463043	0.00761882	0.00625655	-0.00860755	-0.00665017	0.00354134	-0.0141089	-0.000249522	0.00349711	0.00632207	-0.001544
MgIM767.01G086400.v1.1	MiIM7v11001455m.g	0.00101945	-0.00642651	-0.00222401	-0.00295709	0.00441013	-0.00395958	0.0168834	-0.000712592	0.00128406	-0.00376165	0.0148923	0.000868729	0.00632883	-0.0102814	-0.0100602	0.000330908	0.00356986	0.00210437	0.00178058	-0.0142659	-0.012998	0.0114674	-0.0101172	-0.00353552	0.001781	-0.00149278	-0.00533257	-0.00315311	-0.00302282	0.00994175	-0.0026623	-0.00150351	0.0057212	-0.00376978	0.00669061	0.00137517	0.00489617	-0.00785925	0.00724814	-0.0069523	-0.00735142	-0.00591238	-0.00918166	0.00286859	0.00348171	-0.0135353	0.00279283	-0.00579143
MgIM767.01G086600.v1.1	MiIM7v11001457m.g	0.00274341	-0.00535084	-0.00145836	0.00432998	0.00553682	0.00396567	9.25764e-06	0.00169392	-0.00298238	0.00226181	-0.0064496	-0.00476614	0.00291964	-0.00232922	-0.00377953	0.00572975	0.000233978	0.00265081	0.00387622	0.00125281	0.00253059	-0.00766669	-0.007247	0.000684089	0.00351339	0.00235259	0.00542127	-0.00615905	-0.00199353	0.00361956	0.00120192	0.0056307	0.00525903	-0.0154076	-0.00624162	0.000709396	-0.00876555	0.00961262	0.0034543	0.0070437	0.0052437	0.00143454	-0.00621677	-0.0070045	-0.00593159	0.00597454	-0.00290203	0.00417583
MgIM767.01G086800.v1.1	MiIM7v11001459m.g	0.0151442	0.00521883	-0.0162432	0.00738998	0.00166501	-0.00645425	-0.0074451	0.00851692	-0.00966244	0.000137246	0.00041816	-0.00210106	0.00348316	0.00952661	0.00180622	0.0119115	0.000996506	0.00486984	0.0124491	-0.0181681	-0.00122918	0.00293527	0.00714586	0.00715209	0.0146542	0.00444983	0.00585857	-0.0129631	0.0123372	0.00234859	0.0114078	0.013729	-0.00271796	-0.0055	0.0125707	-0.00706513	-0.00560101	-0.0185537	0.0287567	-0.00432264	0.00343832	-0.00155414	0.00746829	-0.00451718	-0.00866742	0.0137346	-0.00483225	0.0112125
MgIM767.01G087300.v1.1	MiIM7v11001464m.g	0.0141981	0.000585783	-0.00194742	-0.0284412	-0.00595694	-0.00134957	-0.00365573	0.00453714	0.000472606	0.00927479	0.00375589	0.00448854	0.00304204	0.00922697	-0.00343096	0.00272547	-0.00196089	-0.00228932	-0.0060855	0.00469527	0.00636312	-0.000911525	-0.0174707	-0.0109703	-0.00978662	-0.00583192	0.00865964	-0.00673335	-0.00129768	-0.018906	0.0173703	-0.00746211	0.00274342	-0.000919449	-0.0104971	-0.0125479	0.00470526	0.0127891	0.00715577	-0.00350471	0.0100751	-0.00393793	0.00845476	0.000343019	-0.000290495	0.00585376	0.00182042	0.00346868
MgIM767.01G087400.v1.1	MiIM7v11001468m.g	0.0118577	-0.00517542	0.0034238	0.00067435	-0.00809391	-0.00809618	-0.00763843	0.00982656	0.00461273	0.00625156	-0.00287132	0.00449723	0.0044555	-0.00372952	-0.00192814	-0.00840188	-0.000479686	0.00283051	0.0108457	0.00131883	0.00205733	-0.00387434	-0.00620242	-0.0113021	-0.00557375	-0.0106113	0.0236956	-0.0037536	0.00646873	-0.00720664	0.00782723	0.00639371	-0.0116501	0.00314774	0.000278449	0.00862677	-0.00318008	-0.0225125	0.0011163	-0.00293817	-0.00588888	-0.00372403	0.0146703	-0.00141587	0.00655102	0.0103752	-0.00831254	-0.00540846
MgIM767.01G087500.v1.1	MiIM7v11001469m.g	0.000303977	-0.00821244	0.000313965	0.00206265	0.00496153	0.00540773	-0.0028652	-0.00793484	0.00869892	0.000146599	0.000295681	-0.00566103	-0.00405596	-0.00938733	-0.00329692	-0.00150511	0.00815312	-0.0170676	0.00659237	-0.00949105	0.007623	-0.00831695	-0.000426643	0.00331929	0.0047126	0.00163542	-0.00413529	-0.0123433	0.0105926	0.00444882	0.0118928	-0.00116506	0.0142681	0.00467769	0.00181882	0.00332535	0.00451704	-0.00855504	0.00533172	-0.0111758	0.00279799	-0.00171623	0.00221455	0.0107887	0.0093127	0.000143822	0.00659039	-0.0118851
MgIM767.01G087700.v1.1	MiIM7v11001478m.g	0.00780164	-0.0092599	0.00564685	0.00530615	-0.00664962	0.00376605	0.0075554	0.00105852	-0.00752088	-0.00191095	0.0241776	0.00723697	0.00431246	0.00900784	-0.0107467	0.00028529	-0.00750949	0.00518048	-0.010111	-2.8525e-05	0.00292008	-0.00367062	-0.00624946	0.00731533	0.00536155	0.00370823	-0.0201865	0.000295842	0.00712956	-0.00604647	0.00199076	-0.00283409	-0.0145355	-0.00322369	0.00822201	0.0142893	0.00352772	-0.0166214	0.0136734	0.000652532	0.00493271	-0.0141482	0.00237737	0.0166202	-0.0196615	0.000733806	0.00324049	-0.0171757
MgIM767.01G087900.v1.1	MiIM7v11001480m.g	-0.00837376	-0.00690044	-0.00240187	0.00213071	-0.00147051	-0.0210066	-0.00405358	0.0102515	0.00102853	0.000916018	0.0048749	0.00170218	0.0120016	0.0160069	-0.0170969	-0.000768593	-0.0112298	0.0104958	0.00601349	-0.00598952	-0.00492561	-0.00936482	-0.00407159	0.00336711	-0.00961285	0.00676845	-0.0111679	0.013297	-0.00103183	-0.00218108	-0.00307541	-0.0118498	-0.00396918	0.00173455	0.00929934	0.0176746	0.00271296	0.0105866	-0.00356131	-0.00167196	0.00411922	-0.00517921	0.00113633	-0.00380967	0.0105844	-0.0156016	0.0036595	0.0159688
MgIM767.01G088000.v1.1	MiIM7v11001481m.g	0.00941459	-0.0151622	-0.00145237	-0.00831287	0.000210064	0.00684191	0.00139594	0.0103642	-0.00110325	-0.00271213	-0.0132581	-0.0124551	0.00847323	-0.00858568	0.0122516	0.00300547	-0.00452318	0.00677694	-0.00432095	-0.00300408	0.00185604	0.00925113	-0.00307792	0.00487661	-0.00995412	-0.00143124	-0.00671391	-0.00659938	-0.00115679	0.0103175	-0.0104657	0.00482366	-0.00527277	-0.00702366	-0.00403119	-0.0137887	-0.00583446	0.00232744	-0.0127501	0.00258965	-0.00537592	-0.0128845	0.0043941	-0.0006788	0.0137255	-0.00453322	0.000159322	-0.00604177
MgIM767.01G088100.v1.1	MiIM7v11001482m.g	0.011524	-0.00642348	0.00433369	0.00396352	-0.00359777	0.00269226	0.00661317	-0.000223977	-0.0134848	0.00330062	0.00502553	0.00090392	0.0084968	0.000639136	0.000142138	0.0118904	0.00153924	-0.00319397	-0.00158813	-0.00376922	0.00490127	0.0047367	0.0148148	0.00650296	0.011445	0.0119507	0.00398096	-0.00341891	-0.00106157	-0.00943799	-0.00197027	-0.00122006	-0.00200132	-0.0111775	-0.00752465	0.010896	-0.0121443	0.000937905	-0.00652149	0.00151646	-0.00481609	-0.0161291	0.00269865	0.00640359	0.00236236	0.00375627	-0.00687484	0.00605536
MgIM767.01G088200.v1.1	MiIM7v11001483m.g	0.00713229	-0.00261257	0.00431758	0.000292271	-0.00617972	-0.000861247	-0.0107789	0.00834125	0.00199631	0.016201	0.00627547	0.0103792	0.000502295	0.0395719	-0.0173696	-0.00255739	-0.00305391	-0.00236118	0.0135973	0.00508877	-0.00429315	-0.00840313	0.0107132	-0.00762957	-0.00230277	0.0061972	-0.00320275	0.0058969	-0.0158639	0.00805438	-0.00524324	0.00589457	0.0155221	-0.00222101	0.00352974	-0.000147003	0.000893762	-0.0108988	-0.00636734	-0.0104627	0.00249645	0.00739227	0.0163199	0.0111399	0.00888542	0.0028243	-0.0089127	0.0115989
MgIM767.01G088300.v1.1	MiIM7v11001484m.g	0.000990278	-0.0158069	-0.00256125	-0.00684644	0.0108369	-0.000709756	0.00623286	0.00469535	-0.000860028	-0.00507188	0.000915098	-0.00784144	0.00204221	-0.00501242	0.00734377	0.00177979	0.00453949	0.00105462	0.0038094	0.00540805	-0.00837772	0.00801184	0.0074149	-0.00380869	-0.0120994	0.00122705	0.00321432	0.00148101	0.00585792	0.00238385	-0.00946227	0.00508704	6.57408e-05	-0.000681464	0.000483841	-0.00265967	0.00882595	-0.000887433	-0.00201623	0.00110053	0.00816866	-0.0181693	-0.00664855	-0.0111902	0.00129153	0.00482361	0.0132153	-0.0131363
MgIM767.01G088400.v1.1	MiIM7v11001485m.g	0.009103	-0.00277874	-0.00369365	-0.00634605	-0.00154334	-0.014752	-0.00683796	0.0083357	0.01842	-0.0092563	-0.0103708	-0.00149045	-0.00670734	0.00703318	-0.0118329	0.0270798	0.00599879	-0.0129969	-0.0357142	-0.0198662	0.018517	0.00932343	-0.0313739	-0.0201729	0.00855348	-0.0027389	-0.00263904	0.000828268	0.00651596	-0.00474551	-0.00674335	-0.0136104	0.0261372	0.0242512	-0.00793335	0.00748795	-0.00714765	0.0268041	0.00348629	-0.0204505	0.0104697	0.00433551	0.00760191	0.00019147	0.0150662	-0.00114844	0.00471128	0.0151067
MgIM767.01G088500.v1.1	MiIM7v11001486m.g	0.0157822	-0.00896838	0.0144046	0.0086605	0.00960105	-0.00401026	-0.00700998	0.00965198	0.00462487	-0.000881861	-0.00233411	0.0070771	-0.0164448	0.00175579	-0.00584112	0.00562765	-0.0226323	0.000430051	0.00151984	-0.000399211	0.0134327	0.0103845	-0.00296781	-0.0153436	-0.00718615	0.000173479	-0.00769047	-0.00795023	0.000253278	0.00467061	0.00322762	0.00013421	-0.0016497	-0.00667138	-0.00669558	-0.0143411	0.00533107	-0.000654129	0.00381698	-0.000123399	0.0125684	0.00092917	0.00525831	-0.00733749	0.00890268	0.0113914	0.0134781	0.00210794
MgIM767.01G088800.v1.1	MiIM7v11001489m.g	0.00681232	-0.0117529	0.00993499	0.00375353	-0.00468818	-0.00214734	-0.00299425	-0.021024	-0.00327824	0.0019729	0.0247029	0.0149044	-0.00661839	0.0132484	-0.00206994	0.0123988	-0.00641828	0.0103847	0.00428901	-0.00305975	0.00200611	-0.00208937	0.00334366	-0.0020822	-0.000462466	0.0038779	0.00101435	0.00854399	0.00382679	0.00347192	-0.01253	0.00483659	-0.00426886	-0.00949811	0.00684388	-0.00328798	0.018439	0.0105539	0.00563942	0.0149022	0.0207254	-0.00694193	-0.0105504	0.0024661	0.0106889	0.0030145	0.00372249	-0.006368
MgIM767.01G088900.v1.1	MiIM7v11001490m.g	0.00190064	-0.00748103	-0.000124051	0.00286973	0.00218207	-0.00914045	-0.00400553	0.0156593	0.00120348	-0.00265006	0.00426941	0.00169162	0.00102516	-0.00808925	-0.00397508	-0.00898614	-0.0122046	0.00268529	0.00868395	0.00402625	-0.0085969	0.00022787	0.0140303	-0.00137151	0.0166438	-0.0140445	0.000267647	0.000164052	-0.00822956	-0.00538148	-0.0167111	0.00912349	0.00706816	0.00165113	-0.00193032	0.00356636	0.0047264	0.0115724	-0.00943738	-0.00264812	-0.00333355	-0.00149979	-0.00532233	-0.00232276	-0.00662434	-0.00637305	0.00218523	0.000617428
MgIM767.01G089100.v1.1	MiIM7v11001497m.g	-0.00853904	-0.00161106	-0.0200799	0.00729565	0.0117142	-0.00718825	-0.0193829	-0.0145676	-0.00138418	0.00956013	0.00572514	-0.00207405	0.00179777	0.015278	0.0156935	0.00299693	-0.0109038	0.00348982	-0.0032254	-0.00969653	-0.0120914	-0.0131071	-0.015874	0.00569367	0.00380882	-0.0424489	-0.00296027	0.0127149	0.00674139	0.0148331	-0.000276479	-0.00623885	0.00183031	-0.0175037	0.0129721	-0.0051082	-0.0203056	-0.00596432	0.0164292	0.00734774	-0.00587446	0.00520636	-0.00545127	0.00293605	-0.00194783	0.000206674	-0.00207632	0.00996725
MgIM767.01G089200.v1.1	MiIM7v11001498m.g	-0.000654815	-0.00677039	-0.008697	-0.0157709	0.00732379	0.0180974	0.000172815	0.00662505	0.00578011	0.00171012	-0.00848367	-0.00937593	0.00599192	0.017789	0.00273485	-0.00733086	-0.00856037	-0.00303705	0.00379576	-0.00433704	0.00465759	-0.00719352	-0.00367154	0.00328794	-0.00114854	-0.00115525	-0.00646356	0.00567458	-0.000453333	-0.00124662	0.00237307	0.00938274	0.000918189	-0.0063684	0.000162403	-0.00716664	0.00940959	0.00507496	0.000218253	-0.00171959	-0.0160952	0.0037372	0.0117223	0.00404437	0.00829721	0.0176177	0.000474168	0.000454431
MgIM767.01G089400.v1.1	MiIM7v11001500m.g	-0.0174725	0.00164296	0.00276559	0.00236979	-0.0223853	-0.00524664	-0.0200465	-0.0127399	0.00808775	0.0201468	0.0045569	-0.0156007	-0.00915958	-0.0108829	-0.00318643	0.00755463	-0.00112049	0.00394294	0.0127673	-0.0123826	-0.000890983	-0.00262191	0.00503801	-0.00291022	0.00587013	0.00397219	0.0132876	0.0262578	-0.0141169	0.00517533	-0.0111943	0.0105331	-0.00465376	0.00243545	-0.000581186	-0.00278361	-0.0065515	0.0092405	-0.00755382	0.00136702	-0.00145274	-0.0011138	0.000300592	0.0020794	-0.0020582	-0.00476885	-0.00482998	0.0067986
MgIM767.01G089700.v1.1	MiIM7v11001504m.g	0.00873027	-2.84927e-06	0.0109006	0.0299034	-0.00106463	0.00930588	0.00640798	-0.00399197	0.00278854	-0.00252371	0.00717723	0.008407	-0.00373771	0.00127081	-0.0037514	-0.00382522	-0.00138799	-0.0108323	0.0114984	-0.00155941	0.00362811	0.00930481	0.000301387	0.0119567	-0.0140712	-0.00579552	0.000142036	-0.00629904	-0.00359547	-0.00834736	0.00165529	0.0140548	-0.00364293	-0.00529791	0.00362278	-0.00373097	0.00183967	-0.0133199	0.00186637	-0.00491997	0.0066112	-0.0125718	0.0190394	-0.0055983	0.00152505	0.0037467	-0.00718929	-0.0188541
MgIM767.01G089800.v1.1	MiIM7v11001505m.g	0.0068184	-0.00929311	-0.00261332	-0.0115833	0.0161141	0.00800318	-0.0109926	-0.0104751	-0.00529066	0.000760754	-0.00132369	0.00552779	-0.000903221	-0.0147945	-0.0140141	-0.00162186	-0.00213472	-0.00663826	0.00759587	0.00843511	0.00180124	0.00372317	0.0019744	-0.00216011	0.00898751	-0.000908185	0.00173915	0.000754232	0.00294911	0.00298694	0.0188104	0.0141911	0.0018234	0.00590773	-0.013269	0.00838927	-0.00425167	-0.00788001	0.0142472	0.00392162	-0.00355976	0.0061232	-0.0057486	0.00899991	-0.0161498	-0.0218435	0.0075226	0.00506724
MgIM767.01G090000.v1.1	MiIM7v11001508m.g	0.00501888	-0.00900195	-0.00366152	-0.00363535	-0.00281539	-0.00452276	0.00293236	0.00768654	0.0154039	-0.00576392	0.00696974	-0.0235394	-0.00328702	-0.00776488	0.00885765	-0.00526514	0.0047214	-0.0108232	-0.00696159	-0.000831175	0.00448316	0.0120357	0.000501363	-0.00428351	-0.00939857	0.0086349	0.0241294	-0.0010889	-0.0074742	-0.0023092	-0.00142578	0.013026	0.00343387	-0.00647463	-0.00124981	-0.00723276	0.000877819	0.00141982	0.0174924	0.00287307	-0.00645797	0.00114038	0.0068748	0.00626995	0.0114209	-0.00263474	-0.00227509	0.00451084
MgIM767.01G090200.v1.1	MiIM7v11001510m.g	-0.00335381	-0.00638201	0.00669824	0.0085655	-0.0164386	-0.014534	-0.00793101	-0.00443835	0.00984178	0.00863943	0.00779507	-0.0185713	-0.00282431	-0.01019	0.00383735	0.00900397	-0.0114462	-0.00362519	0.00718899	-0.0100601	0.00599624	0.000854819	0.0163266	-0.00634128	-0.0103471	-0.00802572	-0.00195454	0.00653774	0.0114031	0.0174448	-0.0154238	-0.00169697	-0.00172338	0.00355254	0.0110023	-0.011628	0.0125138	-0.00419816	-0.00563432	0.0123476	0.00493134	-0.0222082	-0.00601617	0.00422806	-0.00922446	-0.00915124	-0.00674981	0.0103774
MgIM767.01G090300.v1.1	MiIM7v11001512m.g	-0.00345246	-0.0126114	-0.00580669	-0.00302376	0.00362572	0.00806915	-0.00320003	0.00162274	-0.000293119	-0.00179907	0.00128901	-0.00417852	-0.00538927	-0.00554628	-0.00272291	0.0107189	0.00101878	-0.00918762	0.00136292	-0.000576948	0.00484629	-0.0089548	0.00913724	-0.00991989	-0.0100946	-0.00513964	0.000328476	-0.000815859	0.00298413	0.00289596	0.00790345	0.0083482	-0.00155351	0.0045975	-0.00666818	0.0028823	0.00130215	-0.00120231	-0.00564589	-0.00583581	0.00547042	-0.00230626	-0.00811174	-0.0029365	-0.00654325	0.00113014	0.00359706	0.00277437
MgIM767.01G090400.v1.1	MiIM7v11001513m.g	-0.00738607	-0.00140897	-0.011276	0.00516437	0.00959967	-0.00623908	0.00607459	-0.000994841	0.00809249	-0.000267377	0.023305	0.0038636	-0.00804591	-0.0240601	-0.0127549	0.00567606	-0.0100007	0.000108277	-0.0110771	0.00652451	0.0290849	0.00876237	-0.00565896	0.0106074	-0.0230999	-0.0205383	0.0265418	-0.0144742	-0.0119286	0.0082429	-0.00390677	0.00483427	0.0170795	0.00299752	-0.0177464	-0.0139081	-0.0261244	0.00510505	-0.00782712	0.00960443	0.0161502	-0.00636715	0.00573792	-0.00375646	-0.0130143	-0.00848744	-0.0161214	0.00898542
MgIM767.01G090500.v1.1	MiIM7v11001514m.g	0.00269511	-0.00470154	-0.0106253	0.00130924	0.00439137	0.00902213	0.00100478	-0.00354088	-0.00243234	-0.00555981	-0.00420299	-0.00263397	0.00630066	-0.0120662	-0.000291644	0.00535999	0.00615568	-0.000447015	-0.00486503	0.00429943	0.010565	-0.0076443	0.00142124	-0.00150956	-0.00399101	-1.80041e-05	0.00358092	-0.00191362	0.00621371	-0.00320961	-0.00940471	0.0135388	0.00887373	0.0064098	0.0070991	-0.00663739	-0.000345061	-0.00741575	0.010194	0.011707	-0.00302428	-0.00692635	-0.00221286	0.00642968	0.00752802	0.00311667	-0.00121742	0.000787363
MgIM767.01G090600.v1.1	MiIM7v11001515m.g	0.00577888	-0.013382	0.000681837	-0.00932492	0.0227256	0.000649717	-0.0207768	-0.0173783	-0.00070553	0.00169337	-0.00603985	-0.000252876	0.000540592	-0.00844428	-0.00533335	-0.00516758	-0.010069	-0.014394	0.0169836	0.0110485	0.00128099	0.00715966	-0.00336131	0.00195623	0.00315949	-0.00357666	0.00265967	0.00527607	0.00355445	-0.00303732	0.00866678	0.0136182	0.0032009	0.00418557	-0.00391063	0.00580445	0.00134758	-0.0155583	0.00892319	-0.00238454	-0.00733977	0.00335188	0.00664356	0.0052117	-0.0113691	-0.0208163	-0.00211735	-0.000832783
MgIM767.01G091300.v1.1	MiIM7v11001524m.g	0.00581764	-0.00720229	0.001953	-0.00445151	0.000795795	-0.00737327	0.0273305	-0.0131084	0.000275024	-0.00339048	-0.00160695	-0.00343022	-0.00848855	-0.00706468	-0.000787595	0.00329358	0.00756677	0.00243718	-0.00923868	-0.00506719	0.00617311	0.0078556	0.00462875	-0.00866775	-0.00885419	-0.00595529	0.00450897	0.00344484	-0.00872679	-0.00495094	0.00271036	-0.0135785	0.0140247	-0.0149756	0.00182761	-0.0106713	0.0158174	-0.0103999	0.00502261	0.00117732	-0.00277569	0.00853284	0.000745135	0.00602831	0.0164818	0.00451272	0.00479085	0.00669801
MgIM767.01G091400.v1.1	MiIM7v11001525m.g	0.004531	-0.00729784	0.000573279	-0.0088137	0.00381815	-0.0143193	0.0209004	-0.00982759	0.00945328	0.00450583	0.0141159	0.0246109	-0.0292619	-0.011838	0.015082	0.00160127	0.0085016	-0.00617346	0.00995438	-0.00355726	0.0120097	-0.0228551	-0.000236687	0.0202338	-0.00676853	0.00184161	0.0144939	0.00034429	-0.00543324	0.0108734	-0.0118638	-0.00310197	-0.00248025	-0.00473122	-0.00500028	0.0117319	0.00457393	0.000243678	-0.0118992	-0.00276477	0.00173355	-0.0187339	-0.00948579	0.00763323	-0.00869276	0.00780478	-0.000917328	-0.00542473
MgIM767.01G091900.v1.1	MiIM7v11001531m.g	0.00269509	-0.00264551	0.00246063	0.0103105	0.00167476	0.000549044	0.0283044	-0.0286564	0.00684118	0.0194082	-0.00942105	-0.00815349	0.0138228	0.0160082	-0.0105556	-0.0100061	-0.00577041	-0.00610758	-0.00915067	-0.00135585	0.0137506	-5.1354e-06	-0.00722332	0.00499474	2.13835e-05	0.00157303	0.00611449	0.000215974	-0.00569339	0.011891	-0.00693511	-0.00609936	0.00685761	-0.000243937	0.0141152	-0.0152768	0.00967509	0.00307152	-0.00141167	-0.00756556	0.00184063	-0.00225408	0.010102	0.000910145	0.00372138	0.00385809	0.00825867	-0.00310498
MgIM767.01G092000.v1.1	MiIM7v11001532m.g	0.0226402	-0.00412062	-0.00484821	0.000101701	-0.00170429	0.00252203	-0.00632002	-0.0193136	0.0113139	-0.00438047	-0.00772017	0.00401808	-0.00572594	0.00314689	0.00632481	0.00483409	-0.0108845	0.00373573	0.00191239	-0.00925558	-0.00213156	-0.0103228	-0.0115856	0.00399066	0.00574158	0.00594825	0.0053224	0.0169063	-0.00546774	-0.00606692	0.00334299	0.0136289	-0.00331088	-0.00613155	0.00324156	-0.00346157	-0.0114513	-0.00679086	-0.00425222	-0.00741603	0.0108047	-0.000622056	0.011684	0.00594658	0.000201683	0.000459008	-0.0056689	-0.00945588
MgIM767.01G092100.v1.1	MiIM7v11001533m.g	-0.00256668	-0.0147076	-0.000670892	-0.00440608	0.0170905	0.00161651	0.00671547	0.000924428	0.00482211	-0.0120782	-0.0154518	-0.00164658	0.0016147	-0.00226928	-0.0073278	-0.00788117	0.00525076	0.0115473	-0.00900238	0.00271201	0.0029117	-0.00453242	0.0076585	0.000246968	-0.00510734	-0.00308849	-0.00948094	0.00283653	0.00451448	-0.00204456	-0.00114162	0.0033087	0.00194826	-0.00722163	-0.00887579	-0.00870034	-0.000621933	-0.0063726	0.000868754	0.00438095	0.00132875	0.0237217	0.000225943	-0.00686515	0.00586087	-0.00686591	-0.00642188	0.00542495
MgIM767.01G092200.v1.1	MiIM7v11001534m.g	-0.00390806	-0.00965867	-0.0063233	0.00579862	0.00548644	-0.0128909	-0.00291296	0.00527389	-0.00314888	-0.00325984	-0.00492732	0.0126479	-0.00136985	-0.010608	0.0162932	0.00821946	0.00779182	-0.00994614	0.0112187	-0.00197521	-0.0106699	-0.00620127	0.00998962	0.00104049	-0.00566742	-0.000699198	-0.00309567	0.00497472	0.00739278	0.01227	0.0018818	-0.00626809	0.00700388	0.00614586	0.00738269	-0.00303137	0.00807752	0.0025844	0.00262667	0.00186547	0.00287655	0.00935796	-0.000897905	0.00812379	-0.00342709	0.0082239	0.00573226	0.00857061
MgIM767.01G092700.v1.1	MiIM7v11001539m.g	0.00952751	-0.00454911	-0.00132705	0.00302064	-0.00192152	0.00705703	0.00689359	0.0100562	-0.0089492	-0.00517007	-0.00326354	-0.00339323	-0.000314295	0.00322778	-0.0116774	0.000277621	-0.00404929	-0.00123712	0.00307792	-0.00277868	0.00727602	3.34906e-05	-0.00397573	-0.00756901	0.0104729	-0.00737441	0.00122782	-0.00957832	0.00774233	0.00960969	0.0011702	0.00544817	-0.01036	-0.0106975	0.00856761	0.00885621	0.00993471	-0.000557774	0.014087	-0.00979911	-0.00197038	0.00857617	-0.00425036	0.00242005	-0.00667235	0.00179981	-0.00903292	0.0074766
MgIM767.01G094100.v1.1	MiIM7v11001559m.g	0.000202755	-0.00241732	-0.0019465	-0.000344737	-0.00268779	-0.00118065	0.019621	-0.00999092	0.00726539	0.0128127	-0.0118645	-0.00598509	0.0103158	-0.00776738	-0.0114531	0.000769669	0.0160892	0.0103945	-0.0141095	-0.0120361	-0.000417359	0.0122706	-0.0250626	0.00410901	-0.000185406	-0.00316946	0.0198202	0.00229587	-0.0127046	0.0167095	-0.00898469	-0.0165956	0.0164019	-0.00844364	0.0130186	-0.0179132	0.0243116	0.00524226	-0.0113249	-0.00597386	0.00688766	-0.0155148	-0.0121329	0.0185849	-0.000127841	-0.00744875	0.00350484	0.00189886
MgIM767.01G094300.v1.1	MiIM7v11001563m.g	0.00333498	-0.0122007	0.00541587	-0.000503252	0.00306215	-0.00135147	-0.0106047	-0.00630386	-0.0156116	-0.0132226	0.000427521	0.0228082	-0.00687301	0.00437937	-0.00675997	0.0105075	0.00386876	-0.0184789	0.00822169	-0.0136194	0.00469583	0.0100517	-0.00188248	-0.00146418	-0.00191651	-0.0130176	0.00663794	0.00395057	0.00557245	0.000451455	0.0103399	-0.011042	0.00206902	-0.0162451	0.00304186	0.00185703	0.00177471	-0.00268685	-0.00525473	-0.00584726	-0.0056407	0.011122	-0.00509959	0.00668982	0.00731898	-0.00650468	-0.00473609	0.00191397
MgIM767.01G094400.v1.1	MiIM7v11001565m.g	0.00700712	-0.00623573	-0.00255788	0.00202713	0.00158017	-0.0043221	0.018423	-0.0102965	-0.00358814	0.00686183	-0.00484701	0.0152216	0.00962134	-0.0158645	-0.0102912	0.0101314	0.0161552	0.00155944	-0.00412351	-0.0173304	0.00679233	0.00332315	0.00277085	-0.00524783	-0.00984135	-0.0112368	0.00832178	0.00603779	-0.00864962	0.000175237	-0.0028804	-0.0126312	0.00630413	-0.00918223	0.0122542	-0.0125189	0.012172	-0.00447984	0.00410529	0.00963348	-0.0035477	0.00386452	-0.00974867	0.0113906	0.011858	0.00505524	-0.000863509	-0.00116599
MgIM767.01G094500.v1.1	MiIM7v11001566m.g	0.00161722	-0.00327392	-0.0066023	0.00291519	0.00595411	0.000878282	0.000863215	-0.0061978	0.0178668	0.0278065	0.0160987	-0.00742443	0.00574403	0.00828156	-0.0203435	-0.00097843	-0.0112807	-0.00499192	0.01569	-0.00162375	-0.0113967	-0.000620454	0.00394084	-0.00726041	0.00901351	-0.0016417	0.00545434	-0.00406575	0.0085832	0.0122531	0.0081337	-0.00428782	-0.00834229	0.00902684	-0.00643578	-0.000899627	0.00126389	0.00773897	0.00395655	-0.00815568	-0.00258726	-0.00510079	-0.00123047	-0.00968139	0.00142452	-0.000632751	-0.0039634	-0.00319409
MgIM767.01G094700.v1.1	MiIM7v11001573m.g	0.00510412	-0.00555926	-0.00234749	0.0019649	0.00475321	0.00877501	0.00975973	0.00449133	0.000401866	0.00645272	0.0139536	-0.0032042	0.00559341	0.0144731	-0.00990901	0.00865651	-0.00339536	-0.00489609	0.00401724	-0.003388	0.00472619	-0.00617191	-0.00108017	0.00154798	0.00682424	-0.000561483	-0.0107622	-0.006325	-0.0135954	-0.00268869	-0.000604677	0.00549179	0.0115443	-0.0138478	-0.000951806	-0.000624745	-0.00545426	0.00998426	-0.00334972	-0.00301111	0.0028375	0.00572232	-0.0185573	-0.000936459	-0.00157338	0.0130152	-0.00276788	0.00837658
MgIM767.01G095100.v1.1	MiIM7v11001580m.g	0.00431548	-0.00411848	-0.00602682	0.0119501	-0.00389037	-0.00801749	0.00453329	-0.00835851	0.00778451	-0.00796945	0.0182321	-0.0136654	-9.17515e-05	0.0152101	0.00107378	0.00211499	0.000303679	-0.0158694	0.00884876	0.0106688	-0.0010709	-0.00176095	-0.00173368	0.0073229	0.0017257	0.00177563	0.000485348	-0.00240119	0.0137184	0.00303919	-0.00325008	0.00962503	0.00245443	0.00837067	0.00954393	-0.0106474	0.0109046	0.0059289	0.00568685	-0.00518018	0.00144733	0.00969572	0.0042077	0.00633545	3.37767e-05	0.0105897	-0.024688	0.00203567
MgIM767.01G095300.v1.1	MiIM7v11001583m.g	-0.00912079	-0.00417041	0.00607247	-0.00399064	-0.0233024	0.0120682	0.0303951	0.00732845	0.00991191	0.0104916	0.00675605	0.0104912	0.00373352	-0.00521802	0.00613641	-0.00526112	-0.00550151	0.00756418	0.00365716	0.000558624	0.00993772	0.00328696	0.0138015	0.000657229	0.00499221	-0.00558462	0.00577884	0.00907102	-0.0248026	0.0111354	0.00172831	0.0293639	-0.0064666	0.0134216	-0.0121289	-0.00939179	0.000588819	0.00920982	-0.00684146	0.0162123	-0.00796891	0.0198784	-0.00902519	-0.0147565	-0.00247093	-0.00374007	0.00159811	0.00220313
MgIM767.01G095500.v1.1	MiIM7v11001585m.g	-0.0078056	-0.013729	-0.000183299	-0.00311425	-0.0120283	0.00914087	-0.0102217	-0.00577329	-0.00361204	0.00740931	0.00143952	-0.00429566	-0.00386224	0.0112987	0.00923245	0.00288234	-0.00498004	-0.0125008	-0.00848909	-0.000833813	-0.0130453	-0.0105702	-0.00104881	0.00304737	-0.0125326	-0.000777677	0.00109434	-0.00746295	0.0216879	0.011247	-0.00598761	0.000377466	-0.000225965	-0.00686901	0.00597038	-0.000781237	0.00292811	-0.00474499	0.00770786	-0.0146186	-0.0148978	-0.0149976	0.0109335	0.00956408	0.00871963	-0.00360445	-9.68503e-05	0.00390346
MgIM767.01G095800.v1.1	MiIM7v11001590m.g	-0.019087	-0.0127385	-0.000396645	0.00284143	-0.00829302	0.0114483	-0.00418386	-0.00128118	-0.00793016	-0.00580641	0.00537923	-0.00160035	-0.00499487	-0.00328203	-0.00632302	-0.00229114	0.000590554	0.000911294	0.000576329	0.000803247	-0.00109152	0.00511069	7.17019e-05	-0.00118955	-0.000116673	-0.00399818	-0.0053219	0.000713129	0.00829335	-0.00119356	0.0038443	0.000502159	-0.00250603	0.00416049	-0.00486558	-0.0151289	0.00288111	-0.006324	-0.00781638	0.00138456	-0.00950875	-0.0158355	0.00437689	0.00398231	-0.00134608	0.00165911	0.00424559	0.00912381
MgIM767.01G095900.v1.1	MiIM7v11001594m.g	-0.00959792	-0.0132086	-0.000572324	0.00158282	-0.0224762	0.00681251	-0.0102388	-0.00729024	-0.0106995	0.0120319	0.00248522	0.0128406	-0.00433777	0.0152768	-0.00547486	-0.00841307	0.000891819	-0.00276818	0.00724157	0.0159148	-0.00283175	0.0086209	0.00458061	-0.00297396	0.00103969	0.00386137	0.00965739	0.015931	-0.0033467	0.00687475	-0.00914848	0.0149737	-0.00682748	-0.0124718	0.00272856	-0.0128542	-0.0158273	0.00198872	-0.0148046	0.003632	-0.00132618	0.014299	0.0128255	0.000381503	-0.00478024	-0.00703239	-0.00217816	-0.00584424
MgIM767.01G096400.v1.1	MiIM7v11001601m.g	0.00317349	0.00417951	0.00336565	-0.00374641	0.00208067	0.00358747	-0.00475783	0.00773986	-0.00139238	-0.0161652	0.00773266	-0.0162454	-0.013873	-0.0143306	-0.0208413	0.000993279	0.00165129	0.0146163	-0.00238147	0.00517878	0.0096272	-0.0209335	0.00532761	-0.0128666	-0.000410573	-0.00897041	0.00811027	0.00606709	-0.000142919	-0.00172424	-0.000858628	-0.0049755	-0.0091024	0.0141743	-0.00883053	0.00888323	-0.000826135	0.00318963	0.0115238	0.00685869	0.0101772	0.000634929	0.00387851	-0.0147005	0.00989046	-0.00278947	-0.00780741	0.00236513
MgIM767.01G097000.v1.1	MiIM7v11001612m.g	0.00361933	-0.00407374	-0.00510227	0.000162418	-0.000246716	-0.00163089	-0.00251307	0.0135738	0.00727094	-0.000513089	0.00447563	0.00664756	-0.0208841	-0.00420681	-0.0134278	0.00290844	0.00543216	0.00512964	0.00993081	-0.00799739	0.00572241	-0.0153873	0.00636973	-0.00581529	-0.000508055	-0.00586385	-0.00801277	0.0012498	-0.0175816	-0.00756835	-0.0132612	6.77869e-05	0.000487334	0.0228734	0.00615919	0.0046692	-0.00110247	0.00364934	-0.00485157	0.00652202	0.00710888	-0.0100754	-0.00905901	0.000629367	0.00926389	-0.00697534	-0.00281354	0.00735314
MgIM767.01G097100.v1.1	MiIM7v11001613m.g	-0.00705401	-0.0115261	0.0121906	0.0108288	0.0032138	-0.00436685	0.00416896	0.0171766	-0.00786984	-0.00150783	-0.00221621	-0.00681267	-0.00100322	0.0121302	-0.00104213	-0.00460701	-0.00478617	-0.0169718	0.00436974	0.00910031	0.0219073	0.00161689	-0.00732834	-0.00676205	0.0174902	-0.00544832	-0.00292259	-0.00328081	0.00428608	-0.00469331	-0.00920082	-0.00907875	-0.00250705	-0.0020466	-0.00493893	-0.00307201	0.0176924	0.00221477	-0.00827504	-0.00546954	-0.00461352	0.0108907	0.00693147	0.000779957	0.00399954	0.00101167	0.0167479	0.00857185
MgIM767.01G097200.v1.1	MiIM7v11001616m.g	-0.0116075	-0.0134403	0.00657479	-0.00157261	-0.0217437	0.0160172	-0.00291871	-0.00362554	-0.00516265	-0.0022472	-0.000327497	-0.00243225	-0.00291899	0.00695691	0.00556881	-0.00562694	0.00143472	0.00434597	-0.0107404	0.000677656	-0.0236338	-0.00328284	-0.00425861	-0.0109645	-0.00513583	0.00387037	-0.00372461	-0.00751005	-0.00280779	-0.0119774	0.0075846	-0.00365352	0.0135626	0.0135086	0.00317827	0.00360799	0.00595626	0.00822735	0.00048951	0.000238808	-0.00289111	0.00480151	0.00169657	-0.00574976	0.00269352	-0.00300277	-0.0011645	-0.00582195
MgIM767.01G097300.v1.1	MiIM7v11001622m.g	-0.0130952	-0.00670112	-0.0067764	0.00356297	-0.0158701	0.00270137	-0.0171567	-0.001811	0.00910532	-0.00569183	-0.00375429	-0.00109214	-0.0135428	-0.00917698	0.00756397	-0.0192195	0.0275843	-0.0142958	-0.00889194	0.000537911	0.00247131	-0.00141642	-0.0113921	0.0010503	0.0154252	-0.0290747	0.0162402	-0.0270247	0.0170612	-0.00397229	0.00224318	0.0081574	-0.00485022	-0.0249239	0.0161153	-0.00720595	0.00798451	-0.0142313	0.0138391	0.00309745	0.0113724	-0.0160741	-0.00250155	0.00502398	-0.0067953	0.0056986	0.00510174	-0.00818624
MgIM767.01G097400.v1.1	MiIM7v11001625m.g	0.00574826	-0.00748745	0.00149762	-0.00137535	-0.00452436	-0.00361455	0.0135256	0.00585812	-0.0123018	0.00707112	0.00695977	-0.00815468	-0.00808088	0.0235621	-0.00981998	0.00722583	-0.0111965	-0.0150214	-0.00218781	0.00940545	0.00388148	-0.00523439	-0.0151129	-0.00169627	0.00595357	0.00316982	-0.00150627	0.00935183	0.00709892	-0.00522435	0.0005475	-0.00511383	0.0014003	-0.000677762	0.0090293	0.00488838	0.0112161	0.00235805	0.00375937	-0.00694755	0.00103929	0.0107234	0.00715255	-0.00311601	-0.0073141	0.00487371	0.00218359	0.00260728
MgIM767.01G097500.v1.1	MiIM7v11001626m.g	7.15773e-05	-0.000420541	0.0133683	0.00674016	0.000675112	-0.0022604	-0.00837552	-0.00396241	-0.00437857	0.0152984	0.00530174	0.00845299	0.0138391	0.0266533	-0.000171714	-0.011592	0.0113694	-0.0176836	0.00217184	-0.00945782	0.0217532	-0.0164105	0.00288757	0.0209079	0.010619	-0.00519632	0.00202037	-0.00517192	-0.0164181	-0.0086394	0.00971902	-0.0175188	-0.00670807	-0.00206428	0.00363744	0.0270049	-0.00200123	0.0123344	-0.00380942	0.0045798	-0.0018619	0.00203239	-0.000871051	-0.013607	-1.21497e-05	0.00252677	-0.00476229	-0.0053899
MgIM767.01G097700.v1.1	MiIM7v11001628m.g	0.00554303	-4.52863e-05	0.00297279	0.0203886	-0.00699572	0.00158361	0.000107936	-0.00331489	0.00323977	0.0147471	0.0207439	0.00472184	0.00325594	0.00546363	-0.00488585	0.0133909	-0.00767838	-0.0158508	-0.0024315	0.00701061	0.00325246	0.000427795	-9.18362e-05	0.0047652	0.00532045	0.0028476	0.00441689	0.00685376	0.00426886	-0.00599179	-0.00519281	-0.00217669	0.00444943	0.010486	-0.00964394	-0.00220025	0.00527076	-0.0198516	0.00935543	-0.00427743	0.0132147	0.000663144	-0.00855282	0.00173549	0.00731485	0.00309593	-0.000828181	0.0164882
MgIM767.01G098200.v1.1	MiIM7v11001636m.g	0.0206114	-0.00206689	0.00319679	0.00953428	-0.00277331	-0.00487224	-0.00498672	-0.00660862	-0.00434986	0.000841897	0.000573832	-0.00378861	-0.00185903	0.00234007	0.0119439	-0.00498088	-0.0117008	0.00502475	0.00116834	-0.00211869	-0.00328495	0.00161358	-0.0085938	-0.00421911	-0.00727647	-0.00245389	0.00853929	0.00859629	-0.00552998	0.0010181	0.000915395	-0.00507115	-0.00736398	-0.0066663	0.00362425	0.000310616	0.00368546	0.000481926	0.0030401	-0.00486074	-0.00868133	-0.00704472	0.0124829	0.00124263	0.0052998	-0.0055004	-0.00961529	-0.00248454
MgIM767.01G098300.v1.1	MiIM7v11001637m.g	-0.000437045	-0.00599415	-0.00152351	0.00557569	0.0061536	0.00761439	-0.00445648	-0.003199	-0.00335617	0.0133469	-0.00287222	0.00437762	0.00296135	-0.00250886	-0.00401923	0.000854848	0.00404588	0.00118724	0.00505496	-0.00797268	0.00304396	-0.0220551	0.002564	-0.00382435	-0.00358027	-0.00305757	0.002928	-0.00281106	0.00236891	0.00426717	-0.000416664	0.00636612	-0.0120028	0.00832847	-0.00681684	-0.0033584	-0.00687314	-0.00486343	0.00486527	-0.0115538	-0.00447578	0.0116167	-0.0079178	0.00545024	0.0058651	-0.000876023	-0.00462428	0.00305539
MgIM767.01G098400.v1.1	MiIM7v11001639m.g	-0.0144124	-0.0121852	-0.00225946	-0.00756729	-0.0154897	-0.00693754	-0.00345147	-0.00587595	-0.000248436	-0.0105599	0.00368023	0.00518291	0.00202005	-0.00697971	-0.00713319	-0.00399039	-0.00812566	0.0022219	0.00300119	-0.00191715	0.00163848	-0.00525312	-0.0070846	-0.000692117	0.00600348	0.00219998	0.017206	-0.00947333	0.00423277	0.00421096	-0.0136436	-0.00164592	0.00347476	0.00484325	-0.011492	-0.00939619	-0.01476	-0.0139905	0.0041151	-0.00394445	0.00755059	-0.00629463	-0.00825246	0.00132734	0.00576861	-0.0174885	-0.00553581	0.00611597
MgIM767.01G098500.v1.1	MiIM7v11001641m.g	0.0232228	0.00143145	-0.0096063	0.00307329	0.000342446	-0.00435991	-0.00306054	-0.00475636	-0.0106748	-0.00306488	0.00402314	-0.0124644	-0.0152916	0.0100841	-0.0109598	0.00335594	-0.00255032	0.0149413	-0.0118953	-0.0063006	-0.00903252	0.00957092	0.00541393	-0.00423599	0.0128173	0.0133849	0.00628496	-0.00850656	-0.00458915	0.00808621	0.010476	0.00883208	0.011111	-0.00942246	-0.00467672	-0.0135399	-0.00479393	0.0135472	0.0033322	-0.000866314	0.00207241	0.00417794	0.00263178	-0.00199974	-0.0114597	0.00801719	-0.00246912	5.70579e-06
MgIM767.01G098600.v1.1	MiIM7v11001643m.g	-0.000872958	-0.0145403	0.00493201	-0.00530816	-0.021856	0.00957483	0.00271293	0.00848487	-0.00353006	0.00830752	0.000325278	0.0030707	-0.00322524	0.00199977	-0.00495796	-0.00636464	0.00525161	-0.00938547	-0.00568368	-0.000858641	-0.0126727	0.00451861	-0.00309025	0.0133421	0.00218243	0.0163313	-0.000657358	0.00694464	0.0107902	0.000906133	-0.000337349	0.0280913	0.00278952	-0.0129872	0.00614707	0.0115714	-0.010866	0.0214441	0.0127445	-0.00111906	0.00109326	0.00866736	0.00579023	-0.00258534	0.00168438	0.00211617	-0.000322375	0.00494772
MgIM767.01G098700.v1.1	MiIM7v11001647m.g	-0.00633237	-0.0113449	-0.00176967	-0.0031852	-0.00324234	-0.00618911	0.0124188	-0.00971779	0.00531046	-0.00284019	-0.00834132	-0.0035146	0.0128267	0.00274846	0.00479172	0.00978393	-0.00774939	0.0179153	0.00477549	0.0102861	0.00236679	-0.0111233	0.00119069	-0.00806968	0.000887014	-0.0183179	-0.0080219	0.00232105	0.0184749	0.00128058	-0.0130969	-0.00764861	0.0192373	-0.0257309	0.000370423	0.0155358	-0.00764184	-0.00184785	0.0167368	0.0192498	0.0154832	-0.00583505	0.00163466	-0.00559084	-0.00155286	0.00644757	0.0274819	-0.00439809
MgIM767.01G098800.v1.1	MiIM7v11001650m.g	-0.000259784	-0.0113371	-0.0026899	-0.00392209	0.00928802	0.00918679	0.00516741	0.00916516	0.0133373	0.000281075	-0.00231508	0.00950405	0.00350966	-0.00636181	0.00923704	-0.0145413	0.0106597	-0.0111596	0.00143894	-0.0047649	-0.00944966	-0.00432185	-0.00301405	0.00280031	-0.000254448	0.00579557	0.00168358	0.00495897	0.00511095	-0.00760665	0.0100404	-0.00327001	0.00809738	-0.0119233	0.0031889	-0.00376782	0.000573213	-0.000207174	-0.00895488	0.0109791	-0.0125451	-0.00117537	0.00104017	0.00365495	0.00394675	0.00450384	-0.00192593	0.00355027
MgIM767.01G098900.v1.1	MiIM7v11001651m.g	0.00475816	-0.0133898	-0.00657472	-0.00472517	0.00250383	0.00201686	-0.00996872	0.00932629	-0.00192517	-0.0153742	-0.00456064	-0.00477827	-0.00441921	0.00698806	0.00209027	0.0112018	0.00366598	-0.00594087	-0.006455	-0.00807351	0.00524181	0.0168967	-0.0217224	-0.0146098	-0.00559207	0.00130523	-0.00362217	0.00692886	0.00901659	0.0107499	0.0096856	0.0096834	0.0206572	0.0077929	0.0187057	-0.00899407	0.010206	0.0044537	-0.00977412	-0.00806781	0.0157622	0.00847469	0.00942935	0.0169154	0.00375881	-0.0183767	0.00457676	-0.00246861
MgIM767.01G099000.v1.1	MiIM7v11001652m.g	-0.0157872	-0.00461215	-0.0140397	-0.00649015	0.000265009	0.00204755	0.00246068	-0.00122899	0.00725286	-0.00590828	-0.00952116	0.00483004	0.0153621	-0.00360552	0.00936202	-0.00277388	-0.00190997	-0.000832618	0.00821402	0.000979904	-0.0032348	-0.0111272	-0.00186656	-0.00101683	0.00191287	0.00126145	-0.0052901	0.00512085	0.00541576	-0.00143601	-0.0078141	0.00183425	0.0136958	-0.00370397	-0.00468901	-0.0026627	0.00439855	-0.00654417	-0.00299035	-0.00115928	0.00158421	-0.003417	0.00126545	0.00428609	-0.00654072	-0.00104226	0.00617474	0.0185596
MgIM767.01G099200.v1.1	MiIM7v11001655m.g	0.00184831	-0.00857467	0.000333952	-0.00256572	-0.00223147	-0.00887252	0.00599737	-0.00152204	-0.00627134	0.000589405	-0.00632036	0.00809159	0.00932133	0.000951187	-0.00020208	-0.0099912	0.0031834	-1.71535e-05	-0.00100194	-0.00149881	-0.00862886	-0.00312807	0.00342984	0.00174399	-0.0125143	-0.00168552	0.000498408	0.00727068	-0.00961911	2.13992e-05	-0.00104006	-0.00111137	0.00437523	0.0135828	-0.00408639	0.0116764	-0.0182064	0.00560426	-0.00468591	0.00148032	0.0172498	-0.00992819	0.00623415	-0.00557738	-0.00576302	0.0167089	0.00319629	-0.00895649
MgIM767.01G099400.v1.1	MiIM7v11001657m.g	-0.00474433	-0.01411	0.004348	0.0057752	0.0035861	-0.0132557	0.00298862	-0.00987101	-0.00161637	0.0176418	-0.0134344	-0.0102844	0.00390058	0.00966033	-0.000533912	0.00847957	0.0146521	-0.0110473	-0.0235768	-0.0103794	-0.0194882	0.0107285	-0.0220195	0.00674566	0.0222455	0.00352922	-0.027559	0.00908045	0.00348951	0.0235307	-0.0157316	-0.0152422	0.00200532	0.0249478	0.0110676	-0.0025021	0.0224581	0.0016095	-0.00214116	-0.0170694	0.00966776	0.00425897	0.00364373	0.0204633	0.0010165	-0.0183917	-0.00492302	0.0220594
MgIM767.01G099700.v1.1	MiIM7v11001664m.g	-0.00557247	-0.00970198	0.00672411	0.011349	-0.00116758	0.0143152	0.00762137	-0.006664	-0.001439	-0.0128889	-0.0064515	-0.00117242	0.00564625	0.00146711	0.0053001	-0.00961363	-0.0035635	0.00273237	0.00767656	-0.000173947	-0.000470073	0.00244139	-0.0034941	0.00507064	0.00489529	-0.0129518	-0.00587238	-0.00600163	0.0117483	0.00235381	-0.00583276	0.00644836	0.00496153	0.00880874	0.00439807	0.00683653	-0.00382093	-0.00358217	0.00277057	0.0138075	0.0164787	0.00812145	-0.00488934	-0.00690439	0.00356435	0.0110174	-0.0041024	0.00397519
MgIM767.01G100000.v1.1	MiIM7v11001670m.g	0.00744936	-0.00771733	0.00754828	-0.00198559	0.00982376	0.00892281	0.00535055	-0.00772351	-0.015579	-0.00875115	-0.00239286	0.00713067	-0.0217689	0.00487361	-0.00727112	-0.00061944	-0.00309356	-0.00588925	0.00422971	0.0136805	0.0125821	0.00525525	0.00449003	0.00917036	0.0191419	-1.97649e-05	0.0112917	-0.0144982	0.00300202	-0.00109264	-0.0124208	-0.00678585	0.00436038	0.00288317	0.0101605	0.000575895	-0.00635233	0.0070302	-0.00141496	-0.00747877	0.00116133	-0.0130001	-0.0050038	0.0148505	-0.00397952	0.007805	0.00139846	0.00801279
MgIM767.01G100200.v1.1	MiIM7v11001673m.g	0.0142853	-0.00226828	-0.000161004	0.0101225	-0.0250051	0.0141809	-0.0129754	-0.0240557	0.018772	-0.0160033	0.00312419	-0.00667445	0.000230193	0.00355145	0.0151565	0.00377256	-0.00380126	0.0128696	-0.0111232	-0.00857276	-0.00922304	-0.00400235	-0.00552836	0.00117133	0.00647971	-0.00375865	0.00257839	0.0133188	-0.00594195	-0.00905258	-0.000637042	0.00532957	-0.0044066	0.000873171	0.00159697	-0.0091684	-0.00701402	-0.00934977	-0.00452668	-0.00862259	0.0182046	0.00160043	0.0114513	-0.00714926	0.00740103	-0.00251624	-0.013319	-0.0199183
MgIM767.01G100300.v1.1	MiIM7v11001675m.g	-0.00646754	-0.00882161	0.00091852	0.00327312	0.00399192	0.00593802	0.00251933	-0.00787825	-0.00832058	0.00887753	-0.00369008	-0.00785737	0.00606549	-0.00396334	-0.0123804	-0.00289979	0.0108399	0.00382851	0.000460815	-0.0103465	-0.00198872	0.00504014	0.00443558	-0.00233974	0.00176518	-0.0129261	-0.0042209	-0.00190804	-0.00408973	-0.0240801	-0.00329048	0.00919665	0.0168904	0.00638552	-0.00127733	0.00565305	-0.00117732	-0.00479198	0.0138844	0.0124896	-0.0031194	-0.000634888	0.00521404	0.00683203	0.00377988	0.00146124	-0.00178279	0.024326
MgIM767.01G100400.v1.1	MiIM7v11001676m.g	0.00590755	-0.00658609	0.00681629	0.00376322	0.00454851	-0.00549652	0.00799492	-0.00437326	-0.010679	0.00638105	-0.000788365	0.00467115	-0.00663972	0.000625511	-0.012801	0.0145769	-0.00604056	-0.00636397	0.021784	-0.00502219	-0.0029504	-0.00224358	0.00201209	0.00441544	-0.00210794	0.00307262	-0.00829659	-0.0044921	-0.00861853	-0.0119191	0.00192716	-0.00357192	-0.00332452	0.00378854	-0.00903518	0.00754649	-0.00287929	-0.00863013	-0.00342253	0.0096547	-0.00493561	-0.00100483	0.0139545	-0.000844549	0.0174005	-0.000174778	0.00417488	-0.00824899
MgIM767.01G100800.v1.1	MiIM7v11001682m.g	0.00590468	-0.010332	0.0105102	0.0119859	0.00560106	-0.019427	0.00586186	0.00956655	0.00683105	-0.00211933	0.000670783	0.00443892	-0.00549328	-0.00673803	0.00920615	0.00259464	0.000572984	0.0159323	0.00318026	0.000315799	-0.00109278	-0.00166565	-0.0205937	-0.00632424	-0.00861372	0.00695776	-0.00681554	-0.010786	-0.0189919	0.00408559	0.0222501	0.00744159	-0.00236438	-0.0123921	0.0129434	0.0057367	0.0238637	0.0061747	-0.00938544	0.010928	0.0169845	0.00146901	0.00981345	-0.0108635	0.00568022	0.001072	-0.000894376	0.00653975
MgIM767.01G101000.v1.1	MiIM7v11001685m.g	-0.00986972	-0.0069069	0.00265438	0.00791211	0.0102196	-0.00551464	0.00505963	0.00324288	0.00133249	-0.0103462	-0.00712119	0.00521596	0.00802308	0.0111918	-0.00229815	-0.00215926	-0.0129242	0.0130612	0.000493679	-0.00592177	-0.0064489	-0.00105109	-0.00415615	0.00263873	0.0133879	0.00900017	0.0201182	-0.0185687	0.00263452	0.00314881	0.0178409	0.00337229	-0.00578607	0.0093394	0.00832648	-0.0103071	-0.00737206	-0.006064	-0.0107971	0.0118172	-0.00564992	0.00617106	-0.00058686	-0.000166309	-0.00726093	0.00187192	-0.00819213	-0.00931702
MgIM767.01G102000.v1.1	MiIM7v11001706m.g	0.00462313	-0.00923911	0.00757918	0.00687982	-1.74316e-05	0.00884111	0.00559881	-0.00300016	-0.0180761	0.00384901	-0.0111397	0.0206436	0.00433034	0.0253061	0.0075864	-0.00116826	0.00966583	-0.00233888	-0.0100214	-0.000737842	0.0161708	0.0118578	-0.0120944	-0.00579932	0.0103118	0.00441141	-0.007308	-0.0059752	-0.0233462	0.0406967	-0.0224124	0.0060558	0.0129123	0.0391197	0.0046326	-0.00494383	0.0035751	-0.00539933	0.002514	-0.010912	-0.00287385	-0.000731647	0.0169742	-0.0095505	-0.0144237	0.00507656	-0.0128001	-0.000414536
MgIM767.01G104700.v1.1	MiIM7v11001740m.g	-0.0041801	-0.00482089	-0.0239249	0.00592792	-0.0174506	-0.00932722	-0.00131364	-0.0244117	0.0011758	0.00439913	0.00157251	-0.00636406	0.000266015	0.00708502	0.000837279	0.00245846	-0.0115707	-0.0200304	-0.000186811	0.00852488	0.00310051	-0.00142968	-0.00407151	0.00524296	-0.00253484	-0.00111806	0.00899607	-0.000775449	0.00933006	-0.00139068	-0.00387751	0.00831902	0.00176763	-0.00321457	-0.000418806	0.00128547	-0.00563635	-0.00767545	0.00122554	0.00598812	-0.00441489	0.0101368	0.0092892	-0.00197346	-0.000618123	1.37006e-05	0.00269726	-0.0159347
MgIM767.01G104900.v1.1	MiIM7v11001743m.g	0.003275	-0.00533639	-0.0287658	0.000838915	-0.00833227	-0.0109945	0.000344635	0.00240421	-0.0117812	0.0123278	-0.00306024	0.0130479	-0.00886487	0.00413376	-0.0166246	-0.0119986	-0.00222753	-0.0166336	-0.00185877	0.00418159	-0.00384161	0.00159056	-0.00117033	0.00565166	-0.000885351	0.0119979	0.0102907	-0.00598083	0.0111067	0.00232112	0.00736482	0.000686765	-0.00258303	-0.00717104	0.0101294	-0.0017951	-0.000168267	-0.013465	0.0136794	0.00882787	-0.00715158	0.00880445	0.00559988	-0.00742832	-0.00818196	0.00525318	0.00092201	-0.00126492
MgIM767.01G105300.v1.1	MiIM7v11001748m.g	0.00116898	-0.00715853	-0.0066215	0.00453184	0.00656513	0.00175589	0.00488045	0.00225576	-0.0142287	-0.00730347	0.00349504	-5.4252e-06	-0.000224462	-0.0106438	0.000982162	-0.00829819	0.00188152	0.00266807	0.00712144	-0.00463965	0.00917706	-0.00844985	-0.00103655	-0.011874	0.00781986	-0.00464334	-0.00270289	-0.00170955	-0.0097719	0.00323277	0.000931087	-0.00427483	-0.000603817	0.0126228	0.00389353	-0.00594864	-0.00769136	0.00259372	0.00431815	-0.00656462	0.00606519	0.00194146	0.00244277	0.00446005	0.0103029	-0.00450347	0.0068844	0.00355478
MgIM767.01G105400.v1.1	MiIM7v11001749m.g	0.0148506	-0.00462396	0.0140391	-0.0166463	-0.00787127	-0.00419587	0.0047476	0.00329056	-0.00202427	0.0145927	-0.000284253	-0.00361431	0.00164459	0.00147028	-0.0103243	0.00368786	0.000301747	0.0241531	-0.010606	-0.0041723	-0.00237899	-0.00034661	-0.00547868	-0.00120428	-0.00983935	-0.00429884	-0.000857116	-0.00945878	-0.00299437	-0.0118619	0.00504118	-0.00521251	-0.0165813	-0.00490715	-0.00519512	0.00598715	0.00777008	0.00613434	-0.00696891	0.00204684	-0.00047825	-0.00782862	0.0116912	0.000667	-0.0084605	-0.00359759	-0.000128389	-0.000583877
MgIM767.01G105500.v1.1	MiIM7v11001750m.g	0.0189174	-0.00182968	-0.00410011	-0.000817116	-0.00244238	0.00418519	0.00239169	-0.00972423	0.00589964	-0.00360554	0.00703884	-0.000499226	-0.00394597	-0.00164527	-0.0037962	0.000563791	-0.000763056	0.0119147	-0.00211114	-0.00492504	-0.00682666	-0.00281112	-0.00269723	-0.00367494	-0.00103592	0.00391508	0.00823011	0.0105693	-0.00584027	0.00504965	0.0186034	0.000306866	-0.00442019	0.00169939	0.00453059	-0.00760085	-0.00661345	-0.00107161	-0.000433412	-0.00859199	0.00981815	-0.0021657	3.60274e-05	-0.00216532	0.00180645	0.00630644	0.00165365	0.00533062
MgIM767.01G105800.v1.1	MiIM7v11001756m.g	-0.00293089	-0.00212505	-0.00734247	0.0140994	-0.000668133	-0.00165489	-0.000714227	0.0110049	-0.00350873	-0.010153	-0.00541827	-0.00471362	-0.0121743	-0.00506143	-0.000546066	-0.00869761	0.00451635	-0.00451234	0.0015927	0.00618875	0.000843492	0.00464962	0.0107675	0.00363337	0.00327467	-0.0138485	-0.000922555	0.00467308	0.00332631	0.00841388	-0.00213335	-0.00784419	0.00283773	-0.00991094	-0.000461929	0.00507814	0.00230926	0.00149694	-0.00709941	-0.0104117	-0.0019418	-0.00603248	0.0123577	-0.00534523	-0.00889957	0.0114504	0.0127813	0.0206266
MgIM767.01G105900.v1.1	MiIM7v11001759m.g	-0.00668077	0.00797305	-0.0216184	0.00100841	0.0216697	0.000976869	-0.00223222	-0.00317131	0.00662129	-0.000416885	0.00197836	0.00906009	0.0120021	-0.0109667	-0.00918917	0.0142654	0.00465282	-0.0135899	-0.00316509	0.00769872	-0.00928233	0.00834879	0.00335216	-0.0149422	0.00508216	-0.0034843	0.0137373	-0.00392848	0.00843355	-0.0111732	0.00486697	0.0171201	0.0081105	0.00604792	0.0147149	-0.00925317	0.0145479	0.00774331	0.00126989	0.00161074	-0.00198359	-0.00676401	-0.00188381	-0.0200041	0.00812755	0.00816564	-0.0166219	-0.00193214
MgIM767.01G106000.v1.1	MiIM7v11001760m.g	0.00246584	-0.00131888	-0.00477603	-0.00294537	0.00362104	0.00181115	-0.0050373	-0.00158388	-0.00277593	0.00900626	0.00290702	-0.00449391	0.00666803	-0.0159534	-0.00124258	0.00524403	0.00166111	0.00435898	0.00674839	-0.00170344	-0.0098021	-0.0129702	0.007255	-0.00356674	-0.00391225	0.00506211	0.0088287	-0.00247731	0.0128207	0.00938113	0.00315259	-0.00157251	-0.00669315	0.0121073	-0.00439811	0.00664048	0.0124652	0.0120381	0.0011301	0.000762801	0.00623415	-0.000157507	0.000945022	-0.0105694	0.00199198	0.000165636	-0.00141131	0.0044482
MgIM767.01G106100.v1.1	MiIM7v11001761m.g	-0.00335747	-0.00707336	3.17748e-05	-0.00469049	0.00272901	0.000101734	-0.00293081	-0.00290379	-0.00293133	-0.00063984	-0.00888804	-0.0113589	-0.00718077	0.0143574	-0.0188344	0.00903223	-0.00432937	-0.00183965	-0.00027334	-0.00998575	-0.00543717	-0.0167989	-0.0048638	-0.00313875	0.00518886	0.0101297	-0.00566196	-0.00276645	-0.0211526	-0.0040915	0.0106291	-0.00777471	-0.00286008	-0.0138145	0.00781244	-0.00142322	-0.0121529	0.00467161	-0.000302803	0.00054654	0.0109534	-0.00110739	0.00375624	-0.00689208	-0.0056781	0.00751582	-0.00667367	-0.00418169
MgIM767.01G106200.v1.1	MiIM7v11001762m.g	-0.00392494	0.0113869	-0.0250344	0.00788962	-0.00274695	0.00452094	0.00192162	0.0139042	-0.0126823	0.0123179	0.0109024	-0.0151151	0.00177219	-0.00335123	0.0121212	0.0128628	0.0181561	0.00398651	0.00376588	-0.00604711	-0.00870931	-0.00153356	0.0177018	0.00444385	0.0300696	-0.00762445	-0.00114292	0.00301273	0.00509272	0.00514609	0.0104475	0.0113761	0.0068593	0.0078432	0.00132136	-0.00731981	0.00864194	-0.0230178	0.00607475	-0.00032614	-0.00373711	-0.00344216	-0.0143189	0.00395215	0.00328023	0.00453836	0.00925763	-0.00573447
MgIM767.01G106300.v1.1	MiIM7v11001763m.g	-0.000862808	-0.00942553	0.00502944	-0.00155358	-0.00387783	0.00616578	0.00303488	0.0052356	0.00284017	0.0133315	0.00281476	0.00051749	0.00231217	0.00240676	0.00132826	0.00667568	-0.00716265	0.00236931	-0.000169286	0.0091665	0.0147585	-0.0100542	-0.0125166	0.00354753	0.0091299	-0.013638	-0.00763216	0.00375947	0.0146415	0.00944543	-0.00417718	-0.0135648	-0.0115413	-0.00230804	0.0044411	0.00523842	0.00171637	-0.000165753	0.0122401	-0.00582953	-0.0149642	-0.00832897	0.000649505	0.00505241	0.00115375	0.0110333	0.00888316	-0.0216311
MgIM767.01G106400.v1.1	MiIM7v11001770m.g	-0.0179379	0.0022757	-0.00883644	0.00429599	0.00187632	-0.00671008	0.00514268	0.0174435	-0.0130412	0.0129579	0.0130311	-0.000185518	-0.00635444	-0.00780075	0.000995534	0.0175586	-0.000330228	0.0202932	-0.00129045	-0.00153093	0.000553632	-0.012222	-0.00855493	-0.00844355	0.00895936	-0.0112108	-0.00827704	-0.000737964	0.00426422	0.0107432	0.0176294	-0.00189515	-0.00618644	0.00459661	0.00573616	-0.00423621	0.0168643	0.00170012	0.0165538	0.0109111	0.00564351	0.00465388	0.0142298	-0.0122396	-0.0118709	-0.0161912	0.010493	-0.0176999
MgIM767.01G106500.v1.1	MiIM7v11001773m.g	-0.00227019	-0.00396284	-0.00277464	-0.00788819	-0.0150338	0.0222746	0.0103508	0.000189123	0.00319503	0.0103846	-0.00424559	0.00334115	-0.0133547	-0.00991455	0.0075448	-0.00426399	-0.00253049	-0.00499342	0.0236998	0.00375222	-0.0031871	0.00504345	-0.000669964	0.0112616	0.0135537	-0.0116277	-0.0128689	-0.00963739	0.00576386	0.0126461	0.0237408	-0.0131182	-0.0056744	0.000406164	-0.00933573	-0.00219872	-0.000581325	0.00653209	9.37402e-05	-0.0204565	-0.00933569	0.0100091	-0.0200274	-0.00425703	0.0181396	-0.00259733	-0.0212251	0.000812927
MgIM767.01G106900.v1.1	MiIM7v11001779m.g	0.00710177	-0.0034709	0.00167017	-0.00435953	0.0134133	-0.000937139	-0.00864609	0.000344259	-0.0160244	0.0049147	-0.00017408	-0.00207485	0.000344897	-0.0066124	-0.0126269	-0.00581161	0.00182341	-0.00657218	0.0118797	0.0011834	0.00566465	0.000263472	0.00631878	-0.00880134	0.0130148	0.013122	0.00542717	0.00611753	-0.00817462	0.000210097	0.0117823	0.00907018	-0.00134356	0.00712823	-0.0115836	0.0118871	0.00236592	-7.5111e-05	0.0100813	-0.00644074	-0.00702693	0.00195997	0.00119659	-0.00498434	-0.00206439	-0.000857621	0.0211583	0.00540733
MgIM767.01G107000.v1.1	MiIM7v11001782m.g	0.0148377	-0.00663227	0.00493611	0.006404	-0.00139101	-0.00625666	0.00322261	-0.0112487	-0.00228736	-0.00471164	0.00404006	0.00930567	0.00798127	-7.15379e-05	-0.00136966	0.00621242	0.015383	-0.00537102	-0.00759187	0.00492963	0.00179581	-0.0110715	0.000662633	0.00574565	0.00659076	-0.00344119	0.00245892	-0.00647669	-0.000826144	0.00777788	-0.0142253	0.00767492	0.00107116	0.0106806	0.0168446	-0.0075583	-0.00122747	0.0101129	0.00623061	-0.0124106	-0.00444359	0.00410923	4.22103e-05	-0.0108839	-0.00825906	-0.00370658	-0.00642493	0.00734186
MgIM767.01G107400.v1.1	MiIM7v11001790m.g	0.00610614	-0.0111609	-0.00333347	-0.00567662	0.0287216	0.00371087	-0.0162588	-0.0132526	-0.0034361	0.00338699	0.00490189	0.00277779	-0.00307789	-0.00447813	-0.00892975	-6.76653e-05	0.00084936	-0.00992999	0.00655641	0.0110367	-0.00538895	0.00816297	-0.00610621	0.010797	0.00748274	-0.00197278	-0.00494347	0.0112454	0.00414993	-0.00485535	0.0124094	0.00718356	0.00866109	0.00116086	-0.00691961	0.00223103	-0.00445549	-0.00308448	-0.00540769	-0.00242379	-0.00942832	0.00473752	-0.000597369	-0.00785452	-0.00127478	0.000350953	0.0111987	0.0106791
MgIM767.01G107700.v1.1	MiIM7v11001796m.g	-0.0149972	0.00516954	0.0127452	0.000928485	0.00779118	0.00294253	0.00436786	0.000888778	-0.0168533	0.00831561	-0.00787807	0.00632271	-0.00198506	0.0128149	-0.010513	0.000593183	-0.00588579	0.0202526	0.0232302	-0.0265286	0.00453105	-0.00343454	-0.014354	-0.00934016	-0.0053497	0.0139403	0.0112569	0.0167729	0.00525604	-0.0233377	0.00451146	0.0133265	-0.000395306	0.0146902	0.0254409	-0.0276612	-0.00937697	-0.011131	-0.0136317	-0.00847021	0.0182679	0.000421695	0.00859683	-0.00678593	0.00471239	0.0148901	-0.0133119	0.00199985
MgIM767.01G107800.v1.1	MiIM7v11001797m.g	0.00337956	-0.01031	-0.00794405	-0.00103485	0.0127882	0.00846935	-0.00331586	0.00392741	0.00752873	0.0111698	0.00231264	-0.0019526	-0.000417	0.00257189	0.0026801	0.000455383	0.00967766	-0.00967198	0.00741567	0.0054433	-0.00412333	-0.0151066	0.00338782	-0.00164371	-0.00619909	0.00557173	0.00350218	0.00838787	0.00699288	-0.00123209	0.0017456	0.0078578	0.00128945	0.00770451	-0.00305707	-0.00426002	-0.00227891	-0.0027989	-0.00412435	-0.00445941	0.00395505	0.00899553	0.00539267	0.00483035	0.0113769	-0.00527523	0.0043858	-0.0054587
MgIM767.01G108000.v1.1	MiIM7v11001800m.g	0.0100418	0.000619603	0.00546996	0.00425893	-0.00441928	-0.00605487	-0.0176007	0.0231082	-0.0114886	-0.00260606	-0.0159077	-0.00121172	0.00727244	-0.0236138	-0.0114225	0.0153554	-0.010762	0.00292814	0.011752	0.00177607	-0.00549269	0.00264609	0.00183135	-0.00324257	-0.00212576	-0.00531796	0.00265062	0.00385549	-0.00662522	-0.00804711	-0.0113344	-0.00951868	0.00169869	0.0044704	-0.00715028	-0.00602305	0.00192811	-0.00743543	-0.00456284	-0.00102183	-0.0122793	-0.0155733	-0.00405394	0.00371911	0.00149978	-0.000268475	-0.00677792	0.0158706
MgIM767.01G108100.v1.1	MiIM7v11001803m.g	0.00362424	-0.00557615	-0.012151	-0.000838348	-0.00803703	-0.00816682	0.00524381	-0.00511925	0.00510699	0.0150838	-0.00781304	-0.00633325	-0.00888892	-0.0172474	0.0182012	0.00144695	0.000599848	0.00844587	0.0154153	0.0174801	0.0151974	-0.00592781	0.0030443	0.0108606	-0.00701709	0.0100537	0.00767337	0.0153867	-0.0136788	-0.000388861	-0.00205123	0.000865017	-0.00306295	-0.00468656	-0.00632405	-0.00227481	-0.00269772	-0.00785702	0.00590627	-0.00934009	0.00275439	0.0127749	-0.00174376	0.00993208	0.00928054	-0.00490903	-0.00200665	0.00523611
MgIM767.01G108200.v1.1	MiIM7v11001804m.g	0.0112315	-0.00787991	0.00188902	-0.0049947	0.0159026	0.00475753	-0.00994675	0.00309256	-0.00196753	0.00529123	0.000214459	-0.00712171	-0.00758954	-0.00282498	-0.00551311	-0.0107886	-0.0104137	0.000723231	0.00166906	-0.000198744	-0.00291385	-0.000687292	-0.00323829	-0.00229238	0.00904863	-0.00090406	-0.0140599	0.000497541	-0.018576	-0.00434833	0.0125078	0.00998382	0.00298312	0.00467407	-0.0123931	0.00397294	-0.00121209	-0.0105856	0.0149147	-0.0122892	-0.0113448	-0.00221323	0.00395181	0.00637413	-0.00542031	-0.00162285	-0.00102257	0.0132599
MgIM767.01G108300.v1.1	MiIM7v11001805m.g	0.00570793	-0.00907422	5.33681e-05	-0.00484992	0.0180939	0.00461492	-0.0090851	0.00335021	-0.00147035	0.0075629	-0.0094681	-0.00968162	-0.0110925	0.0056138	-0.0151634	-0.00446563	-0.00734919	0.0004385	0.00384869	0.00297668	-0.000313718	-0.00404843	-6.61587e-05	-0.0106426	0.00657821	-0.00385953	-0.00923629	0.00729155	-0.00602545	-0.0111512	0.0164686	0.0206898	-0.00611346	0.00729061	-0.0147873	0.00225345	0.000462916	-0.00798203	0.00757301	0.00323208	-0.00490774	-0.00656937	0.00341112	0.00407048	0.00300323	0.00482023	0.00174949	0.00306845
MgIM767.01G108400.v1.1	MiIM7v11001807m.g	-0.00930781	-0.00983472	-0.000946605	0.0100106	0.00694395	0.00671651	-0.00024631	-0.019847	-0.0120234	0.00656974	0.00353316	0.0110875	0.0278569	0.0135089	0.0190201	0.00324952	-0.0148317	-0.0154587	-0.000120236	-0.000995934	0.00423095	0.00746113	-0.00465011	3.82178e-05	0.00167499	0.0114754	0.0013265	0.00623292	0.00511312	0.00504136	0.0150164	0.00527165	-0.00790827	-0.00684713	0.00109945	-0.000267595	0.00117246	-0.00066515	0.012257	0.00833606	-0.00941446	0.00805131	-0.000796478	0.00174956	-0.00244653	-0.00115508	0.00910024	0.00473587
MgIM767.01G108500.v1.1	MiIM7v11001809m.g	0.0112236	-0.00845857	-0.0171204	-0.00255404	-0.00947643	-0.0122719	-0.00946584	0.000522334	0.00288893	-0.00233924	-0.00196584	0.00264065	-0.00536513	-0.00142399	-0.00104321	-0.00249576	-0.00428583	0.0140172	0.00786841	0.00497702	0.00295876	-0.00638593	-0.0021861	0.00195398	-0.00068186	-0.00396751	0.000605787	-0.0108789	-0.0021348	0.00231713	-0.00787315	0.00397285	-0.00355773	-0.000763839	0.00264703	0.00713068	0.00124992	-0.00221355	0.00115178	-0.0116907	0.00455987	0.00784513	0.00395131	0.00876075	0.00955272	0.000985906	-0.00623365	0.00148865
MgIM767.01G108800.v1.1	MiIM7v11001817m.g	-0.00198327	-0.00989144	0.0164531	0.0183469	0.00472124	-0.00711118	-0.00805536	0.00179572	0.00718954	-0.00131801	0.00603309	6.80894e-05	-0.00408758	-0.00829273	0.0036615	-0.01181	-0.00172546	-0.0197501	0.0106797	-0.00436714	0.0158218	0.0107895	0.00145955	-0.00643653	0.00612641	-0.0205544	0.00711088	0.016824	-0.00371675	-0.0162421	-0.00405173	-0.0015081	0.00483387	-0.00450082	-0.018659	-0.0196696	-0.00624137	-0.00368283	0.00183297	0.00398589	-0.0151647	0.000400687	0.0137129	-0.00493517	0.00142533	0.0149072	0.00394812	-0.00103765
MgIM767.01G108900.v1.1	MiIM7v11001819m.g	-0.0130786	-0.0163723	-0.00601319	0.00473725	-0.000136462	-0.00308516	-0.00605003	0.000226734	-0.00685548	-0.0120739	0.00394523	0.00135397	-0.00407499	-0.00120288	-0.0114688	-0.00277135	-0.0227631	0.00271381	-0.00712897	-0.00448737	0.00513975	0.00042385	-0.0121359	0.00193786	0.00037824	0.00507094	-0.00382035	0.00252105	-0.00077255	-0.000639036	-0.00621915	-0.000464136	-0.0153414	-0.00487649	-0.00863128	-0.00177168	0.00633988	0.00869527	0.00138682	-0.00666957	-0.00690652	-1.71954e-06	-0.00450196	0.0112057	-0.00131822	-0.00388504	0.00400839	0.00509492
MgIM767.01G109000.v1.1	MiIM7v11001820m.g	0.000527956	0.000423389	-0.0202986	0.00792875	0.00742142	0.0158652	0.0164391	0.0092491	0.0152959	0.0093828	-0.00180048	0.00895487	-0.00251506	-0.0102931	0.00296535	0.00572005	-0.00302209	-0.00621033	0.00298717	0.0142848	-0.00121266	0.0148561	0.00561168	-0.00543328	-0.00292482	0.00955231	-0.000521046	-0.0051978	0.00201164	0.012962	0.0122004	-0.00766322	0.00136244	-0.00289515	0.0121873	-0.0134773	-0.00555806	0.0116753	0.00404026	0.0084195	0.00854001	-0.00867598	0.00646287	0.00198353	-0.0056637	0.0157258	0.00244159	-0.0201173
MgIM767.01G109100.v1.1	MiIM7v11001823m.g	-0.0112837	-0.0122543	0.00748557	0.00282083	-0.00935342	0.00922075	-0.0036624	-0.00572879	-0.00418488	0.00358476	0.00992941	-0.00186638	-0.0146139	-0.0149052	0.0179624	-0.00558981	-0.00611803	-0.00628675	-0.00206055	0.00522656	0.00411177	-0.00139069	0.0075552	-0.0093664	0.00821226	-0.00580628	-0.00126823	0.005379	0.000688954	0.0109765	-0.00459517	-0.00292458	-0.00717238	-0.0075214	0.0048604	-0.00949491	-0.00131259	0.0103879	-0.00162375	0.00220563	0.0120082	-0.00087464	2.01244e-05	0.00538987	-0.00410164	0.00650471	0.00392058	0.00380956
MgIM767.01G109200.v1.1	MiIM7v11001826m.g	-0.0063611	0.00595255	-0.00598015	-0.00276845	-0.0134511	0.0167767	-0.00174792	-7.4283e-05	-0.0160951	0.00539694	0.00355444	-0.014908	0.0161129	0.00893172	-0.0208416	0.0161788	0.0167513	-0.00686766	-0.00285047	-0.00325526	-0.00856894	0.0110785	-0.00747224	0.00900207	-0.00688077	0.00383897	0.00417111	0.00583978	0.024221	-0.0332266	0.0159268	0.00487217	0.00463153	0.00722485	-0.000955534	-0.0105985	-0.0019265	0.0127371	-0.00432547	0.0101574	-0.00258798	-0.00991848	-0.0168811	-0.00711917	-0.0120517	0.00794187	0.00839285	-0.00884823
MgIM767.01G109600.v1.1	MiIM7v11001836m.g	0.00166694	-0.00153769	-0.00429418	0.000725334	0.00307124	0.00403327	0.00275897	0.00948456	-0.00904381	-0.0101993	0.00218103	-0.00549329	-0.00181899	-0.00342234	-0.0166401	0.0160807	0.0044974	-0.00146315	0.000506687	-0.00831382	-0.0036559	-0.0142842	0.000834451	-0.00682617	-0.00525609	0.000245438	0.00673693	0.00352811	0.00106304	0.00128447	0.000875033	0.00714126	-0.00551562	-0.00278252	0.00384654	0.00949182	0.0109353	0.00311701	-0.000558299	0.0014898	0.0125672	-0.0131973	-0.00160996	0.00102028	-0.0065649	-0.000943553	-0.00311103	-0.00733207
MgIM767.01G109700.v1.1	MiIM7v11001837m.g	0.00397128	-0.00406664	0.00239867	-0.00737462	-0.0095024	0.0137141	-0.000620659	-0.00140067	-0.0126715	-0.001809	0.011785	-0.0178205	0.00885318	0.00912502	0.0035425	-0.00344911	-0.0236168	0.00719615	-0.0057569	-0.0199105	0.0268587	0.0188	-0.00308017	-0.00233909	-0.020109	0.00662835	0.0190878	-0.00330898	0.0143991	-0.00650212	-0.0128296	0.01086	-0.00241923	0.00165453	0.0025976	-0.000421685	0.00271316	0.00290995	-0.0113268	-0.000448886	0.00769675	0.00210098	0.000316595	0.00749889	-0.00212406	0.014455	-0.00159318	-0.0039986
MgIM767.01G110000.v1.1	MiIM7v11001842m.g	-0.011703	-0.0063227	-0.000539863	0.00978045	0.0126775	6.27804e-05	-0.0250399	-0.00932338	0.00183252	0.00177004	0.00272495	-0.0225563	-0.00636897	-0.00564701	-7.33875e-05	-0.0102752	0.00127668	-0.0106163	-0.00719638	-0.0140727	-0.00553163	0.00355643	0.0165582	0.00464451	0.0031336	0.00442795	-0.0101812	-0.00306012	0.0150432	0.00695012	0.0098912	0.00883753	0.012533	0.0187877	0.0108353	-0.0102584	-0.00744367	-0.00681033	-0.00747046	0.00906328	0.0077618	0.00442948	0.00575445	-0.00314189	0.00110202	0.00851686	-0.0050962	-0.0121718
MgIM767.01G110500.v1.1	MiIM7v11001848m.g	-0.000403108	-0.0122152	0.00396147	0.00463473	-0.00206441	-0.00782847	0.0208103	-0.00761171	-0.0138857	0.0129434	-0.00406614	-0.00391328	-0.000660477	0.00504697	0.00815707	0.000720098	-0.000148623	0.0105131	0.00542922	-0.00101428	0.0231384	0.00386017	-0.000738779	-0.0046884	0.0130519	0.0221225	0.00448949	-0.010661	0.00714205	0.00578321	0.0207976	-0.00497954	0.00683271	-0.0061226	0.00634996	-0.0148551	-0.00289603	8.45575e-05	0.0114569	0.0115324	0.0071518	-0.0118828	0.00684972	-0.0113187	-0.0102543	-0.00612963	0.0149595	-0.017307
MgIM767.01G111400.v1.1	MiIM7v11001859m.g	-0.00307293	-0.00897259	0.00649577	-0.00350119	0.00423718	-0.00843386	-0.000701176	0.00401974	0.000454583	-0.0023384	0.00772493	0.00405898	0.00270298	0.00712017	0.00996673	-0.00646571	-0.000121735	-0.00365784	0.00478854	-0.00366898	-0.0050385	-0.00617925	0.00356469	1.94942e-05	-0.00131367	0.00926274	0.00889486	-0.00367713	0.00128985	-0.00771549	0.00143334	0.0126727	-0.0010297	-0.00330498	0.00255905	-0.00132092	-0.00824076	0.0078917	-0.0157104	0.00425998	0.0105014	-0.00633028	0.0112372	-0.00341035	-0.00287824	0.00666644	-0.0104443	0.0202099
MgIM767.01G111500.v1.1	MiIM7v11001863m.g	-0.00711515	-0.0163916	0.00385764	-0.0190229	0.0117571	-0.00108863	-0.0144418	-0.014565	0.00675728	0.00352806	0.000771653	0.000992889	-0.00491687	0.0078115	-0.0123243	0.00724037	-0.000476663	-0.00842692	0.0184717	0.0255427	-0.00584604	0.0174091	-0.0111111	0.0225228	-0.000531749	-0.00974042	0.0108246	0.000525246	0.00648418	0.00553311	0.0180781	-0.00670467	0.00121762	-0.00947303	0.00317531	-0.0049691	-0.00473593	-0.0103233	-0.00510072	-0.00527047	0.00378724	0.00854762	-0.012753	0.0060868	0.00493124	-0.019925	-0.0135356	-0.00338573
MgIM767.01G111600.v1.1	MiIM7v11001865m.g	-0.0132672	1.96364e-05	0.00117359	0.027026	-0.0027342	0.00764227	0.00525131	0.0129355	-0.00698806	-0.0040628	0.00818013	-0.00406306	-0.0117536	-0.0280657	0.00472475	-0.00940374	0.00582605	0.000693439	0.00607894	0.0154376	0.00453962	0.0121392	0.0107132	-0.00430663	0.0100891	-0.0126809	-6.7906e-05	0.0115216	-0.0145232	0.00670048	0.00680227	0.0144087	-0.00689422	0.000648765	-0.00202508	-0.0175437	-0.0119114	0.00837086	-0.0100988	-0.000122859	0.00992257	0.00931759	-0.00199421	0.00428712	-0.00806834	-0.00956422	0.00510575	0.00254846
MgIM767.01G111800.v1.1	MiIM7v11001868m.g	-0.00045187	-0.00876826	-0.0100096	0.00526242	0.0048037	0.0128568	-0.00199939	0.0039904	0.000324415	0.000121401	0.00140792	-0.00170062	0.00136437	0.00815008	0.00441795	-0.00137332	0.00523608	-0.00704294	-0.00392712	-0.00995924	0.000430289	-0.0138527	0.00633251	-0.00504102	-0.00344944	0.00768638	0.0108993	-0.00744573	0.000535474	0.00453951	0.0010021	0.00297305	-0.00854305	-0.000773175	-0.00854418	-0.000165153	0.00506893	-0.00344391	0.00156288	0.00170467	0.00193944	0.0065649	0.000843443	0.00682418	-0.00326278	0.00284788	0.00623541	0.00152663
MgIM767.01G112000.v1.1	MiIM7v11001872m.g	0.00458318	-0.00769337	0.0119157	-0.00791879	0.00650393	0.00408097	-0.0155565	0.0130905	0.000626875	-0.00948838	-0.000604963	0.00292387	-0.0118321	-0.00692088	-0.00105262	-0.0227169	0.00621018	0.0123298	0.0039844	-0.0048425	0.0282309	0.00247441	0.0139001	-0.0112952	0.0141508	-0.0107487	-0.0100199	0.00244142	-0.00863056	-0.00793417	-0.00302597	0.00172213	0.00649989	0.00702091	-0.0117314	0.00596263	0.00766104	0.00440792	0.00206577	-0.00328408	-0.00183201	-0.00129637	-0.00336813	0.00425457	-0.0114202	0.00824411	-0.00919583	0.0107935
MgIM767.01G112400.v1.1	MiIM7v11001879m.g	-0.00149933	-0.0148229	-0.00589277	-0.00128635	0.00303417	0.00178135	-0.00583139	-0.0111706	-0.00124813	0.0204612	0.00811629	0.000631749	0.0133761	-0.00118301	-0.00166415	0.00493972	-0.00628316	-0.00356852	-0.0145766	-0.00397475	1.22828e-05	0.0144919	0.0017683	-0.0096437	0.00776107	0.00540636	-0.0075872	0.00759049	-0.00991359	-0.0164326	-0.00673357	0.00564662	-0.0017005	0.000441742	-0.00654101	0.00413607	0.00816181	0.00274713	0.00153959	0.00576085	0.00711039	-0.0123105	0.00657717	-0.00978112	-0.00526685	-0.00739473	-0.00704848	-0.00218834
MgIM767.01G112700.v1.1	MiIM7v11001886m.g	0.00502866	-0.00530491	-0.00529738	0.00122173	-0.000196641	9.03536e-05	-0.00261553	0.0192289	0.00705937	-0.00141571	0.00329944	-0.0192993	0.00343637	-0.00648612	-0.00477346	-0.00327519	0.00618164	-0.00548063	0.00859686	0.00058488	-0.014455	-0.00561329	0.0122097	-0.00870249	-0.0142233	0.00141192	-0.00193536	0.00397795	-0.00291114	0.00611868	-0.000431179	-0.00126732	0.00537061	-0.000295834	0.00688684	0.00292501	-0.000422769	-0.000293423	-0.00177432	-0.00333295	-0.000124779	-0.0103353	2.70957e-05	-0.00449782	0.00654515	-0.0049774	0.00188372	0.0108606
MgIM767.01G114200.v1.1	MiIM7v11001926m.g	-0.00700292	-0.00311955	0.000203762	-0.00296868	-0.00557794	0.00764935	-0.0215936	0.00897615	0.0224113	0.0209588	-0.0415894	-0.00191125	0.013296	-0.00953068	-0.00435189	-0.0185097	-0.00974316	0.012851	-0.00233201	-0.0461371	0.00619926	0.00395096	0.00951992	0.00223464	0.00121189	0.000599165	-0.00469199	-0.00491761	0.00503655	-0.00160746	0.00537897	-0.0034257	-0.00658458	-0.0130949	0.0116274	-0.0045748	0.000707798	-0.00389209	0.00286527	0.0112966	-0.00942043	0.00714621	0.00113521	0.000775156	-0.00356581	-0.00240619	0.00367361	0.0052869
MgIM767.02G000200.v1.1	MiIM7v11002039m.g	0.0126829	0.000348247	-0.017371	0.0213462	0.0137811	-0.00513376	0.000157161	0.000397476	-0.0143014	0.0116209	0.00136502	0.0055614	-0.00333192	0.00587573	0.00576942	0.000829914	-0.00916084	-0.00386913	-0.0103803	-0.00194655	-0.0129228	0.00457147	-0.00734427	0.00686826	-0.00514681	-0.0169618	-0.00204828	0.00941539	0.00264113	-0.00758929	0.00776482	0.00142998	-0.00770689	-0.00397814	0.0099697	-0.00844921	-0.00793896	-0.00437394	0.00673741	-0.00140461	0.00647213	0.00343337	-0.00354381	1.21653e-05	0.00371497	0.00218789	-0.00836617	0.00152648
MgIM767.02G000300.v1.1	MiIM7v11002041m.g	-0.0192909	-0.00913842	0.00854227	0.0119265	0.00497778	-0.0129447	-0.00136842	0.00461386	0.00093152	0.00972891	0.00258257	-0.00708689	-0.00921952	0.0133519	0.0081284	-0.00106839	0.00764978	0.0144823	0.00703017	-0.00508882	0.0100571	0.00675505	0.00255682	-0.0117356	0.000528785	0.00602102	0.00412065	-0.00601957	-0.0115369	0.0079656	0.010435	0.00217651	-0.000882184	-0.0110349	0.00180163	-0.00524904	-0.0011524	-0.00165117	-0.00756652	-0.00250101	-0.00176725	0.00332495	-0.00948423	-0.00693934	-0.0133775	0.00282391	-0.00331984	0.0009906
MgIM767.02G000500.v1.1	MiIM7v11002044m.g	-0.00355463	-0.00846054	0.000726725	0.00296123	-0.00394286	0.0104456	-0.00804149	-0.0161038	0.00689016	-0.00871052	0.00766143	-0.00365409	-0.00315883	-0.00116502	0.000279059	0.00151554	0.00294842	-0.00436688	-0.00795274	-0.00835803	-0.00498431	-0.00306069	0.00647735	-0.00516633	-0.00651254	0.00205304	-0.00792824	-0.000175853	-0.0093235	-0.0117203	0.0144759	-0.00312176	-0.00725658	-0.00408197	0.00439864	0.00327732	0.00216711	-0.000231156	0.0114555	-0.0189483	0.00512718	0.00646424	0.0126731	-0.00813369	-0.00326593	-0.00852031	-0.0049872	0.0063485
MgIM767.02G000600.v1.1	MiIM7v11002048m.g	0.00870254	-0.0129622	0.00548355	0.00853356	0.00965029	-0.0030345	0.014407	0.00542874	-0.00434309	0.00829023	-0.00780322	0.00583942	-0.00166721	-0.00247277	0.00620023	-0.00162478	-0.0113957	0.00271247	-0.00781222	0.00324549	-0.00651549	0.0035309	-0.0025176	0.00011581	-0.00228407	-0.0044513	0.00130931	-0.00316603	0.00722449	-0.00784014	-0.00642729	-0.0104808	-0.00434642	-0.00260083	-0.00978814	0.00552536	0.00770779	-0.00731272	0.00295853	0.00721349	-0.0019922	0.00282419	0.0067892	-0.00663	0.0106351	-0.00415784	0.00366651	0.00983072
MgIM767.02G000700.v1.1	MiIM7v11002049m.g	0.00748028	-0.0116106	0.00560454	-0.0123963	-0.000956525	-0.00784217	0.0281822	-0.00596351	-0.000618503	0.0094896	-0.00629876	-0.00414203	0.00131768	-0.00611935	-0.00169883	-0.00190161	0.00909461	0.0100403	-0.00712276	-0.00835771	5.65069e-05	0.00698279	0.000253955	-0.00610536	-0.0125153	-0.0016991	0.0036046	0.00913345	-0.00206054	0.00370562	0.00114614	-0.00473922	0.00139192	0.0041789	0.0126591	-0.0024015	0.00545034	-0.0116724	0.0095364	-0.00162266	-0.0137043	-0.00110111	0.0121365	-0.000302382	0.00730558	0.00900843	-0.00278427	-0.0110661
MgIM767.02G000900.v1.1	MiIM7v11002052m.g	0.00617976	-0.00905695	0.00727828	-0.00477951	-0.0054532	-0.0101947	0.0216664	-0.00587564	0.00380164	0.0171063	0.00508205	0.000560192	-0.00408321	-0.0091276	-0.00473437	0.00507002	0.00345942	-0.00126745	-0.00899854	-0.0049887	0.00850475	0.000718304	-0.013214	-0.0112554	-0.0136124	-0.000677412	0.00149339	0.00839326	-0.00713715	-0.0180811	-0.0148345	-0.0103997	0.00703029	0.0134835	0.00881624	-0.00667315	-0.00813317	-0.0216872	0.00987901	0.0276082	-0.000576997	-0.0188659	0.0100116	3.18647e-05	0.00900134	0.0141338	0.00216777	0.00939426
MgIM767.02G001000.v1.1	MiIM7v11002053m.g	0.000175871	-0.00638892	-0.00423605	0.00793415	-0.00419419	0.00888259	-0.00360152	0.00142552	-0.00218705	-0.00257335	-0.00227722	-0.00818451	-0.00208747	0.000714117	-0.0037645	-0.00117713	-0.00122855	-0.00470576	0.00296401	-0.00237623	-0.00439733	-0.0110926	0.00290917	-0.0114606	-0.00427997	-0.00486394	0.00595791	-0.00135655	-0.000700093	-0.00504203	0.00491333	-0.00640353	0.00906867	0.00483339	0.00428194	0.00183541	-0.000114057	0.000505468	0.00447987	-0.00678974	0.0160921	0.010055	0.00843424	0.00357311	-0.00841607	0.00732559	-0.00373477	0.00416453
MgIM767.02G001100.v1.1	MiIM7v11002056m.g	-0.00469592	-0.00483764	0.0157382	0.00634731	-0.00329423	0.00459268	-0.0140709	0.00419864	0.00600229	-0.00893349	0.00680613	-0.00396012	0.00256212	-0.00132386	0.00258576	0.0070703	-0.00240003	-0.00831876	0.0069178	-0.0119085	0.00932253	0.00612754	-0.0136348	-0.0139085	-0.00598521	0.0133038	-0.00720708	-0.00214485	-0.00220609	-0.0122713	0.0140224	-0.00652334	-0.00252387	-0.0163744	-0.0120801	0.00775372	-0.0101193	-0.000647103	0.0138356	-0.00678846	0.0141379	0.00315602	-0.0117717	0.0172823	0.0141675	0.00212032	0.000589716	-0.00796662
MgIM767.02G001200.v1.1	MiIM7v11002058m.g	-0.000299508	-0.00582673	0.00354572	-0.0131304	-0.00526861	0.00537756	0.00278444	0.0114044	-0.00841546	0.00717513	0.00485115	-0.00101757	0.00410141	-0.00296773	0.00582479	0.0057201	-0.00333408	0.00245122	0.00522909	0.000943591	-0.0027402	-0.0108055	-0.00235979	-0.00386846	0.00541727	-0.00652994	-0.000961294	0.00764283	0.00314421	-0.00375601	-0.0124209	-0.00707054	0.0220413	-0.0145566	0.00384306	0.00672981	-0.0166622	0.00714312	-0.00273066	-0.00516918	0.00631364	-0.00156795	-0.00879869	0.00214782	0.00452741	-0.000813301	0.00123805	-0.0125816
MgIM767.02G001300.v1.1	MiIM7v11002062m.g	-0.0013473	-0.0130283	0.00317113	0.00133216	0.00253699	-0.00906397	-0.00575468	0.00741668	-0.00352206	-0.00265736	0.00413698	0.0107478	0.0218216	-0.00315495	-0.00208368	0.0153303	0.0169072	-0.022126	0.0165659	-0.0137532	0.0134921	0.023261	0.0108448	0.0150469	0.00891745	0.0251106	-0.000685318	-0.0123481	0.0107194	0.00123944	0.0181719	0.00923314	0.0156145	-0.0202186	0.00283809	0.00657039	-0.00212296	-0.0106325	0.00877795	0.00662563	-0.00685776	-0.00142257	0.0120255	-0.00798123	-0.00792684	0.00196116	0.00232625	-0.00925895
MgIM767.02G001500.v1.1	MiIM7v11002066m.g	0.00229118	-0.00437913	0.0130169	0.00450114	0.00640867	-0.0122887	-0.00649087	-0.000306639	-0.0112323	0.00236042	0.00821807	-0.00591728	0.00096089	-0.0106707	-0.00450657	6.66394e-05	-0.00807038	-0.0190858	0.000498992	-0.000729244	0.000177714	0.0130627	-0.0110212	-0.00418397	0.0106453	-0.0184082	0.0165122	0.0104115	-0.012214	0.0128833	0.00343721	0.00239201	-0.0295315	0.0193219	0.0127654	-0.00235239	-0.00938725	0.00299886	0.0130073	0.0106857	-0.0218448	-0.0199244	0.009129	-0.0173768	0.00451704	0.00876074	-0.0181605	0.0110955
MgIM767.02G001600.v1.1	MiIM7v11002067m.g	-0.00144495	-0.00153867	-0.000975249	0.00865473	0.0162463	0.00338924	0.00432026	0.00630101	-0.00851955	0.0228094	-0.00415568	-0.00858668	0.00616639	0.00210977	-0.00609098	-0.0100982	-0.0144426	0.00515808	-0.00190055	-0.016783	-0.00602077	0.00698789	0.00402605	-0.00634198	0.00507378	-0.00299458	-0.00574349	0.00597259	0.000989188	-0.0126474	-0.00347909	0.00706689	-0.0057564	0.00498895	0.00955507	-0.0109952	0.0121167	0.00363569	-0.0194283	-0.0147589	0.00969237	-0.00432832	0.00261733	0.00650658	0.00925851	0.0110092	0.00634398	-0.00038125
MgIM767.02G002100.v1.1	MiIM7v11002074m.g	-0.00375442	0.0155323	0.00401846	0.0145212	0.00662253	0.0117965	-0.00122131	0.00865564	-0.0174228	-0.00688584	0.0141602	-0.00675041	0.0255177	-0.0173931	-0.00298126	0.00577416	-0.0103387	-0.00347182	-0.00348598	-0.00784143	-0.000308298	0.00184984	-0.00439959	-0.00383175	0.0240035	0.00430524	0.0140873	0.0054218	-0.0128901	0.00258083	0.01375	0.0130984	-0.0122807	0.00340355	-0.00706719	-0.00148322	-0.00827034	-0.0137173	-0.00258294	0.00712711	-0.0107701	0.00194291	-0.00891021	0.00848344	0.00257904	0.00154182	0.00234799	0.000646933
MgIM767.02G002300.v1.1	MiIM7v11002076m.g	0.00423965	-0.00796465	0.00547414	0.0208374	-0.0150141	0.00106048	0.00188428	0.0107306	-0.0021976	-0.00725071	-0.00909889	-0.00683316	0.00444635	0.00441543	0.0031468	0.00813366	-0.00297063	-0.00670416	-0.00238516	-0.00122369	0.0119849	-0.00333829	0.00203104	0.00946303	0.00440023	0.00180017	-0.0115803	0.0020441	-0.00221572	0.00651699	0.00539149	0.00134056	-0.00183303	-0.0020703	-0.0129634	-0.010295	0.00273338	0.000785678	0.00841522	0.00501778	0.0160419	0.00798557	-0.013821	0.00419153	0.007126	-0.00249184	0.00457945	-0.00897344
MgIM767.02G002700.v1.1	MiIM7v11002080m.g	0.00111721	-0.00796669	0.00155977	-0.0050182	0.00224162	-0.00472332	0.0251273	-0.0110651	-0.00839919	-0.00967957	0.00282142	-0.00339484	0.00206974	-0.0121001	-0.00298222	0.00285803	0.0134926	0.000289943	-0.00234619	-0.0105822	0.00177338	0.0107908	-0.00159463	-0.0124264	-0.00440789	-0.0105481	0.00739253	0.0109444	-0.0102353	0.00272023	0.00867549	-0.00663714	0.0030092	-0.00747472	-0.0031857	-0.0168543	0.00895013	-0.002741	0.00487817	0.00987552	-0.00654774	0.00369836	-0.0102787	0.0150231	0.0161879	0.00511016	0.00522223	0.000172177
MgIM767.02G002800.v1.1	MiIM7v11002082m.g	0.00305342	-0.00159953	0.00436645	-0.00519713	0.00258597	-0.000401545	-0.0069173	0.00871974	0.00378348	0.000558035	0.00278009	-0.0116284	-0.00627365	0.0105404	-0.00463778	-0.00576452	0.00126479	-0.0022275	0.00496834	-0.011596	0.0187039	-0.00534774	0.00104285	-0.0280418	-0.0049558	-0.00205139	0.0170399	-0.0157216	0.00403677	-0.0129314	0.00398919	0.0033687	0.00738472	0.0105498	0.0160629	0.00704366	0.0138358	-0.000796719	0.00264511	0.000117755	0.0177634	-0.00286915	0.00958486	0.0103806	-0.00976542	-0.00154197	-0.00541143	0.00477451
MgIM767.02G003000.v1.1	MiIM7v11002085m.g	0.00863658	0.00580795	-0.00449596	-0.00965492	-0.011025	0.00187846	-0.00810843	0.00363634	-0.019224	0.0137865	0.0142769	-0.0015222	-0.0079444	-0.0090415	0.016289	-0.0176102	-0.00655326	0.000261652	-0.0025309	0.00647063	-0.00642593	-0.0179611	-0.0295746	-0.0188363	-0.00589797	-0.0447327	0.0216005	0.00556475	0.0101382	0.00390215	-0.0134407	-0.0100753	0.014781	-0.017704	0.0110561	0.0053704	-0.00177891	0.000108952	0.0243987	0.0066132	0.00237862	-0.0134019	0.00157446	-0.019931	0.006959	-0.00110113	0.00426728	-0.0144836
MgIM767.02G003200.v1.1	MiIM7v11002087m.g	0.00594936	-0.00902331	-0.00167848	-0.00292371	0.00170936	-0.00598601	0.0198799	-0.0119525	0.00452566	0.0111144	-0.00554198	-0.0059685	-0.00204672	-0.00841053	0.00195014	0.00572453	0.0143866	-0.00291028	-0.00576598	-0.00212869	-0.0120582	-0.00386803	-0.0013759	-0.00672209	-0.00869773	-0.0017664	-0.00202329	0.00265347	-0.00520589	0.0112399	0.00321655	0.00338031	0.000169476	-0.00546787	-0.00454603	-0.021218	0.00149581	0.000290273	0.0214755	0.0132731	-0.00802572	0.00644045	-0.000852158	0.00309982	0.0115403	0.00242632	0.00586545	0.0016236
MgIM767.02G003300.v1.1	MiIM7v11002088m.g	0.00355576	-0.00257498	-0.00927636	0.000847624	0.00870068	0.0139156	0.0088713	-0.00488629	-0.0120124	0.0108397	-0.00197852	-0.00486163	-0.00239199	0.00425066	-0.00807659	0.000429894	0.00389995	-0.00143271	0.0120769	-0.00486332	-0.0120472	-0.00572761	0.00549988	0.00105505	-0.00179734	0.00440892	-0.000582961	-0.00163604	-0.00133547	-0.00533131	0.000968733	0.0056399	-0.00853467	0.000599536	0.0012693	0.00048711	0.000814633	0.00494899	0.00929165	0.00281304	0.00514833	0.00983823	0.0170516	-4.75823e-05	0.0115801	0.0102325	-0.00712777	-0.000807832
MgIM767.02G003400.v1.1	MiIM7v11002089m.g	0.0131842	-0.0115398	-0.0011258	-0.00313713	0.0216684	0.00529058	-0.0177824	-0.0153887	0.00175467	-0.0018788	0.000461411	0.00136514	-0.00203518	-0.00824328	-0.011381	-0.00161945	0.00281551	-0.00511964	0.0075142	0.0104274	-0.00996717	0.00123146	-0.00280902	0.00385966	0.00437345	0.000250631	-0.0084971	0.0105424	-0.00345414	-0.00483706	0.0072715	0.00417644	0.00404724	-0.00225415	-0.00101289	0.00706061	-0.00568082	-0.00456436	0.00497293	-0.00447262	-0.000386198	-0.00369371	-0.00378747	-0.00543458	-0.00280518	-0.00910637	0.00979767	0.00127861
MgIM767.02G003600.v1.1	MiIM7v11002091m.g	-0.00616135	-0.00494787	0.00144269	-0.00236911	0.00765025	0.0131399	-0.0069057	-0.00344356	-0.000340448	0.00927504	0.00151161	-0.000574281	0.00348458	-0.00860482	-0.00555415	-0.000190551	0.0130171	-0.0150948	0.0114405	0.00206303	-0.00804185	-0.00636265	0.0118122	-0.00657438	0.0136445	-0.00551811	0.00942961	-0.000877001	0.00191742	-0.00600163	0.011692	-0.0170756	-0.00348797	-0.00939997	0.0034502	0.000461817	-0.0105739	0.00680863	-0.00954953	-0.00663357	-0.00349828	0.00477878	0.00465007	0.00209803	0.00399763	0.00604068	-0.00630927	0.00950745
MgIM767.02G003700.v1.1	MiIM7v11002092m.g	0.00522753	-0.0118483	0.00646031	0.00957042	-0.0104266	-0.00996026	-0.0105528	0.00115764	0.000430148	-0.00200181	0.00566518	-0.00363189	-0.0047092	0.00173369	0.00831013	0.00514683	-0.000251839	0.00405246	-0.00163293	-0.0180432	-0.00343839	0.00404765	0.00847029	0.0068453	0.0140914	0.0148796	0.0234296	-0.0197274	0.0239004	0.0100061	-0.000103835	0.0148633	0.0125402	-0.002925	0.00200172	-0.002269	0.00792833	0.010755	0.0158699	-0.00434318	-0.0109788	-0.00660225	0.000737899	0.0172464	-0.00652809	-0.00320967	-0.00172976	0.0184
MgIM767.02G003800.v1.1	MiIM7v11002093m.g	-0.0179227	-0.00809606	-0.00473645	-0.0124771	0.0110266	-0.000677901	-0.00486824	0.000710021	0.000152817	0.00488413	0.00511675	-0.0032605	0.000928404	-0.00537491	0.0108014	0.0072032	0.00982431	-0.0101575	0.0091669	-0.00273823	-0.000763061	-0.00294429	0.00106462	-0.0101833	0.000327786	0.00612307	0.00545273	-0.00412015	0.00152193	-0.0108891	0.0163578	-0.00947835	0.0316388	0.00865404	0.0248061	-0.00189994	0.00916665	-0.00227314	0.00495523	-0.00511557	0.0048358	-0.00384717	-0.00398319	-0.0127411	-0.00841576	0.0125395	-0.0116157	0.00364235
MgIM767.02G003900.v1.1	MiIM7v11002095m.g	0.00935113	-0.00862043	0.00476079	-0.00883164	0.0082949	-0.00462017	0.00171146	0.00046774	-0.00673421	0.00102056	0.00363678	0.00134318	-0.00527283	-0.00209221	-0.000776235	-0.00913614	0.000373652	0.00545436	-0.00489049	-0.00174473	-0.0129135	0.0064668	0.00793862	0.00121571	-0.00616228	0.00414865	-0.00280143	-0.00187799	0.00272413	-0.0196136	-8.70743e-05	-0.000245372	-0.00489821	0.00393785	-0.00209097	-0.00613063	-0.00626875	-0.0140697	-0.00780167	-0.00822282	-0.00028225	-0.00389174	0.0176244	-0.00800218	0.000555574	-0.00353394	0.00309111	-0.00105659
MgIM767.02G004000.v1.1	MiIM7v11002096m.g	0.000353413	-0.0137944	0.00520761	0.00752188	-0.00967258	0.00273649	-0.00103629	-0.0101927	0.00755569	-0.00570186	0.00344311	0.00171984	-0.00514783	-0.00470981	0.00503154	0.00138643	0.000397082	0.00379776	0.00394308	-0.00152247	-0.00363205	-0.00758988	0.000154301	-0.00429364	-0.00445415	0.0082997	-0.0121458	0.00551144	0.0174464	-0.000889348	-0.0114906	-0.00389812	-0.00551187	0.0085582	-0.00043034	-0.00314411	0.00569254	-0.00108401	-0.000895739	0.00365373	-0.00546074	0.00454128	-0.010661	0.0242968	0.00833563	-0.00440296	-0.0031826	-0.00935197
MgIM767.02G004100.v1.1	MiIM7v11002100m.g	0.00186057	-0.0037597	-0.00119246	-0.0100869	0.0121944	-0.00289419	0.000180784	0.00667392	0.00769756	0.0100905	0.00376662	0.00418188	-0.00338493	-0.0369256	0.00666146	-0.00197333	-0.00608149	-0.00191597	-0.00214443	-0.00540399	-0.00878898	-0.00294693	0.00486091	0.00549363	-0.00238902	0.00511706	-0.000697416	-0.0115397	0.0099102	-0.00106669	-0.00324683	0.013854	0.000240588	0.0192086	-0.00108078	0.00756394	-0.00670253	-0.0010221	0.00623054	0.00483815	0.00120107	0.00204577	0.00915224	-0.00783106	-0.00415372	0.0063036	0.0067522	0.00552543
MgIM767.02G004200.v1.1	MiIM7v11002101m.g	-0.00463091	-0.00689131	0.0145476	0.013889	-0.00473726	-0.00329605	0.0110932	0.00686421	0.00749453	0.00751117	0.00449235	-0.0114072	-0.0123039	-0.000171236	0.00522393	0.0229033	-0.00191926	-0.00236267	0.00894973	0.00840697	0.00570177	0.00354165	0.00258322	-0.0207341	0.0284009	0.00748379	-0.00824211	-0.0299473	0.000724239	-0.0026063	-0.0125814	-0.00364406	-0.0133837	0.00896579	0.0259485	-0.00619068	-0.00195039	-0.0393187	0.0131393	0.0023828	-0.0146098	0.00188588	-0.00401816	-0.0065738	-0.00822397	-0.00137998	0.0207568	-0.00449026
MgIM767.02G004400.v1.1	MiIM7v11002103m.g	0.00299467	-0.00748165	-0.0021084	0.00758525	-0.00335085	-0.00103289	-0.000680322	0.00472934	-0.00481714	-0.00640321	-0.00153026	-0.00775061	0.0108202	-0.00257192	0.00189534	-0.00449476	0.00160384	-0.00100987	0.00679045	-0.00669285	-0.000695778	-0.00570827	0.000950533	-0.00909869	-0.012063	0.00288296	0.00696816	-0.0130487	-0.00585785	0.00943601	-0.00027878	-0.0157947	-0.00775785	-0.00162193	0.00282801	0.000989773	-0.00604886	0.000600274	0.0093192	-0.00740582	0.014558	0.00422202	-0.00678346	-0.0110794	-0.00765578	0.012877	-0.000357587	0.0165916
MgIM767.02G004500.v1.1	MiIM7v11002105m.g	0.0110619	-0.000849167	-0.00194168	0.00728878	0.00140819	-0.00179676	-0.00425764	0.0131515	0.00302237	0.00885551	0.0054687	0.00964568	-0.0174054	0.000653597	0.0138587	0.00469011	-0.00319718	-0.00358517	0.00239649	-0.0126561	-0.016715	-0.00876058	-0.00873632	-0.00436465	4.77277e-05	-0.0250454	-0.0104181	-0.00576008	-0.01695	-0.0018718	0.00588822	0.0087475	-0.00652863	-0.00982523	-0.0068042	-0.00602976	-0.00213824	0.0100746	0.00478185	0.0015907	0.00417916	-0.00147141	0.0032957	-0.00505324	0.00614926	-0.016783	-0.00350805	-0.00633184
MgIM767.02G004600.v1.1	MiIM7v11002106m.g	0.016388	-0.00566128	0.000850565	0.00256158	-0.0165726	0.00229726	-0.00376302	-0.0124547	0.00684084	0.00193477	-0.00247816	0.00175944	0.00396146	-5.7937e-05	0.00259975	-0.00150944	-0.00251902	0.00686488	0.00218999	0.00319813	0.00109654	-0.0081394	0.000101883	0.00340088	-0.00125526	0.00518171	-0.000987971	-0.00505412	0.00953916	-0.00148441	0.00148214	-0.00223975	0.00179746	0.00824475	-0.00181638	0.00012822	0.00917622	0.00570286	0.00410159	-0.00207447	-0.00246004	0.0075974	-0.00145149	0.00527767	-0.0112588	-0.00543042	-0.0161671	0.000340367
MgIM767.02G004700.v1.1	MiIM7v11002108m.g	0.0057054	-0.00666598	-0.000734939	-0.00250411	0.00564161	0.00453104	0.00479729	0.0031476	0.000793018	-0.00255782	0.00885086	-0.00269585	0.00671718	-0.00758068	7.41926e-05	0.00827136	-0.00566308	-0.00595313	0.000608611	-0.0087913	0.0100189	-0.00744584	0.0111264	-0.00322897	-0.00229801	-0.00987814	0.00515702	-0.00394385	0.0122355	0.014422	0.00402742	0.0030075	-0.0141578	-0.00145258	-0.00298207	-0.00305207	-0.0052518	-0.00651762	0.0122479	-0.000685315	-0.00279094	-0.00207906	0.00347487	-0.0110949	-0.00717705	-0.00333283	0.0121756	-0.0016515
MgIM767.02G004800.v1.1	MiIM7v11002109m.g	0.00588234	-0.00799538	0.00593112	0.007672	0.000564529	-2.68695e-05	-0.0135234	-0.00210203	-0.00183005	0.0139923	-0.0281134	-6.18432e-05	0.004671	-0.00668603	0.0103701	0.0102109	0.0203257	0.000244066	-0.00686625	-0.0054576	-0.0207213	-0.00592691	-0.0305691	0.0081637	0.00874568	0.00306397	-0.0138895	-0.0134102	-0.0174592	0.0244502	-0.0234372	-0.00308797	-0.011498	0.0128788	0.0145993	-0.0108531	0.00212751	-6.74926e-05	0.0126193	0.00532344	-0.0117467	-0.00855987	0.00932724	0.00346093	-0.00819335	0.0126168	0.00923992	-0.00177413
MgIM767.02G004900.v1.1	MiIM7v11002111m.g	0.00154506	-0.0107912	0.00774965	-0.000577948	0.00394243	0.000544725	0.0109023	0.00130273	0.00192851	-0.00374997	-0.00189655	-0.0182235	0.0113374	0.0107824	-0.00268614	-0.007493	0.00375102	0.0031015	-0.0147542	-0.00502566	0.000845868	0.0137921	0.00586846	-0.00576731	-0.00430135	-0.00745516	0.00304229	0.00898353	0.0156024	0.0062205	0.00888794	0.0153587	0.0122461	0.000618078	0.0130861	-0.00242126	-0.000969708	0.0137235	-0.00457351	0.0104317	0.00460894	-0.0155044	0.00482421	-0.000992962	0.0132429	0.0093367	-0.00678049	-0.0164437
MgIM767.02G005000.v1.1	MiIM7v11002112m.g	0.00477237	-0.0126824	0.00788912	-0.00790575	-0.000523817	-0.00162339	0.0150081	-0.0145674	-0.00883766	0.00202632	-0.00991728	-0.00510473	0.00393237	-0.00654491	-0.00916345	0.00517988	0.0112389	0.00851729	-0.00333695	-0.00935025	0.00389831	0.0116819	-0.00717551	0.00568866	-0.0104486	-0.0139919	0.010107	0.0169749	-0.00935691	0.00339494	-0.0164693	-0.000804692	-0.00367978	0.0161615	0.000509348	0.00642325	0.00669405	-0.0103629	0.00385538	0.00852721	-0.0264826	0.00863501	-0.00845988	-0.00365305	0.00592414	0.0158234	0.0150395	-0.000424
MgIM767.02G005200.v1.1	MiIM7v11002114m.g	0.00350125	-0.00297043	-0.00846571	0.00617284	0.00603876	0.0165175	0.0112414	0.0117793	0.016757	-0.00885351	-0.0219907	-0.000423268	0.00972154	0.00207508	-0.00303959	0.00577845	-0.0202471	0.00252874	-0.0102571	0.0200675	0.0334811	-0.00854852	0.0140871	0.00726376	0.0155942	0.000858824	-0.00855194	-0.00749601	-0.00825063	0.00825688	0.000518774	0.00509521	-0.00460372	-0.0060115	0.00688552	-0.0154322	-0.00236566	0.0178342	-0.017274	-0.00155963	0.00459206	-0.00730902	0.00939784	-0.0246219	0.014603	0.0113745	0.00228306	-0.016227
MgIM767.02G005500.v1.1	MiIM7v11002118m.g	0.00560905	-0.00308486	-0.0068513	0.000251863	-0.00537747	-0.00774312	-0.00850293	0.0147997	-0.00157808	-0.00861702	-0.00158224	0.00380011	0.00237402	-0.0147174	-0.00894453	0.00114904	0.00422259	-0.000436913	0.0162627	-0.011491	-0.00278006	-0.00613543	-0.00268025	-0.00653078	-0.000473722	-0.00618701	0.00554149	0.00586468	-0.0111606	5.99714e-05	-0.00727303	-0.00878697	-0.00656306	0.00138567	-0.00112385	-0.00679816	-0.0154504	-0.00312314	0.00221472	0.0059086	-0.0105119	0.00808055	0.000974351	-0.0153474	0.015215	0.00209875	-0.00192576	0.00690134
MgIM767.02G005700.v1.1	MiIM7v11002121m.g	0.00140508	-0.00921673	-0.00823765	0.00619459	0.0127477	-0.0134172	-0.00865767	0.00681708	-0.00945175	0.0186145	-0.0176384	0.00177414	-0.0136927	-0.0123497	-0.0123907	0.00741943	-0.0117434	0.00399541	-0.000517346	0.00703519	-0.00419049	-0.000386394	0.00178204	-0.0048622	-0.0107848	-0.00173131	0.0077017	0.00225753	-0.00266244	-0.00818146	-0.0189367	0.00536287	-0.00717238	0.00797538	-0.00267896	-0.00604958	0.00603891	0.00365285	-0.00828866	-0.00141078	-0.0087578	-0.00498391	-0.000737962	-0.00798302	0.0101981	0.00976774	-0.0159681	0.00777516
MgIM767.02G005900.v1.1	MiIM7v11002126m.g	0.00930036	-0.00424139	-0.00183305	0.0107511	-0.0155055	-0.00513611	-0.0035202	-0.0284012	0.0226797	-0.014824	0.0025256	-0.0100479	0.0086085	0.010822	0.00973809	0.0145909	-0.00381807	0.000655802	0.0144143	-0.00104841	0.000154202	0.00449126	0.00361804	-0.0058787	0.0108045	0.00763835	-0.00664519	-0.00630785	0.00584773	-0.010949	0.0254494	-0.0327366	0.00519908	0.0209234	0.00386314	-0.0125877	0.0163267	-0.00433006	-0.0230259	0.010746	-0.0134685	0.0121991	0.00395252	-0.00565131	-0.0266183	-0.00270044	-0.00799663	0.0140349
MgIM767.02G006000.v1.1	MiIM7v11002128m.g	0.0031799	0.0074653	0.0153594	0.00342931	-0.0114505	0.00668718	0.000505774	0.0120189	-0.0168029	-0.00124755	0.0113292	0.00401105	0.0220093	-0.00361346	-0.0216928	0.00313267	-0.0011792	0.00617183	0.00997151	0.0190372	0.0187732	-0.000121086	0.00213834	-0.00379547	-0.000168006	0.0120543	0.0103517	-0.00512127	0.000909098	0.00485514	0.00202284	-0.0109923	-4.29662e-05	-9.25694e-05	-0.00532821	0.00960173	0.0145721	-0.0141341	-0.00676722	0.0130141	0.000585353	-0.0113947	-0.00233553	0.0089557	-0.012745	-0.00228245	0.0146662	-0.00553807
MgIM767.02G006100.v1.1	MiIM7v11002129m.g	0.0152685	0.00806696	0.0170397	0.000962107	0.00615758	-0.00149657	-0.00777692	0.0231612	-0.0135801	0.00329058	0.00930713	-0.00495048	0.00246803	-0.00176871	-0.0122568	-0.0179009	-0.002197	0.0157876	-0.0045648	-0.00680147	-0.0120436	0.00525863	-0.00782925	-0.00572121	0.00542385	0.00777341	-0.00498586	-0.000709409	-0.00701231	-0.00950312	0.00531073	-0.000239771	-0.0121307	-0.000260416	0.000388119	-0.012504	-8.398e-05	0.00603636	-0.00897667	0.00547592	0.0135163	-0.00638482	0.00383823	0.00123198	0.00555439	-0.0012569	0.00409024	-0.00890439
MgIM767.02G006300.v1.1	MiIM7v11002133m.g	-0.0193784	-0.00779764	0.0120244	0.0104996	-0.0146902	0.00478344	0.00824668	-0.00893155	0.00686463	0.0128777	0.00300052	0.000236849	-0.0105332	0.00319667	-0.00469735	0.00559561	0.00785367	0.013331	0.0169773	-0.000711732	-0.0143647	0.00892888	0.00747576	0.00146667	0.006958	0.0127702	0.00371536	-0.00433253	-0.00543939	0.0023702	0.000152397	-0.000398858	-0.00999501	0.00630792	-0.00514368	0.00190485	0.00458164	0.011253	-0.00169382	-0.00943248	-0.00285838	0.00816477	0.00542079	-0.00470366	-0.00437894	0.00906996	-0.00315798	-0.00104173
MgIM767.02G006500.v1.1	MiIM7v11002137m.g	-0.012818	-0.00961987	-0.00205925	0.00875562	-0.00144523	-0.000580833	0.000800719	-0.00651249	0.00420565	-0.00351422	0.00218559	0.00292641	0.00491119	-0.00303884	-0.00462194	-0.00634002	-0.000177645	-0.00314526	-0.000823995	0.00732534	-0.000660598	-0.00194308	0.00825736	-0.00163137	-0.00272449	0.000266025	-0.000106016	0.00153155	-0.00362661	-0.00383974	0.00386769	0.00463552	0.00565456	-0.00368022	0.0010261	0.00558605	-0.00633929	0.00665983	-0.00406431	0.00481742	0.0176148	-0.00161232	-0.00343181	0.00521437	0.0079182	0.011945	-0.00501531	-0.00496383
MgIM767.02G006600.v1.1	MiIM7v11002139m.g	0.00692937	-0.015893	-0.00368764	-0.00387274	-0.0229284	0.0113537	-0.00101846	-0.000497702	-0.00380226	0.0112104	-0.00120483	0.0139132	-0.0101754	-0.00188397	0.00495624	-0.00912181	-0.00778758	0.00172	-0.0133407	0.0110379	-0.00211802	0.00583593	-0.0170104	-0.00323482	-0.00120278	-0.000453437	0.00515401	0.0111877	0.0118836	0.00342178	-0.00707829	-0.0100915	-0.00321365	-0.0110588	0.00533498	0.00233849	-0.00188224	-0.00306579	-0.00178145	0.00246675	0.00809349	-0.0120508	0.00397502	-0.00382428	0.00312335	0.00708308	0.0140175	0.0124193
MgIM767.02G006700.v1.1	MiIM7v11002142m.g	0.00495209	0.00284965	0.00421722	-0.00780629	-0.0114308	0.000489507	-0.0124287	0.0213482	0.00966549	-0.00290858	0.0044715	0.000878602	-0.0136981	-0.0208586	-0.00508424	0.0121853	-0.014876	0.00734765	-0.00532374	0.010881	0.00240046	-0.022137	-0.00954636	-6.44301e-05	-0.000843197	-0.0213483	0.0143725	0.00195207	-0.007609	0.000952757	-0.0037756	-0.012914	0.0110062	0.00524633	-0.0155808	0.00564086	-0.00938671	-0.0179907	-0.000124677	-0.000755331	-0.0200936	0.00226508	-0.00952611	-0.00965199	0.0113257	-0.0011549	0.000305081	0.00922226
MgIM767.02G006800.v1.1	MiIM7v11002143m.g	-0.0129718	-0.0122534	-0.00113949	0.0133924	0.00847925	-0.0031993	0.0066295	0.00127712	0.00806025	-0.00698404	-0.0057821	-0.000445037	0.0165856	0.0132513	0.00755866	0.00416227	1.23354e-05	0.0113801	0.00380593	0.000942122	-0.00209857	-0.000922822	0.0101419	0.00888982	0.0122792	0.0148288	-0.00672365	-0.00794516	0.0048652	-0.00290262	0.00666953	-0.00348722	-0.000971056	0.00281991	-0.00151159	0.000479301	0.0109309	0.00590278	0.0138701	-0.00244731	0.00289549	-0.0121114	0.0114737	0.00729562	0.00640057	-0.0101095	-0.00886477	-0.0401746
MgIM767.02G006900.v1.1	MiIM7v11002146m.g	-0.00023372	-0.00890114	-0.00126821	0.015418	0.0172004	-0.00972409	0.0114769	0.00935517	-0.00152747	0.00903886	0.00557111	0.00466282	-0.000518711	0.00405459	0.0111604	0.0119487	-0.0116613	0.00483876	-0.00413562	0.000925984	-0.0109611	-0.00282049	-0.00214614	-0.00786376	-0.00122519	-0.00150942	-0.00936009	-0.0240352	-0.00799067	0.00458916	-4.01281e-05	-0.00595771	0.00387641	-0.00421628	-0.00511901	-0.00175526	-0.00302682	0.00427552	-0.00608187	-0.00750959	0.0122399	-0.010702	-0.00711564	-0.00425293	0.000497541	0.00293799	0.011427	-0.00159995
MgIM767.02G007000.v1.1	MiIM7v11002147m.g	-0.0238091	-0.00365767	0.003791	0.00487239	-0.00514817	-0.00280113	-0.00309966	-0.0123576	0.0226619	-0.00656768	0.00111723	-0.000149621	0.00162381	-0.00176837	0.00523663	0.00811845	0.00144761	-0.000285791	0.00973453	0.00797049	-0.000112058	0.00524979	-0.00355902	-0.00179299	-0.0153852	0.00668122	-0.00519413	-0.0223162	-0.0127332	0.0199202	0.016429	-0.00485386	-0.0074513	-0.019359	0.0132742	-0.00613531	-0.0100086	-0.00655049	0.00185326	-0.00380477	0.00101404	-0.0110009	-0.00691151	0.000660863	-0.00628426	0.00125668	0.008775	-0.00598631
MgIM767.02G007100.v1.1	MiIM7v11002149m.g	0.00979144	0.00226393	0.000977085	0.016685	-0.0105286	0.0143353	0.00377137	0.0104161	0.0113335	0.0102185	-0.0111069	-0.00771374	0.00257322	-0.0114313	0.000486934	0.00523704	-0.000497626	0.00408675	-0.00172204	0.00372934	0.0188494	-0.00478319	0.00773375	-0.000659291	0.0135656	-0.00524695	0.00972296	0.0083709	-0.0199617	-0.0100656	0.00227982	-0.0064405	0.00456902	-0.00355493	-0.00456878	0.00107942	-0.0200621	-0.00755608	-0.00222489	-0.00250081	-0.0141812	-0.0139664	0.0122109	-0.00443681	0.000177276	-0.00399847	0.0135346	0.01472
MgIM767.02G007600.v1.1	MiIM7v11002154m.g	-0.00434177	-0.00616899	-0.0101324	0.00719572	0.00977294	0.00931323	0.000679705	0.0106167	0.016614	-0.0108834	0.0120394	0.00941256	-0.000903286	-0.00693785	0.0215629	-0.0186015	0.0133595	0.0161511	0.00398243	0.00354077	-0.004176	-0.00343313	-0.0103988	0.00788953	0.012442	-0.0204677	-0.000609847	-0.00542857	-0.00388106	-0.00101939	-0.00285381	0.0110999	0.00221018	-0.00506964	0.0121905	0.00321121	0.00591332	0.00910811	-0.00186249	-0.000149428	0.0022718	0.00265951	-0.00114581	-0.00151301	-0.0104219	-0.000698639	-0.00592376	-0.00671637
MgIM767.02G007700.v1.1	MiIM7v11002155m.g	0.00632774	-0.0148919	-0.00313757	-0.00406627	0.0102303	0.0129272	-0.00640913	-0.00497694	0.000694691	-0.0024643	0.000754813	-0.00276817	-0.00130057	-0.00251536	-0.0101151	0.00223731	0.00751709	-0.000210587	0.0010284	0.000121974	-0.00100224	-0.00737734	0.00203947	0.001356	0.00303822	0.0100396	-0.00325401	-0.00546106	0.00264011	-0.00722858	0.00439776	0.0114426	0.0031281	-0.00258127	-0.00748317	0.00510049	0.00980893	-0.00370293	-0.000567039	0.000168894	0.00779437	-0.000234012	-0.00297677	0.00319621	-0.0104307	-0.0109914	-0.00210403	0.0111127
MgIM767.02G007800.v1.1	MiIM7v11002156m.g	0.00016458	-0.018915	0.00203058	-0.0100819	0.00484337	1.07957e-05	-0.00245712	-0.00299268	-0.00582297	-0.0042853	-0.0208178	-0.00532278	0.00785235	-0.0037192	-0.0118923	0.00953992	-0.00179789	-0.00340406	-0.0297477	0.0149649	0.00269387	-0.00865031	0.0132715	0.0139903	-0.00128924	-0.00332358	-0.0134401	-0.00505472	0.000463875	0.00157915	0.00681632	-0.0111769	-0.0292936	-0.00213159	0.0118826	0.0231621	0.00479449	0.00640235	0.000877307	0.0136042	0.0111951	-0.000952497	0.00450215	0.000416036	0.00661813	0.00338207	0.00439728	-0.0107002
MgIM767.02G008000.v1.1	MiIM7v11002158m.g	-0.00101098	-0.0103824	-0.0183273	-0.013708	-0.00259957	-0.00836696	-0.0041334	0.00830541	-0.00241363	-0.00348616	0.00367186	-0.0112636	-0.0033828	-0.00725554	0.00628356	-0.00181705	-0.00458645	0.000581899	0.0112502	-0.0102613	0.0124688	-0.00732843	-0.0045384	0.00166583	-0.00452056	0.0039327	0.0026486	0.00138508	-0.00207469	0.000461569	-0.0129896	-0.0161466	-0.0164748	0.00614524	-0.00435681	0.00428743	-0.00295719	0.0117533	0.0152719	-0.00124496	0.000813664	0.00175466	-0.00212282	-0.00498642	0.00389593	-0.00770593	0.0113184	0.0012909
MgIM767.02G008100.v1.1	MiIM7v11002159m.g	-0.0103398	-0.0116745	0.00839242	0.00866269	-0.00324414	-0.00258914	-0.00825491	0.00308299	-0.00695499	-0.0075695	-0.000486015	-0.00303444	0.00281937	-0.00487378	-0.00264138	-0.00511876	-0.00791298	0.00219449	-0.0120951	-0.00165363	-0.00391576	-0.002779	0.00140084	0.000704863	0.000627327	0.011624	0.00964058	0.00923717	0.00255908	-0.0149761	-0.00277767	0.0040985	-0.00328816	-0.0100112	0.0165582	-0.0182074	-0.0123638	0.00522007	0.000306178	0.0084449	0.00405719	0.0173772	-0.0169312	0.00291714	0.00290158	0.00318995	-0.0109474	0.0112818
MgIM767.02G008200.v1.1	MiIM7v11002162m.g	0.00471867	-0.0158484	0.00547124	0.000948285	-0.00502426	0.00296409	0.000181444	0.00259143	0.00736513	-0.00437262	-0.00728682	0.0068657	0.00300593	-0.00430607	-0.00796675	-0.00349156	-0.0135132	-0.0200454	-0.0163889	-0.00837186	0.0150673	-0.000792281	0.0116537	0.00293285	0.00478113	-0.00378346	0.00771065	0.00206345	-0.00223663	0.0103283	-0.0084288	-0.012243	-0.0110131	0.00841105	0.00372631	-0.00294919	0.00869151	-0.015667	0.00224335	0.015212	-0.0077342	0.0114906	-0.00388027	-0.0101806	-0.000885875	0.00451812	-0.00912834	0.00601766
MgIM767.02G008300.v1.1	MiIM7v11002164m.g	-0.00100177	-0.0162895	0.000826756	0.00848901	0.00643048	-0.00607478	-0.00211158	-0.0123871	-0.00357554	-0.00352073	-0.00263943	0.000249214	-0.0103189	-0.00468241	0.00738137	0.00783146	-0.00644435	-0.00269558	-0.00778842	0.00488983	-0.00122472	-0.00263003	0.0019591	0.0112065	0.00487207	0.0141799	0.00387295	-0.000683866	0.00599694	0.00842895	-0.0111716	-0.00423587	0.00371447	-0.00101808	-0.00661831	-0.00672495	-0.00490018	0.00685921	0.00717439	0.00043053	-0.00426457	-0.00151716	0.00639918	0.00737454	-0.000184404	-0.0081312	-0.00923525	0.0137824
MgIM767.02G008400.v1.1	MiIM7v11002165m.g	0.0037919	-0.00857499	-0.00900857	0.00101272	0.00218562	0.0124823	-0.000192216	0.0097204	-0.00595834	0.000121422	0.0047029	-0.00113477	0.00508624	0.00247171	-0.00518871	-0.0038738	0.00688358	-0.00187835	0.00206754	-0.00538464	-0.000409593	-0.00830189	0.000762698	-0.00159174	-0.00834803	0.00593962	0.00369599	-0.00987652	0.00081526	0.00126254	0.0036078	-0.00662451	-0.00506255	-0.00668792	-0.00415474	-0.000111424	0.00985781	-0.00925719	-0.0075315	0.000714191	0.00771581	-0.00213245	0.00547411	-0.00117855	-0.00697092	-0.00232835	-0.00257938	0.00138973
MgIM767.02G008500.v1.1	MiIM7v11002166m.g	-0.00272451	-0.00564831	-0.00257197	0.00644861	-0.00115431	0.0103967	0.000525339	0.010529	-0.00380103	-0.00636849	-0.00817376	-0.006049	0.00132601	0.00580021	-0.0102216	-0.00312251	-0.00573566	-0.000725869	0.00461946	-0.0110369	-0.00192759	-0.016692	-0.000227556	-0.00147942	0.00155766	-0.00866592	-0.00893533	0.000534427	0.00290257	0.00871903	0.00329094	-0.00559764	-0.00278578	-0.0045124	0.00426432	-0.00361968	0.0039412	0.00460235	0.0097105	0.0024597	0.00518397	-0.00451272	-0.00791148	-0.0112088	0.00115967	0.00256957	0.00178445	-0.00453632
MgIM767.02G008600.v1.1	MiIM7v11002167m.g	-0.0105102	-0.0143791	0.00770186	0.00566582	0.00177061	-0.0119624	0.00516718	0.00112891	-0.0116898	0.00176872	0.00555995	-0.0107855	0.000458489	0.00375839	0.00133922	0.0129875	-0.0222876	-0.00867338	-0.00341562	0.00333794	0.0102144	0.0053273	0.0105656	-0.00535087	0.0121983	0.0152268	-0.00280133	0.00448121	0.00405388	0.0161249	-0.00197234	-0.00547223	-0.0106194	-0.00177042	-0.000172019	0.00666069	0.0172248	0.00334805	-0.00148806	-0.0160104	4.41992e-05	0.00845879	-0.00638064	0.00247548	-0.0040852	0.00680319	0.0033766	0.00203746
MgIM767.02G008700.v1.1	MiIM7v11002168m.g	-0.0108682	-0.00639826	0.00731529	0.0238293	-0.000343836	-0.0158819	-0.00316724	-0.0112934	-0.0137996	0.00412403	-0.000822629	-0.0142825	-0.0113638	0.00405683	0.0109059	-0.00240219	-0.0122369	0.0127107	0.00537441	-0.00121979	-0.0150051	0.00863941	-0.0184604	-0.00623101	-0.00646241	0.00528759	0.000110147	-0.00151759	-0.0288071	0.00232843	0.0376545	0.00175307	-0.00702381	0.00160418	-0.0107259	0.000528846	0.00751711	0.0152115	-0.00707275	-0.000577112	-0.0114777	0.00379798	-0.0102429	-0.00147749	-0.00616052	-0.00659196	0.0115382	-0.00655214
MgIM767.02G008900.v1.1	MiIM7v11002171m.g	0.0119612	-0.00327717	-0.00260407	0.00469041	-0.0224413	-0.00879419	-0.00571212	-0.00510755	0.00687804	0.0147704	-0.0107505	-0.00269024	0.0085056	-0.0139385	0.0102896	0.0096514	0.0122227	0.00628593	0.0106802	-0.0145336	0.0039698	0.00996057	0.011382	-0.00264307	0.00596035	0.0182726	0.00545884	-0.0150554	0.00227759	-0.0107495	0.0193044	-0.00916895	-0.00768029	-0.0101381	-0.0111445	0.0100534	0.0182675	0.00838937	0.00429033	0.00134364	0.011367	0.00532082	0.00268084	0.00920527	0.00409427	-0.0117112	0.00232817	0.0221025
MgIM767.02G009000.v1.1	MiIM7v11002172m.g	0.00816174	-0.01129	0.00704951	-0.00809289	0.0114603	0.00106982	0.000561587	0.00390967	-0.00299051	-0.0226223	-0.0057514	-0.00479296	-0.00733574	-0.00243357	-0.000951254	-0.0166711	-0.00605856	-0.00677391	-0.0115621	-0.00349279	0.00548995	0.00826617	-0.0242124	-0.000615226	0.00335416	-0.00891375	0.0127375	0.00814911	-0.0285459	-0.00362327	-0.00649583	-0.0168434	0.0144906	-0.000929868	-0.0022238	0.00532215	0.0182723	0.0105319	0.00308675	0.00987219	-0.00432718	0.000839768	-0.00137907	0.00252362	0.0176798	0.021014	0.0208367	0.0150575
MgIM767.02G009100.v1.1	MiIM7v11002175m.g	0.0134277	-0.008113	0.00761394	-0.00246025	-0.0075514	0.00049709	-0.00454115	-0.00918515	0.00240088	-0.00485902	0.000539239	0.00383502	0.00625639	-0.00533673	0.00018822	-0.0021337	-0.00172487	-0.00304136	-0.0174689	-0.00324132	0.000918115	-0.00605694	0.00768635	-0.00643132	0.00430364	-0.00292571	0.00681464	0.0157908	-0.0101208	0.000207815	-0.00170423	0.00467585	-0.0048886	0.0152797	-0.00697098	0.00833574	-0.000931407	-0.00554381	-0.00178164	-0.00489275	0.00832992	-0.0139256	-0.00178484	-0.0135628	-0.00109377	0.00409009	0.00211743	-0.0169624
MgIM767.02G009200.v1.1	MiIM7v11002176m.g	0.00470823	-0.00801638	0.0107853	-0.0177949	0.0133604	-0.00492124	-0.00175886	-0.0134438	-0.010868	-0.0100714	0.0211267	0.00210523	-0.0120269	0.0146855	-0.000948212	-0.00767163	0.000980041	-0.0027759	0.00184599	0.00110865	0.0116285	0.000128022	-0.00753428	0.00504085	-0.00738504	0.00845145	0.0356038	-0.00018881	0.0144286	-0.00841127	-0.0262006	-0.017987	0.0133401	0.00514475	0.00711176	-0.00531682	0.00332391	0.0214802	0.00914807	0.00915839	0.00902099	0.000619066	0.00474521	-0.017368	-0.00633404	0.019294	-0.00566127	-0.00361191
MgIM767.02G009400.v1.1	MiIM7v11002179m.g	0.0213344	-0.000225938	-0.00396384	0.0096847	-0.00936948	6.69699e-05	0.0110525	0.00146216	0.00293044	-0.000393483	-0.00358305	-0.00542247	-0.001875	0.000131234	0.00990977	0.00488755	0.000765674	-0.00201486	0.00561057	-0.000166752	0.00385104	0.00229768	0.0085425	0.0042177	0.00548682	0.00171051	0.0133674	0.00308631	0.00171213	0.00295715	-0.011459	0.00769734	0.00280277	-0.00645989	-0.0103393	0.00258928	0.00821722	0.00856921	-0.0048588	0.00336111	-0.00344737	0.00331552	0.0028243	0.00375476	0.000583544	0.0105113	-0.00306121	0.00100568
MgIM767.02G009500.v1.1	MiIM7v11002180m.g	0.0055274	-0.00979697	-0.00116879	0.0152367	0.00426248	0.0109047	-0.00237203	-0.0138955	0.0130925	-0.0132871	-0.0040357	-0.00471029	0.00935179	-0.000677409	0.00391279	-0.00577048	-0.00509911	-0.00021706	-0.00320906	-0.00690457	-0.0077289	-0.00654755	-0.00219547	-0.0024906	-0.000405821	-0.00579861	-0.00395982	-0.00722777	0.0128387	-0.0097469	0.00426096	-0.0059913	-0.00198724	0.000586337	0.0038917	-0.00280343	0.00794988	0.00891403	-0.00475285	-0.0110989	-0.00922357	0.00362818	0.00867575	0.00173386	-0.00382611	-0.00508662	-0.013212	-0.0136466
MgIM767.02G009600.v1.1	MiIM7v11002181m.g	0.00172322	-0.0115864	7.19544e-05	-0.00841857	0.0129623	0.00450934	-0.011052	-0.00129491	0.00113736	-0.00162368	0.00308003	0.000446493	-0.00165769	0.00254891	-0.00763589	-0.00342808	-0.00260813	-0.0128992	0.00910607	0.00969661	-0.00147551	0.00325104	0.00175641	0.00863071	0.00863698	0.00348674	0.0157387	0.00198574	0.00665591	0.00742151	0.00180576	-0.00127295	0.00236117	-0.0111658	0.0119722	0.0027597	0.00249315	-0.00102462	0.00825768	-0.00470786	0.00821754	0.00469821	-0.00854994	0.005988	0.00543349	-0.0117272	-0.013705	-0.00664821
MgIM767.02G009700.v1.1	MiIM7v11002183m.g	-0.00379983	-0.00951352	-0.00927294	0.00141931	0.00606825	0.0207799	0.00221613	0.00509953	0.00930933	-0.0038526	0.00439021	-0.00131868	-0.00130445	-0.00205677	-0.00666688	0.00728841	0.00275097	0.00251849	0.000172851	0.00458785	0.0132481	-0.00329407	0.00177589	-0.00192814	-0.00229563	0.0145797	0.00434361	-0.0102334	-0.0065248	-0.00319156	-0.00305421	-0.0127458	-0.00898817	-0.0135037	-0.00425171	-0.00231455	0.00168233	0.00377122	-0.00260295	0.00569108	0.00575907	-0.00190017	0.0118629	0.00184888	-0.000526165	-0.00361124	0.00412396	-0.00627914
MgIM767.02G009800.v1.1	MiIM7v11002184m.g	0.00521362	-0.010528	0.00328623	0.00845565	-0.00229442	-0.00721481	-0.0107238	-0.00221662	-0.00560732	-0.00396477	-0.0113877	0.00129297	0.00243105	-0.00148465	-0.00193354	0.00221453	-0.00753347	-0.00489105	-0.00268464	0.00978892	-0.000100618	-0.000149469	0.00914863	-0.00396199	-4.92978e-05	-0.00188954	0.000335597	-0.000113226	-0.00701935	0.00201457	0.00363554	-0.00335345	-0.00810432	-0.000885906	0.0115549	-0.00909579	-0.00810812	0.00748386	0.00315555	0.0106401	0.0202742	0.00763347	-0.0126844	0.00044593	-0.0148207	0.0179548	0.0189233	0.000910886
MgIM767.02G009900.v1.1	MiIM7v11002185m.g	0.00498167	-0.00898688	-0.0163229	-0.00293612	0.0187243	0.0190045	0.00231632	0.000868563	-0.00581983	0.00800819	0.00232646	-0.0114754	0.00140228	-0.000658916	0.00187524	0.00161014	0.000776333	-0.00287116	-0.0180598	0.011494	-0.0107226	0.0085041	-0.0152522	-0.00679388	-0.00993989	0.0145461	0.00919284	-0.00601685	0.00586945	-0.00275838	-0.00442937	0.00166118	0.00155051	-0.0128871	0.000350609	-0.014022	0.0112935	0.00589711	-0.00135791	0.0188604	-0.00301784	-0.00234314	-0.00822517	-2.85049e-05	-0.00556579	0.00748006	0.000608164	-0.00475611
MgIM767.02G010000.v1.1	MiIM7v11002186m.g	0.00788729	-0.00696176	-0.0146215	-0.0172786	0.00184162	-0.0251639	-0.0117365	-0.00849475	-0.00882625	0.0054494	0.0102986	-0.0150432	-5.66126e-05	0.00149668	-0.00635116	-0.025628	-0.00064175	0.00571711	0.00393504	0.00344774	0.0251814	-0.00299401	-0.00416313	0.00015457	0.0367351	0.000271732	-0.00192589	-9.29617e-05	-0.00234001	-0.0029365	-0.00347412	-0.00180791	-0.00196847	0.0132135	-0.0234268	-0.000165747	0.00769917	0.0013097	-0.00155756	0.00279218	-0.00485805	0.00713823	0.00337365	0.0038094	-0.00642282	0.00141787	0.00513233	-0.000488764
MgIM767.02G010100.v1.1	MiIM7v11002189m.g	0.0123733	-0.00467402	0.000953531	0.0117667	-0.000545078	0.00334588	0.00166655	-0.00856371	0.0066113	-0.000247677	0.00372067	0.00253107	3.46559e-05	0.00372763	-0.00538678	0.000182468	0.00284603	-0.000743676	0.0090444	-0.00307975	0.00543653	-0.0110305	-0.000340843	-0.00460644	0.00119864	0.00450298	-0.00490777	0.0105412	0.00679603	0.000968491	-0.00026336	-0.000612858	0.00635039	0.014143	-0.0118843	-0.00266334	0.0032368	0.0033735	-0.00504759	0.00387044	-0.00539402	0.00187241	-0.00199984	0.00673663	0.00101608	-0.00127475	0.0106335	-0.00643134
MgIM767.02G010200.v1.1	MiIM7v11002190m.g	0.0241775	-0.00360165	0.00669567	0.00414826	-0.00327451	-0.000276206	-0.00614445	-0.00572578	0.00904336	-0.00841666	0.0100124	0.000355712	-0.00265834	0.00354409	-0.00520767	0.00903364	-0.00467024	0.00509315	0.00535317	0.0032526	0.0108943	0.0020277	-0.00337541	0.00476079	0.00564231	0.00280242	0.00729018	-0.00394809	0.00318827	-0.00045684	-0.00302784	-0.00418981	-0.00937349	-0.00106052	0.00525605	0.00834437	-0.000806419	0.00840757	-0.0105564	0.00790614	0.00276285	0.00742643	-0.0111412	-0.00209586	0.00188366	-0.00306884	0.0124476	0.00146618
MgIM767.02G010300.v1.1	MiIM7v11002192m.g	0.00240096	-0.00510115	-0.0113343	0.0026175	0.00376518	-0.00284357	-0.0016475	-0.00112794	-0.00945501	-0.00946929	0.00484514	-0.000562967	-0.00196708	-0.00379038	-0.00294151	0.00230876	0.00264298	-0.00341104	0.0094025	-0.00865243	0.00484325	-0.00964187	0.00639368	-0.0120841	0.00313374	-0.00585383	-0.0101072	-2.15079e-05	0.000915541	0.00431369	0.000580891	-0.000239408	0.00470073	-0.00117335	0.00232591	0.00734446	-0.00525054	0.0115548	0.00503978	0.00228519	0.00385821	0.00694304	0.00183799	0.00495904	0.00632968	0.00521026	0.00143238	-0.000930252
MgIM767.02G010600.v1.1	MiIM7v11002195m.g	0.00280771	-0.00862911	-0.00514193	-0.000204483	0.000812609	0.00292367	0.013008	-0.000898171	-0.0012427	-0.0124016	0.0100694	-0.00639426	-0.00135582	0.0123453	-0.0114101	0.0133885	-0.00443361	-0.00493357	-0.00259849	-0.0136277	0.0105383	-0.00151832	-0.0181461	-0.00298086	-0.0058692	0.00228936	0.0058466	6.84527e-05	-0.0102113	0.00658524	-0.00563547	-0.00389515	-0.00465614	-0.0105307	-0.011712	-0.016039	0.0107159	0.0116067	-0.010893	0.00239605	0.00767282	-0.00312466	-0.00243167	0.00334728	-0.0110444	0.0058093	0.0106186	0.00610594
MgIM767.02G010800.v1.1	MiIM7v11002197m.g	0.00584515	-0.00747583	0.00148059	0.00205868	-0.0028843	-0.0066736	0.00691763	-0.00737005	0.00689564	0.00814538	-0.000779026	-0.00883787	0.0158311	0.0136189	-0.0151344	0.0037426	-0.00108421	-0.00589129	-0.00523712	-0.0238592	0.00180802	0.00928125	-0.0170473	-0.00803127	0.00165451	-0.0048929	-0.00662582	-0.00329354	-0.0107105	0.00774085	-0.00386097	0.0123924	0.00875392	0.00241422	0.00946247	-0.0167317	-0.00560078	0.0068775	0.00577586	0.00287403	-0.00910318	-0.00109971	0.0014972	0.00707712	-0.0062365	0.00628584	0.00578901	0.00975624
MgIM767.02G011200.v1.1	MiIM7v11002202m.g	0.00442384	-0.00400208	-0.00427404	0.00797651	0.00415235	0.00664217	0.00367155	0.00258073	-0.00377021	0.01076	-0.000250534	-0.00536946	0.0121514	-0.00852057	0.0044033	-0.00268458	0.00288344	-0.0105394	0.00612396	-0.00744054	-0.00560444	-0.00398269	-0.00514607	0.00519546	-0.00120062	-0.00542513	-0.00482217	-0.00943563	0.0100842	-0.00470192	0.0161645	-0.0022241	-0.0154837	-0.00303947	0.0094231	0.00391739	-0.0113258	0.00774373	0.00511285	-0.00186453	-0.00770964	-0.00796823	-0.0029089	0.000795148	0.000789856	0.00770291	-0.00190041	0.00673949
MgIM767.02G011300.v1.1	MiIM7v11002204m.g	0.00885767	-0.00275365	-0.00243218	0.00102101	0.00218981	0.0113282	-0.001479	-0.00734169	0.000597016	-0.00119008	-0.000730719	-0.0104137	0.0043626	-0.00838448	0.00888766	-0.00868617	0.00988019	0.00315152	0.00459742	0.0053165	-0.0034326	-0.0130793	0.00871893	-0.0132317	0.0141607	0.00105925	0.00117698	-0.00320478	0.0091646	-0.00570769	1.96287e-07	-0.00706745	0.00128781	0.00445912	0.0128121	-0.00754299	-0.00598479	0.00236575	0.0112412	0.000793213	-0.00432677	0.00284044	0.00590403	0.0057792	0.0030231	0.00283482	0.00385459	-0.00516543
MgIM767.02G011400.v1.1	MiIM7v11002206m.g	0.0108741	-0.00845187	-0.00527654	0.00165134	0.00665711	0.00688337	-0.00356879	-0.00177495	-0.00454511	0.0127413	-0.0043889	-0.000849406	0.012181	0.0139443	-0.00746341	0.00576952	0.0109783	-0.00612408	0.000845345	0.0145954	-0.00511275	0.011737	-0.0136609	0.0103161	-0.00329349	0.0109456	-0.00470349	0.00552773	0.00418305	0.00711181	0.00773681	0.00229253	-0.000673755	-0.00202835	-0.00473785	-0.013707	0.016262	-0.00111815	0.00115094	-0.00356437	0.00483189	-0.00637581	-0.0075141	0.0140163	-0.00716694	-0.020167	-0.000431168	-0.00580281
MgIM767.02G011600.v1.1	MiIM7v11002208m.g	-0.00886276	-0.00422818	-0.00637976	0.00757296	-0.0265275	-0.00526327	-0.00149936	-0.0147028	0.025701	-0.00512371	0.00215294	0.00334991	0.0105813	-1.64902e-05	-0.0185736	-0.00820183	0.0197477	-0.0120215	0.000532058	0.00364671	-0.00276946	0.00941474	0.00404666	0.0106267	-0.00560655	-0.00218694	0.00522393	-0.0210432	0.00965819	0.0162485	0.0192537	-0.00198343	-0.00634596	-0.0228654	0.00531427	0.00758203	-0.00438808	-0.0012191	0.00758754	-0.00246092	0.00104448	-0.0171843	-0.00464526	0.00227886	-0.0193291	0.00911472	0.00961433	0.00444968
MgIM767.02G011700.v1.1	MiIM7v11002209m.g	0.0105589	-0.00471972	0.00199151	-0.0026189	-0.00661539	0.000654431	0.0129385	0.00391815	-0.00201367	0.00621928	0.00226327	-0.00344265	0.010629	0.00105855	-0.002799	0.00369889	0.0127111	-0.00118665	0.00461071	0.00368257	0.00891235	-0.00560399	0.00171294	-0.0129317	0.00460876	-0.00542953	-0.00747528	-0.00809373	0.0115199	0.000471469	-0.00169419	0.00309394	0.00480231	-0.000621022	-0.00455854	0.00632273	0.000100763	0.00197248	0.00819772	0.00156369	-0.00410483	0.00411718	0.00557921	-0.00160773	0.00539861	0.00660843	0.0129488	0.0217189
MgIM767.02G011800.v1.1	MiIM7v11002210m.g	0.00293175	-0.00379264	-0.00232053	-0.014943	0.0077618	0.00260519	-0.00181908	0.00454428	0.0215052	0.0023397	0.00278557	0.00766001	-0.0127911	-0.00246097	0.00263616	0.00925111	-0.0102861	0.0223023	0.00154966	0.00202978	0.0130167	-0.0185653	-0.00462333	-0.0073567	0.00878951	0.00116394	0.00528542	0.0034479	-0.000336798	-0.00134159	-0.0190812	0.000885137	0.0116848	0.0122894	-0.00290043	-0.0112385	-0.000893189	0.00984018	2.07899e-05	-0.00089957	0.0163514	0.0099111	0.00401649	-0.00256943	-0.00206771	-0.001044	-0.0172495	-0.00217642
MgIM767.02G011900.v1.1	MiIM7v11002212m.g	0.0211106	-0.00500479	-0.00397649	0.00849699	-0.00213393	0.00498028	-0.00499811	-0.0167599	0.010844	-0.0124613	0.00177749	-0.0022805	0.0111815	0.00546147	0.0105153	-0.00270686	-0.005311	0.00583541	-0.00471227	-0.00167589	-0.00630043	-0.00508711	-0.00235975	0.0108401	0.0152556	-0.00371483	0.00290343	0.0216124	0.000537097	-0.00382761	-0.00809495	0.00829794	-0.00752636	-0.00251634	0.00366989	-0.0120672	-0.00945058	-0.0035444	-0.0145071	0.00163349	0.0106003	-0.00329652	0.00759662	0.00737373	0.0108473	0.00257285	0.00466051	-0.0136954
MgIM767.02G012000.v1.1	MiIM7v11002213m.g	-0.00381701	-0.0143369	-0.00597374	0.00648487	0.0014476	-0.00208372	0.00298989	0.0103326	-0.00789569	-0.00187209	0.00213699	0.00212648	0.00488441	-0.00118036	0.0059926	-5.89287e-05	-0.00321813	0.0119843	0.00649456	0.0004731	0.00423679	-0.00405004	-0.00863031	0.00219263	-0.00262835	0.0142392	0.00540042	0.00129421	-0.00156865	-0.00309288	-0.00535823	-0.00327486	0.00478536	0.0147975	-0.00384695	0.00280379	-0.0136612	-0.00195044	0.00289017	-0.00575653	-0.016885	-0.0164446	-0.00015705	0.00629188	-0.00265328	0.00144517	-0.0103191	-0.0113274
MgIM767.02G012100.v1.1	MiIM7v11002220m.g	-0.0113185	-0.00639825	0.00230059	0.00464089	-0.00921645	0.000295844	-0.000706435	0.00820327	-0.00189018	0.0144788	0.00257749	0.00928588	0.00995691	0.00302021	-0.0207947	0.0105733	-0.00166045	0.0097607	0.00423469	0.000136997	0.00129589	0.0150566	0.0132585	-0.00500572	-0.00971613	0.0144172	0.0126561	0.0153528	-0.022953	0.0153774	-0.00791238	0.0104399	-0.00826553	0.0264982	-0.0109451	0.0061217	0.00715376	-0.00720642	0.0130879	0.000387315	0.00329242	0.0109301	-0.0121421	-8.11333e-06	0.000408582	-0.000881803	0.00659721	-0.00687464
MgIM767.02G012200.v1.1	MiIM7v11002222m.g	-0.00138123	-0.00783083	-0.0192596	0.0129462	-0.00321874	-0.010323	-0.00287278	-0.00298349	-0.000655906	-0.00411467	-0.00152362	0.0112747	-0.00298387	-0.0047589	-0.0128942	-0.00957011	-0.0129758	0.00197919	-0.0135267	0.00853181	0.00119182	0.0109771	-0.0118062	-0.00131719	-0.00301645	0.0143764	0.00286669	-0.0221163	0.00388263	-0.00793345	-0.00344306	-0.00130317	0.000399158	0.00467115	0.00118817	0.00362926	0.00112886	-0.00638203	-0.00821663	0.00462925	0.00234909	-0.0117089	0.000666948	-0.00221577	0.0102669	0.00401383	0.00269751	-0.00916772
MgIM767.02G012300.v1.1	MiIM7v11002224m.g	-0.00480306	0.00441229	-0.0143535	-0.00151232	0.0116436	-0.0113648	-0.00518816	-0.00746107	0.00857757	0.0158966	0.0199173	0.0231489	0.00110348	-0.0081249	-0.0230547	-0.0241081	0.0111491	-0.000523863	-0.00495359	0.00670942	0.0046631	-0.0166086	-0.000737097	0.00784825	-0.00152833	-0.0146258	0.0258298	0.00939343	0.00861409	-0.00399949	-0.00737729	-0.00685712	0.0142062	-0.000354215	-0.00850124	-0.00348689	0.00188117	0.0090783	-0.00282269	0.00650565	0.0159896	-0.00797622	0.00167271	0.00234182	-0.00127087	0.00331854	0.00546752	-0.00222724
MgIM767.02G012400.v1.1	MiIM7v11002225m.g	0.0013115	-0.0105419	0.000605409	0.0049158	0.0188775	-0.0145098	-0.0102248	-0.00335206	-0.00849933	0.00540731	0.020791	-0.00455458	0.00496705	0.00175506	0.00705328	-0.0138279	-0.0168479	0.0150419	-0.00613264	-0.00266715	0.000385412	0.0138688	-0.00202883	0.00650112	0.0022085	-0.000342655	0.0115477	-0.000189414	-0.0243753	-0.00726024	0.0232127	0.00830915	-0.0094842	0.0182079	-0.0259692	-0.0158802	0.0102355	0.0109993	-0.0050957	0.0094166	-0.0064054	-0.0200706	0.0179599	0.0108545	-0.00456408	-0.00391084	0.000560224	-0.00389274
MgIM767.02G012500.v1.1	MiIM7v11002226m.g	0.0230694	-0.00215659	-0.00343891	0.00719446	-0.00360751	-0.0016136	-0.0059182	-0.00580024	0.00154618	-0.00185113	0.00531491	-0.0024702	0.00140807	0.0101201	0.00191744	-0.00235522	-0.0047219	-5.40072e-05	-0.00499592	-0.004266	-0.00788328	0.00685712	0.00713461	0.00376723	0.00252148	0.0026376	0.00859454	0.0191059	-0.00580703	0.00129019	0.00328922	0.00413199	0.000703499	-0.00859764	0.00442999	-0.00507519	-0.00750175	-0.0103343	-0.00239493	-0.00386124	0.0016718	-0.00890472	0.00491824	0.00205251	0.000404663	0.00895269	-0.000445865	0.00553068
MgIM767.02G012700.v1.1	MiIM7v11002229m.g	0.000685427	-0.00679797	-0.00825731	-0.0036927	0.00631722	0.00249467	-0.00463799	0.00801054	-0.0023145	-0.00269528	0.0048345	-0.00328353	0.000224782	0.000560007	-0.0102931	-0.00298038	-0.00137848	-0.00360536	0.00557011	-0.0150883	-0.00341528	-0.00913109	0.00649718	-0.0152041	0.00265604	-0.00449685	0.00608665	-8.601e-05	-0.00258758	0.0128277	0.0063677	-0.00343282	-0.0162903	-0.00877561	0.00568441	-0.00612994	-0.00562553	0.000530941	-0.0166478	0.00182702	-0.00209586	0.011282	0.000173928	-0.0065623	-0.012872	-0.00472312	-0.00423279	0.00465684
MgIM767.02G012900.v1.1	MiIM7v11002232m.g	-0.00815614	-0.00676863	-0.00142961	0.0143087	0.00526173	0.000534162	-0.000571712	0.00765942	0.000941963	-0.00118291	-0.00366743	-0.005355	0.00202315	-0.00425732	-0.00223415	-0.00110586	-0.0165531	-0.00676358	-0.000593572	-0.00591636	-0.00786012	0.000652176	-0.00807497	-0.00306095	-0.000892693	-0.00836493	-0.00110017	-0.00685924	-0.00532541	-0.000946754	0.00925175	0.0010875	0.00733809	-0.00208716	0.00214695	0.00248273	0.000869637	0.00164815	0.00740402	-0.000528831	0.0139019	-0.0018171	-0.00543934	-0.00926192	-0.00656229	0.00979766	0.0132993	8.94629e-06
MgIM767.02G013000.v1.1	MiIM7v11002233m.g	0.0110461	0.00209851	-0.00264717	-0.003107	0.00392776	0.0115019	0.00794012	-0.00756724	-0.020577	0.0100478	0.00125178	0.0237457	-0.018971	0.00483528	-0.00540364	-0.00308348	0.00856854	-0.00852441	0.00499142	0.0115602	-0.00977609	0.00268935	0.00651613	-0.00690207	0.0119411	-0.00333347	0.00830914	-0.00628558	-0.0163968	-0.0149083	0.000908906	-0.0203124	-0.00626839	0.00514003	-0.00236694	-0.00345643	-0.00918516	0.00868673	0.00100788	0.00310818	-0.01052	-0.0113976	-0.00348372	0.00819967	-0.00371135	-0.00323331	-0.000189001	-0.00772319
MgIM767.02G013100.v1.1	MiIM7v11002234m.g	0.0185159	-0.000538206	-0.00281797	0.00911994	-0.000876688	0.00912446	0.00351329	-0.0108907	0.00118633	-0.000782714	-0.00586499	0.00378232	0.000361188	0.00540528	-0.00831045	-0.00298545	0.00248574	-0.000246778	0.00299523	-0.00274012	-0.00337423	-0.00497849	0.00384126	0.0126815	0.00732281	0.00441961	0.0119857	0.00953788	-0.00991081	-0.00854571	-0.000307261	-0.014153	-0.0068346	-0.00618385	0.00641581	-0.00943682	-0.0172992	-0.00132744	0.000688501	0.00155239	0.000832785	-0.000135082	-0.0108882	0.0117953	-0.00365487	0.0112334	0.00214603	0.00651815
MgIM767.02G013200.v1.1	MiIM7v11002235m.g	0.0208537	-0.000434914	0.00159716	0.0131028	-0.000268945	0.0114424	0.00541484	-0.00812932	-0.00241517	-0.00346246	0.000792883	0.00580226	-0.00608931	0.0102796	-0.000545552	-0.00286804	0.00687744	-0.00148987	0.00748929	0.00232589	-0.00138163	0.00104914	-0.00365842	0.00728587	0.0118573	0.0015809	0.00817763	0.00439878	0.00125141	-0.0134646	-0.0122845	-0.00338362	-0.00223703	0.00579533	0.00622217	-0.00872363	-0.0156479	0.0029061	-0.00189735	0.00356445	-0.001319	-0.00621112	-0.0102662	0.00836006	-0.00837265	-0.00182657	0.00441917	0.0110785
MgIM767.02G013300.v1.1	MiIM7v11002236m.g	0.0061652	-0.00419361	0.00455636	0.00175077	0.0105137	0.0075327	0.00698939	-0.0041539	-0.0146002	0.0107997	0.000513787	0.000149706	-0.00573282	0.00274676	-0.0115309	-0.00229538	0.0019327	-0.0179771	0.00505688	0.0029175	-0.00867221	0.00289227	0.00617399	0.00999045	0.0098017	-0.00467304	0.0117667	-0.00348505	-0.00302442	-0.0095895	-0.00377263	0.00327085	-0.00617365	0.00429528	0.0223791	-0.00934438	-0.00876002	-0.00321803	0.00536103	0.00536733	-0.0100698	-0.0180409	-0.00662634	0.00115817	-0.000277594	-0.0169442	-0.00353187	-0.00304635
MgIM767.02G013700.v1.1	MiIM7v11002244m.g	0.00653438	-0.00505436	0.000779218	0.00249548	0.0120703	0.0135801	-0.00149388	-0.000236346	-0.00207994	-0.000209058	-0.000764466	0.000260487	-0.00388082	-0.00856649	-0.00328407	-0.00393247	0.00633032	-0.00392664	0.0063245	0.00144032	0.00626082	-0.0129678	0.00760447	0.00552625	0.00353311	0.00406464	0.0128476	-0.00718524	-0.00474564	-0.00167994	0.00866802	-0.0222444	-0.0039517	0.00396556	0.0210721	-0.00786893	-0.00296473	0.00304958	-0.015902	-0.00215829	0.000703899	-0.00742945	-0.00931498	0.00501994	-0.0155046	-0.00463553	0.00162154	-0.00714188
MgIM767.02G013900.v1.1	MiIM7v11002246m.g	0.0068548	-0.0066038	0.0024937	-0.00769031	0.0139489	0.0125871	-0.000885596	0.00801353	0.00165146	-0.0107164	0.000703259	0.00184132	-0.00979768	-9.29692e-05	-0.011802	-0.0133773	0.0098456	0.00357079	0.00967393	-0.00297192	0.00258824	0.00263835	-0.00432392	0.003423	0.00761951	0.00270048	0.00623551	0.00199236	-0.0132477	0.0027306	0.0143415	-0.000497713	-0.00332354	0.0136034	0.0103881	0.00117036	-0.0108004	-0.00206563	-0.003131	0.00160206	-0.000885855	-0.00388849	-0.0102933	0.00284927	-0.00685745	-0.0156944	0.00298162	0.00845951
MgIM767.02G014300.v1.1	MiIM7v11002251m.g	0.00499665	-0.00365506	-0.00130145	0.00217443	0.00999267	0.0140105	-0.00154674	0.00239005	-0.0104394	0.00222571	-0.00457861	-0.000434466	0.00468105	-0.00504429	-0.00729868	-0.00316049	0.00263203	0.00870951	-0.0020547	0.00649182	0.00397	-0.0063408	-0.00277385	-0.0026584	0.000381285	-0.000450962	0.00452857	-0.00145036	-0.00683131	0.00896822	0.00743398	-0.000229286	-0.00281208	-0.0161494	-0.000871999	-0.00442956	-0.0117205	-0.00600228	0.000377856	0.00820122	0.00200265	-0.00777116	-0.00142272	0.00336779	-0.00288993	-0.0162763	0.00629786	0.000636689
MgIM767.02G014400.v1.1	MiIM7v11002252m.g	0.00883777	-0.00582031	0.0011093	0.00298082	0.00945573	0.00485589	0.00548429	-0.0115552	-0.00570111	0.00183617	-0.00586352	-0.00726061	-0.0122136	-0.00120876	-0.0109325	0.00539259	0.000388064	-0.0151153	0.00425444	0.00212633	0.00121265	-0.0118386	-0.00316868	0.00313933	0.0116419	0.00130088	0.0157283	-0.0118285	-0.000854251	-0.0140156	-0.000963137	-0.00657001	-0.0075965	-0.00681878	0.0136938	-0.00307341	-0.0185818	-0.00577092	0.00558173	-0.00759708	0.00728534	-0.00391325	-0.00609413	0.00415143	-0.00833255	-0.00439965	0.00452976	-0.000940386
MgIM767.02G014900.v1.1	MiIM7v11002257m.g	0.00330102	-0.000205321	0.00301069	-0.000110672	0.0106073	0.00735838	0.018076	0.00583114	-0.00520036	-0.00980029	-0.011707	-0.0153801	-0.0338827	0.00046127	-0.00388119	-0.0192224	0.0257236	0.00170756	0.000215144	0.00230214	-0.00311783	-0.012048	0.00166603	0.00712405	0.0125737	-0.00657114	0.00871747	-0.00701004	-0.00820598	-0.0104076	-0.0021277	-0.0132398	0.000599973	0.0116033	0.023362	-0.00754405	-0.0200145	0.00473255	0.00865001	0.00647806	-0.00436236	-0.0109874	-0.00274064	-0.010432	-0.0125352	-0.011172	-0.00418641	-0.0013279
MgIM767.02G015000.v1.1	MiIM7v11002258m.g	0.00228163	0.0020688	0.00415104	0.00563697	0.00944228	0.0114061	0.00360344	-0.00501822	-0.0166332	-0.00457676	0.00152526	0.0028974	-0.0084094	-0.0021629	-0.0123254	-0.00428387	0.0220365	-0.00768391	-0.00430694	0.00974871	-0.014144	-0.00544025	-0.00349669	0.00506598	0.0191225	0.00787058	0.0162709	-0.00087431	-0.0121376	-0.00874126	-0.00241661	-0.0138273	-0.00432155	0.00283855	0.0133247	-0.0165493	-0.034698	-0.0111111	0.0140056	0.0121547	-0.0186955	-0.0281283	-0.0084497	0.00710612	-0.0150194	-0.0178569	0.0111124	-0.00960023
MgIM767.02G015100.v1.1	MiIM7v11002259m.g	0.00393308	0.000501721	-0.00208727	0.00783745	0.013599	0.0154223	0.015807	-0.0168203	-0.0118809	-0.00736866	-0.00870172	-0.00791497	-0.0154488	0.00058714	-0.01227	-0.00176471	0.00238526	0.000368539	1.16874e-05	-0.00865708	-0.0114566	0.00125552	-0.0195069	0.0123029	0.00961379	-0.00382427	0.00738877	-0.0145996	-0.00433134	-0.0057128	-0.00340074	0.00531695	-0.00250709	0.0102092	0.00628141	0.00118021	-0.016632	0.00510681	0.0133565	0.0105535	0.00145774	-0.00115091	-0.0062387	-0.00303751	-0.00261535	-0.00966652	0.0015696	-0.00507019
MgIM767.02G015400.v1.1	MiIM7v11002263m.g	-0.00721105	-0.00709145	-0.0206832	0.00988032	-0.00867443	-0.00769149	-0.00292778	0.00577012	0.00240884	-0.0107308	-0.0114475	0.00933323	-0.00375491	0.00145999	-0.0140255	-0.0151034	-0.00345569	0.00421374	0.00117718	0.00572286	-0.0073321	-0.00433734	-0.00622276	-0.00335209	-0.0126178	0.00434452	0.0191323	-0.0108565	0.0103082	-0.00394061	0.0068312	0.00596523	-0.0091945	0.00761767	0.00834586	-0.00479971	0.00956383	-0.0127861	0.000675338	0.00516789	-0.00268717	-0.00113953	0.000516321	-0.0136747	0.00471703	0.00648119	-0.0111257	0.0111676
MgIM767.02G015500.v1.1	MiIM7v11002266m.g	-0.00919317	-0.0101798	0.00456777	0.00138172	0.00774932	0.010136	0.00918839	-0.005844	-0.000953413	-0.00972007	0.000325023	-0.00231081	0.00164512	0.00206186	-0.0106992	-0.00422307	-0.0191328	-0.00561006	0.00303935	-0.0213399	0.0241516	0.00869238	-0.0138909	0.00638946	-0.0147635	-0.00139393	0.0183573	-0.00604512	-0.011699	0.000267344	-0.00533633	-0.00504376	-0.0099402	-0.007169	0.0137861	-0.0106689	-0.00104128	-0.00596337	-0.00684776	0.0153996	0.00583205	-0.0166496	0.000482748	0.0138086	-0.00289554	0.00234541	0.00230145	0.00322716
MgIM767.02G015700.v1.1	MiIM7v11002268m.g	-0.00555497	0.00386376	-0.0015012	0.00211686	-0.00225661	-0.00619777	-0.00121028	-0.00677721	0.00397355	-0.00409178	-0.00963526	0.00247271	-0.00737451	0.00289058	0.00928027	0.000418715	-0.0105327	0.0124262	-0.00986982	0.0143337	0.00456868	0.0205255	-0.00983088	0.0200802	0.00193397	-0.00218381	0.0137651	0.00387445	0.0012994	-0.00851996	-0.0165956	-0.00612604	-0.002917	-0.0023224	-0.00600946	0.00873532	0.00880539	-0.00130788	0.00889557	0.00963906	-0.00581936	0.00039692	-0.00582606	-0.00495195	-0.00618572	-0.00509004	-0.00629695	0.00300172
MgIM767.02G015800.v1.1	MiIM7v11002271m.g	-0.00486584	-0.00608217	-0.000194434	0.0120264	-0.0286395	0.0104435	-0.0105322	-0.0236257	-0.0043338	0.00667082	0.010698	-0.017456	-0.027453	-8.28725e-05	-0.00356499	0.00548198	0.0195283	-0.0149496	-0.0117865	-0.0110104	0.00747998	0.0116612	0.00661336	0.00534571	0.00460985	-0.00248098	-0.00741163	0.000272322	0.00378397	-0.0116401	0.00467035	0.0070216	0.00362571	0.00555735	0.00283524	-0.00559024	0.00527816	-0.00889029	-0.00104513	-0.00340246	-0.000656105	-0.00489828	0.00681826	-0.011698	-0.00147198	0.00415544	-0.0051738	-0.0052082
MgIM767.02G016100.v1.1	MiIM7v11002275m.g	0.00927875	-0.0121644	0.00151535	-9.6049e-05	1.7271e-05	-0.00715321	0.00680137	0.000961927	0.00204006	0.00852848	-0.00833259	0.00933975	0.000720599	0.00179653	0.00668311	0.0020315	0.00549424	0.00380657	-0.00154107	-0.00324382	-0.00216276	-0.00261278	0.00411219	0.00876918	0.00659465	-0.00022413	-0.00590154	0.00693279	0.0058816	-0.00706435	-0.00426563	0.0104383	3.03672e-06	-0.000308616	-0.00478163	0.00820256	0.0090522	0.0199162	-0.00456919	0.00239287	0.00345387	0.00890461	0.000775897	-0.0114672	-0.0221433	-0.00387754	0.0156249	-0.00345996
MgIM767.02G016200.v1.1	MiIM7v11002276m.g	-0.0103699	-0.00780424	-0.00882447	0.0115272	-0.0197008	0.00587519	-0.00026711	0.000816922	-0.00431168	-0.00219951	0.00608083	0.0128388	0.00595182	0.00247952	-0.0140147	-0.0163285	0.00918635	-0.000474891	-0.0069201	0.00303609	1.57755e-05	-0.00352455	-0.00274142	-0.000556592	0.00272896	0.0130199	-0.00188927	0.00289782	-0.00541789	-0.000965021	0.00395377	-0.0053303	-0.00932209	-0.00738269	-0.0068873	0.00242052	0.0123591	-0.010355	-0.00735751	0.0166084	-0.00731213	0.00768315	-0.00119725	-0.00453143	-0.00407039	-0.00825848	-0.00270235	-0.00687948
MgIM767.02G016500.v1.1	MiIM7v11002281m.g	-0.00286131	-0.014423	0.00181238	0.0101295	-0.0102001	0.00640655	0.00245707	0.00454093	-0.00782603	0.00860342	-0.00417197	-0.0188639	-0.0107186	-0.00553539	0.00561556	-0.0114186	-0.00533901	-0.00397462	-0.00492089	0.00828609	-0.00174163	-0.00404319	0.00332041	-0.00215189	0.0125571	0.0053381	0.00314477	-0.0111321	0.0102232	0.00139948	-0.00785267	0.00173142	0.0241095	0.0087043	-0.00859028	-0.000709895	-0.00427612	-0.0147711	-0.00471246	-0.00199932	-0.0103122	-0.0151085	-0.00408251	-0.00894728	0.00588055	0.00682212	0.0111609	-0.00184201
MgIM767.02G016600.v1.1	MiIM7v11002282m.g	-0.0055794	-0.0128848	-0.0134186	0.0158653	-0.00795306	-0.00531807	0.019221	-0.00457087	0.0089936	0.00421159	-0.0125211	-0.00664248	-0.00500672	-0.00377633	-0.00151584	-0.0115368	-0.00248009	-0.00114415	-0.020858	0.00437509	-0.00343774	0.00592526	0.00617357	-0.00436588	0.00516727	0.00561235	0.0162572	0.0132801	-0.021109	-0.00161347	0.00790405	-0.00325986	-0.00226067	-0.0118189	0.000568447	0.00307497	0.00882453	0.00721288	-0.000370555	0.00804914	-0.00537656	0.000323488	-0.00405692	-0.00273448	-0.00922557	-0.00902957	0.00402721	-0.000914044
MgIM767.02G016900.v1.1	MiIM7v11002285m.g	0.0141822	-0.00313618	-0.00307642	-0.00465043	-0.00246979	0.000813974	0.000285379	-0.0140937	-0.0112833	-0.0107329	-0.00761597	-0.00626523	-0.00948482	-0.00271936	0.0122428	-0.00374479	0.00502835	-0.00338412	0.000478653	0.00634986	-0.00971705	0.00257808	0.00886679	-0.0140784	-0.00422893	-0.00410174	0.0119175	0.0121355	0.00331752	0.00282944	0.00197234	0.00906329	0.00506628	0.000966691	0.00304383	-0.00394143	-0.00097093	0.00135529	0.00197943	-0.0188105	0.000791099	-0.00206828	0.0024124	-0.00858467	-0.00636999	-0.00404532	-0.00644358	-0.00271823
MgIM767.02G017000.v1.1	MiIM7v11002286m.g	-0.00516791	-0.00201962	-0.000509612	0.00236542	0.00283671	-0.00478233	0.0145035	-0.00806622	0.0256101	0.00427003	0.00476577	-0.00902841	0.0331896	0.0178007	-0.00529894	-0.0135437	0.00573563	0.00581635	-0.00493037	0.00514157	-0.00875821	-0.0134612	-0.00328488	-0.00265955	-0.00997857	-0.00618811	0.0163183	0.000405285	0.0183376	-0.0370501	-0.00919059	0.023238	0.0131232	0.0240415	0.0327386	-0.0011696	-0.0156632	0.00526424	0.00439559	0.00395184	-0.00728009	-0.00012022	-0.0106835	-0.0234349	8.13847e-06	0.00778764	-0.0181196	-0.00824004
MgIM767.02G017100.v1.1	MiIM7v11002291m.g	0.00583415	-0.0119267	0.0085578	-0.00202624	-0.00613003	-0.0170173	0.00595221	0.009186	-0.0127564	0.0231455	-0.00112781	-0.00828833	0.00367476	0.00480911	0.0178208	-0.00813056	-0.00650059	0.0115544	0.00880666	-0.00965417	0.00408775	0.00221204	-0.00709818	0.00518697	-0.00470862	0.0039545	0.00193235	0.019179	0.0114674	-0.00346104	0.020061	0.00785373	-0.00617627	0.00428796	-0.013607	-0.0105307	-0.0130871	-0.00162646	-0.0163683	0.00340236	-0.000101075	-0.00121197	0.00607718	-0.00536715	0.00735339	-0.00886121	0.00879548	0.0112263
MgIM767.02G017200.v1.1	MiIM7v11002293m.g	-0.00464226	-0.0076144	-0.0165618	-0.00187944	0.000673909	-0.0104426	0.0107932	0.00243201	0.00194974	-0.0164779	-0.00187809	0.00320174	0.00630465	0.00185735	0.000149236	0.00961569	0.00504557	-0.00882301	0.00857859	-0.0021852	-0.0070499	-0.00798538	0.00429172	0.00129118	0.0117595	0.00128967	-0.00445521	0.012544	0.00118579	-0.00337567	0.00386671	0.0120001	0.00446639	-0.011814	-0.000613552	-0.00657328	-0.00610439	0.00279526	0.00248799	-0.00139297	-0.0113827	-0.00555795	0.00796052	-0.000664089	-0.0051505	0.0044118	-0.00262325	-0.000475567
MgIM767.02G017400.v1.1	MiIM7v11002295m.g	-0.00464497	-0.0152165	0.000888089	-0.00918821	-0.00521801	0.00482263	-0.000554783	0.00732043	-0.00877131	-0.00518173	0.00334245	-0.00549416	0.00389734	0.0157663	-0.00524421	-0.00650122	0.018669	0.00813459	-0.0136668	-0.00672305	-0.017205	0.00831228	0.00895365	0.00932474	-0.014311	-0.0187059	-0.00981547	0.00167423	0.00899594	-0.00575999	-0.0129184	-0.0037794	0.00174515	0.00751297	-0.00750598	0.0127171	0.0043624	0.00528064	0.00345309	0.0013811	-0.00917233	0.00696146	0.00609851	-0.00296116	-0.00943226	0.00487477	-0.00090581	0.00381924
MgIM767.02G017500.v1.1	MiIM7v11002302m.g	0.000706015	-0.0134416	0.0146836	0.0113669	0.00626437	-0.00890746	-0.01293	0.0244912	-0.0111166	-0.0116292	-0.000525278	-0.00545851	-0.00519779	0.0060336	0.00371867	-0.00151361	-0.00517778	0.00878524	-0.00495029	0.00386565	-0.00188203	0.00321849	0.00669379	-0.00128212	0.00104032	-0.0133039	0.00903231	-0.00814924	0.00380692	-0.00421615	0.00181049	0.0130594	0.00406787	-0.00197197	-0.000558775	-0.00117232	0.00186044	-0.0161775	-0.00476455	0.00198966	-0.0123367	0.00388587	-0.00816089	0.00644143	0.00564885	0.00343935	0.00950829	-0.00704546
MgIM767.02G017600.v1.1	MiIM7v11002303m.g	-0.0104994	0.0151245	-0.000717468	-0.006355	-0.00811867	-0.00478302	-0.00509695	0.0167404	-0.00979735	0.00514747	-0.00783126	-0.0102917	0.00287688	0.0123897	-0.0161373	0.0148691	0.00331725	-0.0138204	-0.000399886	-0.0261073	0.0100299	-0.00973329	0.0112567	-0.0177272	0.0357477	0.00153188	0.010124	0.0132024	0.00734121	0.00728208	-0.00801945	0.0152791	0.00739334	-0.00272286	-0.000322904	0.0134429	0.0210241	-0.00763528	0.0115285	0.0018334	0.000336686	-0.0117121	-0.00534865	9.25608e-05	0.00414705	-0.0138099	0.00606486	-0.00241566
MgIM767.02G017700.v1.1	MiIM7v11002305m.g	0.0106561	-0.00461399	-0.0018726	-0.00368496	-0.00242443	-0.000252322	-0.00252309	-0.00231575	-0.0146262	-0.00128564	-0.00489927	3.18928e-05	0.00302419	0.000184351	-0.00308374	0.00259291	0.00400607	-0.00556352	0.000877374	-0.00433914	-0.00683203	-0.00102432	0.00404359	-0.0110565	0.000583535	-0.00122886	0.00266229	0.00329218	-0.00209513	-0.00219599	0.00760446	0.0101132	-0.00686067	-0.00285404	-0.00874993	-0.00640758	0.000110876	0.00524634	-0.0145281	-0.00226492	-0.000367673	0.000854378	-0.00768508	-0.000468705	-0.000895288	0.00344637	0.00391865	0.00510081
MgIM767.02G017800.v1.1	MiIM7v11002306m.g	0.00769046	-0.0102581	0.00082837	0.00391428	0.0104063	0.00341202	-0.0126954	0.00623226	-0.000718441	0.00195766	-0.000571368	-0.00768309	-0.00370509	0.00682127	0.00739175	0.00674653	-0.00437272	-0.000235431	-0.000233571	-0.00385916	-0.00115303	0.00115749	0.00447933	-0.0066676	-0.0149682	-0.00220856	0.00546059	0.00895356	-0.00209609	-0.0115001	0.000854173	0.00891646	0.00817558	-0.0056297	0.0129508	0.0146667	0.00349137	-0.0109714	0.00427742	-0.0159692	-0.00961526	0.0016018	0.0123692	0.00203628	-0.00417209	-0.000856125	-0.0109123	-0.010468
MgIM767.02G017900.v1.1	MiIM7v11002308m.g	0.00103827	-0.0102767	-0.011316	-0.0114845	-0.00997382	-0.00918516	0.00327095	0.00318446	0.00529512	0.00235893	-0.00179969	-0.000136706	0.011023	0.00903514	0.00687179	-0.00481706	0.00252869	0.0140106	0.010048	-0.00190384	-0.00849397	-0.00487176	0.00175461	0.0143433	0.0161715	0.000672286	0.0111146	0.00565903	0.0172898	0.000300014	0.0107685	0.00785228	0.00272349	-0.0108722	-0.00872334	-0.0119618	-0.00950795	-0.0194402	0.00727822	0.000673248	-0.00758117	-0.0127738	-0.00369134	-0.000390996	-0.0117784	-0.00872421	-0.000687989	0.0110673
MgIM767.02G018000.v1.1	MiIM7v11002311m.g	-0.010731	-0.0159293	0.0037252	0.00932725	-0.0164166	0.00423832	-0.00771591	0.000928489	0.00420828	-0.00851868	0.00028797	0.000546349	-0.00222287	0.00477759	0.00357693	-0.00667913	0.0107043	-0.00464815	-0.00290831	0.00498254	-0.0085983	0.00999142	0.00907774	0.00488306	-0.00963209	0.0115041	-0.000448886	0.00133923	-0.00345436	-0.00141664	0.00303211	5.02267e-05	0.00610793	-0.00679042	0.00875826	0.00296566	-6.32661e-05	-0.00442209	0.00431551	-0.00695704	0.0140574	-0.0013136	-0.01676	-0.00284612	-0.00196835	0.00792636	-0.00868668	0.000348978
[truncated: 12,307 more rows]
[truncated: 152 more columns]
