# Supplementary material for: The quantitative genetics of gene expression in Mimulus guttatus
Source: PLoS Genet. 2024 Apr 11;20(4):e1011072. doi: 10.1371/journal.pgen.1011072 (PMC11060551; doi:10.1371/journal.pgen.1011072)
Supplement: S10 Table — Each event is localized by differing genotypes (each with posterior probability > 0.99) at bracketing markers (left and right of the recombination breakpoint). The location of these flanking markers is reported as bp position in the IM767 reference genome. (XLSX) [file pgen.1011072.s010.xlsx]

## Sheet: Sheet1
Supplemental Table 10. The location of 33302 recombination events detected acorss 1373 F2 plants. The event is localized by differing genotypes (each with posterior probability > 0.99) at bracketing markers (left and right of the recombination breakpoint). The location of these flanking markers are reported as bp position in the IM767 reference genome.
F2 plant	Chromosome	Marker left	Marker right	Genotype left	Genotype right
s3_1034-2a	Chr_01	1567905	1579874	AB	AA
s3_1034-22b	Chr_01	4103206	4174881	AA	AB
s3_1034-22b	Chr_01	5002761	5242948	AB	BB
s3_1034-21b	Chr_01	3813024	3902845	AB	BB
s3_1034-21b	Chr_01	4858089	4993850	BB	AB
s3_1034-21b	Chr_01	6871552	7039496	AB	AA
s6_1034-187	Chr_01	3540262	3585980	AA	AB
s6_1034-186	Chr_01	4405301	4488789	AA	AB
s7_1034-185	Chr_01	4103206	4174881	AB	AA
s6_1034-184	Chr_01	184521	239371	AA	AB
s6_1034-179	Chr_01	419497	469420	BB	AB
s6_1034-179	Chr_01	493861	541475	AB	AA
s6_1034-178	Chr_01	3697376	3759006	AB	AA
s6_1034-177	Chr_01	1081011	1187575	BB	AB
s6_1034-176	Chr_01	3390609	3540262	AA	AB
s6_1034-176	Chr_01	5260164	5297355	AB	BB
s7_1034-175	Chr_01	2757343	2796983	BB	AB
s7_1034-174	Chr_01	3813024	3902845	BB	AB
s7_1034-173	Chr_01	3813024	3902845	BB	AB
s6_1034-171	Chr_01	2538209	2590897	BB	AB
s6_1034-171	Chr_01	4174881	4220289	AB	AA
s7_1034-169	Chr_01	2222202	2299604	AB	AA
s7_1034-169	Chr_01	2608565	2699216	AA	AB
s7_1034-168	Chr_01	1843077	1987237	BB	AB
s7_1034-168	Chr_01	5002761	5242948	AB	BB
s7_1034-167	Chr_01	7204657	7882629	BB	AB
s7_1034-165	Chr_01	1695288	1788460	AB	AA
s7_1034-165	Chr_01	5002761	5242948	AA	AB
s7_1034-163	Chr_01	3155296	3169633	AB	AA
s7_1034-163	Chr_01	7882629	8095661	AA	AB
s6_1034-162	Chr_01	184521	239371	BB	AB
s6_1034-162	Chr_01	620798	650228	AB	BB
s7_1034-161	Chr_01	4584754	4647269	BB	AB
s7_1034-159	Chr_01	2386215	2404644	AB	AA
s7_1034-158	Chr_01	3390609	3540262	AB	BB
s6_1034-157	Chr_01	3813024	3902845	BB	AB
s7_1034-156	Chr_01	2386215	2404644	AB	BB
s7_1034-156	Chr_01	5002761	5242948	BB	AB
s7_1034-153	Chr_01	6871552	7039496	AB	AA
s6_1034-151	Chr_01	5002761	5242948	AB	BB
s6_1034-150	Chr_01	2014595	2022436	AB	AA
s6_1034-150	Chr_01	9112690	10791238	AA	AB
s6_1034-149	Chr_01	672283	689755	AB	BB
s6_1034-149	Chr_01	981119	1034164	BB	AB
s6_1034-148	Chr_01	4258714	4385429	BB	AB
s7_1034-145	Chr_01	239371	243710	BB	AB
s7_1034-145	Chr_01	8319366	8605310	AB	BB
s6_1034-144	Chr_01	954609	972132	AB	BB
s7_1034-143	Chr_01	981119	1034164	AB	BB
s7_1034-143	Chr_01	1420073	1464883	BB	AB
s6_1034-142	Chr_01	493861	541475	BB	AB
s6_1034-142	Chr_01	2386215	2404644	AB	AA
s6_1034-141	Chr_01	3071157	3155296	AA	AB
s6_1034-141	Chr_01	3902845	4011284	AB	BB
s6_1034-139	Chr_01	2040165	2134612	AA	AB
s7_1034-138	Chr_01	1531045	1567905	AA	AB
s6_1034-137	Chr_01	5476454	5566861	AB	BB
s7_1034-134	Chr_01	6722038	6825582	BB	AB
s6_1034-132	Chr_01	3293760	3334338	AA	AB
s6_1034-132	Chr_01	8095661	8109206	AB	BB
s6_1034-131	Chr_01	3540262	3585980	AB	BB
s6_1034-131	Chr_01	3697376	3759006	BB	AB
s6_1034-129	Chr_01	1843077	1987237	BB	AB
s7_1034-127	Chr_01	769402	836153	AB	AA
s6_1034-126	Chr_01	3639093	3697376	AB	BB
s6_1034-126	Chr_01	4041482	4103206	BB	AB
s6_1034-124	Chr_01	2450545	2469703	AB	BB
s6_1034-124	Chr_01	2538209	2590897	BB	AB
s6_1034-124	Chr_01	4488789	4529994	AB	BB
s67_1034-123	Chr_01	3813024	3902845	AA	AB
s7_1034-122	Chr_01	1081011	1187575	AB	AA
s7_1034-122	Chr_01	8223064	8313584	AA	AB
s6_1034-121	Chr_01	1804679	1818057	BB	AB
s7_1034-120	Chr_01	4258714	4385429	AB	AA
s7_1034-119	Chr_01	3813024	3902845	AA	AB
s7_1034-119	Chr_01	4041482	4103206	AB	AA
s7_1034-117	Chr_01	2222202	2299604	AA	AB
s7_1034-117	Chr_01	5002761	5242948	AB	BB
s6_1034-116	Chr_01	4529994	4575091	AA	AB
s6_1034-115	Chr_01	4858089	4993850	AB	BB
s6_1034-115	Chr_01	5681912	6169794	BB	AB
s6_1034-113	Chr_01	2699216	2754104	AA	AB
s7_1034-112	Chr_01	3202025	3281634	AB	AA
s7_1034-112	Chr_01	3348397	3375512	AA	AB
s7_1034-112	Chr_01	3639093	3697376	AB	AA
s7_1034-112	Chr_01	5002761	5242948	AA	AB
s6_1034-110	Chr_01	954609	972132	AA	AB
s6_1034-110	Chr_01	5242948	5260164	AB	BB
s6_1034-109	Chr_01	2222202	2299604	AA	AB
s6_1034-108	Chr_01	6871552	7039496	AB	AA
s6_1034-107	Chr_01	1579874	1670844	AB	BB
s6_1034-107	Chr_01	5681912	6169794	BB	AB
s7_1034-106	Chr_01	4584754	4647269	AB	AA
s6_1034-105	Chr_01	5681912	6169794	AB	AA
s7_1034-104	Chr_01	4405301	4488789	AB	BB
s6_1034-103	Chr_01	5002761	5242948	AB	BB
s6_1034-103	Chr_01	6169794	6529157	BB	AB
s6_1034-102	Chr_01	885892	954609	BB	AB
s7_1034-99	Chr_01	4103206	4174881	AB	BB
s7_1034-99	Chr_01	7204657	7882629	BB	AB
s4_1034-96	Chr_01	3348397	3375512	AB	AA
s4_1034-94	Chr_01	1420073	1464883	AB	BB
s2_1034-93	Chr_01	1843077	1987237	BB	AB
s4_1034-92	Chr_01	4258714	4385429	AB	BB
s4_1034-92	Chr_01	5310763	5344891	BB	AB
s5_1034-90	Chr_01	2222202	2299604	AB	BB
s2_1034-88	Chr_01	3697376	3759006	BB	AB
s2_1034-88	Chr_01	5002761	5242948	AB	AA
s5_1034-87	Chr_01	2997297	3051630	BB	AB
s5_1034-87	Chr_01	4041482	4103206	AB	AA
s2_1034-86	Chr_01	721985	733673	AB	BB
s2_1034-86	Chr_01	2912521	2930881	BB	AB
s2_1034-84	Chr_01	3639093	3697376	AB	AA
s2_1034-83	Chr_01	1695288	1788460	AB	BB
s2_1034-82	Chr_01	1843077	1987237	AB	BB
s2_1034-82	Chr_01	2534277	2538209	BB	AB
s4_1034-81	Chr_01	1198684	1299395	AB	BB
s4_1034-81	Chr_01	8605310	8660271	BB	AB
s7_1034-77	Chr_01	2386215	2404644	BB	AB
s4_1034-76	Chr_01	2815123	2855455	AA	AB
s4_1034-75	Chr_01	1198684	1299395	AA	AB
s4_1034-72	Chr_01	6169794	6529157	AB	AA
s4_1034-70	Chr_01	3813024	3902845	AB	BB
s4_1034-70	Chr_01	5002761	5242948	BB	AB
s4_1034-69	Chr_01	885892	954609	AB	BB
s4_1034-69	Chr_01	1843077	1987237	BB	AB
s4_1034-68	Chr_01	1843077	1987237	AB	AA
s4_1034-68	Chr_01	3697376	3759006	AA	AB
s4_1034-68	Chr_01	7882629	8095661	AB	BB
s7_1034-67	Chr_01	2479890	2491659	AB	AA
s7_1034-67	Chr_01	4041482	4103206	AA	AB
s4_1034-66	Chr_01	954609	972132	AB	BB
s4_1034-66	Chr_01	4732491	4849162	BB	AB
s4_1034-66	Chr_01	7204657	7882629	AB	AA
s4_1034-66	Chr_01	11156237	11362623	AA	AB
s3_1034-62	Chr_01	981119	1034164	AB	BB
s3_1034-62	Chr_01	2222202	2299604	BB	AB
s3_1034-59	Chr_01	1843077	1987237	AA	AB
s3_1034-59	Chr_01	3697376	3759006	AB	AA
s3_1034-57	Chr_01	2134612	2222202	BB	AB
s3_1034-57	Chr_01	3390609	3540262	AB	AA
s3_1034-55	Chr_01	4647269	4703415	BB	AB
s3_1034-54	Chr_01	3348397	3375512	AB	AA
s3_1034-54	Chr_01	6871552	7039496	AA	AB
s7_1034-53	Chr_01	620798	650228	AB	BB
s7_1034-53	Chr_01	3813024	3902845	BB	AB
s7_1034-53	Chr_01	5310763	5344891	AB	AA
s3_1034-48	Chr_01	4258714	4385429	AB	AA
s3_1034-46	Chr_01	1198684	1299395	AA	AB
s3_1034-46	Chr_01	7039496	7204657	AB	BB
s3_1034-45	Chr_01	4858089	4993850	AB	BB
s3_1034-43	Chr_01	1081011	1187575	AB	AA
s3_1034-43	Chr_01	3813024	3902845	AA	AB
s3_1034-41	Chr_01	3697376	3759006	AB	AA
s3_1034-40	Chr_01	398657	407038	AA	AB
s3_1034-40	Chr_01	4385429	4405301	AB	BB
s3_1034-37	Chr_01	1695288	1788460	AA	AB
s3_1034-37	Chr_01	3348397	3375512	AB	BB
s3_1034-36	Chr_01	1198684	1299395	BB	AB
s2_1034-35	Chr_01	6169794	6529157	AB	AA
s2_1034-34	Chr_01	4647269	4703415	AB	BB
s3_1034-33	Chr_01	541475	610521	AB	BB
s3_1034-33	Chr_01	4174881	4220289	BB	AB
s3_1034-30	Chr_01	4584754	4647269	AA	AB
s3_1034-30	Chr_01	5681912	6169794	AB	BB
s3_1034-29	Chr_01	3384292	3390609	AB	AA
s3_1034-28	Chr_01	1034164	1043524	AB	AA
s3_1034-28	Chr_01	8319366	8605310	AA	AB
s2_1034-22	Chr_01	541475	610521	AA	AB
s2_1034-22	Chr_01	1081011	1187575	AB	AA
s2_1034-18	Chr_01	5681912	6169794	AB	AA
s3_1034-17	Chr_01	3697376	3759006	AB	AA
s3_1034-17	Chr_01	5681912	6169794	AA	AB
s2_1034-16	Chr_01	2134612	2222202	AB	AA
s2_1034-16	Chr_01	4405301	4488789	AA	AB
s2_1034-15	Chr_01	6871552	7039496	AA	AB
s3_1034-14	Chr_01	1843077	1987237	AB	BB
s3_1034-14	Chr_01	5476454	5566861	BB	AB
s2_1034-13	Chr_01	981119	1034164	AB	BB
s2_1034-13	Chr_01	6691673	6706049	BB	AB
s2_1034-13	Chr_01	7204657	7882629	AB	AA
s2_1034-12	Chr_01	2040165	2134612	AA	AB
s2_1034-11	Chr_01	9112690	10791238	AB	AA
s5_1034-10	Chr_01	3813024	3902845	AA	AB
s37_1034-8	Chr_01	3697376	3759006	BB	AB
s3_1034-2a	Chr_02	1579932	1661192	AA	AB
s3_1034-2a	Chr_02	16203970	16414656	AB	BB
s3_1034-2a	Chr_02	19301996	19318814	BB	AB
s3_1034-22b	Chr_02	1437902	1455342	AB	AA
s3_1034-22b	Chr_02	2526107	2614964	AA	AB
s3_1034-22b	Chr_02	18676198	18704865	AB	BB
s3_1034-21b	Chr_02	584057	610001	BB	AB
s3_1034-21b	Chr_02	14836028	14939533	AB	BB
s6_1034-187	Chr_02	7530857	7575912	BB	AB
s6_1034-187	Chr_02	7704711	8176151	AB	AA
s7_1034-185	Chr_02	2156130	2264075	AB	AA
s7_1034-185	Chr_02	4719183	4899391	AA	AB
s7_1034-185	Chr_02	12124963	13500828	AB	BB
s7_1034-185	Chr_02	17010661	17041977	BB	AB
s6_1034-184	Chr_02	1021989	1093091	BB	AB
s6_1034-184	Chr_02	6703992	7227121	AB	AA
s6_1034-184	Chr_02	19006642	19020063	AA	AB
s6_1034-183	Chr_02	1000541	1012804	BB	AB
s6_1034-183	Chr_02	4377349	4645103	AB	AA
s6_1034-182	Chr_02	18191683	18208942	AB	AA
s6_1034-180	Chr_02	1473785	1486343	AB	BB
s6_1034-180	Chr_02	18331976	18390179	BB	AB
s6_1034-179	Chr_02	1473785	1486343	BB	AB
s6_1034-178	Chr_02	2068770	2156130	AA	AB
s6_1034-178	Chr_02	5292942	5387480	AB	BB
s6_1034-178	Chr_02	15938592	16105595	BB	AB
s6_1034-177	Chr_02	1946857	2027879	AA	AB
s6_1034-177	Chr_02	4377349	4645103	AB	BB
s6_1034-177	Chr_02	14358628	14441739	BB	AB
s6_1034-176	Chr_02	14644882	14683811	BB	AB
s6_1034-176	Chr_02	14939533	15261001	AB	AA
s7_1034-175	Chr_02	4377349	4645103	AB	AA
s7_1034-175	Chr_02	17487407	17568210	AA	AB
s7_1034-175	Chr_02	17796133	17965917	AB	BB
s7_1034-174	Chr_02	105064	134545	BB	AB
s7_1034-174	Chr_02	14683811	14718039	AB	BB
s7_1034-173	Chr_02	3040182	3138467	AA	AB
s7_1034-173	Chr_02	18957848	18975252	AB	AA
s6_1034-171	Chr_02	1473785	1486343	AA	AB
s6_1034-171	Chr_02	3667415	3673055	AB	BB
s7_1034-170	Chr_02	13500828	13694903	BB	AA
s7_1034-169	Chr_02	105064	134545	AA	AB
s7_1034-169	Chr_02	1579932	1661192	AB	AA
s7_1034-169	Chr_02	16753492	16765854	AA	AB
s7_1034-169	Chr_02	17796133	17965917	AB	BB
s7_1034-168	Chr_02	105064	134545	AA	AB
s7_1034-168	Chr_02	1000541	1012804	AB	AA
s7_1034-168	Chr_02	1946857	2027879	AA	AB
s7_1034-168	Chr_02	18513619	18522519	AB	AA
s7_1034-167	Chr_02	105064	134545	AA	AB
s7_1034-165	Chr_02	4314424	4353202	BB	AB
s7_1034-164	Chr_02	105064	134545	AA	AB
s7_1034-164	Chr_02	384098	463581	AB	AA
s7_1034-164	Chr_02	4951966	5177278	AA	AB
s7_1034-164	Chr_02	13500828	13694903	AB	BB
s7_1034-163	Chr_02	316570	355358	AA	AB
s7_1034-161	Chr_02	105064	134545	AA	AB
s7_1034-161	Chr_02	3040182	3138467	AB	BB
s7_1034-159	Chr_02	105064	134545	AA	AB
s7_1034-159	Chr_02	4377349	4645103	AB	AA
s7_1034-158	Chr_02	105064	134545	AA	AB
s7_1034-158	Chr_02	14805058	14808588	AB	BB
s7_1034-158	Chr_02	14939533	15261001	BB	AB
s7_1034-158	Chr_02	17251122	17348285	AB	AA
s6_1034-157	Chr_02	17396413	17437352	AB	AA
s7_1034-156	Chr_02	105064	134545	AA	AB
s7_1034-156	Chr_02	7530857	7575912	AB	AA
s7_1034-156	Chr_02	19362925	19380598	AA	AB
s6_1034-155	Chr_02	3496305	3590590	AB	BB
s6_1034-155	Chr_02	5180941	5292942	BB	AB
s6_1034-155	Chr_02	19208356	19243068	AB	AA
s6_1034-154	Chr_02	5292942	5387480	AB	BB
s6_1034-154	Chr_02	6703992	7227121	BB	AB
s6_1034-154	Chr_02	19246997	19287661	AB	AA
s7_1034-153	Chr_02	1946857	2027879	BB	AB
s7_1034-153	Chr_02	17796133	17965917	AB	BB
s6_1034-152	Chr_02	1486343	1512956	BB	AB
s6_1034-152	Chr_02	2031647	2050917	AB	AA
s6_1034-152	Chr_02	4899391	4951966	AA	AB
s6_1034-152	Chr_02	17251122	17348285	AB	AA
s6_1034-152	Chr_02	19497683	19687110	AA	AB
s6_1034-151	Chr_02	4377349	4645103	AB	AA
s6_1034-150	Chr_02	705913	722972	AA	AB
s6_1034-149	Chr_02	3859882	4007650	BB	AB
s6_1034-149	Chr_02	7704711	8176151	AB	BB
s6_1034-148	Chr_02	355358	366782	BB	AB
s6_1034-148	Chr_02	4274070	4305914	AB	AA
s6_1034-148	Chr_02	16203970	16414656	AA	AB
s6_1034-148	Chr_02	17353094	17396413	AB	BB
s6_1034-147	Chr_02	17796133	17965917	AA	AB
s7_1034-145	Chr_02	4014522	4090966	AB	BB
s7_1034-145	Chr_02	4377349	4645103	BB	AB
s7_1034-145	Chr_02	17251122	17348285	AB	BB
s6_1034-144	Chr_02	1860764	1895646	AB	AA
s6_1034-144	Chr_02	19362925	19380598	AA	AB
s7_1034-143	Chr_02	1360546	1433032	BB	AB
s7_1034-143	Chr_02	1714447	1764907	AB	AA
s6_1034-142	Chr_02	1012804	1021989	AB	BB
s6_1034-142	Chr_02	4014522	4090966	BB	AB
s6_1034-141	Chr_02	13500828	13694903	BB	AB
s6_1034-141	Chr_02	17046260	17196083	AB	AA
s7_1034-140	Chr_02	134545	241369	AB	AA
s6_1034-139	Chr_02	105064	134545	AA	AB
s7_1034-138	Chr_02	6703992	7227121	BB	AB
s6_1034-137	Chr_02	2156130	2264075	AB	AA
s6_1034-137	Chr_02	7530857	7575912	AA	AB
s6_1034-137	Chr_02	14939533	15261001	AB	BB
s6_1034-137	Chr_02	15938592	16105595	BB	AB
s7_1034-134	Chr_02	7704711	8176151	AB	AA
s67_1034-133	Chr_02	14644882	14683811	AB	AA
s67_1034-133	Chr_02	18155504	18187760	AA	AB
s6_1034-132	Chr_02	1557442	1579932	AA	AB
s6_1034-132	Chr_02	17796133	17965917	AB	BB
s6_1034-132	Chr_02	19116104	19142851	BB	AB
s6_1034-131	Chr_02	105064	134545	BB	AB
s6_1034-131	Chr_02	14358628	14441739	AB	BB
s6_1034-129	Chr_02	3327845	3396247	AB	AA
s6_1034-129	Chr_02	16414656	16753492	AA	AB
s7_1034-127	Chr_02	7513320	7530857	BB	AB
s6_1034-126	Chr_02	4951966	5177278	AA	AB
s6_1034-126	Chr_02	17796133	17965917	AB	BB
s6_1034-124	Chr_02	105064	134545	BB	AB
s6_1034-124	Chr_02	4014522	4090966	AB	AA
s67_1034-123	Chr_02	2526107	2614964	AB	BB
s67_1034-123	Chr_02	3306090	3327845	BB	AB
s67_1034-123	Chr_02	15938592	16105595	AB	AA
s7_1034-122	Chr_02	3837903	3859882	AB	AA
s7_1034-122	Chr_02	12124963	13500828	AA	AB
s6_1034-121	Chr_02	19058127	19116104	AB	BB
s7_1034-120	Chr_02	105064	134545	AA	AB
s7_1034-120	Chr_02	3626277	3662073	AB	BB
s7_1034-120	Chr_02	12124963	13500828	BB	AB
s7_1034-120	Chr_02	19320465	19323465	AB	AA
s7_1034-119	Chr_02	105064	134545	BB	AA
s7_1034-119	Chr_02	7227121	7513320	AA	AB
s7_1034-119	Chr_02	7513320	7530857	AB	AA
s7_1034-117	Chr_02	14774882	14805058	AB	BB
s7_1034-117	Chr_02	14836028	14939533	BB	AB
s6_1034-116	Chr_02	3496305	3590590	AB	BB
s6_1034-116	Chr_02	18456530	18513619	BB	AB
s6_1034-116	Chr_02	19116104	19142851	AB	AA
s6_1034-116	Chr_02	19497683	19687110	AA	AB
s6_1034-115	Chr_02	16414656	16753492	AB	AA
s6_1034-113	Chr_02	384098	463581	AB	AA
s6_1034-113	Chr_02	7227121	7513320	AA	AB
s6_1034-113	Chr_02	17796133	17965917	AB	AA
s7_1034-112	Chr_02	876807	1000541	AB	AA
s7_1034-112	Chr_02	4377349	4645103	AA	AB
s6_1034-111	Chr_02	4951966	5177278	AB	AA
s6_1034-111	Chr_02	7704711	8176151	AA	AB
s6_1034-110	Chr_02	279315	300934	AB	BB
s6_1034-110	Chr_02	17796133	17965917	BB	AB
s6_1034-109	Chr_02	12124963	13500828	BB	AB
s6_1034-109	Chr_02	14774882	14805058	AB	AA
s6_1034-109	Chr_02	14939533	15261001	AA	AB
s6_1034-109	Chr_02	18676198	18704865	AB	AA
s6_1034-108	Chr_02	366782	384098	AA	AB
s6_1034-108	Chr_02	1512956	1557442	AB	BB
s6_1034-108	Chr_02	14939533	15261001	BB	AB
s6_1034-107	Chr_02	105064	134545	AA	AB
s6_1034-107	Chr_02	1946857	2027879	AB	AA
s6_1034-107	Chr_02	2031647	2050917	AA	AB
s6_1034-107	Chr_02	4274070	4305914	AB	AA
s6_1034-107	Chr_02	7227121	7513320	AA	AB
s6_1034-107	Chr_02	7513320	7530857	AB	AA
s6_1034-107	Chr_02	17046260	17196083	AA	AB
s7_1034-106	Chr_02	5180941	5292942	AA	AB
s6_1034-105	Chr_02	3683998	3805578	AB	AA
s6_1034-105	Chr_02	19362925	19380598	AA	AB
s7_1034-104	Chr_02	2031647	2050917	AB	BB
s7_1034-104	Chr_02	7227121	7513320	BB	AB
s7_1034-104	Chr_02	18094746	18155504	AB	BB
s6_1034-103	Chr_02	12124963	13500828	AA	AB
s6_1034-103	Chr_02	15654801	15802163	AB	BB
s6_1034-102	Chr_02	1021989	1093091	AB	AA
s6_1034-102	Chr_02	3496305	3590590	AA	AB
s6_1034-102	Chr_02	15654801	15802163	AB	AA
s6_1034-102	Chr_02	18424251	18456530	AA	AB
s7_1034-99	Chr_02	105064	134545	AA	AB
s7_1034-99	Chr_02	3178122	3243522	AB	AA
s7_1034-99	Chr_02	19400771	19489252	AA	AB
s4_1034-98	Chr_02	3040182	3138467	AA	AB
s4_1034-98	Chr_02	19362925	19380598	AB	AA
s4_1034-97	Chr_02	4719183	4899391	AB	AA
s4_1034-97	Chr_02	18456530	18513619	AA	AB
s4_1034-97	Chr_02	19058127	19116104	AB	BB
s4_1034-96	Chr_02	4719183	4899391	BB	AB
s4_1034-96	Chr_02	12124963	13500828	AB	AA
s4_1034-94	Chr_02	105064	134545	BB	AB
s4_1034-94	Chr_02	384098	463581	AB	AA
s4_1034-94	Chr_02	14358628	14441739	AA	AB
s4_1034-94	Chr_02	15654801	15802163	AB	BB
s4_1034-94	Chr_02	19324393	19362925	BB	AB
s4_1034-94	Chr_02	19362925	19380598	AB	BB
s2_1034-93	Chr_02	12124963	13500828	AA	AB
s4_1034-92	Chr_02	7530857	7575912	AA	AB
s4_1034-92	Chr_02	17796133	17965917	AB	BB
s2_1034-91	Chr_02	1021989	1093091	BB	AB
s5_1034-90	Chr_02	14939533	15261001	AB	BB
s2_1034-88	Chr_02	105064	134545	AA	AB
s2_1034-88	Chr_02	2031647	2050917	AB	AA
s5_1034-87	Chr_02	3178122	3243522	AA	AB
s5_1034-87	Chr_02	15469770	15560725	AB	BB
s2_1034-86	Chr_02	1021989	1093091	AA	AB
s2_1034-86	Chr_02	1579932	1661192	AB	BB
s2_1034-86	Chr_02	4314424	4353202	BB	AB
s2_1034-85	Chr_02	279315	300934	AA	AB
s2_1034-85	Chr_02	18331976	18390179	AB	AA
s2_1034-85	Chr_02	18676198	18704865	AA	AB
s2_1034-84	Chr_02	4377349	4645103	AA	AB
s2_1034-84	Chr_02	12124963	13500828	AB	AA
s2_1034-83	Chr_02	2068770	2156130	AB	BB
s2_1034-83	Chr_02	3396247	3461666	BB	AB
s2_1034-83	Chr_02	16203970	16414656	AB	AA
s2_1034-83	Chr_02	18094746	18155504	AA	AB
s2_1034-82	Chr_02	1329324	1360546	AA	AB
s2_1034-82	Chr_02	1512956	1557442	AB	BB
s2_1034-82	Chr_02	4719183	4899391	BB	AB
s2_1034-82	Chr_02	19246997	19287661	AB	BB
s4_1034-81	Chr_02	3040182	3138467	AB	AA
s4_1034-81	Chr_02	14939533	15261001	AA	AB
s4_1034-79	Chr_02	105064	134545	AA	AB
s4_1034-79	Chr_02	16203970	16414656	AB	AA
s4_1034-79	Chr_02	17761253	17789183	AA	AB
s7_1034-78	Chr_02	4951966	5177278	AB	AA
s7_1034-78	Chr_02	18025291	18090432	AA	AB
s4_1034-76	Chr_02	1437902	1455342	AB	BB
s4_1034-75	Chr_02	4719183	4899391	AA	AB
s4_1034-75	Chr_02	19116104	19142851	AB	AA
s7_1034-74	Chr_02	1895646	1910799	AA	AB
s7_1034-74	Chr_02	13917739	14354128	AB	AA
s4_1034-72	Chr_02	3178122	3243522	AB	BB
s4_1034-72	Chr_02	3496305	3590590	BB	AB
s4_1034-72	Chr_02	4314424	4353202	AB	AA
s4_1034-71	Chr_02	2668009	2762806	AB	AA
s4_1034-71	Chr_02	3040182	3138467	AA	AB
s4_1034-71	Chr_02	19116104	19142851	AB	AA
s4_1034-70	Chr_02	17046260	17196083	BB	AB
s4_1034-69	Chr_02	15802163	15825572	AB	AA
s4_1034-69	Chr_02	17691875	17757394	AA	AB
s4_1034-68	Chr_02	105064	134545	AB	BB
s7_1034-67	Chr_02	3626277	3662073	AA	AB
s7_1034-67	Chr_02	14774882	14805058	AB	BB
s7_1034-67	Chr_02	14939533	15261001	BB	AB
s3_1034-62	Chr_02	134545	241369	AB	BB
s3_1034-62	Chr_02	1360546	1433032	BB	AB
s3_1034-59	Chr_02	17457786	17487407	AB	BB
s3_1034-59	Chr_02	17969670	18025291	BB	AB
s3_1034-57	Chr_02	584057	610001	BB	AB
s3_1034-57	Chr_02	14683811	14718039	AB	AA
s3_1034-55	Chr_02	1815339	1844264	AA	AB
s3_1034-55	Chr_02	17251122	17348285	AB	BB
s3_1034-55	Chr_02	19362925	19380598	BB	AB
s7_1034-53	Chr_02	17353094	17396413	AB	AA
s7_1034-53	Chr_02	17969670	18025291	AA	AB
s3_1034-52	Chr_02	3667415	3673055	BB	AB
s3_1034-48	Chr_02	1012804	1021989	AA	AB
s3_1034-48	Chr_02	2156130	2264075	AB	BB
s3_1034-48	Chr_02	16203970	16414656	BB	AB
s3_1034-47	Chr_02	17251122	17348285	BB	AB
s3_1034-46	Chr_02	355358	366782	AB	BB
s3_1034-46	Chr_02	18331976	18390179	BB	AB
s3_1034-45	Chr_02	2156130	2264075	AA	AB
s3_1034-45	Chr_02	4377349	4645103	AB	BB
s3_1034-45	Chr_02	19301996	19318814	BB	AB
s3_1034-43	Chr_02	105064	134545	AA	AB
s3_1034-43	Chr_02	13500828	13694903	AB	AA
s3_1034-43	Chr_02	14644882	14683811	AA	AB
s3_1034-40	Chr_02	2068770	2156130	AB	BB
s3_1034-40	Chr_02	16203970	16414656	BB	AB
s3_1034-40	Chr_02	17796133	17965917	AB	AA
s3_1034-37	Chr_02	384098	463581	AB	AA
s3_1034-37	Chr_02	17353094	17396413	AA	AB
s3_1034-36	Chr_02	876807	1000541	AA	AB
s3_1034-36	Chr_02	4377349	4645103	AB	BB
s3_1034-36	Chr_02	19246997	19287661	BB	AB
s2_1034-35	Chr_02	3306090	3327845	AA	AB
s2_1034-35	Chr_02	19186785	19208356	AB	AA
s2_1034-34	Chr_02	17796133	17965917	AA	AB
s3_1034-33	Chr_02	876807	1000541	AB	BB
s3_1034-30	Chr_02	12124963	13500828	AB	BB
s3_1034-29	Chr_02	19287661	19301996	AB	BB
s3_1034-28	Chr_02	1667750	1690143	AB	BB
s3_1034-28	Chr_02	12124963	13500828	BB	AB
s2_1034-22	Chr_02	3144902	3178122	BB	AB
s2_1034-22	Chr_02	14939533	15261001	AB	AA
s2_1034-22	Chr_02	17789183	17796133	AA	AB
s2_1034-21	Chr_02	105064	134545	AA	AB
s2_1034-21	Chr_02	15602496	15615095	AB	BB
s2_1034-21	Chr_02	19400771	19489252	BB	AB
s2_1034-20	Chr_02	3178122	3243522	AB	BB
s2_1034-20	Chr_02	4719183	4899391	BB	AB
s2_1034-20	Chr_02	17691875	17757394	AB	AA
s2_1034-19	Chr_02	2068770	2156130	AA	AB
s3_1034-17	Chr_02	316570	355358	AB	BB
s3_1034-17	Chr_02	1473785	1486343	BB	AB
s3_1034-17	Chr_02	15938592	16105595	AB	AA
s2_1034-15	Chr_02	1895646	1910799	BB	AB
s3_1034-14	Chr_02	3040182	3138467	AB	AA
s3_1034-14	Chr_02	12124963	13500828	AA	AB
s2_1034-13	Chr_02	105064	134545	AA	AB
s2_1034-13	Chr_02	18094746	18155504	AB	BB
s2_1034-12	Chr_02	3040182	3138467	AB	AA
s2_1034-11	Chr_02	4719183	4899391	BB	AB
s2_1034-11	Chr_02	7530857	7575912	AB	AA
s5_1034-10	Chr_02	2068770	2156130	BB	AB
s5_1034-10	Chr_02	2924614	2957328	AB	AA
s37_1034-8	Chr_02	5292942	5387480	AB	BB
s2_1034-7	Chr_02	705913	722972	AB	AA
s2_1034-7	Chr_02	7704711	8176151	AA	AB
s3_1034-2b	Chr_03	17988916	18043427	BB	AB
s3_1034-2a	Chr_03	13459955	14924459	AB	BB
s3_1034-2a	Chr_03	19688934	19742097	BB	AB
s3_1034-21b	Chr_03	1153446	1275797	AB	BB
s6_1034-187	Chr_03	16255138	16997118	AB	BB
s6_1034-186	Chr_03	17719728	17988916	AB	BB
s6_1034-186	Chr_03	20711179	20776808	BB	AB
s7_1034-185	Chr_03	19605428	19688934	BB	AB
s6_1034-183	Chr_03	22647375	22708982	AB	AA
s6_1034-180	Chr_03	19148193	19209456	BB	AB
s6_1034-180	Chr_03	20187744	20313955	AB	AA
s6_1034-180	Chr_03	21398673	21471350	AA	AB
s6_1034-179	Chr_03	22187929	22218946	AB	BB
s6_1034-178	Chr_03	19238881	19319359	AB	AA
s6_1034-177	Chr_03	22132419	22171453	BB	AB
s6_1034-176	Chr_03	17652041	17719728	BB	AB
s6_1034-176	Chr_03	20945576	20954821	AB	AA
s7_1034-175	Chr_03	18483035	18518213	AA	AB
s7_1034-174	Chr_03	20187744	20313955	AA	AB
s7_1034-173	Chr_03	19074954	19098810	AB	AA
s6_1034-171	Chr_03	16255138	16997118	BB	AB
s6_1034-171	Chr_03	21207276	21299577	AB	BB
s6_1034-171	Chr_03	22396531	22421590	BB	AB
s7_1034-170	Chr_03	21496629	21503861	BB	AB
s7_1034-168	Chr_03	21207276	21299577	AB	BB
s7_1034-167	Chr_03	20187744	20313955	AB	AA
s7_1034-165	Chr_03	18132649	18209816	AA	AB
s7_1034-164	Chr_03	18483035	18518213	AA	AB
s7_1034-163	Chr_03	20863431	20919940	AB	BB
s6_1034-162	Chr_03	16255138	16997118	BB	AB
s7_1034-161	Chr_03	19820611	19919628	AB	AA
s7_1034-159	Chr_03	16255138	16997118	AA	AB
s7_1034-158	Chr_03	13459955	14924459	AA	AB
s7_1034-158	Chr_03	17117980	17454642	AB	BB
s7_1034-156	Chr_03	19742097	19788327	AB	BB
s7_1034-156	Chr_03	22647375	22708982	BB	AB
s6_1034-155	Chr_03	16255138	16997118	BB	AB
s6_1034-155	Chr_03	19820611	19919628	AB	AA
s6_1034-154	Chr_03	18132649	18209816	AB	BB
s6_1034-154	Chr_03	20187744	20313955	BB	AB
s7_1034-153	Chr_03	19820611	19919628	AB	BB
s6_1034-152	Chr_03	21207276	21299577	BB	AB
s6_1034-151	Chr_03	19209456	19238881	BB	AB
s6_1034-151	Chr_03	20059908	20169683	AB	AA
s6_1034-150	Chr_03	19973879	20003050	AB	BB
s6_1034-148	Chr_03	21814612	21828457	AB	BB
s6_1034-144	Chr_03	3998044	5551452	AB	BB
s6_1034-144	Chr_03	16255138	16997118	BB	AB
s7_1034-143	Chr_03	20187744	20313955	AB	BB
s6_1034-141	Chr_03	20623580	20630542	AA	AB
s7_1034-140	Chr_03	18483035	18518213	AB	BB
s7_1034-140	Chr_03	20059908	20169683	BB	AB
s7_1034-140	Chr_03	22428399	22453949	AB	AA
s6_1034-139	Chr_03	18783034	19050971	AB	AA
s7_1034-138	Chr_03	19605428	19688934	AB	AA
s7_1034-138	Chr_03	21207276	21299577	AA	AB
s6_1034-137	Chr_03	17117980	17454642	AB	AA
s6_1034-137	Chr_03	17719728	17988916	AA	AB
s67_1034-133	Chr_03	21503861	21530046	AA	AB
s6_1034-131	Chr_03	1407000	1456250	AB	AA
s6_1034-128	Chr_03	22647375	22708982	AA	AB
s7_1034-127	Chr_03	18132649	18209816	AA	AB
s7_1034-127	Chr_03	19688934	19742097	AB	BB
s7_1034-127	Chr_03	22503058	22508109	BB	AB
s6_1034-126	Chr_03	20003050	20059908	AB	AA
s6_1034-124	Chr_03	5551452	6485922	BB	AB
s67_1034-123	Chr_03	20446874	20484704	AA	AB
s67_1034-123	Chr_03	21923016	21975096	AB	BB
s7_1034-122	Chr_03	13459955	14924459	BB	AB
s7_1034-122	Chr_03	18564283	18783034	AB	AA
s6_1034-121	Chr_03	16255138	16997118	AA	AB
s6_1034-121	Chr_03	19688934	19742097	AB	BB
s7_1034-120	Chr_03	21207276	21299577	AB	BB
s7_1034-120	Chr_03	22470710	22503058	BB	AB
s7_1034-119	Chr_03	15519335	16111170	AB	AA
s7_1034-119	Chr_03	21366036	21398673	AA	AB
s7_1034-118	Chr_03	13459955	14924459	AB	BB
s7_1034-117	Chr_03	17652041	17719728	BB	AB
s6_1034-116	Chr_03	20711179	20776808	BB	AB
s6_1034-116	Chr_03	21923016	21975096	AB	AA
s6_1034-115	Chr_03	1573622	1577465	AB	AA
s6_1034-115	Chr_03	20954821	21000388	AA	AB
s7_1034-112	Chr_03	21398673	21471350	AB	BB
s6_1034-111	Chr_03	20776808	20835116	BB	AB
s6_1034-110	Chr_03	19098810	19148193	AA	AB
s6_1034-108	Chr_03	17719728	17988916	BB	AB
s7_1034-106	Chr_03	19098810	19148193	AB	BB
s7_1034-106	Chr_03	20623580	20630542	BB	AB
s7_1034-104	Chr_03	18783034	19050971	AA	AB
s6_1034-103	Chr_03	20059908	20169683	AB	AA
s6_1034-102	Chr_03	19973879	20003050	AB	BB
s6_1034-102	Chr_03	20711179	20776808	BB	AB
s7_1034-99	Chr_03	21398673	21471350	AB	AA
s4_1034-98	Chr_03	17002195	17068148	AB	BB
s4_1034-96	Chr_03	18518213	18564283	AA	AB
s4_1034-94	Chr_03	20415742	20425248	AA	AB
s2_1034-93	Chr_03	21398673	21471350	BB	AB
s2_1034-93	Chr_03	22627276	22647375	AB	AA
s5_1034-90	Chr_03	21207276	21299577	BB	AA
s2_1034-88	Chr_03	19098810	19148193	AB	AA
s2_1034-88	Chr_03	21738320	21784076	AA	AB
s5_1034-87	Chr_03	17719728	17988916	AB	AA
s5_1034-87	Chr_03	20623580	20630542	AA	AB
s2_1034-86	Chr_03	5551452	6485922	AB	BB
s2_1034-86	Chr_03	18391134	18426353	BB	AB
s2_1034-86	Chr_03	19360273	19412403	AB	AA
s2_1034-85	Chr_03	19098810	19148193	AA	AB
s2_1034-84	Chr_03	18783034	19050971	AB	BB
s2_1034-83	Chr_03	18783034	19050971	AB	BB
s2_1034-83	Chr_03	21685542	21738320	BB	AB
s4_1034-81	Chr_03	19148193	19209456	AA	AB
s4_1034-79	Chr_03	16255138	16997118	AA	AB
s4_1034-79	Chr_03	20776808	20835116	AB	BB
s7_1034-78	Chr_03	2819346	3593924	AA	BB
s7_1034-77	Chr_03	18518213	18564283	BB	AB
s7_1034-77	Chr_03	19919628	19973879	AB	AA
s4_1034-76	Chr_03	19688934	19742097	AB	AA
s4_1034-76	Chr_03	20059908	20169683	AA	AB
s4_1034-75	Chr_03	22788360	22798056	AB	AA
s7_1034-74	Chr_03	16255138	16997118	AB	BB
s4_1034-70	Chr_03	19919628	19973879	AA	AB
s4_1034-69	Chr_03	2819346	3593924	AA	AB
s4_1034-69	Chr_03	22187929	22218946	AB	AA
s4_1034-66	Chr_03	21000388	21046828	AB	BB
s3_1034-62	Chr_03	20415742	20425248	AB	BB
s3_1034-62	Chr_03	22396531	22421590	BB	AB
s3_1034-59	Chr_03	20407388	20415742	AA	AB
s3_1034-59	Chr_03	20630542	20640589	AB	BB
s3_1034-57	Chr_03	22647375	22708982	AB	BB
s4_1034-56	Chr_03	16255138	16997118	AA	AB
s4_1034-56	Chr_03	18426353	18483035	AB	BB
s3_1034-55	Chr_03	2237087	2463786	AA	AB
s3_1034-55	Chr_03	22396531	22421590	AB	AA
s3_1034-54	Chr_03	14924459	15308900	AA	AB
s7_1034-53	Chr_03	18043427	18076245	AB	AA
s3_1034-52	Chr_03	1462904	1564729	BB	AB
s3_1034-52	Chr_03	18483035	18518213	AB	BB
s3_1034-52	Chr_03	21398673	21471350	BB	AB
s3_1034-46	Chr_03	16255138	16997118	AA	AB
s3_1034-45	Chr_03	19360273	19412403	AB	AA
s3_1034-45	Chr_03	20425248	20440137	AA	AB
s3_1034-43	Chr_03	17719728	17988916	BB	AB
s3_1034-41	Chr_03	18518213	18564283	AB	AA
s3_1034-40	Chr_03	21207276	21299577	AB	AA
s2_1034-38	Chr_03	13459955	14924459	AB	AA
s2_1034-38	Chr_03	21503861	21530046	AA	AB
s2_1034-38	Chr_03	22132419	22171453	AB	BB
s3_1034-37	Chr_03	20059908	20169683	AA	AB
s3_1034-37	Chr_03	21207276	21299577	AB	BB
s3_1034-36	Chr_03	22171453	22187929	AB	AA
s2_1034-35	Chr_03	20954821	21000388	BB	AB
s2_1034-34	Chr_03	2053913	2237087	AA	AB
s2_1034-34	Chr_03	13459955	14924459	AB	BB
s2_1034-34	Chr_03	22589126	22627276	BB	AB
s2_1034-34	Chr_03	22781618	22788360	AB	AA
s3_1034-33	Chr_03	1874396	2035769	AB	BB
s3_1034-29	Chr_03	15308900	15519335	BB	AB
s3_1034-28	Chr_03	20630542	20640589	AB	BB
s2_1034-22	Chr_03	18043427	18076245	AB	AA
s2_1034-22	Chr_03	19492961	19544322	AA	AB
s2_1034-21	Chr_03	14924459	15308900	AA	AB
s2_1034-21	Chr_03	20187744	20313955	AB	AA
s2_1034-20	Chr_03	19568858	19575145	AA	AB
s2_1034-20	Chr_03	20328522	20373097	AB	BB
s2_1034-19	Chr_03	1462904	1564729	AA	AB
s2_1034-19	Chr_03	17719728	17988916	AB	BB
s2_1034-18	Chr_03	20187744	20313955	AA	AB
s3_1034-17	Chr_03	18043427	18076245	BB	AB
s3_1034-17	Chr_03	19568858	19575145	AB	AA
s2_1034-15	Chr_03	2053913	2237087	AA	AB
s2_1034-15	Chr_03	20954821	21000388	AB	AA
s3_1034-14	Chr_03	18043427	18076245	BB	AB
s3_1034-14	Chr_03	19820611	19919628	AB	AA
s2_1034-13	Chr_03	15519335	16111170	AA	AB
s5_1034-10	Chr_03	1322199	1339258	AA	AB
s5_1034-10	Chr_03	17117980	17454642	AB	BB
s5_1034-10	Chr_03	20373097	20392013	BB	AB
s37_1034-8	Chr_03	18076245	18132649	AB	BB
s37_1034-8	Chr_03	19820611	19919628	BB	AB
s2_1034-7	Chr_03	16255138	16997118	AA	AB
s2_1034-7	Chr_03	22589126	22627276	AB	AA
s3_1034-2b	Chr_04	3966384	4100774	AB	BB
s3_1034-2b	Chr_04	5784372	5860511	BB	AB
s3_1034-2a	Chr_04	1405226	1448476	AB	AA
s3_1034-22b	Chr_04	3691799	3709569	AA	AB
s3_1034-22b	Chr_04	15377862	16299531	AB	AA
s3_1034-21b	Chr_04	4681147	4742387	BB	AB
s3_1034-21b	Chr_04	17396141	17709602	AB	AA
s3_1034-21b	Chr_04	22515723	22546021	AA	AB
s6_1034-187	Chr_04	2128502	2174046	AB	AA
s6_1034-187	Chr_04	5210038	5227702	AA	AB
s6_1034-187	Chr_04	15377862	16299531	AB	AA
s6_1034-186	Chr_04	22002895	22049880	AA	AB
s6_1034-184	Chr_04	4755509	4766641	AB	AA
s6_1034-183	Chr_04	3181676	3217182	AB	BB
s6_1034-183	Chr_04	15377862	16299531	BB	AB
s6_1034-183	Chr_04	16536334	17396141	AB	AA
s6_1034-182	Chr_04	1466964	1530488	AB	BB
s6_1034-182	Chr_04	20347479	20368191	BB	AB
s6_1034-180	Chr_04	9641344	10692145	AB	BB
s6_1034-180	Chr_04	19293025	19345493	BB	AB
s6_1034-179	Chr_04	4681147	4742387	AB	BB
s6_1034-177	Chr_04	2059547	2080317	BB	AB
s6_1034-177	Chr_04	9641344	10692145	AB	BB
s6_1034-176	Chr_04	9641344	10692145	AB	BB
s7_1034-175	Chr_04	901552	908561	AB	AA
s7_1034-175	Chr_04	10692145	14549929	AA	AB
s7_1034-174	Chr_04	497515	506624	BB	AB
s7_1034-174	Chr_04	506624	569632	AB	BB
s7_1034-174	Chr_04	1111227	1113179	BB	AB
s7_1034-174	Chr_04	5935782	5947527	AB	BB
s7_1034-173	Chr_04	5466072	5508916	BB	AB
s7_1034-173	Chr_04	18968823	19078121	AB	AA
s7_1034-173	Chr_04	19820541	19864854	AA	AB
s6_1034-171	Chr_04	21091276	21112479	AA	AB
s7_1034-170	Chr_04	9641344	10692145	AA	AB
s7_1034-170	Chr_04	21785527	21853421	AB	BB
s7_1034-169	Chr_04	656725	665366	AB	BB
s7_1034-169	Chr_04	16536334	17396141	BB	AB
s7_1034-168	Chr_04	497515	506624	BB	AB
s7_1034-168	Chr_04	506624	569632	AB	BB
s7_1034-168	Chr_04	3691799	3709569	BB	AB
s7_1034-168	Chr_04	15377862	16299531	AB	AA
s7_1034-165	Chr_04	15377862	16299531	AB	BB
s7_1034-164	Chr_04	2273447	2354704	AA	AB
s7_1034-164	Chr_04	15377862	16299531	AB	AA
s7_1034-164	Chr_04	22217440	22292466	AA	AB
s7_1034-163	Chr_04	6119135	6206206	AB	AA
s6_1034-162	Chr_04	1466964	1530488	AB	AA
s6_1034-162	Chr_04	2937591	3037778	AA	AB
s6_1034-162	Chr_04	22495651	22500313	AB	BB
s7_1034-161	Chr_04	16536334	17396141	AB	BB
s7_1034-160	Chr_04	991422	1014995	AB	BB
s7_1034-160	Chr_04	3374119	3379495	BB	AB
s7_1034-159	Chr_04	1083995	1098238	BB	AB
s7_1034-159	Chr_04	20259734	20293113	AB	AA
s7_1034-158	Chr_04	3181676	3217182	AB	BB
s7_1034-158	Chr_04	5249016	5289139	BB	AB
s6_1034-157	Chr_04	5289139	5292425	AB	BB
s6_1034-157	Chr_04	20324768	20342329	BB	AB
s7_1034-156	Chr_04	1530488	1565867	AB	BB
s7_1034-156	Chr_04	1624451	1639549	BB	AB
s7_1034-156	Chr_04	3359340	3374119	AB	AA
s7_1034-156	Chr_04	21183997	21419176	AA	AB
s6_1034-155	Chr_04	2610845	2620291	AA	AB
s6_1034-155	Chr_04	5249016	5289139	AB	BB
s6_1034-155	Chr_04	22002895	22049880	BB	AB
s6_1034-154	Chr_04	379848	410711	BB	AB
s7_1034-153	Chr_04	6004588	6037917	AA	AB
s7_1034-153	Chr_04	20535716	20643178	AB	BB
s6_1034-152	Chr_04	2768312	2881779	AA	AB
s6_1034-152	Chr_04	4207957	4222222	AB	BB
s6_1034-152	Chr_04	6288769	6301124	BB	AB
s6_1034-152	Chr_04	20187273	20250949	AB	AA
s6_1034-151	Chr_04	2506758	2610845	AA	AB
s6_1034-151	Chr_04	7750135	9641344	AB	BB
s6_1034-150	Chr_04	4681147	4742387	BB	AB
s7_1034-145	Chr_04	21432399	21537312	AA	AB
s6_1034-144	Chr_04	15377862	16299531	AB	AA
s7_1034-143	Chr_04	4993518	5017660	AB	AA
s7_1034-143	Chr_04	5090818	5210038	AA	AB
s6_1034-142	Chr_04	21183997	21419176	AB	AA
s7_1034-140	Chr_04	7008894	7179455	AA	AB
s7_1034-140	Chr_04	17709602	17910463	AB	BB
s7_1034-140	Chr_04	21568072	21738347	BB	AB
s6_1034-139	Chr_04	731768	852873	AB	AA
s6_1034-139	Chr_04	1779697	1788613	AA	AB
s6_1034-139	Chr_04	4681147	4742387	AB	BB
s6_1034-139	Chr_04	15377862	16299531	BB	AB
s6_1034-139	Chr_04	20324768	20342329	AB	AA
s7_1034-138	Chr_04	3867878	3878028	AA	AB
s7_1034-138	Chr_04	21432399	21537312	AB	AA
s6_1034-137	Chr_04	2900397	2905049	BB	AB
s6_1034-137	Chr_04	20187273	20250949	AB	BB
s7_1034-134	Chr_04	19553172	19700318	AA	AB
s67_1034-133	Chr_04	17396141	17709602	AB	AA
s6_1034-132	Chr_04	1466964	1530488	AA	AB
s6_1034-132	Chr_04	4766641	4781279	AB	BB
s6_1034-132	Chr_04	7750135	9641344	BB	AB
s6_1034-132	Chr_04	20014008	20052817	AB	AA
s6_1034-131	Chr_04	3650293	3687141	AA	AB
s6_1034-131	Chr_04	15377862	16299531	AB	BB
s6_1034-131	Chr_04	21568072	21738347	BB	AB
s6_1034-129	Chr_04	1388969	1399578	BB	AB
s6_1034-129	Chr_04	1466964	1530488	AB	AA
s6_1034-128	Chr_04	2937591	3037778	AA	AB
s7_1034-127	Chr_04	1530488	1565867	AB	AA
s7_1034-127	Chr_04	4190137	4207957	AA	AB
s7_1034-127	Chr_04	16299531	16536334	AB	BB
s6_1034-126	Chr_04	4766641	4781279	AB	AA
s6_1034-126	Chr_04	15377862	16299531	AA	AB
s6_1034-124	Chr_04	2506758	2610845	AB	AA
s6_1034-124	Chr_04	2890823	2900397	AA	AB
s6_1034-124	Chr_04	17709602	17910463	AB	AA
s67_1034-123	Chr_04	2273447	2354704	AB	AA
s67_1034-123	Chr_04	19192315	19235409	AA	AB
s7_1034-122	Chr_04	4268140	4295838	AB	AA
s7_1034-122	Chr_04	18758109	18863888	AA	AB
s6_1034-121	Chr_04	22489094	22495651	AB	BB
s7_1034-120	Chr_04	234115	297697	AA	AB
s7_1034-120	Chr_04	4100774	4157572	AB	BB
s7_1034-120	Chr_04	19532650	19549534	BB	AB
s7_1034-120	Chr_04	20009336	20014008	AB	BB
s7_1034-119	Chr_04	7535516	7686061	AB	BB
s7_1034-118	Chr_04	410711	425431	AB	BB
s7_1034-118	Chr_04	2506758	2610845	BB	AB
s7_1034-118	Chr_04	19864854	19913391	AB	BB
s6_1034-116	Chr_04	410711	425431	AA	AB
s6_1034-116	Chr_04	2937591	3037778	AB	BB
s6_1034-116	Chr_04	4338475	4365214	BB	AB
s6_1034-116	Chr_04	19532650	19549534	AB	AA
s6_1034-115	Chr_04	1147323	1167649	BB	AB
s6_1034-115	Chr_04	6314773	6412876	AB	BB
s6_1034-113	Chr_04	1014995	1070396	AA	AB
s7_1034-112	Chr_04	1014995	1070396	AB	AA
s7_1034-112	Chr_04	4965365	4992180	AA	AB
s7_1034-112	Chr_04	6288769	6301124	AB	BB
s6_1034-111	Chr_04	731768	852873	AB	AA
s6_1034-111	Chr_04	2768312	2881779	AA	AB
s6_1034-111	Chr_04	15377862	16299531	AB	AA
s6_1034-111	Chr_04	19748713	19820541	AA	AB
s6_1034-110	Chr_04	1948678	2038234	AB	AA
s6_1034-110	Chr_04	21052530	21084529	AA	AB
s6_1034-109	Chr_04	15377862	16299531	AA	AB
s6_1034-109	Chr_04	20259734	20293113	AB	BB
s6_1034-109	Chr_04	20324768	20342329	BB	AB
s6_1034-108	Chr_04	1014995	1070396	BB	AB
s6_1034-108	Chr_04	20535716	20643178	AB	AA
s6_1034-107	Chr_04	2273447	2354704	AA	AB
s6_1034-107	Chr_04	2610845	2620291	AB	BB
s6_1034-107	Chr_04	14549929	14978426	BB	AB
s6_1034-107	Chr_04	21924344	21976410	AB	AA
s7_1034-106	Chr_04	1948678	2038234	AA	BB
s6_1034-105	Chr_04	1819820	1924337	AA	AB
s6_1034-105	Chr_04	2937591	3037778	AB	BB
s7_1034-104	Chr_04	21853421	21898805	BB	AB
s7_1034-99	Chr_04	21432399	21537312	AB	BB
s4_1034-98	Chr_04	2620291	2638540	AB	AA
s4_1034-98	Chr_04	3878028	3916985	AA	AB
s4_1034-98	Chr_04	16536334	17396141	AB	AA
s4_1034-97	Chr_04	2890823	2900397	BB	AB
s4_1034-97	Chr_04	4681147	4742387	AB	AA
s4_1034-97	Chr_04	16536334	17396141	AA	AB
s4_1034-97	Chr_04	22313501	22348060	AB	BB
s4_1034-96	Chr_04	145182	190977	AA	AB
s4_1034-96	Chr_04	1710865	1746538	AB	BB
s4_1034-96	Chr_04	3841758	3867878	BB	AB
s4_1034-96	Chr_04	3916985	3954356	AB	BB
s4_1034-96	Chr_04	18968823	19078121	BB	AB
s4_1034-94	Chr_04	497515	506624	AB	AA
s4_1034-94	Chr_04	3966384	4100774	AA	AB
s2_1034-93	Chr_04	1111227	1113179	BB	AB
s2_1034-93	Chr_04	20665606	20703896	AB	AA
s4_1034-92	Chr_04	20368191	20391583	AB	AA
s2_1034-91	Chr_04	1188954	1194188	AB	AA
s2_1034-91	Chr_04	22002895	22049880	AA	AB
s5_1034-90	Chr_04	1571745	1624451	AA	AB
s5_1034-90	Chr_04	3181676	3217182	AB	BB
s5_1034-89	Chr_04	3289894	3350721	AA	AB
s5_1034-89	Chr_04	7008894	7179455	AB	AA
s2_1034-88	Chr_04	721170	721882	AB	BB
s2_1034-88	Chr_04	21898805	21924344	BB	AB
s5_1034-87	Chr_04	5362012	5445101	AA	AB
s5_1034-87	Chr_04	22217440	22292466	AB	AA
s2_1034-86	Chr_04	4781279	4790164	AA	AB
s2_1034-86	Chr_04	6528404	6560643	AB	BB
s2_1034-86	Chr_04	20766267	20816910	BB	AB
s2_1034-86	Chr_04	21785527	21853421	AB	BB
s2_1034-85	Chr_04	2273447	2354704	AA	AB
s2_1034-85	Chr_04	3806676	3820532	AB	BB
s2_1034-85	Chr_04	20665606	20703896	BB	AB
s2_1034-84	Chr_04	1188954	1194188	AB	AA
s2_1034-84	Chr_04	5362012	5445101	AA	AB
s2_1034-84	Chr_04	21052530	21084529	AB	AA
s2_1034-82	Chr_04	9641344	10692145	BB	AB
s4_1034-81	Chr_04	3289894	3350721	BB	AB
s4_1034-81	Chr_04	15377862	16299531	AB	AA
s4_1034-79	Chr_04	1710865	1746538	AB	BB
s4_1034-79	Chr_04	4365214	4384793	BB	AB
s4_1034-79	Chr_04	22515723	22546021	AB	AA
s7_1034-78	Chr_04	3867878	3878028	BB	AB
s7_1034-77	Chr_04	19261392	19286491	AA	AB
s4_1034-76	Chr_04	1083995	1098238	BB	AB
s4_1034-76	Chr_04	20828989	20837915	AB	BB
s4_1034-75	Chr_04	4338475	4365214	BB	AB
s7_1034-74	Chr_04	506624	569632	AB	AA
s7_1034-74	Chr_04	5703154	5711224	AA	AB
s7_1034-74	Chr_04	16536334	17396141	AB	BB
s4_1034-72	Chr_04	21052530	21084529	AA	AB
s4_1034-70	Chr_04	506624	569632	AA	AB
s4_1034-70	Chr_04	1788613	1819820	AB	BB
s4_1034-70	Chr_04	9641344	10692145	BB	AB
s4_1034-70	Chr_04	19700318	19712630	AB	BB
s4_1034-70	Chr_04	21568072	21738347	BB	AB
s4_1034-69	Chr_04	234115	297697	AB	BB
s4_1034-69	Chr_04	2506758	2610845	BB	AB
s4_1034-69	Chr_04	2738641	2753118	AB	BB
s4_1034-69	Chr_04	2768312	2881779	BB	AB
s4_1034-68	Chr_04	1147323	1167649	AB	BB
s4_1034-68	Chr_04	22217440	22292466	BB	AB
s7_1034-67	Chr_04	21183997	21419176	AB	BB
s4_1034-66	Chr_04	3966384	4100774	BB	AB
s4_1034-66	Chr_04	20368191	20391583	AB	AA
s4_1034-66	Chr_04	22495651	22500313	AA	AB
s3_1034-62	Chr_04	5513030	5660279	AB	BB
s3_1034-59	Chr_04	5784372	5860511	AA	AB
s3_1034-59	Chr_04	17396141	17709602	AB	BB
s3_1034-57	Chr_04	2937591	3037778	AB	AA
s3_1034-57	Chr_04	3709569	3716587	AA	AB
s3_1034-57	Chr_04	7750135	9641344	AB	AA
s3_1034-57	Chr_04	19382719	19525985	AA	AB
s4_1034-56	Chr_04	3234346	3289894	AA	AB
s4_1034-56	Chr_04	16299531	16536334	AB	BB
s3_1034-55	Chr_04	5362012	5445101	AB	BB
s3_1034-55	Chr_04	16536334	17396141	BB	AB
s3_1034-54	Chr_04	2900397	2905049	AA	AB
s3_1034-54	Chr_04	18968823	19078121	AB	AA
s7_1034-53	Chr_04	21183997	21419176	AB	AA
s3_1034-52	Chr_04	4190137	4207957	AA	AB
s3_1034-52	Chr_04	19382719	19525985	AB	BB
s3_1034-48	Chr_04	4100774	4157572	AA	AB
s3_1034-48	Chr_04	7179455	7339650	AB	BB
s3_1034-48	Chr_04	18758109	18863888	BB	AB
s3_1034-48	Chr_04	20391583	20444225	AB	AA
s3_1034-47	Chr_04	22515723	22546021	AB	AA
s3_1034-46	Chr_04	305207	369816	AB	AA
s3_1034-45	Chr_04	21853421	21898805	BB	AB
s3_1034-43	Chr_04	5513030	5660279	AB	AA
s3_1034-43	Chr_04	22495651	22500313	AA	AB
s3_1034-41	Chr_04	4965365	4992180	AA	AB
s3_1034-41	Chr_04	7008894	7179455	AB	AA
s2_1034-38	Chr_04	1083995	1098238	AB	BB
s2_1034-38	Chr_04	2179305	2221663	BB	AB
s2_1034-38	Chr_04	15377862	16299531	AB	AA
s2_1034-38	Chr_04	21183997	21419176	AA	AB
s3_1034-37	Chr_04	731768	852873	AB	AA
s3_1034-37	Chr_04	21183997	21419176	AA	AB
s3_1034-36	Chr_04	4338475	4365214	AB	BB
s3_1034-36	Chr_04	21853421	21898805	BB	AB
s2_1034-35	Chr_04	5703154	5711224	AA	AB
s2_1034-34	Chr_04	1819820	1924337	AB	AA
s2_1034-34	Chr_04	14549929	14978426	AA	AB
s3_1034-33	Chr_04	1530488	1565867	AA	AB
s3_1034-33	Chr_04	18863888	18871672	AB	BB
s3_1034-30	Chr_04	15377862	16299531	BB	AB
s3_1034-30	Chr_04	20009336	20014008	AB	AA
s3_1034-29	Chr_04	2394742	2448907	AA	AB
s3_1034-28	Chr_04	21785527	21853421	BB	AB
s2_1034-22	Chr_04	20324768	20342329	AB	BB
s2_1034-22	Chr_04	21432399	21537312	BB	AB
s2_1034-21	Chr_04	7008894	7179455	BB	AB
s2_1034-21	Chr_04	21432399	21537312	AB	BB
s2_1034-20	Chr_04	3151501	3181676	AB	AA
s2_1034-18	Chr_04	2937591	3037778	AA	AB
s3_1034-17	Chr_04	4471486	4512917	AA	AB
s3_1034-17	Chr_04	19553172	19700318	AB	AA
s3_1034-17	Chr_04	21432399	21537312	AA	AB
s2_1034-16	Chr_04	379848	410711	BB	AB
s2_1034-16	Chr_04	5090818	5210038	AB	AA
s2_1034-16	Chr_04	15377862	16299531	AA	AB
s2_1034-15	Chr_04	4827614	4856786	AB	AA
s2_1034-15	Chr_04	18968823	19078121	AA	AB
s2_1034-15	Chr_04	21183997	21419176	AB	BB
s3_1034-14	Chr_04	2221663	2265757	BB	AB
s3_1034-14	Chr_04	2937591	3037778	AB	BB
s3_1034-14	Chr_04	4268140	4295838	BB	AB
s2_1034-13	Chr_04	627034	635859	AA	AB
s2_1034-13	Chr_04	17396141	17709602	AB	BB
s2_1034-13	Chr_04	20259734	20293113	BB	AB
s2_1034-12	Chr_04	1819820	1924337	BB	AB
s2_1034-12	Chr_04	2179305	2221663	AB	AA
s2_1034-12	Chr_04	20728921	20766267	AA	AB
s2_1034-12	Chr_04	21568072	21738347	AB	BB
s2_1034-11	Chr_04	3709569	3716587	AA	AB
s2_1034-11	Chr_04	21785527	21853421	AB	BB
s5_1034-10	Chr_04	4471486	4512917	BB	AB
s2_1034-7	Chr_04	1451907	1455617	AB	BB
s2_1034-7	Chr_04	18968823	19078121	BB	AB
s2_1034-7	Chr_04	21924344	21976410	AB	AA
s3_1034-2b	Chr_05	1507664	1566632	AB	BB
s3_1034-2b	Chr_05	19525999	19647165	BB	AB
s3_1034-2a	Chr_05	2740882	3209284	AA	AB
s3_1034-2a	Chr_05	4398097	5066864	AB	BB
s3_1034-2a	Chr_05	5098973	5456553	BB	AB
s3_1034-21b	Chr_05	594269	629042	AB	AA
s3_1034-21b	Chr_05	18125921	18264108	AA	AB
s6_1034-187	Chr_05	3438436	3500080	AA	AB
s6_1034-187	Chr_05	6088730	7274096	AB	BB
s6_1034-187	Chr_05	20220660	20346900	BB	AB
s6_1034-186	Chr_05	2504391	2566555	AB	BB
s6_1034-186	Chr_05	20128413	20217514	BB	AB
s7_1034-185	Chr_05	3869171	4052051	AA	AB
s7_1034-185	Chr_05	19877637	20082210	AB	BB
s7_1034-185	Chr_05	21231051	21342801	BB	AB
s6_1034-184	Chr_05	1901620	1916418	AB	AA
s6_1034-184	Chr_05	18089458	18125921	AA	AB
s6_1034-184	Chr_05	18264108	18312571	AB	BB
s6_1034-183	Chr_05	8561050	12277110	AB	BB
s6_1034-182	Chr_05	512611	594269	AB	AA
s6_1034-182	Chr_05	18125921	18264108	AA	AB
s6_1034-180	Chr_05	3500080	3523126	AB	BB
s6_1034-180	Chr_05	18125921	18264108	BB	AB
s6_1034-179	Chr_05	1782349	1798808	AB	BB
s6_1034-179	Chr_05	19273173	19423032	BB	AB
s6_1034-179	Chr_05	21231051	21342801	AB	AA
s6_1034-178	Chr_05	20220660	20346900	AB	AA
s6_1034-177	Chr_05	707814	774651	AB	AA
s6_1034-177	Chr_05	21080163	21119208	AA	AB
s6_1034-176	Chr_05	1985007	2032109	BB	AB
s6_1034-176	Chr_05	7274096	8561050	AB	AA
s7_1034-175	Chr_05	2504391	2566555	AB	BB
s7_1034-174	Chr_05	1977356	1985007	AB	BB
s7_1034-174	Chr_05	19877637	20082210	BB	AB
s7_1034-173	Chr_05	1985007	2032109	AB	BB
s7_1034-173	Chr_05	18731680	18994975	BB	AA
s7_1034-173	Chr_05	20522742	20572515	AA	AB
s6_1034-171	Chr_05	1100001	1121774	BB	AB
s7_1034-170	Chr_05	405417	434040	AA	AB
s7_1034-170	Chr_05	5098973	5456553	AB	BB
s7_1034-169	Chr_05	3438436	3500080	AA	AB
s7_1034-168	Chr_05	449410	483563	BB	AB
s7_1034-168	Chr_05	1566632	1649060	AB	AA
s7_1034-165	Chr_05	2248010	2272922	AB	AA
s7_1034-165	Chr_05	20669889	20900680	AA	AB
s7_1034-164	Chr_05	1985007	2032109	BB	AB
s7_1034-164	Chr_05	19752342	19764526	AB	BB
s7_1034-164	Chr_05	20428746	20499485	BB	AB
s7_1034-163	Chr_05	1125430	1178385	AB	BB
s6_1034-162	Chr_05	2740882	3209284	AB	AA
s7_1034-161	Chr_05	3253340	3289844	AA	AB
s7_1034-160	Chr_05	18634847	18711523	BB	AB
s7_1034-160	Chr_05	20980115	21074641	AB	AA
s7_1034-159	Chr_05	817601	879017	AA	AB
s7_1034-159	Chr_05	7274096	8561050	AB	BB
s7_1034-159	Chr_05	18731680	18994975	BB	AB
s6_1034-157	Chr_05	5098973	5456553	BB	AB
s7_1034-156	Chr_05	1798808	1867886	AB	AA
s7_1034-156	Chr_05	18089458	18125921	AA	AB
s6_1034-155	Chr_05	1798808	1867886	BB	AB
s6_1034-155	Chr_05	18125921	18264108	AB	AA
s6_1034-155	Chr_05	21080163	21119208	AA	AB
s6_1034-154	Chr_05	18731680	18994975	BB	AA
s7_1034-153	Chr_05	1691313	1742739	AB	BB
s6_1034-152	Chr_05	707814	774651	AA	AB
s6_1034-152	Chr_05	18125921	18264108	AB	AA
s6_1034-151	Chr_05	512611	594269	AB	BB
s6_1034-151	Chr_05	3438436	3500080	BB	AB
s6_1034-151	Chr_05	21147859	21212914	AB	AA
s6_1034-150	Chr_05	2051950	2086042	AB	AA
s6_1034-149	Chr_05	4398097	5066864	AB	BB
s6_1034-148	Chr_05	5645342	5718720	BB	AB
s6_1034-148	Chr_05	20669889	20900680	AB	BB
s6_1034-147	Chr_05	17104402	17645877	AB	AA
s7_1034-145	Chr_05	5098973	5456553	AB	BB
s7_1034-145	Chr_05	21534917	21625654	BB	AB
s7_1034-143	Chr_05	4142978	4198735	AB	BB
s7_1034-143	Chr_05	16014669	16610066	BB	AB
s7_1034-143	Chr_05	20669889	20900680	AB	AA
s6_1034-142	Chr_05	1879497	1897500	AB	BB
s6_1034-141	Chr_05	3869171	4052051	AB	AA
s6_1034-141	Chr_05	7274096	8561050	AA	AB
s7_1034-140	Chr_05	2610266	2647127	BB	AB
s7_1034-140	Chr_05	19525999	19647165	AB	BB
s7_1034-138	Chr_05	20220660	20346900	AB	AA
s6_1034-137	Chr_05	4142978	4198735	AA	AB
s7_1034-134	Chr_05	4398097	5066864	AB	AA
s7_1034-134	Chr_05	18125921	18264108	AA	AB
s7_1034-134	Chr_05	18334749	18563660	AB	BB
s67_1034-133	Chr_05	1798808	1867886	AA	AB
s67_1034-133	Chr_05	1985007	2032109	AB	BB
s6_1034-131	Chr_05	512611	594269	AA	AB
s6_1034-129	Chr_05	1100001	1121774	AB	BB
s6_1034-129	Chr_05	2086042	2155520	BB	AB
s6_1034-129	Chr_05	16610066	16905533	AB	BB
s6_1034-129	Chr_05	20572515	20664628	BB	AB
s6_1034-128	Chr_05	5098973	5456553	AA	AB
s7_1034-127	Chr_05	405417	434040	BB	AB
s7_1034-127	Chr_05	3737489	3833730	AB	AA
s7_1034-127	Chr_05	18125921	18264108	AA	AB
s7_1034-127	Chr_05	20220660	20346900	AB	BB
s6_1034-126	Chr_05	449410	483563	AB	AA
s6_1034-126	Chr_05	2740882	3209284	AA	AB
s6_1034-126	Chr_05	19218409	19273173	AB	AA
s6_1034-124	Chr_05	512611	594269	BB	AB
s6_1034-124	Chr_05	4398097	5066864	AB	AA
s6_1034-124	Chr_05	18334749	18563660	AA	AB
s6_1034-124	Chr_05	21080163	21119208	AB	BB
s67_1034-123	Chr_05	3869171	4052051	AA	AB
s67_1034-123	Chr_05	20220660	20346900	AB	BB
s7_1034-122	Chr_05	405417	434040	AB	AA
s7_1034-122	Chr_05	13752617	16013336	AA	AB
s7_1034-122	Chr_05	18089458	18125921	AB	BB
s7_1034-122	Chr_05	20220660	20346900	BB	AB
s6_1034-121	Chr_05	18334749	18563660	BB	AB
s7_1034-120	Chr_05	3712457	3729853	AB	BB
s7_1034-120	Chr_05	18634847	18711523	BB	AB
s7_1034-119	Chr_05	1923786	1971101	BB	AB
s7_1034-118	Chr_05	244064	265232	AB	AA
s7_1034-118	Chr_05	4231881	4299787	AA	AB
s7_1034-117	Chr_05	1985007	2032109	BB	AB
s7_1034-117	Chr_05	18125921	18264108	AB	BB
s6_1034-116	Chr_05	1507664	1566632	AB	BB
s6_1034-116	Chr_05	21080163	21119208	BB	AB
s6_1034-115	Chr_05	1429965	1501375	AB	AA
s6_1034-115	Chr_05	3869171	4052051	AA	AB
s6_1034-115	Chr_05	20669889	20900680	AB	BB
s7_1034-112	Chr_05	2086042	2155520	AB	BB
s7_1034-112	Chr_05	2393074	2435589	BB	AB
s6_1034-111	Chr_05	20669889	20900680	AB	BB
s6_1034-110	Chr_05	512611	594269	AB	AA
s6_1034-110	Chr_05	1923786	1971101	AA	AB
s6_1034-109	Chr_05	19764526	19807489	AA	AB
s6_1034-108	Chr_05	21231051	21342801	AB	BB
s6_1034-107	Chr_05	5783554	5859849	AB	BB
s6_1034-107	Chr_05	19877637	20082210	BB	AB
s7_1034-106	Chr_05	3209284	3246113	AA	AB
s7_1034-106	Chr_05	17956430	18089458	AB	AA
s7_1034-106	Chr_05	19423032	19480954	AA	AB
s6_1034-105	Chr_05	1239775	1271740	AB	AA
s6_1034-105	Chr_05	3869171	4052051	AA	AB
s6_1034-103	Chr_05	20220660	20346900	AB	AA
s6_1034-102	Chr_05	19691887	19703895	AB	BB
s6_1034-102	Chr_05	20669889	20900680	BB	AB
s7_1034-99	Chr_05	5098973	5456553	BB	AB
s4_1034-98	Chr_05	20220660	20346900	AB	BB
s4_1034-97	Chr_05	4398097	5066864	AA	AB
s4_1034-94	Chr_05	8561050	12277110	AB	AA
s4_1034-94	Chr_05	18125921	18264108	AA	AB
s4_1034-94	Chr_05	20220660	20346900	AB	AA
s2_1034-93	Chr_05	2504391	2566555	AA	AB
s2_1034-93	Chr_05	4398097	5066864	AB	BB
s4_1034-92	Chr_05	1507664	1566632	AA	AB
s4_1034-92	Chr_05	4398097	5066864	AB	BB
s2_1034-91	Chr_05	19525999	19647165	AA	AB
s5_1034-90	Chr_05	3869171	4052051	AB	AA
s5_1034-90	Chr_05	17104402	17645877	AA	AB
s5_1034-90	Chr_05	20499485	20522742	AB	BB
s5_1034-89	Chr_05	1429965	1501375	AA	AB
s5_1034-89	Chr_05	18634847	18711523	AB	BB
s2_1034-88	Chr_05	3712457	3729853	AA	AB
s5_1034-87	Chr_05	1178385	1199771	AB	AA
s2_1034-86	Chr_05	2051950	2086042	AB	AA
s2_1034-85	Chr_05	3833730	3869171	AB	AA
s2_1034-84	Chr_05	18089458	18125921	AA	AB
s2_1034-84	Chr_05	20669889	20900680	AB	BB
s2_1034-83	Chr_05	20933664	20980115	BB	AB
s2_1034-82	Chr_05	2740882	3209284	AB	BB
s2_1034-82	Chr_05	20220660	20346900	BB	AB
s4_1034-81	Chr_05	3209284	3246113	AA	AB
s4_1034-79	Chr_05	1985007	2032109	AA	AB
s4_1034-79	Chr_05	4398097	5066864	AB	BB
s4_1034-79	Chr_05	19722440	19733933	BB	AB
s7_1034-78	Chr_05	2740882	3209284	BB	AB
s7_1034-77	Chr_05	1649060	1678165	BB	AB
s7_1034-77	Chr_05	18125921	18264108	AB	BB
s4_1034-76	Chr_05	655114	671770	AA	AB
s4_1034-76	Chr_05	18994975	19144785	AB	AA
s4_1034-75	Chr_05	449410	483563	AB	AA
s4_1034-75	Chr_05	1691313	1742739	AA	AB
s4_1034-75	Chr_05	16905533	17104402	AB	BB
s7_1034-74	Chr_05	3618315	3641322	AB	BB
s7_1034-74	Chr_05	3712457	3729853	BB	AB
s4_1034-72	Chr_05	2086042	2155520	AB	AA
s4_1034-72	Chr_05	17104402	17645877	AA	AB
s4_1034-72	Chr_05	19877637	20082210	AB	BB
s4_1034-69	Chr_05	20522742	20572515	AA	AB
s4_1034-68	Chr_05	1782349	1798808	AA	AB
s4_1034-68	Chr_05	2740882	3209284	AB	BB
s7_1034-67	Chr_05	931364	985289	AB	BB
s7_1034-67	Chr_05	2504391	2566555	BB	AB
s7_1034-67	Chr_05	18125921	18264108	AB	BB
s4_1034-66	Chr_05	1429965	1501375	BB	AB
s4_1034-66	Chr_05	4398097	5066864	AB	AA
s4_1034-66	Chr_05	19525999	19647165	AA	AB
s4_1034-66	Chr_05	20669889	20900680	AB	BB
s3_1034-62	Chr_05	1429965	1501375	AB	BB
s3_1034-62	Chr_05	3438436	3500080	BB	AB
s3_1034-62	Chr_05	19525999	19647165	AB	AA
s3_1034-62	Chr_05	20669889	20900680	AA	AB
s3_1034-59	Chr_05	594269	629042	AA	AB
s3_1034-59	Chr_05	2171513	2218621	AB	BB
s3_1034-57	Chr_05	20669889	20900680	AB	BB
s4_1034-56	Chr_05	1566632	1649060	AA	AB
s4_1034-56	Chr_05	3869171	4052051	AB	BB
s3_1034-55	Chr_05	19273173	19423032	AB	AA
s3_1034-52	Chr_05	2740882	3209284	BB	AB
s3_1034-52	Chr_05	19273173	19423032	AB	AA
s3_1034-52	Chr_05	21352816	21381559	AA	AB
s3_1034-48	Chr_05	4057571	4086174	AA	AB
s3_1034-48	Chr_05	19218409	19273173	AB	AA
s3_1034-48	Chr_05	21147859	21212914	AA	AB
s3_1034-47	Chr_05	1985007	2032109	BB	AB
s3_1034-47	Chr_05	2086042	2155520	AB	BB
s3_1034-47	Chr_05	18089458	18125921	BB	AB
s3_1034-46	Chr_05	1507664	1566632	AB	BB
s3_1034-46	Chr_05	16014669	16610066	BB	AB
s3_1034-46	Chr_05	18731680	18994975	AB	AA
s3_1034-45	Chr_05	1507664	1566632	AA	AB
s3_1034-45	Chr_05	7274096	8561050	AB	BB
s3_1034-43	Chr_05	655114	671770	BB	AB
s3_1034-43	Chr_05	3253340	3289844	AB	AA
s3_1034-43	Chr_05	16905533	17104402	AA	AB
s3_1034-41	Chr_05	3209284	3246113	AA	AB
s3_1034-40	Chr_05	20980115	21074641	AA	AB
s2_1034-38	Chr_05	1507664	1566632	AB	AA
s2_1034-38	Chr_05	5859849	5947876	AA	AB
s3_1034-37	Chr_05	817601	879017	AB	BB
s3_1034-37	Chr_05	7274096	8561050	BB	AB
s3_1034-37	Chr_05	21352816	21381559	AB	AA
s3_1034-36	Chr_05	19877637	20082210	AB	AA
s2_1034-35	Chr_05	19820655	19835177	AB	BB
s2_1034-35	Chr_05	21147859	21212914	BB	AB
s2_1034-34	Chr_05	2740882	3209284	AB	BB
s2_1034-34	Chr_05	19722440	19733933	BB	AB
s2_1034-34	Chr_05	21231051	21342801	AB	AA
s3_1034-33	Chr_05	5098973	5456553	AB	BB
s3_1034-30	Chr_05	1429965	1501375	AB	BB
s3_1034-30	Chr_05	1507664	1566632	BB	AB
s3_1034-30	Chr_05	4398097	5066864	AB	AA
s3_1034-30	Chr_05	7274096	8561050	AA	AB
s3_1034-30	Chr_05	18731680	18994975	AB	BB
s3_1034-28	Chr_05	4398097	5066864	AA	AB
s3_1034-28	Chr_05	19877637	20082210	AB	BB
s2_1034-22	Chr_05	21147859	21212914	AB	AA
s2_1034-21	Chr_05	707814	774651	AB	BB
s2_1034-21	Chr_05	3833730	3869171	BB	AB
s2_1034-21	Chr_05	20669889	20900680	AB	BB
s2_1034-21	Chr_05	20933664	20980115	BB	AB
s2_1034-20	Chr_05	3869171	4052051	AB	BB
s2_1034-19	Chr_05	2504391	2566555	AB	AA
s2_1034-19	Chr_05	18731680	18994975	AA	AB
s2_1034-18	Chr_05	3869171	4052051	AA	AB
s2_1034-18	Chr_05	4398097	5066864	AB	BB
s3_1034-17	Chr_05	1798808	1867886	AB	BB
s3_1034-17	Chr_05	20428746	20499485	BB	AB
s2_1034-16	Chr_05	4398097	5066864	AB	AA
s2_1034-13	Chr_05	19525999	19647165	AB	BB
s2_1034-12	Chr_05	3209284	3246113	AB	BB
s2_1034-11	Chr_05	2740882	3209284	BB	AB
s2_1034-11	Chr_05	18634847	18711523	AB	AA
s5_1034-10	Chr_05	594269	629042	AA	AB
s5_1034-10	Chr_05	17104402	17645877	AB	BB
s37_1034-8	Chr_05	2312313	2335432	BB	AB
s3_1034-2b	Chr_06	331698	335226	BB	AB
s3_1034-2b	Chr_06	2495544	2516243	AB	AA
s3_1034-2b	Chr_06	2579465	2615605	AA	AB
s3_1034-2b	Chr_06	17591088	17704424	AB	BB
s3_1034-2a	Chr_06	6745479	6820026	AA	AB
s3_1034-22b	Chr_06	6084673	6298753	BB	AB
s6_1034-187	Chr_06	20182733	20198196	AB	AA
s6_1034-186	Chr_06	2859534	2881776	BB	AB
s7_1034-185	Chr_06	1380716	1385055	AB	BB
s7_1034-185	Chr_06	13722489	14140223	BB	AB
s6_1034-184	Chr_06	343487	371418	AB	BB
s6_1034-184	Chr_06	4340435	4364062	BB	AB
s6_1034-183	Chr_06	5478865	5500939	AA	AB
s6_1034-183	Chr_06	19996956	20097241	AB	BB
s6_1034-180	Chr_06	4751035	4763066	BB	AB
s6_1034-179	Chr_06	17740675	17745459	AB	AA
s6_1034-178	Chr_06	4010172	4048470	BB	AB
s6_1034-178	Chr_06	6380064	6612852	AB	AA
s6_1034-178	Chr_06	19996956	20097241	AA	AB
s6_1034-177	Chr_06	1865098	1903132	AB	AA
s6_1034-177	Chr_06	5676223	5775663	AA	AB
s6_1034-176	Chr_06	5621273	5676223	AB	BB
s7_1034-175	Chr_06	3134363	3189094	AA	AB
s7_1034-175	Chr_06	4443255	4505041	AB	BB
s7_1034-175	Chr_06	18780578	18953776	BB	AB
s7_1034-174	Chr_06	104188	116292	AB	BB
s7_1034-174	Chr_06	6725747	6745479	BB	AB
s7_1034-173	Chr_06	16404287	16505465	BB	AB
s6_1034-171	Chr_06	603954	626573	BB	AB
s6_1034-171	Chr_06	6656226	6725747	AB	BB
s6_1034-171	Chr_06	18780578	18953776	BB	AB
s7_1034-169	Chr_06	1295687	1324053	BB	AB
s7_1034-167	Chr_06	2446422	2459114	BB	AB
s7_1034-167	Chr_06	4954713	4965722	AB	AA
s7_1034-167	Chr_06	13722489	14140223	AA	AB
s7_1034-167	Chr_06	17591088	17704424	AB	BB
s7_1034-165	Chr_06	6913262	7826188	AB	AA
s7_1034-164	Chr_06	4673858	4728680	AA	AB
s7_1034-164	Chr_06	18238924	18444609	AB	BB
s7_1034-164	Chr_06	20307658	20365515	BB	AB
s7_1034-163	Chr_06	6084673	6298753	BB	AB
s7_1034-163	Chr_06	18780578	18953776	AB	AA
s6_1034-162	Chr_06	236651	289985	AB	BB
s6_1034-162	Chr_06	774730	781424	BB	AB
s6_1034-162	Chr_06	17870078	18036784	AB	BB
s6_1034-162	Chr_06	18238924	18444609	BB	AB
s7_1034-161	Chr_06	3329206	3368399	AB	AA
s7_1034-161	Chr_06	19797220	19910733	AA	AB
s7_1034-160	Chr_06	1126427	1220295	AB	AA
s7_1034-160	Chr_06	4443255	4505041	AA	AB
s7_1034-160	Chr_06	19797220	19910733	AB	BB
s7_1034-159	Chr_06	1118081	1126427	BB	AB
s7_1034-159	Chr_06	1932752	1967391	AB	AA
s7_1034-159	Chr_06	19744937	19797220	AA	AB
s6_1034-157	Chr_06	2528211	2535589	AB	BB
s7_1034-156	Chr_06	14156556	14839677	AA	AB
s6_1034-155	Chr_06	1385055	1416367	AA	AB
s6_1034-155	Chr_06	18780578	18953776	AB	BB
s6_1034-154	Chr_06	4811990	4858282	BB	AB
s6_1034-154	Chr_06	19996956	20097241	AB	BB
s6_1034-151	Chr_06	2629351	2659311	AA	AB
s6_1034-151	Chr_06	5621273	5676223	AB	AA
s6_1034-150	Chr_06	4623129	4632115	BB	AB
s6_1034-149	Chr_06	190657	203394	BB	AB
s6_1034-149	Chr_06	4077489	4121496	AB	AA
s6_1034-149	Chr_06	6820026	6913262	AA	AB
s6_1034-149	Chr_06	19688594	19710183	AB	BB
s6_1034-148	Chr_06	2028346	2179905	AB	BB
s6_1034-148	Chr_06	2717328	2749170	BB	AB
s6_1034-147	Chr_06	2629351	2659311	AA	AB
s6_1034-147	Chr_06	3034520	3134363	AB	BB
s6_1034-147	Chr_06	4868117	4919051	BB	AB
s6_1034-144	Chr_06	5621273	5676223	AB	AA
s6_1034-144	Chr_06	6913262	7826188	AA	AB
s7_1034-143	Chr_06	6745479	6820026	BB	AB
s6_1034-142	Chr_06	3329206	3368399	BB	AB
s6_1034-141	Chr_06	1763318	1816672	BB	AB
s6_1034-141	Chr_06	17024810	17492125	AB	AA
s6_1034-139	Chr_06	2179905	2240210	AB	BB
s6_1034-139	Chr_06	5676223	5775663	BB	AB
s6_1034-139	Chr_06	16175449	16246880	AB	AA
s6_1034-139	Chr_06	18652582	18778506	AA	AB
s7_1034-138	Chr_06	2179905	2240210	AB	AA
s7_1034-138	Chr_06	18780578	18953776	AA	AB
s7_1034-138	Chr_06	20457627	20462013	AB	BB
s6_1034-137	Chr_06	2179905	2240210	AB	AA
s6_1034-137	Chr_06	5057078	5104089	AA	AB
s7_1034-134	Chr_06	3275391	3329206	AB	AA
s7_1034-134	Chr_06	19397102	19464491	AA	AB
s67_1034-133	Chr_06	5596976	5621273	AB	AA
s67_1034-133	Chr_06	6084673	6298753	AA	AB
s67_1034-133	Chr_06	17745459	17816904	AB	AA
s6_1034-132	Chr_06	18238924	18444609	AB	AA
s6_1034-132	Chr_06	18780578	18953776	AA	AB
s6_1034-129	Chr_06	2179905	2240210	BB	AB
s6_1034-129	Chr_06	5391982	5419329	AB	AA
s6_1034-129	Chr_06	6913262	7826188	AA	AB
s6_1034-128	Chr_06	3734100	3777509	BB	AB
s6_1034-128	Chr_06	19996956	20097241	AB	AA
s6_1034-126	Chr_06	4077489	4121496	AB	BB
s6_1034-126	Chr_06	4369407	4443255	BB	AB
s6_1034-126	Chr_06	5676223	5775663	AB	BB
s6_1034-126	Chr_06	8620993	8777028	BB	AB
s6_1034-124	Chr_06	6084673	6298753	AA	AB
s6_1034-124	Chr_06	13722489	14140223	AB	BB
s67_1034-123	Chr_06	6656226	6725747	AB	AA
s67_1034-123	Chr_06	6913262	7826188	AA	AB
s7_1034-122	Chr_06	1046711	1108312	BB	AB
s7_1034-122	Chr_06	5676223	5775663	AB	AA
s7_1034-122	Chr_06	6913262	7826188	AA	AB
s7_1034-122	Chr_06	18101123	18238924	AB	AA
s6_1034-121	Chr_06	774730	781424	BB	AB
s6_1034-121	Chr_06	19397102	19464491	AB	AA
s6_1034-121	Chr_06	20198196	20227014	AA	AB
s7_1034-120	Chr_06	4121496	4145056	AB	BB
s7_1034-120	Chr_06	8904506	9074755	BB	AB
s7_1034-119	Chr_06	3522266	3538211	AA	AB
s7_1034-119	Chr_06	20102699	20151660	AB	BB
s7_1034-117	Chr_06	3840876	3908063	AA	AB
s7_1034-117	Chr_06	19797220	19910733	AB	BB
s6_1034-116	Chr_06	2629351	2659311	AB	AA
s6_1034-116	Chr_06	20365515	20372632	AA	AB
s7_1034-112	Chr_06	335226	339754	AB	BB
s7_1034-112	Chr_06	4443255	4505041	BB	AB
s7_1034-112	Chr_06	13174410	13687307	AB	AA
s6_1034-111	Chr_06	1233263	1256404	AA	AB
s6_1034-111	Chr_06	2693126	2717328	AB	BB
s6_1034-111	Chr_06	5509229	5552213	BB	AB
s6_1034-111	Chr_06	14156556	14839677	AB	AA
s6_1034-110	Chr_06	18238924	18444609	AB	AA
s6_1034-109	Chr_06	2179905	2240210	AB	BB
s6_1034-109	Chr_06	2749170	2801115	BB	AB
s6_1034-109	Chr_06	6084673	6298753	AB	BB
s6_1034-109	Chr_06	19996956	20097241	BB	AB
s6_1034-108	Chr_06	2977625	3021018	AA	AB
s6_1034-108	Chr_06	18238924	18444609	AB	AA
s6_1034-108	Chr_06	19331643	19357017	AA	AB
s7_1034-106	Chr_06	3538211	3638608	AB	AA
s7_1034-106	Chr_06	5391982	5419329	AA	AB
s7_1034-106	Chr_06	7901914	8200815	AB	BB
s7_1034-106	Chr_06	9837677	13174410	BB	AB
s7_1034-106	Chr_06	20457627	20462013	AB	AA
s6_1034-105	Chr_06	6913262	7826188	AB	AA
s7_1034-104	Chr_06	1685142	1707201	AB	BB
s7_1034-104	Chr_06	18101123	18238924	BB	AB
s6_1034-103	Chr_06	1572588	1616241	AA	AB
s6_1034-102	Chr_06	116292	117140	BB	AB
s6_1034-102	Chr_06	4751035	4763066	AB	BB
s6_1034-102	Chr_06	5335675	5346637	BB	AB
s6_1034-102	Chr_06	19479909	19518986	AB	AA
s7_1034-99	Chr_06	6298753	6337881	BB	AB
s4_1034-98	Chr_06	2693126	2717328	AB	AA
s4_1034-98	Chr_06	5621273	5676223	AA	AB
s4_1034-98	Chr_06	16678754	16722209	AB	BB
s4_1034-97	Chr_06	4518909	4623129	AA	AB
s4_1034-97	Chr_06	19100843	19183975	AB	AA
s4_1034-97	Chr_06	19797220	19910733	AA	AB
s4_1034-96	Chr_06	18454131	18552410	AA	AB
s4_1034-94	Chr_06	2028346	2179905	AB	AA
s4_1034-94	Chr_06	4518909	4623129	AA	AB
s2_1034-93	Chr_06	1046711	1108312	AA	AB
s2_1034-93	Chr_06	1430539	1466970	AB	BB
s4_1034-92	Chr_06	3034520	3134363	AB	BB
s2_1034-91	Chr_06	4295729	4314797	AB	AA
s2_1034-91	Chr_06	20372632	20382834	AA	AB
s5_1034-90	Chr_06	4673858	4728680	AA	AB
s5_1034-89	Chr_06	3201162	3236333	AA	AB
s5_1034-89	Chr_06	16981346	17024810	AB	AA
s2_1034-88	Chr_06	2528211	2535589	AB	AA
s2_1034-88	Chr_06	6913262	7826188	AA	AB
s5_1034-87	Chr_06	2801115	2807418	AB	AA
s5_1034-87	Chr_06	2925993	2977625	AA	AB
s5_1034-87	Chr_06	5478865	5500939	AB	BB
s5_1034-87	Chr_06	18238924	18444609	BB	AB
s2_1034-85	Chr_06	6612852	6656226	BB	AB
s2_1034-84	Chr_06	2977625	3021018	BB	AB
s2_1034-84	Chr_06	3777509	3832199	AB	AA
s2_1034-84	Chr_06	6745479	6820026	AA	AB
s2_1034-83	Chr_06	4868117	4919051	BB	AB
s2_1034-83	Chr_06	5621273	5676223	AB	AA
s2_1034-82	Chr_06	4121496	4145056	AB	BB
s2_1034-82	Chr_06	5478865	5500939	BB	AB
s2_1034-82	Chr_06	20102699	20151660	AB	AA
s4_1034-81	Chr_06	1865098	1903132	AB	BB
s7_1034-78	Chr_06	1385055	1416367	AB	AA
s7_1034-78	Chr_06	2925993	2977625	AA	AB
s7_1034-78	Chr_06	15075322	15203619	AB	BB
s7_1034-77	Chr_06	4369407	4443255	AA	AB
s7_1034-77	Chr_06	5057078	5104089	AB	BB
s4_1034-76	Chr_06	19797220	19910733	AA	AB
s4_1034-75	Chr_06	1763318	1816672	AA	AB
s4_1034-75	Chr_06	3329206	3368399	AB	BB
s4_1034-75	Chr_06	19331643	19357017	BB	AB
s4_1034-75	Chr_06	19917310	19922819	AB	BB
s7_1034-74	Chr_06	17870078	18036784	AA	AB
s7_1034-74	Chr_06	20198196	20227014	AB	BB
s4_1034-72	Chr_06	2629351	2659311	BB	AB
s4_1034-71	Chr_06	1865098	1903132	AB	AA
s4_1034-70	Chr_06	5596976	5621273	AB	BB
s4_1034-70	Chr_06	18953776	19053718	BB	AB
s4_1034-69	Chr_06	5419329	5432823	AA	AB
s4_1034-69	Chr_06	6380064	6612852	AB	BB
s4_1034-68	Chr_06	3329206	3368399	BB	AB
s4_1034-68	Chr_06	19996956	20097241	AB	BB
s7_1034-67	Chr_06	3275391	3329206	BB	AB
s7_1034-67	Chr_06	18600676	18609698	AB	AA
s7_1034-67	Chr_06	19996956	20097241	AA	AB
s7_1034-67	Chr_06	20457627	20462013	AB	BB
s4_1034-66	Chr_06	6913262	7826188	AB	BB
s4_1034-66	Chr_06	19331643	19357017	BB	AB
s3_1034-62	Chr_06	1385055	1416367	AA	AB
s3_1034-62	Chr_06	5621273	5676223	AB	BB
s3_1034-62	Chr_06	17591088	17704424	BB	AB
s4_1034-56	Chr_06	1865098	1903132	BB	AB
s4_1034-56	Chr_06	2356462	2377447	AB	AA
s3_1034-55	Chr_06	5621273	5676223	AB	AA
s3_1034-55	Chr_06	19479909	19518986	AA	AB
s3_1034-54	Chr_06	491439	521903	AB	AA
s3_1034-54	Chr_06	568252	574787	AA	AB
s3_1034-54	Chr_06	13722489	14140223	AB	AA
s3_1034-54	Chr_06	20307658	20365515	AA	AB
s7_1034-53	Chr_06	2356462	2377447	AA	AB
s7_1034-53	Chr_06	20198196	20227014	AB	AA
s3_1034-52	Chr_06	977865	986746	BB	AB
s3_1034-52	Chr_06	1993837	2028346	AB	AA
s3_1034-52	Chr_06	6913262	7826188	AA	AB
s3_1034-52	Chr_06	17591088	17704424	AB	AA
s3_1034-52	Chr_06	19797220	19910733	AA	AB
s3_1034-48	Chr_06	2629351	2659311	BB	AB
s3_1034-48	Chr_06	2693126	2717328	AB	BB
s3_1034-48	Chr_06	2749170	2801115	BB	AB
s3_1034-48	Chr_06	3191396	3201162	AB	AA
s3_1034-48	Chr_06	6913262	7826188	AA	AB
s3_1034-47	Chr_06	18953776	19053718	AB	AA
s3_1034-46	Chr_06	3201162	3236333	BB	AB
s3_1034-45	Chr_06	335226	339754	BB	AB
s3_1034-45	Chr_06	16246880	16398996	AB	BB
s3_1034-43	Chr_06	1763318	1816672	AA	AB
s3_1034-43	Chr_06	1865098	1903132	AB	BB
s3_1034-43	Chr_06	6913262	7826188	BB	AB
s3_1034-43	Chr_06	19479909	19518986	AB	AA
s3_1034-41	Chr_06	1572588	1616241	AA	AB
s3_1034-40	Chr_06	19797220	19910733	AB	BB
s2_1034-38	Chr_06	3538211	3638608	AB	BB
s2_1034-38	Chr_06	18238924	18444609	BB	AB
s3_1034-37	Chr_06	18454131	18552410	AA	AB
s3_1034-37	Chr_06	20457627	20462013	AB	BB
s2_1034-34	Chr_06	20102699	20151660	AB	BB
s3_1034-33	Chr_06	1903132	1927020	AB	AA
s3_1034-33	Chr_06	6380064	6612852	AA	AB
s3_1034-30	Chr_06	4077489	4121496	AB	BB
s3_1034-30	Chr_06	6380064	6612852	BB	AB
s3_1034-28	Chr_06	3329206	3368399	AA	AB
s3_1034-28	Chr_06	9074755	9579048	AB	BB
s2_1034-22	Chr_06	18652582	18778506	AA	AB
s2_1034-21	Chr_06	826370	829965	AA	AB
s2_1034-21	Chr_06	18101123	18238924	AB	AA
s2_1034-20	Chr_06	921137	954312	BB	AB
s2_1034-20	Chr_06	6913262	7826188	AB	BB
s2_1034-19	Chr_06	343487	371418	AB	AA
s2_1034-19	Chr_06	6380064	6612852	AA	AB
s2_1034-18	Chr_06	5391982	5419329	AA	AB
s2_1034-18	Chr_06	19198194	19209340	AB	AA
s3_1034-17	Chr_06	4673858	4728680	AB	BB
s2_1034-16	Chr_06	1021929	1046711	AA	AB
s2_1034-16	Chr_06	18101123	18238924	AB	BB
s2_1034-15	Chr_06	3201162	3236333	BB	AB
s2_1034-15	Chr_06	20198196	20227014	AB	AA
s3_1034-14	Chr_06	1118081	1126427	BB	AB
s2_1034-13	Chr_06	371418	389503	BB	AB
s2_1034-13	Chr_06	6745479	6820026	AB	BB
s2_1034-13	Chr_06	18652582	18778506	BB	AB
s2_1034-13	Chr_06	19996956	20097241	AB	AA
s2_1034-12	Chr_06	6913262	7826188	AA	AB
s2_1034-12	Chr_06	19518986	19644973	AB	BB
s2_1034-11	Chr_06	3538211	3638608	AA	AB
s2_1034-11	Chr_06	20169696	20177325	AB	AA
s5_1034-10	Chr_06	5335675	5346637	AB	BB
s5_1034-10	Chr_06	6745479	6820026	BB	AB
s5_1034-10	Chr_06	18652582	18778506	AB	AA
s37_1034-8	Chr_06	9579048	9667181	AB	AA
s37_1034-8	Chr_06	19929849	19969685	AA	AB
s3_1034-2b	Chr_07	2524169	2871414	BB	AB
s3_1034-2a	Chr_07	12751918	15830597	AB	AA
s3_1034-22b	Chr_07	1631781	1702842	BB	AB
s3_1034-22b	Chr_07	4371634	4442238	AB	AA
s3_1034-22b	Chr_07	7222443	7624865	AA	AB
s3_1034-22b	Chr_07	18240869	18652365	AB	BB
s3_1034-21b	Chr_07	777894	798824	AB	BB
s3_1034-21b	Chr_07	18044988	18240869	BB	AB
s6_1034-187	Chr_07	3516511	3568918	AA	AB
s6_1034-187	Chr_07	16105022	16894415	AB	BB
s7_1034-185	Chr_07	682604	703604	BB	AB
s7_1034-185	Chr_07	1788239	1849639	AB	AA
s7_1034-185	Chr_07	12751918	15830597	AA	AB
s6_1034-183	Chr_07	3625870	3791555	AB	BB
s6_1034-182	Chr_07	1202262	1218851	AB	BB
s6_1034-182	Chr_07	1571993	1601938	BB	AB
s6_1034-180	Chr_07	2252502	2303696	AB	BB
s6_1034-180	Chr_07	2975043	2992800	BB	AB
s6_1034-180	Chr_07	4815016	5062616	AB	AA
s6_1034-178	Chr_07	2894302	2900562	AB	AA
s6_1034-176	Chr_07	2316743	2333483	AB	AA
s6_1034-176	Chr_07	3118841	3169172	AA	AB
s7_1034-175	Chr_07	4527959	4815016	AB	AA
s7_1034-175	Chr_07	6072980	6532827	AA	AB
s7_1034-174	Chr_07	2445139	2457611	AB	AA
s7_1034-174	Chr_07	2871414	2894302	AA	AB
s7_1034-174	Chr_07	3446633	3516511	AB	AA
s7_1034-173	Chr_07	6536728	7222443	BB	AB
s7_1034-170	Chr_07	2002143	2050086	AB	BB
s7_1034-170	Chr_07	4371634	4442238	BB	AB
s7_1034-167	Chr_07	16894415	17005996	AB	AA
s7_1034-165	Chr_07	2524169	2871414	AB	AA
s7_1034-164	Chr_07	3184999	3308206	AA	AB
s7_1034-163	Chr_07	5514713	5675795	AA	AB
s6_1034-162	Chr_07	682604	703604	BB	AA
s7_1034-161	Chr_07	2524169	2871414	AA	AB
s7_1034-160	Chr_07	3985827	4099188	AB	AA
s7_1034-160	Chr_07	5161073	5514713	AA	AB
s7_1034-159	Chr_07	278780	375238	AB	AA
s7_1034-159	Chr_07	2349257	2364890	AA	AB
s7_1034-158	Chr_07	2524169	2871414	BB	AB
s7_1034-158	Chr_07	3048252	3099953	AB	AA
s7_1034-156	Chr_07	2110553	2164361	AB	BB
s6_1034-155	Chr_07	4099188	4356096	BB	AB
s6_1034-155	Chr_07	4527959	4815016	AB	AA
s6_1034-154	Chr_07	3048252	3099953	AA	AB
s6_1034-154	Chr_07	6536728	7222443	AB	BB
s7_1034-153	Chr_07	5161073	5514713	BB	AB
s6_1034-152	Chr_07	1537199	1564434	AA	AB
s6_1034-152	Chr_07	17005996	18044988	AB	BB
s6_1034-151	Chr_07	518197	541450	AB	BB
s6_1034-151	Chr_07	2002143	2050086	BB	AB
s6_1034-151	Chr_07	16105022	16894415	AB	AA
s6_1034-150	Chr_07	3985827	4099188	AB	BB
s6_1034-149	Chr_07	6536728	7222443	AB	BB
s6_1034-149	Chr_07	17005996	18044988	BB	AB
s6_1034-148	Chr_07	3184999	3308206	BB	AB
s6_1034-147	Chr_07	1537199	1564434	BB	AB
s6_1034-144	Chr_07	2871414	2894302	BB	AB
s6_1034-144	Chr_07	4527959	4815016	AB	AA
s7_1034-143	Chr_07	278780	375238	AA	AB
s6_1034-139	Chr_07	2164361	2252502	AB	BB
s6_1034-139	Chr_07	2900562	2975043	BB	AB
s7_1034-138	Chr_07	2252502	2303696	BB	AB
s7_1034-138	Chr_07	2871414	2894302	AB	AA
s6_1034-137	Chr_07	3043541	3048252	AA	AB
s6_1034-137	Chr_07	6536728	7222443	AB	BB
s7_1034-134	Chr_07	1702842	1788239	AB	BB
s7_1034-134	Chr_07	5675795	5775727	BB	AB
s7_1034-134	Chr_07	6536728	7222443	AB	AA
s67_1034-133	Chr_07	2364890	2384093	AA	AB
s67_1034-133	Chr_07	4815016	5062616	AB	BB
s67_1034-133	Chr_07	12371454	12748261	BB	AB
s6_1034-132	Chr_07	5161073	5514713	BB	AB
s6_1034-131	Chr_07	4099188	4356096	AB	AA
s6_1034-131	Chr_07	4449831	4458991	AA	AB
s6_1034-129	Chr_07	3184999	3308206	AB	AA
s6_1034-129	Chr_07	3824693	3985827	AA	AB
s6_1034-128	Chr_07	879150	887538	AA	AB
s7_1034-127	Chr_07	6536728	7222443	AB	AA
s6_1034-126	Chr_07	1788239	1849639	BB	AB
s6_1034-126	Chr_07	2975043	2992800	AB	AA
s6_1034-126	Chr_07	6532827	6536728	AA	AB
s67_1034-123	Chr_07	1849639	1868198	AB	BB
s7_1034-122	Chr_07	5161073	5514713	AA	AB
s7_1034-122	Chr_07	6536728	7222443	AB	BB
s6_1034-121	Chr_07	2524169	2871414	AB	AA
s6_1034-121	Chr_07	5161073	5514713	AA	AB
s7_1034-120	Chr_07	5161073	5514713	AB	AA
s7_1034-119	Chr_07	1926919	1962866	AA	AB
s7_1034-118	Chr_07	1788239	1849639	AB	BB
s7_1034-117	Chr_07	1868198	1917031	AB	BB
s7_1034-117	Chr_07	6536728	7222443	BB	AB
s6_1034-116	Chr_07	3184999	3308206	AA	AB
s7_1034-112	Chr_07	16105022	16894415	AA	AB
s6_1034-108	Chr_07	3308206	3329259	AB	AA
s6_1034-107	Chr_07	4356096	4371634	BB	AB
s6_1034-107	Chr_07	5062616	5121902	AB	AA
s7_1034-106	Chr_07	5161073	5514713	AB	AA
s6_1034-105	Chr_07	3446633	3516511	AB	AA
s6_1034-105	Chr_07	3625870	3791555	AA	AB
s7_1034-104	Chr_07	1788239	1849639	AB	BB
s6_1034-103	Chr_07	2871414	2894302	AB	BB
s6_1034-103	Chr_07	7222443	7624865	BB	AB
s6_1034-102	Chr_07	3824693	3985827	AB	BB
s7_1034-99	Chr_07	4099188	4356096	AB	AA
s4_1034-98	Chr_07	4449831	4458991	AB	BB
s4_1034-97	Chr_07	2164361	2252502	BB	AB
s4_1034-96	Chr_07	1355762	1379501	AB	AA
s4_1034-94	Chr_07	16105022	16894415	AA	AB
s4_1034-92	Chr_07	17005996	18044988	BB	AB
s2_1034-91	Chr_07	4527959	4815016	AA	AB
s5_1034-89	Chr_07	1537199	1564434	AB	BB
s5_1034-89	Chr_07	3446633	3516511	BB	AB
s5_1034-89	Chr_07	17005996	18044988	AB	AA
s2_1034-88	Chr_07	3184999	3308206	AB	BB
s5_1034-87	Chr_07	6536728	7222443	AB	AA
s2_1034-86	Chr_07	2164361	2252502	AA	AB
s2_1034-85	Chr_07	3625870	3791555	AB	AA
s2_1034-85	Chr_07	6536728	7222443	AA	AB
s2_1034-84	Chr_07	1429902	1503292	AA	AB
s2_1034-84	Chr_07	3184999	3308206	AB	BB
s2_1034-83	Chr_07	2524169	2871414	AA	AB
s2_1034-83	Chr_07	18044988	18240869	AB	BB
s2_1034-82	Chr_07	1788239	1849639	AB	AA
s4_1034-81	Chr_07	2384093	2393598	AA	AB
s4_1034-81	Chr_07	4099188	4356096	AB	BB
s4_1034-81	Chr_07	18659814	18730095	BB	AB
s4_1034-79	Chr_07	2975043	2992800	AB	BB
s7_1034-78	Chr_07	1601938	1631781	AA	AB
s4_1034-76	Chr_07	18240869	18652365	AB	AA
s4_1034-75	Chr_07	413259	434086	AA	AB
s4_1034-75	Chr_07	17005996	18044988	AB	AA
s4_1034-70	Chr_07	5161073	5514713	BB	AB
s4_1034-69	Chr_07	1018945	1114575	BB	AB
s4_1034-68	Chr_07	1018945	1114575	AB	BB
s4_1034-68	Chr_07	3184999	3308206	BB	AB
s4_1034-68	Chr_07	4527959	4815016	AB	AA
s7_1034-67	Chr_07	1571993	1601938	AB	AA
s7_1034-67	Chr_07	1631781	1702842	AA	AB
s7_1034-67	Chr_07	2333483	2340000	AB	AA
s7_1034-67	Chr_07	2524169	2871414	AA	AB
s4_1034-66	Chr_07	1355762	1379501	AA	AB
s4_1034-66	Chr_07	3446633	3516511	AB	BB
s3_1034-62	Chr_07	1962866	2002143	AB	BB
s3_1034-62	Chr_07	4099188	4356096	BB	AB
s3_1034-59	Chr_07	4099188	4356096	AB	BB
s3_1034-59	Chr_07	5161073	5514713	BB	AB
s4_1034-56	Chr_07	7222443	7624865	BB	AB
s3_1034-55	Chr_07	549661	603200	AB	BB
s3_1034-55	Chr_07	6072980	6532827	BB	AB
s3_1034-54	Chr_07	12371454	12748261	AB	BB
s7_1034-53	Chr_07	4527959	4815016	AB	AA
s3_1034-52	Chr_07	3048252	3099953	BB	AB
s3_1034-52	Chr_07	5161073	5514713	AB	AA
s3_1034-48	Chr_07	6072980	6532827	BB	AB
s3_1034-46	Chr_07	3985827	4099188	BB	AB
s3_1034-45	Chr_07	278780	375238	AB	AA
s3_1034-43	Chr_07	3339481	3373508	AB	BB
s3_1034-41	Chr_07	1631781	1702842	AB	BB
s3_1034-41	Chr_07	6536728	7222443	BB	AB
s3_1034-40	Chr_07	2252502	2303696	AB	AA
s3_1034-40	Chr_07	12371454	12748261	AA	AB
s2_1034-38	Chr_07	1868198	1917031	BB	AB
s2_1034-38	Chr_07	3118841	3169172	AB	BB
s3_1034-37	Chr_07	603200	639353	AB	BB
s3_1034-36	Chr_07	2252502	2303696	AB	AA
s2_1034-35	Chr_07	682604	703604	AB	BB
s2_1034-35	Chr_07	2252502	2303696	BB	AB
s2_1034-34	Chr_07	6072980	6532827	AB	AA
s2_1034-34	Chr_07	16105022	16894415	AA	AB
s3_1034-30	Chr_07	1416786	1425338	AB	AA
s3_1034-30	Chr_07	7222443	7624865	AA	AB
s3_1034-29	Chr_07	5161073	5514713	BB	AB
s3_1034-28	Chr_07	377269	413259	AA	AB
s2_1034-21	Chr_07	2002143	2050086	AB	BB
s2_1034-20	Chr_07	2900562	2975043	BB	AB
s2_1034-19	Chr_07	4815016	5062616	BB	AB
s2_1034-18	Chr_07	1571993	1601938	AA	AB
s3_1034-17	Chr_07	1868198	1917031	BB	AB
s3_1034-17	Chr_07	4815016	5062616	AB	AA
s2_1034-15	Chr_07	2002143	2050086	AA	AB
s3_1034-14	Chr_07	6536728	7222443	AA	AB
s2_1034-12	Chr_07	1926919	1962866	AB	BB
s2_1034-12	Chr_07	4371634	4442238	BB	AB
s2_1034-11	Chr_07	1429902	1503292	AB	BB
s5_1034-10	Chr_07	682604	703604	BB	AB
s5_1034-10	Chr_07	6072980	6532827	AB	BB
s5_1034-10	Chr_07	16105022	16894415	BB	AB
s2_1034-7	Chr_07	3625870	3791555	AA	AB
s2_1034-7	Chr_07	5514713	5675795	AB	BB
s3_1034-2b	Chr_08	884927	957347	BB	AB
s3_1034-2b	Chr_08	982701	1003107	AB	BB
s3_1034-2b	Chr_08	5843735	6020114	BB	AB
s3_1034-2b	Chr_08	19622211	19705023	AB	AA
s3_1034-2a	Chr_08	17862327	18042590	AB	BB
s3_1034-22b	Chr_08	783549	876876	BB	AB
s3_1034-22b	Chr_08	2701334	2886597	AB	AA
s3_1034-22b	Chr_08	24776614	24853280	AA	AB
s3_1034-21b	Chr_08	4057525	4162889	AB	BB
s3_1034-21b	Chr_08	15347266	15495400	BB	AB
s6_1034-186	Chr_08	24760485	24769788	AA	AB
s7_1034-185	Chr_08	3043608	3069701	AB	AA
s7_1034-185	Chr_08	21771161	21895546	AA	AB
s6_1034-184	Chr_08	2323419	2358489	AB	BB
s6_1034-184	Chr_08	17830164	17837044	BB	AB
s6_1034-184	Chr_08	20655443	20668827	AB	AA
s6_1034-184	Chr_08	24504550	24695345	AA	AB
s6_1034-183	Chr_08	1872494	1893121	AB	AA
s6_1034-183	Chr_08	7008445	7983582	AA	AB
s6_1034-182	Chr_08	16280747	16554708	BB	AB
s6_1034-182	Chr_08	18737790	18783183	AB	AA
s6_1034-180	Chr_08	656990	756705	AB	AA
s6_1034-180	Chr_08	1003107	1147577	AA	AB
s6_1034-180	Chr_08	16623366	16723157	AB	AA
s6_1034-179	Chr_08	1203688	1331971	AB	BB
s6_1034-178	Chr_08	1828156	1872494	AA	AB
s6_1034-178	Chr_08	17569517	17578551	AB	BB
s6_1034-177	Chr_08	3043608	3069701	AB	AA
s6_1034-176	Chr_08	4162889	4221705	AB	BB
s6_1034-176	Chr_08	8277654	8830645	BB	AB
s7_1034-175	Chr_08	1355985	1403777	AB	AA
s7_1034-175	Chr_08	17247917	17332536	AA	AB
s7_1034-175	Chr_08	24342791	24476864	AB	AA
s7_1034-175	Chr_08	25169772	25427412	AA	AB
s7_1034-174	Chr_08	442841	544135	AB	BB
s7_1034-174	Chr_08	4226445	4302717	BB	AB
s7_1034-174	Chr_08	24504550	24695345	AB	AA
s7_1034-174	Chr_08	25868350	26025444	AA	AB
s7_1034-173	Chr_08	1596612	1731359	AA	AB
s6_1034-171	Chr_08	26173471	26270457	BB	AB
s7_1034-170	Chr_08	2701334	2886597	AB	BB
s7_1034-169	Chr_08	3405636	3468950	BB	AB
s7_1034-169	Chr_08	25868350	26025444	AB	BB
s7_1034-168	Chr_08	25648311	25700222	AB	BB
s7_1034-167	Chr_08	1003107	1147577	AB	AA
s7_1034-167	Chr_08	22306267	22565127	AA	AB
s7_1034-165	Chr_08	17123080	17157087	BB	AB
s7_1034-164	Chr_08	251253	312114	AA	AB
s7_1034-164	Chr_08	17439547	17450287	AB	BB
s7_1034-163	Chr_08	6112103	6298246	AA	AB
s7_1034-163	Chr_08	20579873	20655443	AB	AA
s6_1034-162	Chr_08	1003107	1147577	AA	AB
s6_1034-162	Chr_08	6112103	6298246	AB	BB
s7_1034-161	Chr_08	1596612	1731359	AB	BB
s7_1034-161	Chr_08	15593068	15801051	BB	AB
s7_1034-160	Chr_08	22601479	23058685	AA	AB
s7_1034-160	Chr_08	26173471	26270457	AB	BB
s7_1034-159	Chr_08	1731359	1755209	AA	AB
s7_1034-159	Chr_08	18184025	18210858	AB	AA
s7_1034-158	Chr_08	3869280	3913075	AB	BB
s6_1034-157	Chr_08	1203688	1331971	AB	AA
s6_1034-157	Chr_08	6112103	6298246	AA	AB
s6_1034-157	Chr_08	17439547	17450287	AB	BB
s6_1034-157	Chr_08	22565127	22601479	BB	AB
s7_1034-156	Chr_08	656990	756705	BB	AB
s7_1034-156	Chr_08	1596612	1731359	AB	AA
s7_1034-156	Chr_08	1828156	1872494	AA	AB
s7_1034-156	Chr_08	18897996	18949170	AB	AA
s6_1034-155	Chr_08	1203688	1331971	BB	AB
s6_1034-155	Chr_08	2185655	2308228	AB	AA
s6_1034-155	Chr_08	6112103	6298246	AA	AB
s6_1034-155	Chr_08	17743459	17771718	AB	BB
s6_1034-154	Chr_08	17862327	18042590	AB	AA
s6_1034-154	Chr_08	23224099	23359162	AA	AB
s7_1034-153	Chr_08	17332536	17412874	BB	AB
s7_1034-153	Chr_08	18437839	18461091	AB	AA
s6_1034-152	Chr_08	7008445	7983582	BB	AB
s6_1034-152	Chr_08	25008634	25115290	AB	AA
s6_1034-151	Chr_08	2067417	2185655	BB	AB
s6_1034-151	Chr_08	5379872	5533369	AB	AA
s6_1034-151	Chr_08	19144707	19177631	AA	AB
s6_1034-150	Chr_08	4226445	4302717	AB	AA
s6_1034-150	Chr_08	19622211	19705023	AA	AB
s6_1034-149	Chr_08	1596612	1731359	BB	AB
s6_1034-148	Chr_08	4376044	4445466	AB	BB
s6_1034-148	Chr_08	4592748	4623382	BB	AB
s6_1034-148	Chr_08	17793161	17830164	AB	AA
s6_1034-148	Chr_08	22052321	22118316	AA	AB
s6_1034-148	Chr_08	23853673	24095941	AB	BB
s6_1034-147	Chr_08	17862327	18042590	AB	AA
s7_1034-145	Chr_08	2067417	2185655	BB	AB
s7_1034-145	Chr_08	17837044	17862327	AB	BB
s7_1034-145	Chr_08	18897996	18949170	BB	AB
s7_1034-145	Chr_08	19139045	19144707	AB	AA
s6_1034-144	Chr_08	2067417	2185655	AA	AB
s7_1034-143	Chr_08	4724693	4847332	AA	AB
s7_1034-143	Chr_08	16947900	17077885	AB	BB
s7_1034-143	Chr_08	25648311	25700222	BB	AB
s6_1034-142	Chr_08	1473466	1501080	BB	AB
s6_1034-142	Chr_08	1872494	1893121	AB	AA
s6_1034-142	Chr_08	19005746	19021905	AA	AB
s6_1034-141	Chr_08	1501080	1551614	BB	AB
s6_1034-141	Chr_08	2185655	2308228	AB	AA
s6_1034-141	Chr_08	16947900	17077885	AA	AB
s6_1034-141	Chr_08	21771161	21895546	AB	AA
s6_1034-141	Chr_08	21904692	21974365	AA	AB
s6_1034-141	Chr_08	26025444	26098218	AB	BB
s7_1034-140	Chr_08	17862327	18042590	AB	BB
s7_1034-140	Chr_08	23436922	23687299	BB	AB
s6_1034-139	Chr_08	2067417	2185655	AB	AA
s6_1034-139	Chr_08	16623366	16723157	AA	AB
s7_1034-138	Chr_08	2363024	2416950	AB	BB
s7_1034-138	Chr_08	26173471	26270457	BB	AB
s6_1034-137	Chr_08	19329409	19334731	AB	BB
s7_1034-134	Chr_08	20860010	20907396	AA	AB
s67_1034-133	Chr_08	413747	435494	AB	BB
s67_1034-133	Chr_08	1203688	1331971	BB	AB
s67_1034-133	Chr_08	18958657	19005746	AB	AA
s67_1034-133	Chr_08	25008634	25115290	AA	AB
s6_1034-132	Chr_08	1003107	1147577	AB	AA
s6_1034-132	Chr_08	18897996	18949170	AA	AB
s6_1034-131	Chr_08	1872494	1893121	AB	BB
s6_1034-131	Chr_08	16280747	16554708	BB	AB
s6_1034-131	Chr_08	17332536	17412874	AB	AA
s6_1034-129	Chr_08	18801239	18876444	AB	BB
s7_1034-127	Chr_08	1003107	1147577	AB	AA
s7_1034-127	Chr_08	2067417	2185655	AA	AB
s7_1034-127	Chr_08	17332536	17412874	AB	BB
s7_1034-127	Chr_08	17862327	18042590	BB	AB
s7_1034-127	Chr_08	23853673	24095941	AB	AA
s6_1034-126	Chr_08	2042652	2064974	AB	BB
s6_1034-126	Chr_08	17862327	18042590	BB	AB
s6_1034-124	Chr_08	1203688	1331971	AA	AB
s6_1034-124	Chr_08	4847332	5379872	AB	BB
s6_1034-124	Chr_08	17680351	17684680	BB	AB
s6_1034-124	Chr_08	25868350	26025444	AB	BB
s67_1034-123	Chr_08	2042652	2064974	AB	BB
s67_1034-123	Chr_08	2067417	2185655	BB	AB
s67_1034-123	Chr_08	26173471	26270457	AB	BB
s7_1034-122	Chr_08	7008445	7983582	AA	AB
s7_1034-122	Chr_08	21904692	21974365	AB	AA
s6_1034-121	Chr_08	7008445	7983582	AB	BB
s6_1034-121	Chr_08	22306267	22565127	BB	AB
s7_1034-120	Chr_08	1147577	1165835	BB	AB
s7_1034-120	Chr_08	19202931	19329409	AB	BB
s7_1034-120	Chr_08	23853673	24095941	BB	AB
s7_1034-120	Chr_08	24183748	24233911	AB	AA
s7_1034-119	Chr_08	982701	1003107	AA	AB
s7_1034-119	Chr_08	17332536	17412874	AB	BB
s7_1034-119	Chr_08	25648311	25700222	BB	AB
s7_1034-119	Chr_08	26126280	26173471	AB	BB
s7_1034-118	Chr_08	3278295	3330846	AB	AA
s7_1034-117	Chr_08	1579767	1596068	AB	BB
s7_1034-117	Chr_08	8277654	8830645	BB	AB
s7_1034-117	Chr_08	17793161	17830164	AB	AA
s7_1034-117	Chr_08	23359162	23436922	AA	AB
s7_1034-117	Chr_08	25115290	25141479	AB	BB
s6_1034-116	Chr_08	2042652	2064974	AB	AA
s6_1034-116	Chr_08	3828874	3845258	AA	AB
s6_1034-116	Chr_08	17247917	17332536	AB	AA
s6_1034-116	Chr_08	21386649	21752078	AA	AB
s6_1034-115	Chr_08	2323419	2358489	BB	AB
s6_1034-115	Chr_08	2508061	2546064	AB	AA
s6_1034-115	Chr_08	22271052	22306267	AA	AB
s7_1034-112	Chr_08	3043608	3069701	BB	AB
s7_1034-112	Chr_08	17123080	17157087	AB	AA
s7_1034-112	Chr_08	17610299	17630750	AA	AB
s6_1034-111	Chr_08	18897996	18949170	AB	AA
s6_1034-111	Chr_08	19521054	19570287	AA	AB
s6_1034-110	Chr_08	22052321	22118316	BB	AB
s6_1034-109	Chr_08	595520	656990	AB	AA
s6_1034-109	Chr_08	18231135	18283815	AA	AB
s6_1034-109	Chr_08	18333381	18345449	AB	AA
s6_1034-109	Chr_08	19711010	19850801	AA	AB
s6_1034-109	Chr_08	25700222	25851244	AB	BB
s6_1034-107	Chr_08	3186563	3219721	AB	BB
s7_1034-106	Chr_08	1579767	1596068	BB	AB
s7_1034-106	Chr_08	25868350	26025444	AB	BB
s6_1034-105	Chr_08	2701334	2886597	AB	BB
s6_1034-105	Chr_08	5843735	6020114	BB	AB
s6_1034-105	Chr_08	15593068	15801051	AB	AA
s7_1034-104	Chr_08	2067417	2185655	AB	AA
s7_1034-104	Chr_08	17726754	17743459	AA	AB
s6_1034-103	Chr_08	17332536	17412874	AA	AB
s6_1034-103	Chr_08	24504550	24695345	AB	BB
s6_1034-103	Chr_08	24864349	24929807	BB	AB
s6_1034-102	Chr_08	4376044	4445466	AA	AB
s6_1034-102	Chr_08	16280747	16554708	AB	BB
s7_1034-99	Chr_08	1828156	1872494	BB	AB
s7_1034-99	Chr_08	21386649	21752078	AB	BB
s7_1034-99	Chr_08	22271052	22306267	BB	AB
s7_1034-99	Chr_08	22306267	22565127	AB	BB
s7_1034-99	Chr_08	24342791	24476864	BB	AB
s4_1034-97	Chr_08	2574745	2588147	AB	BB
s4_1034-97	Chr_08	3536394	3712893	BB	AB
s4_1034-97	Chr_08	21904692	21974365	AB	BB
s4_1034-96	Chr_08	656990	756705	AA	AB
s4_1034-96	Chr_08	2416950	2442207	AB	BB
s4_1034-96	Chr_08	2461307	2500914	BB	AB
s4_1034-96	Chr_08	17450287	17457324	AB	AA
s4_1034-96	Chr_08	18437839	18461091	AA	AB
s4_1034-94	Chr_08	30852	47960	AA	AB
s4_1034-94	Chr_08	2416950	2442207	AB	AA
s4_1034-94	Chr_08	3043608	3069701	AA	AB
s2_1034-93	Chr_08	17569517	17578551	AB	BB
s4_1034-92	Chr_08	1596612	1731359	AB	AA
s4_1034-92	Chr_08	25868350	26025444	AA	AB
s2_1034-91	Chr_08	3805105	3828874	AB	BB
s2_1034-91	Chr_08	20324515	20361530	BB	AB
s2_1034-91	Chr_08	24504550	24695345	AB	AA
s5_1034-90	Chr_08	20060140	20113889	AB	BB
s5_1034-90	Chr_08	24183748	24233911	BB	AB
s5_1034-89	Chr_08	4057525	4162889	AA	AB
s5_1034-89	Chr_08	18437839	18461091	AB	BB
s5_1034-89	Chr_08	25169772	25427412	BB	AB
s2_1034-88	Chr_08	1988035	2036134	AB	AA
s2_1034-88	Chr_08	3989537	4007480	AA	AB
s5_1034-87	Chr_08	18510923	18565238	AB	BB
s5_1034-87	Chr_08	22306267	22565127	BB	AB
s5_1034-87	Chr_08	25448230	25648311	AB	AA
s2_1034-86	Chr_08	4457698	4565238	BB	AB
s2_1034-86	Chr_08	18142566	18184025	AB	AA
s2_1034-86	Chr_08	25169772	25427412	AA	AB
s2_1034-84	Chr_08	1473466	1501080	AB	AA
s2_1034-84	Chr_08	25868350	26025444	AA	AB
s2_1034-82	Chr_08	3278295	3330846	AB	BB
s2_1034-82	Chr_08	18665336	18715712	BB	AB
s2_1034-82	Chr_08	23058685	23160483	AB	AA
s4_1034-81	Chr_08	2363024	2416950	AB	AA
s4_1034-81	Chr_08	7008445	7983582	AA	AB
s4_1034-81	Chr_08	25169772	25427412	AB	AA
s4_1034-79	Chr_08	656990	756705	AB	AA
s4_1034-79	Chr_08	1775000	1788434	AA	AB
s4_1034-79	Chr_08	17332536	17412874	AB	AA
s4_1034-79	Chr_08	18042590	18052177	AA	AB
s4_1034-79	Chr_08	22601479	23058685	AB	AA
s7_1034-78	Chr_08	18475471	18510923	AB	AA
s7_1034-78	Chr_08	24864349	24929807	AA	AB
s7_1034-77	Chr_08	1203688	1331971	BB	AB
s4_1034-76	Chr_08	4457698	4565238	AB	BB
s4_1034-75	Chr_08	1596612	1731359	BB	AB
s4_1034-75	Chr_08	17830164	17837044	AB	BB
s4_1034-75	Chr_08	19198432	19202931	BB	AB
s4_1034-75	Chr_08	22306267	22565127	AB	AA
s7_1034-74	Chr_08	5379872	5533369	BB	AB
s7_1034-74	Chr_08	20060140	20113889	AB	AA
s4_1034-72	Chr_08	2701334	2886597	AB	AA
s4_1034-72	Chr_08	16280747	16554708	AA	AB
s4_1034-72	Chr_08	23853673	24095941	AB	AA
s4_1034-71	Chr_08	1579767	1596068	AA	AB
s4_1034-71	Chr_08	2416950	2442207	AB	BB
s4_1034-71	Chr_08	19711010	19850801	BB	AB
s4_1034-70	Chr_08	1501080	1551614	BB	AB
s4_1034-70	Chr_08	2936483	2976039	AB	AA
s4_1034-70	Chr_08	17610299	17630750	AA	AB
s4_1034-69	Chr_08	1003107	1147577	AB	AA
s4_1034-69	Chr_08	2461307	2500914	AA	AB
s4_1034-69	Chr_08	2508061	2546064	AB	AA
s4_1034-69	Chr_08	16280747	16554708	AA	AB
s4_1034-69	Chr_08	18437839	18461091	AB	AA
s4_1034-68	Chr_08	1003107	1147577	AB	AA
s4_1034-68	Chr_08	3712893	3805105	AA	AB
s4_1034-68	Chr_08	18622908	18625356	AB	BB
s7_1034-67	Chr_08	876876	884927	BB	AB
s7_1034-67	Chr_08	16623366	16723157	AB	AA
s7_1034-67	Chr_08	22601479	23058685	AA	AB
s7_1034-67	Chr_08	25169772	25427412	AB	BB
s4_1034-66	Chr_08	30852	47960	BB	AB
s3_1034-62	Chr_08	312114	413747	AA	AB
s3_1034-62	Chr_08	2701334	2886597	AB	BB
s3_1034-62	Chr_08	18231135	18283815	BB	AB
s3_1034-59	Chr_08	24183748	24233911	AB	AA
s3_1034-57	Chr_08	3014446	3043608	BB	AB
s3_1034-57	Chr_08	4226445	4302717	AB	AA
s3_1034-57	Chr_08	17862327	18042590	AA	AB
s3_1034-57	Chr_08	22601479	23058685	AB	BB
s3_1034-57	Chr_08	25008634	25115290	BB	AB
s4_1034-56	Chr_08	2461307	2500914	BB	AB
s4_1034-56	Chr_08	16623366	16723157	AB	AA
s3_1034-55	Chr_08	783549	876876	BB	AB
s3_1034-55	Chr_08	2067417	2185655	AB	AA
s3_1034-55	Chr_08	19865399	19902283	AA	AB
s3_1034-55	Chr_08	25868350	26025444	AB	BB
s3_1034-54	Chr_08	1203688	1331971	BB	AB
s3_1034-54	Chr_08	4057525	4162889	AB	AA
s3_1034-54	Chr_08	21771161	21895546	AA	AB
s3_1034-54	Chr_08	26126280	26173471	AB	BB
[truncated: 31,304 more rows]
