# Supplementary material for: The quantitative genetics of gene expression in Mimulus guttatus
Source: PLoS Genet. 2024 Apr 11;20(4):e1011072. doi: 10.1371/journal.pgen.1011072 (PMC11060551; doi:10.1371/journal.pgen.1011072)
Supplement: S1 File — (GZ) [file pgen.1011072.s020.gz]

Archive with 52 entries (46 files):
- Supplemental_File_1
- Supplemental_File_1/Program_Set_1
- Supplemental_File_1/Program_Set_1/make.gene.fasta.from.gff3.py.gz
- Supplemental_File_1/Program_Set_1/genes.in.767.annotation.py.gz
- Supplemental_File_1/Program_Set_1/make.psuedo.builds.py.gz
- Supplemental_File_1/Program_Set_1/cross_specific.gffs.py.gz
- Supplemental_File_1/Program_Set_1/Mummer_indel_analysis.py.gz
- Supplemental_File_1/Program_Set_1/read.mummer.v3.py.gz
- Supplemental_File_1/Program_Set_1/Mummer_indel_bygene.py.gz
- Supplemental_File_1/Program_Set_1/read.mummer1.py.gz
- Supplemental_File_1/Program_Set_1/liftoff_genes_to_767positions.py.gz
- Supplemental_File_1/Program_Set_1/contig_location_stats.py.gz
- Supplemental_File_1/Program_Set_2
- Supplemental_File_1/Program_Set_2/s2.py.gz
- Supplemental_File_1/Program_Set_2/s3.py.gz
- Supplemental_File_1/Program_Set_2/s4.py.gz
- Supplemental_File_1/Program_Set_2/s5.py.gz
- Supplemental_File_1/Program_Set_2/s6.py.gz
- Supplemental_File_1/Program_Set_2/Relatedness.by.plant.py.gz
- Supplemental_File_1/Program_Set_2/genotype.per.gene.py.gz
- Supplemental_File_1/Program_Set_2/make.rQTL.f2geno.file.py.gz
- Supplemental_File_1/Program_Set_2/s1.py.gz
- Supplemental_File_1/Program_Set_2/run.Relatedness.by.plant.py.gz
- Supplemental_File_1/Program_Set_2/gene.by.marker.by.cross.py.gz
- Supplemental_File_1/Program_Set_3
- Supplemental_File_1/Program_Set_3/read.allele_numbers.cis.py.gz
- Supplemental_File_1/Program_Set_3/cis.allele.number.v2.py.gz
- Supplemental_File_1/Program_Set_3/Make.cis.multiple_alleles.v2.py.gz
- Supplemental_File_1/Program_Set_3/Run.multiple.allele.pipeline.trans.py.gz
- Supplemental_File_1/Program_Set_3/Best.model.each_allele_number.py.gz
- Supplemental_File_1/Program_Set_3/Make.cis.fixedeffects.py.gz
- Supplemental_File_1/Program_Set_3/trans.allele.number.py.gz
- Supplemental_File_1/Program_Set_3/Make.trans.multiple_alleles.py.gz
- Supplemental_File_1/Program_Set_3/Best.trans.model.allele_number.py.gz
- Supplemental_File_1/Program_Set_3/read.allele_numbers.trans.py.gz
- Supplemental_File_1/Program_Set_3/Run.multiple.allele.pipeline.v2.py.gz
- Supplemental_File_1/Program_Set_3/partitions_10.txt.gz
- Supplemental_File_1/Program_Set_3/BoxCoxExpression.py.gz
- Supplemental_File_1/Program_Set_3/run.ASE.py.gz
- Supplemental_File_1/Program_Set_3/run.gemma.3models.py.gz
- Supplemental_File_1/Program_Set_3/Analyze.lmm_3models.py.gz
- Supplemental_File_1/Program_Set_3/Allele.Specific.Expression.py.gz
- Supplemental_File_1/Program_Set_4
- Supplemental_File_1/Program_Set_4/pull_loadings.py.gz
- Supplemental_File_1/Program_Set_4/predict_pcscores.py.gz
- Supplemental_File_1/Program_Set_4/Standardized.expression.matrix.py.gz
- Supplemental_File_1/Program_Set_4/pcscores_for_gemma.py.gz
- Supplemental_File_1/Program_Set_5
- Supplemental_File_1/Program_Set_5/lmm_sim_results.py.gz
- Supplemental_File_1/Program_Set_5/run.estimation.simulations.py.gz
- Supplemental_File_1/Program_Set_5/Data.simulation.normal.py.gz
- Supplemental_File_1/Key_to_programs.docx
